# Supplementary material for: Selenium-based metabolic oligosaccharide engineering strategy for quantitative glycan detection
Source: Nat Commun. 2023 Dec 13;14:8281. doi: 10.1038/s41467-023-44118-w (PMC10719347; doi:10.1038/s41467-023-44118-w)
Supplement: Supplementary file 4 — Supplementary Data 1 [file 41467_2023_44118_MOESM4_ESM.xlsx]

## Sheet: Summay
Selenium-based metabolic oligosaccharide engineering strategy for quantitative glycan detection
This file provides peptide spectrum matches in the pGlyco3 searches described below.
All databases are provided as supplementary files included with the manuscript.
Glycan identifications are coded with the number of Hexose (H), HexNAc (N), Sialic Acid (A), Fucose (F), and Seleno-sialic acid (NS or SZ) residues
Tab	Description
pGlyco_Control	Peptide spectrum matches of HeLa cells in the pGlyco3 search when searching the human proteome database.
pGlyco_ManNSe	Peptide spectrum matches of ManNSe-treated HeLa cells in the pGlyco3 search when searching the human proteome database.
pGlyco_SiaNSe	Peptide spectrum matches of SiaNSe-treated HeLa cells in the pGlyco3 search when searching the human proteome database.
pGlyco_9AzSiaNSe	Peptide spectrum matches of 9AzSiaNSe-treated HeLa cells in the pGlyco3 search when searching the human proteome database.
pGlyco_1,6-Pr2ManNSe	Peptide spectrum matches of 1,6-Pr2ManNSe-treated HeLa cells in the pGlyco3 search when searching the human proteome database.
pGlyco_Ac4ManNSe	Peptide spectrum matches of Ac4ManNSe-treated HeLa cells in the pGlyco3 search when searching the human proteome database.

## Sheet: pGlyco_Control
GlySpec	PepSpec	RawName	Scan	RT	PrecursorMH	PrecursorMZ	Charge	Rank	Peptide	Mod	PeptideMH	Glycan(H,N,A,F,NS,SZ)	GlycanComposition	PlausibleStruct	GlyID	GlyFrag	GlyMass	GlySite	TotalScore	PepScore	GlyScore	CoreMatched	MassDeviation	PPM	GlyIonRatio	byIonRatio	czIonRatio	GlyDecoy	PepDecoy	IsSmallGlycan	GlycanPEP	GlycanFDR	PeptidePEP	PeptideFDR	TotalFDR	Proteins	Genes	ProSites	MonoArea	IsotopeArea	CorrectedGlycan(H,N,A,F,NS,SZ)	CorrectedComposition	CorrectedMonoArea	CorrectedIsotopeArea	ETDScan	LocalizedSiteGroups	LocalizedScore	LocalizedIonRatio	PreLocalizedScore
Lumos3_2ul_hili_150um_30cm_150min_HCD_gradient_3_20210719_F1_R1.3048.3048.3.2.dta	Lumos3_2ul_hili_150um_30cm_150min_HCD_gradient_3_20210719_F1_R1.3048.3048.3.2.dta	Lumos3_2ul_hili_150um_30cm_150min_HCD_gradient_3_20210719_F1_R1	3048	359.653	2434.06	812.024	3	1	KKJITK		731.477	8 2 0 0 0 0	H(8)N(2)	(N(N(H(H(H(H)))(H(H)(H(H))))))	7122	0 1 0 0 0 0;0 2 0 0 0 0;1 2 0 0 0 0;2 2 0 0 0 0;3 2 0 0 0 0;4 2 0 0 0 0;5 2 0 0 0 0;6 2 0 0 0 0;7 2 0 0 0 0;	1702.58	3	43.8581	22.4889	83.5438	7	0.00016	0.06524	1	1	0	0	0	0	2.0747e-31	1.51129e-32	-1	0	1.51129e-32	sp|Q6YHK3|CD109_HUMAN	CD109	279	11541800	37913900			-1	-1	-1		0	0	0
Lumos3_2ul_hili_150um_30cm_150min_HCD_gradient_3_20210719_F1_R1.3140.3140.2.1.dta	Lumos3_2ul_hili_150um_30cm_150min_HCD_gradient_3_20210719_F1_R1.3140.3140.2.1.dta	Lumos3_2ul_hili_150um_30cm_150min_HCD_gradient_3_20210719_F1_R1	3140	367.564	2434.06	1217.53	2	1	KKJITK		731.477	8 2 0 0 0 0	H(8)N(2)	(N(N(H(H(H))(H(H)(H)(H(H))))))	7411	0 1 0 0 0 0;0 2 0 0 0 0;1 2 0 0 0 0;2 2 0 0 0 0;3 2 0 0 0 0;4 2 0 0 0 0;5 2 0 0 0 0;6 2 0 0 0 0;7 2 0 0 0 0;	1702.58	3	53.154	33.87	88.9672	7	0.00137	0.56276	1	1.1	0	0	0	0	2.05056e-33	1.32685e-34	-1	0	1.32685e-34	sp|Q6YHK3|CD109_HUMAN	CD109	279	6268010	19992000			-1	-1	-1		0	0	0
Lumos3_2ul_hili_150um_30cm_150min_HCD_gradient_3_20210719_F1_R1.3272.3272.3.0.dta	Lumos3_2ul_hili_150um_30cm_150min_HCD_gradient_3_20210719_F1_R1.3272.3272.3.0.dta	Lumos3_2ul_hili_150um_30cm_150min_HCD_gradient_3_20210719_F1_R1	3272	379.342	2434.06	812.024	3	1	KKJITK		731.477	8 2 0 0 0 0	H(8)N(2)	(N(N(H(H(H(H)))(H(H)(H)(H)))))	7123	0 1 0 0 0 0;0 2 0 0 0 0;1 2 0 0 0 0;2 2 0 0 0 0;3 2 0 0 0 0;4 2 0 0 0 0;5 2 0 0 0 0;6 2 0 0 0 0;7 2 0 0 0 0;	1702.58	3	30.5225	11.1017	66.5897	7	0.00019	0.0788	0.90909	0.7	0	0	0	0	5.0473e-25	2.63908e-26	-1	0.005074	0.005074	sp|Q6YHK3|CD109_HUMAN	CD109	279	11541800	37913900			-1	-1	-1		0	0	0
Lumos3_2ul_hili_150um_30cm_150min_HCD_gradient_3_20210719_F1_R1.3452.3452.3.0.dta	Lumos3_2ul_hili_150um_30cm_150min_HCD_gradient_3_20210719_F1_R1.3452.3452.3.0.dta	Lumos3_2ul_hili_150um_30cm_150min_HCD_gradient_3_20210719_F1_R1	3452	395.437	2272.01	758.007	3	1	KKJITK		731.477	7 2 0 0 0 0	H(7)N(2)	(N(N(H(H(H)(H))(H(H)(H)))))	7179	0 1 0 0 0 0;0 2 0 0 0 0;1 2 0 0 0 0;2 2 0 0 0 0;3 2 0 0 0 0;4 2 0 0 0 0;5 2 0 0 0 0;6 2 0 0 0 0;	1540.53	3	33.1137	13.2313	70.0382	7	0.00057	0.24922	1	0.9	0	0	0	0	2.43564e-26	1.2955e-27	-1	0.00114077	0.00114077	sp|Q6YHK3|CD109_HUMAN	CD109	279	25881900	80929600			-1	-1	-1		0	0	0
Lumos3_2ul_hili_150um_30cm_150min_HCD_gradient_3_20210719_F1_R1.3492.3492.2.0.dta	Lumos3_2ul_hili_150um_30cm_150min_HCD_gradient_3_20210719_F1_R1.3492.3492.2.0.dta	Lumos3_2ul_hili_150um_30cm_150min_HCD_gradient_3_20210719_F1_R1	3492	399.59	2272.01	1136.51	2	1	KKJITK		731.477	7 2 0 0 0 0	H(7)N(2)	(N(N(H(H(H)(H))(H(H)(H)))))	7179	0 1 0 0 0 0;0 2 0 0 0 0;1 2 0 0 0 0;2 2 0 0 0 0;3 2 0 0 0 0;4 2 0 0 0 0;5 2 0 0 0 0;6 2 0 0 0 0;	1540.53	3	45.6563	28.8347	76.8966	7	0.00274	1.20388	1	1.2	0	0	0	0	6.25618e-29	3.88089e-30	-1	0	3.88089e-30	sp|Q6YHK3|CD109_HUMAN	CD109	279	15852600	50208700			-1	-1	-1		0	0	0
Lumos3_2ul_hili_150um_30cm_150min_HCD_gradient_3_20210719_F1_R1.3515.3515.2.3.dta	Lumos3_2ul_hili_150um_30cm_150min_HCD_gradient_3_20210719_F1_R1.3515.3515.2.3.dta	Lumos3_2ul_hili_150um_30cm_150min_HCD_gradient_3_20210719_F1_R1	3515	401.701	2131.8	1066.4	2	1	CJGTSSK	1,Carbamidomethyl[C];	753.32	6 2 0 0 0 0	H(6)N(2)	(N(N(H(H(H))(H(H)(H)))))	7413	0 1 0 0 0 0;0 2 0 0 0 0;1 2 0 0 0 0;2 2 0 0 0 0;3 2 0 0 0 0;4 2 0 0 0 0;5 2 0 0 0 0;	1378.48	2	38.7397	27.7248	59.1961	7	0.00043	0.20342	0.88889	1.08333	0	0	0	0	3.58865e-22	1.63881e-23	-1	0	1.63881e-23	sp|P35613|BASI_HUMAN	BSG	302	6199730	18174400			-1	-1	-1		0	0	0
Lumos3_2ul_hili_150um_30cm_150min_HCD_gradient_3_20210719_F1_R1.3592.3592.2.0.dta	Lumos3_2ul_hili_150um_30cm_150min_HCD_gradient_3_20210719_F1_R1.3592.3592.2.0.dta	Lumos3_2ul_hili_150um_30cm_150min_HCD_gradient_3_20210719_F1_R1	3592	408.67	1785.85	893.429	2	1	KKJITK		731.477	4 2 0 0 0 0	H(4)N(2)	(N(N(H(H)(H)(H))))	10783	0 1 0 0 0 0;0 2 0 0 0 0;1 2 0 0 0 0;2 2 0 0 0 0;3 2 0 0 0 0;	1054.37	3	34.1839	26.1933	49.0236	7	0.00282	1.57657	1	1.3	0	0	0	0	3.09785e-18	9.88641e-20	-1	0	9.88641e-20	sp|Q6YHK3|CD109_HUMAN	CD109	279	1463380	3591360			-1	-1	-1		0	0	0
Lumos3_2ul_hili_150um_30cm_150min_HCD_gradient_3_20210719_F1_R1.3610.3610.2.1.dta	Lumos3_2ul_hili_150um_30cm_150min_HCD_gradient_3_20210719_F1_R1.3610.3610.2.1.dta	Lumos3_2ul_hili_150um_30cm_150min_HCD_gradient_3_20210719_F1_R1	3610	410.374	2109.96	1055.48	2	1	KKJITK		731.477	6 2 0 0 0 0	H(6)N(2)	(N(N(H(H(H))(H(H(H))))))	7405	0 1 0 0 0 0;0 2 0 0 0 0;1 2 0 0 0 0;2 2 0 0 0 0;3 2 0 0 0 0;4 2 0 0 0 0;5 2 0 0 0 0;	1378.48	3	38.9933	24.9354	65.101	7	0.0036	1.70556	1	1	0	0	0	0	1.88057e-24	8.93398e-26	-1	0	8.93398e-26	sp|Q6YHK3|CD109_HUMAN	CD109	279	6623540	19282000			-1	-1	-1		0	0	0
Lumos3_2ul_hili_150um_30cm_150min_HCD_gradient_3_20210719_F1_R1.3647.3647.3.1.dta	Lumos3_2ul_hili_150um_30cm_150min_HCD_gradient_3_20210719_F1_R1.3647.3647.3.1.dta	Lumos3_2ul_hili_150um_30cm_150min_HCD_gradient_3_20210719_F1_R1	3647	413.841	2272.01	758.007	3	1	KKJITK		731.477	7 2 0 0 0 0	H(7)N(2)	(N(N(H(H(H)(H))(H(H)(H)))))	7179	0 1 0 0 0 0;0 2 0 0 0 0;1 2 0 0 0 0;2 2 0 0 0 0;3 2 0 0 0 0;4 2 0 0 0 0;5 2 0 0 0 0;6 2 0 0 0 0;	1540.53	3	57.2204	41.0521	87.2472	7	0.00163	0.71533	1	1.3	0	0	0	0	8.83792e-33	5.48464e-34	-1	0	5.48464e-34	sp|Q6YHK3|CD109_HUMAN	CD109	279	25881900	80929600			-1	-1	-1		0	0	0
Lumos3_2ul_hili_150um_30cm_150min_HCD_gradient_3_20210719_F1_R1.3658.3658.3.2.dta	Lumos3_2ul_hili_150um_30cm_150min_HCD_gradient_3_20210719_F1_R1.3658.3658.3.2.dta	Lumos3_2ul_hili_150um_30cm_150min_HCD_gradient_3_20210719_F1_R1	3658	414.96	2109.95	703.99	3	1	KKJITK		731.477	6 2 0 0 0 0	H(6)N(2)	(N(N(H(H(H))(H(H)(H)))))	7413	0 1 0 0 0 0;0 2 0 0 0 0;1 2 0 0 0 0;2 2 0 0 0 0;3 2 0 0 0 0;4 2 0 0 0 0;5 2 0 0 0 0;	1378.48	3	59.997	47.5606	83.0934	7	0.00142	0.67189	1	1.5	0	0	0	0	3.04882e-31	2.399e-32	-1	0	2.399e-32	sp|Q6YHK3|CD109_HUMAN	CD109	279	11490700	34511800			-1	-1	-1		0	0	0
Lumos3_2ul_hili_150um_30cm_150min_HCD_gradient_3_20210719_F1_R1.3691.3691.3.1.dta	Lumos3_2ul_hili_150um_30cm_150min_HCD_gradient_3_20210719_F1_R1.3691.3691.3.1.dta	Lumos3_2ul_hili_150um_30cm_150min_HCD_gradient_3_20210719_F1_R1	3691	417.871	1947.9	649.972	3	1	KKJITK		731.477	5 2 0 0 0 0	H(5)N(2)	(N(N(H(H)(H(H)(H)))))	10697	0 1 0 0 0 0;0 2 0 0 0 0;1 2 0 0 0 0;2 2 0 0 0 0;3 2 0 0 0 0;4 2 0 0 0 0;	1216.42	3	42.4985	37.4531	51.8684	7	0.0011	0.56424	1	1.3	0	0	0	0	2.48436e-19	9.13149e-21	-1	0	9.13149e-21	sp|Q6YHK3|CD109_HUMAN	CD109	279	2518030	6774190			-1	-1	-1		0	0	0
Lumos3_2ul_hili_150um_30cm_150min_HCD_gradient_3_20210719_F1_R1.3699.3699.2.1.dta	Lumos3_2ul_hili_150um_30cm_150min_HCD_gradient_3_20210719_F1_R1.3699.3699.2.1.dta	Lumos3_2ul_hili_150um_30cm_150min_HCD_gradient_3_20210719_F1_R1	3699	418.52	2272.01	1136.51	2	1	KKJITK		731.477	7 2 0 0 0 0	H(7)N(2)	(N(N(H(H(H)(H))(H(H)(H)))))	7179	0 1 0 0 0 0;0 2 0 0 0 0;1 2 0 0 0 0;2 2 0 0 0 0;3 2 0 0 0 0;4 2 0 0 0 0;5 2 0 0 0 0;6 2 0 0 0 0;	1540.53	3	56.5986	41.3515	84.9147	7	0.00337	1.48469	1	1.3	0	0	0	0	6.43893e-32	4.86565e-33	-1	0	4.86565e-33	sp|Q6YHK3|CD109_HUMAN	CD109	279	15852600	50208700			-1	-1	-1		0	0	0
Lumos3_2ul_hili_150um_30cm_150min_HCD_gradient_3_20210719_F1_R1.3768.3768.2.0.dta	Lumos3_2ul_hili_150um_30cm_150min_HCD_gradient_3_20210719_F1_R1.3768.3768.2.0.dta	Lumos3_2ul_hili_150um_30cm_150min_HCD_gradient_3_20210719_F1_R1	3768	424.574	2323.91	1162.46	2	1	JATSTK		621.32	8 2 0 0 0 0	H(8)N(2)	(N(N(H(H(H(H)))(H(H)(H)(H)))))	7123	0 1 0 0 0 0;0 2 0 0 0 0;1 2 0 0 0 0;2 2 0 0 0 0;3 2 0 0 0 0;4 2 0 0 0 0;5 2 0 0 0 0;6 2 0 0 0 0;7 2 0 0 0 0;	1702.58	1	27.3909	12.668	54.7332	7	0.00493	2.12091	0.81818	1	0	0	0	0	1.93367e-20	7.56211e-22	-1	0.00224921	0.00224921	sp|P11047|LAMC1_HUMAN	LAMC1	1439	8648000	26699500			-1	-1	-1		0	0	0
Lumos3_2ul_hili_150um_30cm_150min_HCD_gradient_3_20210719_F1_R1.3843.3843.2.1.dta	Lumos3_2ul_hili_150um_30cm_150min_HCD_gradient_3_20210719_F1_R1.3843.3843.2.1.dta	Lumos3_2ul_hili_150um_30cm_150min_HCD_gradient_3_20210719_F1_R1	3843	431.351	2109.96	1055.48	2	1	KKJITK		731.477	6 2 0 0 0 0	H(6)N(2)	(N(N(H(H(H))(H(H(H))))))	7405	0 1 0 0 0 0;0 2 0 0 0 0;1 2 0 0 0 0;2 2 0 0 0 0;3 2 0 0 0 0;4 2 0 0 0 0;5 2 0 0 0 0;	1378.48	3	38.3294	22.1292	68.4153	7	0.00412	1.95485	1	1	0	0	0	0	1.0114e-25	4.91202e-27	-1	0	4.91202e-27	sp|Q6YHK3|CD109_HUMAN	CD109	279	6623540	19282000			-1	-1	-1		0	0	0
Lumos3_2ul_hili_150um_30cm_150min_HCD_gradient_3_20210719_F1_R1.3966.3966.2.0.dta	Lumos3_2ul_hili_150um_30cm_150min_HCD_gradient_3_20210719_F1_R1.3966.3966.2.0.dta	Lumos3_2ul_hili_150um_30cm_150min_HCD_gradient_3_20210719_F1_R1	3966	442.212	2434.98	1217.99	2	1	EKDVJK		732.389	8 2 0 0 0 0	H(8)N(2)	(N(N(H(H(H(H)))(H(H)(H(H))))))	7122	0 1 0 0 0 0;0 2 0 0 0 0;1 2 0 0 0 0;2 2 0 0 0 0;3 2 0 0 0 0;4 2 0 0 0 0;5 2 0 0 0 0;6 2 0 0 0 0;7 2 0 0 0 0;	1702.58	5	44.8278	23.6306	84.194	7	0.00643	2.6406	1	1	0	0	0	0	1.19078e-31	8.821e-33	-1	0	8.821e-33	sp|P13674|P4HA1_HUMAN	P4HA1	259	4819760	16386900			-1	-1	-1		0	0	0
Lumos3_2ul_hili_150um_30cm_150min_HCD_gradient_3_20210719_F1_R1.4099.4099.2.1.dta	Lumos3_2ul_hili_150um_30cm_150min_HCD_gradient_3_20210719_F1_R1.4099.4099.2.1.dta	Lumos3_2ul_hili_150um_30cm_150min_HCD_gradient_3_20210719_F1_R1	4099	454.12	2424.9	1212.95	2	1	CAJETK	1,Carbamidomethyl[C];	722.314	8 2 0 0 0 0	H(8)N(2)	(N(N(H(H(H(H)))(H(H(H(H)))))))	7107	0 1 0 0 0 0;0 2 0 0 0 0;1 2 0 0 0 0;2 2 0 0 0 0;3 2 0 0 0 0;4 2 0 0 0 0;5 2 0 0 0 0;6 2 0 0 0 0;7 2 0 0 0 0;	1702.58	3	38.0718	18.4386	74.5334	7	0.00603	2.48744	1	1	0	0	0	0	4.83989e-28	3.11706e-29	-1	0	3.11706e-29	sp|Q12797|ASPH_HUMAN	ASPH	706	12816800	42939900			-1	-1	-1		0	0	0
Lumos3_2ul_hili_150um_30cm_150min_HCD_gradient_3_20210719_F1_R1.4304.4304.2.1.dta	Lumos3_2ul_hili_150um_30cm_150min_HCD_gradient_3_20210719_F1_R1.4304.4304.2.1.dta	Lumos3_2ul_hili_150um_30cm_150min_HCD_gradient_3_20210719_F1_R1	4304	472.935	2424.9	1212.95	2	1	CAJETK	1,Carbamidomethyl[C];	722.314	8 2 0 0 0 0	H(8)N(2)	(N(N(H(H(H(H)))(H(H(H(H)))))))	7107	0 1 0 0 0 0;0 2 0 0 0 0;1 2 0 0 0 0;2 2 0 0 0 0;3 2 0 0 0 0;4 2 0 0 0 0;5 2 0 0 0 0;6 2 0 0 0 0;7 2 0 0 0 0;	1702.58	3	40.6874	17.8385	83.1209	7	0.00592	2.44208	1	0.8	0	0	0	0	2.97785e-31	2.30539e-32	-1	0	2.30539e-32	sp|Q12797|ASPH_HUMAN	ASPH	706	12816800	42939900			-1	-1	-1		0	0	0
Lumos3_2ul_hili_150um_30cm_150min_HCD_gradient_3_20210719_F1_R1.5280.5280.2.0.dta	Lumos3_2ul_hili_150um_30cm_150min_HCD_gradient_3_20210719_F1_R1.5280.5280.2.0.dta	Lumos3_2ul_hili_150um_30cm_150min_HCD_gradient_3_20210719_F1_R1	5280	566.134	2110.87	1055.94	2	1	EKDVJK		732.389	6 2 0 0 0 0	H(6)N(2)	(N(N(H(H(H))(H(H(H))))))	7405	0 1 0 0 0 0;0 2 0 0 0 0;1 2 0 0 0 0;2 2 0 0 0 0;3 2 0 0 0 0;4 2 0 0 0 0;5 2 0 0 0 0;	1378.48	5	45.1591	31.5301	70.4702	7	0.00172	0.81609	1	1.2	0	0	0	0	1.66865e-26	9.19364e-28	-1	0	9.19364e-28	sp|P13674|P4HA1_HUMAN	P4HA1	259	49681700	139792000			-1	-1	-1		0	0	0
Lumos3_2ul_hili_150um_30cm_150min_HCD_gradient_3_20210719_F1_R1.5450.5450.2.1.dta	Lumos3_2ul_hili_150um_30cm_150min_HCD_gradient_3_20210719_F1_R1.5450.5450.2.1.dta	Lumos3_2ul_hili_150um_30cm_150min_HCD_gradient_3_20210719_F1_R1	5450	583.509	2110.87	1055.94	2	1	EKDVJK		732.389	6 2 0 0 0 0	H(6)N(2)	(N(N(H(H(H))(H(H(H))))))	7405	0 1 0 0 0 0;0 2 0 0 0 0;1 2 0 0 0 0;2 2 0 0 0 0;3 2 0 0 0 0;4 2 0 0 0 0;5 2 0 0 0 0;	1378.48	5	49.5125	35.9643	74.6735	7	0.00392	1.85547	1	1.2	0	0	0	0	4.28584e-28	2.71847e-29	-1	0	2.71847e-29	sp|P13674|P4HA1_HUMAN	P4HA1	259	49681700	139792000			-1	-1	-1		0	0	0
Lumos3_2ul_hili_150um_30cm_150min_HCD_gradient_3_20210719_F1_R1.5505.5505.3.1.dta	Lumos3_2ul_hili_150um_30cm_150min_HCD_gradient_3_20210719_F1_R1.5505.5505.3.1.dta	Lumos3_2ul_hili_150um_30cm_150min_HCD_gradient_3_20210719_F1_R1	5505	589.258	2110.87	704.293	3	1	EKDVJK		732.389	6 2 0 0 0 0	H(6)N(2)	(N(N(H(H(H))(H(H(H))))))	7405	0 1 0 0 0 0;0 2 0 0 0 0;1 2 0 0 0 0;2 2 0 0 0 0;3 2 0 0 0 0;4 2 0 0 0 0;5 2 0 0 0 0;	1378.48	5	30.1709	12.284	63.3895	7	0.00123	0.58064	1	0.8	0	0	0	0	8.57187e-24	4.57753e-25	-1	0.00286976	0.00286976	sp|P13674|P4HA1_HUMAN	P4HA1	259	28502700	81820400			-1	-1	-1		0	0	0
Lumos3_2ul_hili_150um_30cm_150min_HCD_gradient_3_20210719_F1_R1.5543.5543.2.0.dta	Lumos3_2ul_hili_150um_30cm_150min_HCD_gradient_3_20210719_F1_R1.5543.5543.2.0.dta	Lumos3_2ul_hili_150um_30cm_150min_HCD_gradient_3_20210719_F1_R1	5543	592.988	1786.76	893.884	2	1	EKDVJK		732.389	4 2 0 0 0 0	H(4)N(2)	(N(N(H(H)(H(H)))))	10698	0 1 0 0 0 0;0 2 0 0 0 0;1 2 0 0 0 0;2 2 0 0 0 0;3 2 0 0 0 0;	1054.37	5	26.0879	13.6569	49.174	7	0.0019	1.06199	1	0.9	0	0	0	0	2.71193e-18	9.17428e-20	-1	0.000921871	0.000921871	sp|P13674|P4HA1_HUMAN	P4HA1	259	8749080	21066400			-1	-1	-1		0	0	0
Lumos3_2ul_hili_150um_30cm_150min_HCD_gradient_3_20210719_F1_R1.5624.5624.2.1.dta	Lumos3_2ul_hili_150um_30cm_150min_HCD_gradient_3_20210719_F1_R1.5624.5624.2.1.dta	Lumos3_2ul_hili_150um_30cm_150min_HCD_gradient_3_20210719_F1_R1	5624	601.511	2110.87	1055.94	2	1	EKDVJK		732.389	6 2 0 0 0 0	H(6)N(2)	(N(N(H(H(H))(H(H(H))))))	7405	0 1 0 0 0 0;0 2 0 0 0 0;1 2 0 0 0 0;2 2 0 0 0 0;3 2 0 0 0 0;4 2 0 0 0 0;5 2 0 0 0 0;	1378.48	5	44.2507	29.5635	71.5269	7	0.00326	1.5466	1	1.2	0	0	0	0	6.62618e-27	3.36616e-28	-1	0	3.36616e-28	sp|P13674|P4HA1_HUMAN	P4HA1	259	49681700	139792000			-1	-1	-1		0	0	0
Lumos3_2ul_hili_150um_30cm_150min_HCD_gradient_3_20210719_F1_R1.5974.5974.3.0.dta	Lumos3_2ul_hili_150um_30cm_150min_HCD_gradient_3_20210719_F1_R1.5974.5974.3.0.dta	Lumos3_2ul_hili_150um_30cm_150min_HCD_gradient_3_20210719_F1_R1	5974	636.371	2148.86	716.959	3	1	JVTHSGR		770.39	6 2 0 0 0 0	H(6)N(2)	(N(N(H(H(H))(H(H(H))))))	7405	0 1 0 0 0 0;0 2 0 0 0 0;1 2 0 0 0 0;2 2 0 0 0 0;3 2 0 0 0 0;4 2 0 0 0 0;5 2 0 0 0 0;	1378.48	1	35.4483	14.9334	73.5474	7	-0.00251	-1.16915	1	0.91667	0	0	0	0	1.13966e-27	6.43838e-29	-1	0.000731886	0.000731886	sp|Q9H330|TM245_HUMAN	TMEM245	575	4550470	13145400			-1	-1	-1		0	0	0
Lumos3_2ul_hili_150um_30cm_150min_HCD_gradient_3_20210719_F1_R1.6211.6211.3.2.dta	Lumos3_2ul_hili_150um_30cm_150min_HCD_gradient_3_20210719_F1_R1.6211.6211.3.2.dta	Lumos3_2ul_hili_150um_30cm_150min_HCD_gradient_3_20210719_F1_R1	6211	657.098	2724.04	908.686	3	1	AASMJHTK		859.409	9 2 0 0 0 0	H(9)N(2)	(N(N(H(H(H(H)))(H(H)(H(H)(H))))))	7121	0 1 0 0 0 0;0 2 0 0 0 0;1 2 0 0 0 0;2 2 0 0 0 0;3 2 0 0 0 0;4 2 0 0 0 0;5 2 0 0 0 0;6 2 0 0 0 0;7 2 0 0 0 0;8 2 0 0 0 0;	1864.63	5	42.4894	19.9599	84.33	7	-0.00036	-0.13276	1	0.71429	0	0	0	0	1.0603e-31	8.03514e-33	-1	0	8.03514e-33	sp|Q9UBV2|SE1L1_HUMAN	SEL1L	217	10852800	42106400			-1	-1	-1		0	0	0
Lumos3_2ul_hili_150um_30cm_150min_HCD_gradient_3_20210719_F1_R1.6385.6385.3.2.dta	Lumos3_2ul_hili_150um_30cm_150min_HCD_gradient_3_20210719_F1_R1.6385.6385.3.2.dta	Lumos3_2ul_hili_150um_30cm_150min_HCD_gradient_3_20210719_F1_R1	6385	672.343	1972.88	658.298	3	1	KDJTTVTR		934.495	3 2 0 1 0 0	H(3)N(2)F(1)	(N(F)(N(H(H)(H))))	3724	0 1 0 0 0 0;0 1 0 1 0 0;0 2 0 0 0 0;0 2 0 1 0 0;1 2 0 0 0 0;1 2 0 1 0 0;2 2 0 0 0 0;2 2 0 1 0 0;3 2 0 0 0 0;	1038.38	3	47.9744	40.8121	61.276	8	0.00856	4.33739	0.90909	1.07143	0	0	0	0	5.61497e-23	2.39421e-24	-1	0	2.39421e-24	sp|P11279|LAMP1_HUMAN	LAMP1	249	145322000	411443000			-1	-1	-1		0	0	0
Lumos3_2ul_hili_150um_30cm_150min_HCD_gradient_3_20210719_F1_R1.6498.6498.3.0.dta	Lumos3_2ul_hili_150um_30cm_150min_HCD_gradient_3_20210719_F1_R1.6498.6498.3.0.dta	Lumos3_2ul_hili_150um_30cm_150min_HCD_gradient_3_20210719_F1_R1	6498	681.821	2291	764.337	3	1	LIDNJKTEK		1074.58	5 2 0 0 0 0	H(5)N(2)	(N(N(H(H(H))(H(H)))))	7414	0 1 0 0 0 0;0 2 0 0 0 0;1 2 0 0 0 0;2 2 0 0 0 0;3 2 0 0 0 0;4 2 0 0 0 0;	1216.42	5	47.2976	35.2351	69.6995	7	-0.00396	-1.72803	1	0.875	0	0	0	0	3.27684e-26	1.85229e-27	-1	0	1.85229e-27	sp|P07602|SAP_HUMAN	PSAP	332	20024400	52713800			-1	-1	-1		0	0	0
Lumos3_2ul_hili_150um_30cm_150min_HCD_gradient_3_20210719_F1_R1.6499.6499.3.1.dta	Lumos3_2ul_hili_150um_30cm_150min_HCD_gradient_3_20210719_F1_R1.6499.6499.3.1.dta	Lumos3_2ul_hili_150um_30cm_150min_HCD_gradient_3_20210719_F1_R1	6499	681.902	2338.02	780.013	3	1	JVTHHVSVTK		1121.61	5 2 0 0 0 0	H(5)N(2)	(N(N(H(H)(H(H(H))))))	10687	0 1 0 0 0 0;0 2 0 0 0 0;1 2 0 0 0 0;2 2 0 0 0 0;3 2 0 0 0 0;4 2 0 0 0 0;	1216.42	1	38.8672	32.9077	49.9347	7	-0.00542	-2.31773	1	0.83333	0	0	0	0	1.38269e-18	5.01897e-20	-1	0	5.01897e-20	sp|O94901|SUN1_HUMAN	SUN1	588	777992	7138900			-1	-1	-1		0	0	0
Lumos3_2ul_hili_150um_30cm_150min_HCD_gradient_3_20210719_F1_R1.6501.6501.3.0.dta	Lumos3_2ul_hili_150um_30cm_150min_HCD_gradient_3_20210719_F1_R1.6501.6501.3.0.dta	Lumos3_2ul_hili_150um_30cm_150min_HCD_gradient_3_20210719_F1_R1	6501	682.065	2375.95	792.655	3	1	EJATSVSK		835.416	7 2 0 0 0 0	H(7)N(2)	(N(N(H(H(H(H)))(H(H(H))))))	7115	0 1 0 0 0 0;0 2 0 0 0 0;1 2 0 0 0 0;2 2 0 0 0 0;3 2 0 0 0 0;4 2 0 0 0 0;5 2 0 0 0 0;6 2 0 0 0 0;	1540.53	2	9.68975	10.4543	8.26983	5	0.006	2.5233	0.5	0.64286	0	0	0	0	0.00445047	0.000207121	-1	0.00923266	0.00923266	sp|Q5T6X5|GPC6A_HUMAN	GPRC6A	910	5878110	19044900			-1	-1	-1		0	0	0
Lumos3_2ul_hili_150um_30cm_150min_HCD_gradient_3_20210719_F1_R1.6504.6504.3.1.dta	Lumos3_2ul_hili_150um_30cm_150min_HCD_gradient_3_20210719_F1_R1.6504.6504.3.1.dta	Lumos3_2ul_hili_150um_30cm_150min_HCD_gradient_3_20210719_F1_R1	6504	682.308	2500.08	834.03	3	1	JVTHHVSVTK		1121.61	6 2 0 0 0 0	H(6)N(2)	(N(N(H(H(H))(H(H)(H)))))	7413	0 1 0 0 0 0;0 2 0 0 0 0;1 2 0 0 0 0;2 2 0 0 0 0;3 2 0 0 0 0;4 2 0 0 0 0;5 2 0 0 0 0;	1378.48	1	73.898	71.4095	78.5194	7	-0.00527	-2.10607	1	1.38889	0	0	0	0	1.54325e-29	8.77406e-31	-1	0	8.77406e-31	sp|O94901|SUN1_HUMAN	SUN1	588	26609800	98322600			-1	-1	-1		0	0	0
Lumos3_2ul_hili_150um_30cm_150min_HCD_gradient_3_20210719_F1_R1.6708.6708.3.1.dta	Lumos3_2ul_hili_150um_30cm_150min_HCD_gradient_3_20210719_F1_R1.6708.6708.3.1.dta	Lumos3_2ul_hili_150um_30cm_150min_HCD_gradient_3_20210719_F1_R1	6708	700.116	2629.1	877.037	3	1	KDJTTVTR		934.495	4 3 1 1 0 0	H(4)N(3)A(1)F(1)	(N(F)(N(H(H)(H(N(H(A)))))))	3677	0 1 0 0 0 0;0 1 0 1 0 0;0 2 0 0 0 0;0 2 0 1 0 0;1 2 0 0 0 0;1 2 0 1 0 0;2 2 0 0 0 0;2 2 0 1 0 0;2 3 0 0 0 0;2 3 0 1 0 0;3 2 0 0 0 0;3 2 0 1 0 0;3 3 0 0 0 0;3 3 0 1 0 0;3 3 1 0 0 0;3 3 1 1 0 0;4 3 0 0 0 0;4 3 0 1 0 0;4 3 1 0 0 0;	1694.6	3	56.0393	20.0201	122.932	9	-0.00276	-1.05106	0.80952	0.85714	0	0	0	0	6.21464e-46	4.67346e-47	-1	0	4.67346e-47	sp|P11279|LAMP1_HUMAN	LAMP1	249	20918600	76291600			-1	-1	-1		0	0	0
Lumos3_2ul_hili_150um_30cm_150min_HCD_gradient_3_20210719_F1_R1.6778.6778.3.2.dta	Lumos3_2ul_hili_150um_30cm_150min_HCD_gradient_3_20210719_F1_R1.6778.6778.3.2.dta	Lumos3_2ul_hili_150um_30cm_150min_HCD_gradient_3_20210719_F1_R1	6778	706.227	2829.2	943.738	3	1	GPGIKPJQTSK		1126.62	8 2 0 0 0 0	H(8)N(2)	(N(N(H(H(H(H)))(H(H)(H)(H)))))	7123	0 1 0 0 0 0;0 2 0 0 0 0;1 2 0 0 0 0;2 2 0 0 0 0;3 2 0 0 0 0;4 2 0 0 0 0;5 2 0 0 0 0;6 2 0 0 0 0;7 2 0 0 0 0;	1702.58	7	63.8263	46.5773	95.8602	7	-0.00231	-0.8162	1	0.85	0	0	0	0	6.00854e-36	4.46318e-37	-1	0	4.46318e-37	sp|P15586|GNS_HUMAN	GNS	362	3647300	12329900			-1	-1	-1		0	0	0
Lumos3_2ul_hili_150um_30cm_150min_HCD_gradient_3_20210719_F1_R1.6839.6839.3.0.dta	Lumos3_2ul_hili_150um_30cm_150min_HCD_gradient_3_20210719_F1_R1.6839.6839.3.0.dta	Lumos3_2ul_hili_150um_30cm_150min_HCD_gradient_3_20210719_F1_R1	6839	711.571	2112.95	704.988	3	1	LIDNJKTEK		1074.58	3 2 0 1 0 0	H(3)N(2)F(1)	(N(F)(N(H(H)(H))))	3724	0 1 0 0 0 0;0 1 0 1 0 0;0 2 0 0 0 0;0 2 0 1 0 0;1 2 0 0 0 0;1 2 0 1 0 0;2 2 0 0 0 0;2 2 0 1 0 0;3 2 0 0 0 0;	1038.38	5	74.875	60.9663	100.705	9	-0.00392	-1.85374	1	1.125	0	0	0	0	1.00651e-37	8.10448e-39	-1	0	8.10448e-39	sp|P07602|SAP_HUMAN	PSAP	332	33605700	99943400			-1	-1	-1		0	0	0
Lumos3_2ul_hili_150um_30cm_150min_HCD_gradient_3_20210719_F1_R1.6874.6874.3.1.dta	Lumos3_2ul_hili_150um_30cm_150min_HCD_gradient_3_20210719_F1_R1.6874.6874.3.1.dta	Lumos3_2ul_hili_150um_30cm_150min_HCD_gradient_3_20210719_F1_R1	6874	714.625	2494	832.004	3	1	VSJYSR		725.358	5 4 0 1 0 0	H(5)N(4)F(1)	(N(F)(N(H(H(N(H)))(H(N(H))))))	2983	0 1 0 0 0 0;0 1 0 1 0 0;0 2 0 0 0 0;0 2 0 1 0 0;1 2 0 0 0 0;1 2 0 1 0 0;2 2 0 0 0 0;2 2 0 1 0 0;2 3 0 0 0 0;2 3 0 1 0 0;3 2 0 0 0 0;3 2 0 1 0 0;3 3 0 0 0 0;3 3 0 1 0 0;3 4 0 0 0 0;3 4 0 1 0 0;4 3 0 0 0 0;4 3 0 1 0 0;4 4 0 0 0 0;4 4 0 1 0 0;5 4 0 0 0 0;	1768.64	3	52.8745	12.1801	128.45	9	-0.00116	-0.46343	0.78261	0.8	0	0	0	0	5.39916e-48	5.08026e-49	-1	0.00307963	0.00307963	sp|P14207|FOLR2_HUMAN;sp|P15328|FOLR1_HUMAN;sp|P41439|FOLR3_HUMAN	FOLR2;FOLR1;FOLR3	195;201;199	32510100	115040000			-1	-1	-1		0	0	0
Lumos3_2ul_hili_150um_30cm_150min_HCD_gradient_3_20210719_F1_R1.6947.6947.3.0.dta	Lumos3_2ul_hili_150um_30cm_150min_HCD_gradient_3_20210719_F1_R1.6947.6947.3.0.dta	Lumos3_2ul_hili_150um_30cm_150min_HCD_gradient_3_20210719_F1_R1	6947	720.996	2843.06	948.357	3	1	DSCESNHJITCK	3,Carbamidomethyl[C];11,Carbamidomethyl[C];	1464.58	6 2 0 0 0 0	H(6)N(2)	(N(N(H(H(H))(H(H)(H)))))	7413	0 1 0 0 0 0;0 2 0 0 0 0;1 2 0 0 0 0;2 2 0 0 0 0;3 2 0 0 0 0;4 2 0 0 0 0;5 2 0 0 0 0;	1378.48	8	54.6221	50.6964	61.9128	7	-0.00272	-0.95684	1	0.90909	0	0	0	0	3.1851e-23	1.31815e-24	-1	0	1.31815e-24	sp|P56199|ITA1_HUMAN	ITGA1	883	997418	2544750			-1	-1	-1		0	0	0
Lumos3_2ul_hili_150um_30cm_150min_HCD_gradient_3_20210719_F1_R1.6981.6981.3.1.dta	Lumos3_2ul_hili_150um_30cm_150min_HCD_gradient_3_20210719_F1_R1.6981.6981.3.1.dta	Lumos3_2ul_hili_150um_30cm_150min_HCD_gradient_3_20210719_F1_R1	6981	723.978	3167.17	1056.39	3	1	DSCESNHJITCK	3,Carbamidomethyl[C];11,Carbamidomethyl[C];	1464.58	8 2 0 0 0 0	H(8)N(2)	(N(N(H(H(H))(H(H)(H)(H(H))))))	7411	0 1 0 0 0 0;0 2 0 0 0 0;1 2 0 0 0 0;2 2 0 0 0 0;3 2 0 0 0 0;4 2 0 0 0 0;5 2 0 0 0 0;6 2 0 0 0 0;7 2 0 0 0 0;	1702.58	8	73.2052	67.7576	83.3223	7	-0.00039	-0.12162	1	1.04545	0	0	0	0	2.50687e-31	1.91882e-32	-1	0	1.91882e-32	sp|P56199|ITA1_HUMAN	ITGA1	883	14339600	87711600			-1	-1	-1		0	0	0
Lumos3_2ul_hili_150um_30cm_150min_HCD_gradient_3_20210719_F1_R1.7009.7009.3.2.dta	Lumos3_2ul_hili_150um_30cm_150min_HCD_gradient_3_20210719_F1_R1.7009.7009.3.2.dta	Lumos3_2ul_hili_150um_30cm_150min_HCD_gradient_3_20210719_F1_R1	7009	726.444	2965.18	989.065	3	1	GIJESYKK		938.494	10 2 0 0 0 0	H(10)N(2)	(N(N(H(H(H)(H))(H(H(H(H(H(H)))))))))	7168	0 1 0 0 0 0;0 2 0 0 0 0;1 2 0 0 0 0;2 2 0 0 0 0;3 2 0 0 0 0;4 2 0 0 0 0;5 2 0 0 0 0;6 2 0 0 0 0;7 2 0 0 0 0;8 2 0 0 0 0;9 2 0 0 0 0;	2026.69	3	40.6646	13.6709	90.7958	7	0.0003	0.10284	1	0.64286	0	0	0	0	4.35083e-34	2.74348e-35	-1	0.000921871	0.000921871	sp|P50897|PPT1_HUMAN	PPT1	212	6599080	29494100			-1	-1	-1		0	0	0
Lumos3_2ul_hili_150um_30cm_150min_HCD_gradient_3_20210719_F1_R1.7010.7010.3.1.dta	Lumos3_2ul_hili_150um_30cm_150min_HCD_gradient_3_20210719_F1_R1.7010.7010.3.1.dta	Lumos3_2ul_hili_150um_30cm_150min_HCD_gradient_3_20210719_F1_R1	7010	726.525	2803.13	935.048	3	1	GIJESYKK		938.494	9 2 0 0 0 0	H(9)N(2)	(N(N(H(H(H))(H(H)(H(H(H(H))))))))	7408	0 1 0 0 0 0;0 2 0 0 0 0;1 2 0 0 0 0;2 2 0 0 0 0;3 2 0 0 0 0;4 2 0 0 0 0;5 2 0 0 0 0;6 2 0 0 0 0;7 2 0 0 0 0;8 2 0 0 0 0;	1864.63	3	33.717	11.1945	75.5445	7	0.00033	0.11928	1	0.57143	0	0	0	0	2.01459e-28	1.36366e-29	-1	0.00466596	0.00466596	sp|P50897|PPT1_HUMAN	PPT1	212	4073470	18296400			-1	-1	-1		0	0	0
Lumos3_2ul_hili_150um_30cm_150min_HCD_gradient_3_20210719_F1_R1.7012.7012.3.1.dta	Lumos3_2ul_hili_150um_30cm_150min_HCD_gradient_3_20210719_F1_R1.7012.7012.3.1.dta	Lumos3_2ul_hili_150um_30cm_150min_HCD_gradient_3_20210719_F1_R1	7012	726.687	3005.11	1002.38	3	1	DSCESNHJITCK	3,Carbamidomethyl[C];11,Carbamidomethyl[C];	1464.58	7 2 0 0 0 0	H(7)N(2)	(N(N(H(H(H))(H(H(H(H)))))))	7399	0 1 0 0 0 0;0 2 0 0 0 0;1 2 0 0 0 0;2 2 0 0 0 0;3 2 0 0 0 0;4 2 0 0 0 0;5 2 0 0 0 0;6 2 0 0 0 0;	1540.53	8	46.3343	35.0625	67.2677	7	0.00165	0.54748	1	0.77273	0	0	0	0	2.77627e-25	1.43386e-26	-1	0	1.43386e-26	sp|P56199|ITA1_HUMAN	ITGA1	883	4302450	28074500			-1	-1	-1		0	0	0
Lumos3_2ul_hili_150um_30cm_150min_HCD_gradient_3_20210719_F1_R1.7014.7014.3.1.dta	Lumos3_2ul_hili_150um_30cm_150min_HCD_gradient_3_20210719_F1_R1.7014.7014.3.1.dta	Lumos3_2ul_hili_150um_30cm_150min_HCD_gradient_3_20210719_F1_R1	7014	726.849	3215.28	1072.43	3	1	GDKJVTMGQSSAR		1350.64	9 2 0 0 0 0	H(9)N(2)	(N(N(H(H(H))(H(H)(H(H(H(H))))))))	7408	0 1 0 0 0 0;0 2 0 0 0 0;1 2 0 0 0 0;2 2 0 0 0 0;3 2 0 0 0 0;4 2 0 0 0 0;5 2 0 0 0 0;6 2 0 0 0 0;7 2 0 0 0 0;8 2 0 0 0 0;	1864.63	4	35.2256	18.4045	66.4647	7	0.00218	0.67906	0.83333	0.54167	0	0	0	0	5.63562e-25	3.10463e-26	-1	0	3.10463e-26	sp|P48960|CD97_HUMAN	CD97	371	1631510	10644900			-1	-1	-1		0	0	0
Lumos3_2ul_hili_150um_30cm_150min_HCD_gradient_3_20210719_F1_R1.7090.7090.4.2.dta	Lumos3_2ul_hili_150um_30cm_150min_HCD_gradient_3_20210719_F1_R1.7090.7090.4.2.dta	Lumos3_2ul_hili_150um_30cm_150min_HCD_gradient_3_20210719_F1_R1	7090	733.695	3657.49	915.128	4	1	GJVTQHVQGHR		1232.62	6 5 1 1 0 0	H(6)N(5)A(1)F(1)	(N(F)(N(H(H(N(H(A))))(H(N(H))(N(H))))))	1749	0 1 0 0 0 0;0 1 0 1 0 0;0 2 0 0 0 0;0 2 0 1 0 0;1 2 0 0 0 0;1 2 0 1 0 0;2 2 0 0 0 0;2 2 0 1 0 0;2 3 0 0 0 0;2 3 0 1 0 0;2 4 0 0 0 0;2 4 0 1 0 0;3 2 0 0 0 0;3 2 0 1 0 0;3 3 0 0 0 0;3 3 0 1 0 0;3 3 1 0 0 0;3 3 1 1 0 0;3 4 0 0 0 0;3 4 0 1 0 0;3 5 0 0 0 0;3 5 0 1 0 0;4 3 0 0 0 0;4 3 0 1 0 0;4 3 1 0 0 0;4 3 1 1 0 0;4 4 0 0 0 0;4 4 0 1 0 0;4 4 1 0 0 0;4 4 1 1 0 0;4 5 0 0 0 0;4 5 0 1 0 0;4 5 1 0 0 0;4 5…	2424.87	2	30.0122	10.7085	65.8619	9	-0.00034	-0.09249	0.46809	0.55	0	0	0	0	9.59618e-25	5.3756e-26	-1	0.006639	0.006639	sp|Q15043|S39AE_HUMAN	SLC39A14	77	3857200	24782600			-1	-1	-1		0	0	0
Lumos3_2ul_hili_150um_30cm_150min_HCD_gradient_3_20210719_F1_R1.7254.7254.3.1.dta	Lumos3_2ul_hili_150um_30cm_150min_HCD_gradient_3_20210719_F1_R1.7254.7254.3.1.dta	Lumos3_2ul_hili_150um_30cm_150min_HCD_gradient_3_20210719_F1_R1	7254	747.893	3650.45	1217.49	3	1	KDJTTVTR		934.495	6 5 2 1 0 0	H(6)N(5)A(2)F(1)	(N(F)(N(H(H(N(H(A))))(H(N(H(N(H(A)))))))))	1684	0 1 0 0 0 0;0 1 0 1 0 0;0 2 0 0 0 0;0 2 0 1 0 0;1 2 0 0 0 0;1 2 0 1 0 0;2 2 0 0 0 0;2 2 0 1 0 0;2 3 0 0 0 0;2 3 0 1 0 0;3 2 0 0 0 0;3 2 0 1 0 0;3 3 0 0 0 0;3 3 0 1 0 0;3 3 1 0 0 0;3 3 1 1 0 0;3 4 0 0 0 0;3 4 0 1 0 0;4 3 0 0 0 0;4 3 0 1 0 0;4 3 1 0 0 0;4 3 1 1 0 0;4 4 0 0 0 0;4 4 0 1 0 0;4 4 1 0 0 0;4 4 1 1 0 0;4 5 0 0 0 0;4 5 0 1 0 0;5 4 0 0 0 0;5 4 0 1 0 0;5 4 1 0 0 0;5 4 1 1 0 0;5 5 0 0 0 0;5 5…	2715.96	3	71.5372	13.1585	179.955	9	-0.00913	-2.50128	0.76744	0.64286	0	0	0	0	6.31048e-67	2.35271e-67	-1	0.00114077	0.00114077	sp|P11279|LAMP1_HUMAN	LAMP1	249	18890000	74457600			-1	-1	-1		0	0	0
Lumos3_2ul_hili_150um_30cm_150min_HCD_gradient_3_20210719_F1_R1.7369.7369.2.2.dta	Lumos3_2ul_hili_150um_30cm_150min_HCD_gradient_3_20210719_F1_R1.7369.7369.2.2.dta	Lumos3_2ul_hili_150um_30cm_150min_HCD_gradient_3_20210719_F1_R1	7369	758.081	2209.91	1105.46	2	1	DJTTVTR		806.4	4 3 0 1 0 0	H(4)N(3)F(1)	(N(F)(N(H(H(H))(H(N)))))	314	0 1 0 0 0 0;0 1 0 1 0 0;0 2 0 0 0 0;0 2 0 1 0 0;1 2 0 0 0 0;1 2 0 1 0 0;2 2 0 0 0 0;2 2 0 1 0 0;2 3 0 0 0 0;2 3 0 1 0 0;3 2 0 0 0 0;3 2 0 1 0 0;3 3 0 0 0 0;3 3 0 1 0 0;4 2 0 0 0 0;4 2 0 1 0 0;4 3 0 0 0 0;	1403.51	2	57.6144	42.1697	86.2975	9	-0.00223	-1.00946	0.73684	1.33333	0	0	0	0	1.98238e-32	1.10483e-33	-1	0	1.10483e-33	sp|P11279|LAMP1_HUMAN	LAMP1	249	108713000	287889000			-1	-1	-1		0	0	0
Lumos3_2ul_hili_150um_30cm_150min_HCD_gradient_3_20210719_F1_R1.7437.7437.2.0.dta	Lumos3_2ul_hili_150um_30cm_150min_HCD_gradient_3_20210719_F1_R1.7437.7437.2.0.dta	Lumos3_2ul_hili_150um_30cm_150min_HCD_gradient_3_20210719_F1_R1	7437	764.041	1770.76	885.884	2	1	LIDNJK		716.394	4 2 0 0 0 0	H(4)N(2)	(N(N(H(H)(H)(H))))	10783	0 1 0 0 0 0;0 2 0 0 0 0;1 2 0 0 0 0;2 2 0 0 0 0;3 2 0 0 0 0;	1054.37	5	28.9056	18.6481	47.9552	7	-0.00217	-1.22404	1	0.9	0	0	0	0	7.96433e-18	2.31232e-19	-1	0	2.31232e-19	sp|P07602|SAP_HUMAN	PSAP	332	1939940	4259050			-1	-1	-1		0	0	0
Lumos3_2ul_hili_150um_30cm_150min_HCD_gradient_3_20210719_F1_R1.7456.7456.3.1.dta	Lumos3_2ul_hili_150um_30cm_150min_HCD_gradient_3_20210719_F1_R1.7456.7456.3.1.dta	Lumos3_2ul_hili_150um_30cm_150min_HCD_gradient_3_20210719_F1_R1	7456	765.799	2722.13	908.048	3	1	GJGSRPSSPEEVK		1343.65	6 2 0 0 0 0	H(6)N(2)	(N(N(H(H(H))(H(H(H))))))	7405	0 1 0 0 0 0;0 2 0 0 0 0;1 2 0 0 0 0;2 2 0 0 0 0;3 2 0 0 0 0;4 2 0 0 0 0;5 2 0 0 0 0;	1378.48	2	43.4742	26.6031	74.8064	7	-0.00134	-0.49092	1	0.54167	0	0	0	0	3.81934e-28	2.39763e-29	-1	0	2.39763e-29	sp|Q05707|COEA1_HUMAN	COL14A1	137	3545210	12737000			-1	-1	-1		0	0	0
Lumos3_2ul_hili_150um_30cm_150min_HCD_gradient_3_20210719_F1_R1.7457.7457.3.1.dta	Lumos3_2ul_hili_150um_30cm_150min_HCD_gradient_3_20210719_F1_R1.7457.7457.3.1.dta	Lumos3_2ul_hili_150um_30cm_150min_HCD_gradient_3_20210719_F1_R1	7457	765.88	2881.15	961.056	3	1	KJASNMEYR		1112.52	5 4 0 1 0 0	H(5)N(4)F(1)	(N(F)(N(H(H(N(H)))(H(N(H))))))	2983	0 1 0 0 0 0;0 1 0 1 0 0;0 2 0 0 0 0;0 2 0 1 0 0;1 2 0 0 0 0;1 2 0 1 0 0;2 2 0 0 0 0;2 2 0 1 0 0;2 3 0 0 0 0;2 3 0 1 0 0;3 2 0 0 0 0;3 2 0 1 0 0;3 3 0 0 0 0;3 3 0 1 0 0;3 4 0 0 0 0;3 4 0 1 0 0;4 3 0 0 0 0;4 3 0 1 0 0;4 4 0 0 0 0;4 4 0 1 0 0;5 4 0 0 0 0;	1768.64	2	38.2167	12.0756	86.7643	9	-0.00243	-0.84438	0.69565	0.5625	0	0	0	0	1.33257e-32	7.33507e-34	-1	0.00326442	0.00326442	sp|Q9Y639|NPTN_HUMAN	NPTN	197	2910810	12689100			-1	-1	-1		0	0	0
Lumos3_2ul_hili_150um_30cm_150min_HCD_gradient_3_20210719_F1_R1.7458.7458.3.0.dta	Lumos3_2ul_hili_150um_30cm_150min_HCD_gradient_3_20210719_F1_R1.7458.7458.3.0.dta	Lumos3_2ul_hili_150um_30cm_150min_HCD_gradient_3_20210719_F1_R1	7458	765.961	3119.29	1040.43	3	1	GDKJVTMGQSSAR		1350.64	5 4 0 1 0 0	H(5)N(4)F(1)	(N(N(H(H(N(H)))(H(N(H(F)))))))	9950	0 1 0 0 0 0;0 2 0 0 0 0;1 2 0 0 0 0;2 2 0 0 0 0;2 3 0 0 0 0;3 2 0 0 0 0;3 3 0 0 0 0;3 3 0 1 0 0;3 4 0 0 0 0;4 3 0 0 0 0;4 3 0 1 0 0;4 4 0 0 0 0;4 4 0 1 0 0;5 4 0 0 0 0;	1768.64	4	35.2008	18.6479	65.9419	7	0.00698	2.23712	0.8125	0.58333	0	0	0	0	8.94177e-25	4.71454e-26	-1	0	4.71454e-26	sp|P48960|CD97_HUMAN	CD97	371	2269830	10481900			-1	-1	-1		0	0	0
Lumos3_2ul_hili_150um_30cm_150min_HCD_gradient_3_20210719_F1_R1.7518.7518.3.0.dta	Lumos3_2ul_hili_150um_30cm_150min_HCD_gradient_3_20210719_F1_R1.7518.7518.3.0.dta	Lumos3_2ul_hili_150um_30cm_150min_HCD_gradient_3_20210719_F1_R1	7518	771.274	2735.09	912.369	3	1	FTPVHJR		870.458	9 2 0 0 0 0	H(9)N(2)	(N(N(H(H(H)(H(H)))(H(H)(H(H))))))	7164	0 1 0 0 0 0;0 2 0 0 0 0;1 2 0 0 0 0;2 2 0 0 0 0;3 2 0 0 0 0;4 2 0 0 0 0;5 2 0 0 0 0;6 2 0 0 0 0;7 2 0 0 0 0;8 2 0 0 0 0;	1864.63	6	37.6691	13.176	83.1563	7	0.00097	0.35295	0.91667	0.5	0	0	0	0	2.88907e-31	2.16974e-32	-1	0.00114077	0.00114077	sp|Q92545|TM131_HUMAN	TMEM131	947	8847760	35943900			-1	-1	-1		0	0	0
Lumos3_2ul_hili_150um_30cm_150min_HCD_gradient_3_20210719_F1_R1.7569.7569.3.0.dta	Lumos3_2ul_hili_150um_30cm_150min_HCD_gradient_3_20210719_F1_R1.7569.7569.3.0.dta	Lumos3_2ul_hili_150um_30cm_150min_HCD_gradient_3_20210719_F1_R1	7569	775.641	2996.2	999.404	3	1	DJHTHSDIQVK		1293.62	8 2 0 0 0 0	H(8)N(2)	(N(N(H(H(H(H)))(H(H)(H)(H)))))	7123	0 1 0 0 0 0;0 2 0 0 0 0;1 2 0 0 0 0;2 2 0 0 0 0;3 2 0 0 0 0;4 2 0 0 0 0;5 2 0 0 0 0;6 2 0 0 0 0;7 2 0 0 0 0;	1702.58	2	50.5763	39.9377	70.3337	7	-0.00075	-0.25139	0.90909	0.85	0	0	0	0	1.88037e-26	1.07511e-27	-1	0	1.07511e-27	sp|Q8IV08|PLD3_HUMAN	PLD3	387	2055700	9695940			-1	-1	-1		0	0	0
Lumos3_2ul_hili_150um_30cm_150min_HCD_gradient_3_20210719_F1_R1.7590.7590.3.1.dta	Lumos3_2ul_hili_150um_30cm_150min_HCD_gradient_3_20210719_F1_R1.7590.7590.3.1.dta	Lumos3_2ul_hili_150um_30cm_150min_HCD_gradient_3_20210719_F1_R1	7590	777.568	3193.23	1065.08	3	1	JATGDYK		768.352	6 5 1 1 0 0	H(6)N(5)A(1)F(1)	(N(F)(N(H(H(N(H(A))))(H(N(H))(N(H))))))	1749	0 1 0 0 0 0;0 1 0 1 0 0;0 2 0 0 0 0;0 2 0 1 0 0;1 2 0 0 0 0;1 2 0 1 0 0;2 2 0 0 0 0;2 2 0 1 0 0;2 3 0 0 0 0;2 3 0 1 0 0;2 4 0 0 0 0;2 4 0 1 0 0;3 2 0 0 0 0;3 2 0 1 0 0;3 3 0 0 0 0;3 3 0 1 0 0;3 3 1 0 0 0;3 3 1 1 0 0;3 4 0 0 0 0;3 4 0 1 0 0;3 5 0 0 0 0;3 5 0 1 0 0;4 3 0 0 0 0;4 3 0 1 0 0;4 3 1 0 0 0;4 3 1 1 0 0;4 4 0 0 0 0;4 4 0 1 0 0;4 4 1 0 0 0;4 4 1 1 0 0;4 5 0 0 0 0;4 5 0 1 0 0;4 5 1 0 0 0;4 5…	2424.87	1	15.73	13.7846	19.3428	8	0.00942	2.95084	0.25532	0.91667	0	0	0	0	5.16902e-07	1.47792e-08	-1	0.000921871	0.000921871	sp|Q13740|CD166_HUMAN	ALCAM	306	1433080	8215260			-1	-1	-1		0	0	0
Lumos3_2ul_hili_150um_30cm_150min_HCD_gradient_3_20210719_F1_R1.7693.7693.3.0.dta	Lumos3_2ul_hili_150um_30cm_150min_HCD_gradient_3_20210719_F1_R1.7693.7693.3.0.dta	Lumos3_2ul_hili_150um_30cm_150min_HCD_gradient_3_20210719_F1_R1	7693	786.6	2986.09	996.037	3	1	MJFTGGDTCHK	9,Carbamidomethyl[C];1,Oxidation[M];	1283.51	8 2 0 0 0 0	H(8)N(2)	(N(N(H(H(H(H)))(H(H(H(H)))))))	7107	0 1 0 0 0 0;0 2 0 0 0 0;1 2 0 0 0 0;2 2 0 0 0 0;3 2 0 0 0 0;4 2 0 0 0 0;5 2 0 0 0 0;6 2 0 0 0 0;7 2 0 0 0 0;	1702.58	2	36.5827	23.5522	60.7821	7	-0.00067	-0.22578	1	0.8	0	0	0	0	8.71897e-23	3.67275e-24	-1	0	3.67275e-24	sp|P11717|MPRI_HUMAN	IGF2R	1312	2044960	18661400			-1	-1	-1		0	0	0
Lumos3_2ul_hili_150um_30cm_150min_HCD_gradient_3_20210719_F1_R1.7890.7890.3.2.dta	Lumos3_2ul_hili_150um_30cm_150min_HCD_gradient_3_20210719_F1_R1.7890.7890.3.2.dta	Lumos3_2ul_hili_150um_30cm_150min_HCD_gradient_3_20210719_F1_R1	7890	804.561	2931.16	977.726	3	1	YIHQJYTK		1066.53	9 2 0 0 0 0	H(9)N(2)	(N(N(H(H(H))(H(H)(H(H(H(H))))))))	7408	0 1 0 0 0 0;0 2 0 0 0 0;1 2 0 0 0 0;2 2 0 0 0 0;3 2 0 0 0 0;4 2 0 0 0 0;5 2 0 0 0 0;6 2 0 0 0 0;7 2 0 0 0 0;8 2 0 0 0 0;	1864.63	5	89.1921	72.2864	120.588	7	-0.00295	-1.00562	1	1.21429	0	0	0	0	4.64469e-45	3.96585e-46	-1	0	3.96585e-46	sp|Q02809|PLOD1_HUMAN	PLOD1	538	80349500	373101000			-1	-1	-1		0	0	0
Lumos3_2ul_hili_150um_30cm_150min_HCD_gradient_3_20210719_F1_R1.7892.7892.3.1.dta	Lumos3_2ul_hili_150um_30cm_150min_HCD_gradient_3_20210719_F1_R1.7892.7892.3.1.dta	Lumos3_2ul_hili_150um_30cm_150min_HCD_gradient_3_20210719_F1_R1	7892	804.723	3062.17	1021.4	3	1	VCEIHEDJSTR	2,Carbamidomethyl[C];	1359.6	8 2 0 0 0 0	H(8)N(2)	(N(N(H(H(H(H)))(H(H)(H)(H)))))	7123	0 1 0 0 0 0;0 2 0 0 0 0;1 2 0 0 0 0;2 2 0 0 0 0;3 2 0 0 0 0;4 2 0 0 0 0;5 2 0 0 0 0;6 2 0 0 0 0;7 2 0 0 0 0;	1702.58	8	39.4698	28.4663	59.905	7	-0.00462	-1.50847	0.90909	0.6	0	0	0	0	1.90616e-22	7.12636e-24	-1	0	7.12636e-24	sp|Q29983|MICA_HUMAN	MICA	125	3000900	13792200			-1	-1	-1		0	0	0
Lumos3_2ul_hili_150um_30cm_150min_HCD_gradient_3_20210719_F1_R1.7923.7923.3.2.dta	Lumos3_2ul_hili_150um_30cm_150min_HCD_gradient_3_20210719_F1_R1.7923.7923.3.2.dta	Lumos3_2ul_hili_150um_30cm_150min_HCD_gradient_3_20210719_F1_R1	7923	807.513	2769.11	923.709	3	1	YIHQJYTK		1066.53	8 2 0 0 0 0	H(8)N(2)	(N(N(H(H(H(H)))(H(H(H(H)))))))	7107	0 1 0 0 0 0;0 2 0 0 0 0;1 2 0 0 0 0;2 2 0 0 0 0;3 2 0 0 0 0;4 2 0 0 0 0;5 2 0 0 0 0;6 2 0 0 0 0;7 2 0 0 0 0;	1702.58	5	87.7788	74.1038	113.175	7	5e-05	0.01979	1	1.21429	0	0	0	0	2.61509e-42	1.78395e-43	-1	0	1.78395e-43	sp|Q02809|PLOD1_HUMAN	PLOD1	538	93294100	398457000			-1	-1	-1		0	0	0
Lumos3_2ul_hili_150um_30cm_150min_HCD_gradient_3_20210719_F1_R1.7926.7926.3.1.dta	Lumos3_2ul_hili_150um_30cm_150min_HCD_gradient_3_20210719_F1_R1.7926.7926.3.1.dta	Lumos3_2ul_hili_150um_30cm_150min_HCD_gradient_3_20210719_F1_R1	7926	807.757	2973.22	991.746	3	1	GDKJVTMGQSSAR		1350.64	5 4 0 0 0 0	H(5)N(4)	(N(N(H(H(N(H)))(H(N(H))))))	9996	0 1 0 0 0 0;0 2 0 0 0 0;1 2 0 0 0 0;2 2 0 0 0 0;2 3 0 0 0 0;3 2 0 0 0 0;3 3 0 0 0 0;3 4 0 0 0 0;4 3 0 0 0 0;4 4 0 0 0 0;	1622.58	4	26.0084	12.0763	51.8824	7	-0.00167	-0.56335	0.83333	0.41667	0	0	0	0	2.45373e-19	8.84815e-21	-1	0.00326442	0.00326442	sp|P48960|CD97_HUMAN	CD97	371	1864820	9307230			-1	-1	-1		0	0	0
Lumos3_2ul_hili_150um_30cm_150min_HCD_gradient_3_20210719_F1_R1.7928.7928.3.0.dta	Lumos3_2ul_hili_150um_30cm_150min_HCD_gradient_3_20210719_F1_R1.7928.7928.3.0.dta	Lumos3_2ul_hili_150um_30cm_150min_HCD_gradient_3_20210719_F1_R1	7928	807.919	3093.22	1031.74	3	1	YIHQJYTK		1066.53	10 2 0 0 0 0	H(10)N(2)	(N(N(H(H(H(H(H))))(H(H)(H(H(H)))))))	7074	0 1 0 0 0 0;0 2 0 0 0 0;1 2 0 0 0 0;2 2 0 0 0 0;3 2 0 0 0 0;4 2 0 0 0 0;5 2 0 0 0 0;6 2 0 0 0 0;7 2 0 0 0 0;8 2 0 0 0 0;9 2 0 0 0 0;	2026.69	5	33.8325	15.1261	68.5731	7	-0.00046	-0.1497	0.92308	0.57143	0	0	0	0	8.80504e-26	4.28205e-27	-1	0.000731886	0.000731886	sp|Q02809|PLOD1_HUMAN	PLOD1	538	1599420	8518950			-1	-1	-1		0	0	0
Lumos3_2ul_hili_150um_30cm_150min_HCD_gradient_3_20210719_F1_R1.7948.7948.3.0.dta	Lumos3_2ul_hili_150um_30cm_150min_HCD_gradient_3_20210719_F1_R1.7948.7948.3.0.dta	Lumos3_2ul_hili_150um_30cm_150min_HCD_gradient_3_20210719_F1_R1	7948	809.833	3078.25	1026.76	3	1	GDKJVTMGQSSAR		1350.64	6 3 0 1 0 0	H(6)N(3)F(1)	(N(F)(N(H(H(H(H)))(H(N(H))))))	5	0 1 0 0 0 0;0 1 0 1 0 0;0 2 0 0 0 0;0 2 0 1 0 0;1 2 0 0 0 0;1 2 0 1 0 0;2 2 0 0 0 0;2 2 0 1 0 0;2 3 0 0 0 0;2 3 0 1 0 0;3 2 0 0 0 0;3 2 0 1 0 0;3 3 0 0 0 0;3 3 0 1 0 0;4 2 0 0 0 0;4 2 0 1 0 0;4 3 0 0 0 0;4 3 0 1 0 0;5 2 0 0 0 0;5 2 0 1 0 0;5 3 0 0 0 0;5 3 0 1 0 0;6 3 0 0 0 0;	1727.61	4	37.4582	23.2526	63.8402	9	-0.00196	-0.63695	0.6	0.70833	0	0	0	0	5.74647e-24	2.83804e-25	-1	0	2.83804e-25	sp|P48960|CD97_HUMAN	CD97	371	1445640	6100720			-1	-1	-1		0	0	0
Lumos3_2ul_hili_150um_30cm_150min_HCD_gradient_3_20210719_F1_R1.7961.7961.3.3.dta	Lumos3_2ul_hili_150um_30cm_150min_HCD_gradient_3_20210719_F1_R1.7961.7961.3.3.dta	Lumos3_2ul_hili_150um_30cm_150min_HCD_gradient_3_20210719_F1_R1	7961	810.897	2445.01	815.674	3	1	YIHQJYTK		1066.53	6 2 0 0 0 0	H(6)N(2)	(N(N(H(H(H))(H(H)(H)))))	7413	0 1 0 0 0 0;0 2 0 0 0 0;1 2 0 0 0 0;2 2 0 0 0 0;3 2 0 0 0 0;4 2 0 0 0 0;5 2 0 0 0 0;	1378.48	5	60.3194	55.1205	69.9744	7	-0.0013	-0.53143	1	1.14286	0	0	0	0	2.57544e-26	1.37371e-27	-1	0	1.37371e-27	sp|Q02809|PLOD1_HUMAN	PLOD1	538	857881	2481430			-1	-1	-1		0	0	0
Lumos3_2ul_hili_150um_30cm_150min_HCD_gradient_3_20210719_F1_R1.7965.7965.2.0.dta	Lumos3_2ul_hili_150um_30cm_150min_HCD_gradient_3_20210719_F1_R1.7965.7965.2.0.dta	Lumos3_2ul_hili_150um_30cm_150min_HCD_gradient_3_20210719_F1_R1	7965	811.222	2120.9	1060.96	2	1	YIHQJYTK		1066.53	4 2 0 0 0 0	H(4)N(2)	(N(N(H(H)(H(H)))))	10698	0 1 0 0 0 0;0 2 0 0 0 0;1 2 0 0 0 0;2 2 0 0 0 0;3 2 0 0 0 0;	1054.37	5	40.5914	31.7469	57.017	7	0.00118	0.55426	1	0.85714	0	0	0	0	2.51398e-21	1.06439e-22	-1	0	1.06439e-22	sp|Q02809|PLOD1_HUMAN	PLOD1	538	1440810	3265800			-1	-1	-1		0	0	0
Lumos3_2ul_hili_150um_30cm_150min_HCD_gradient_3_20210719_F1_R1.7967.7967.2.0.dta	Lumos3_2ul_hili_150um_30cm_150min_HCD_gradient_3_20210719_F1_R1.7967.7967.2.0.dta	Lumos3_2ul_hili_150um_30cm_150min_HCD_gradient_3_20210719_F1_R1	7967	811.385	2282.96	1141.98	2	1	YIHQJYTK		1066.53	5 2 0 0 0 0	H(5)N(2)	(N(N(H(H)(H(H)(H)))))	10697	0 1 0 0 0 0;0 2 0 0 0 0;1 2 0 0 0 0;2 2 0 0 0 0;3 2 0 0 0 0;4 2 0 0 0 0;	1216.42	5	57.3393	53.0258	65.35	7	0.00182	0.79725	1	1.14286	0	0	0	0	1.50877e-24	7.43142e-26	-1	0	7.43142e-26	sp|Q02809|PLOD1_HUMAN	PLOD1	538	2616450	8895690			-1	-1	-1		0	0	0
Lumos3_2ul_hili_150um_30cm_150min_HCD_gradient_3_20210719_F1_R1.8026.8026.3.0.dta	Lumos3_2ul_hili_150um_30cm_150min_HCD_gradient_3_20210719_F1_R1.8026.8026.3.0.dta	Lumos3_2ul_hili_150um_30cm_150min_HCD_gradient_3_20210719_F1_R1	8026	816.644	3062.26	1021.43	3	1	GDKJVTMGQSSAR		1350.64	5 3 0 2 0 0	H(5)N(3)F(2)	(N(F)(N(H(H(H))(H(N(H(F)))))))	266	0 1 0 0 0 0;0 1 0 1 0 0;0 2 0 0 0 0;0 2 0 1 0 0;1 2 0 0 0 0;1 2 0 1 0 0;2 2 0 0 0 0;2 2 0 1 0 0;2 3 0 0 0 0;2 3 0 1 0 0;3 2 0 0 0 0;3 2 0 1 0 0;3 3 0 0 0 0;3 3 0 1 0 0;3 3 0 2 0 0;4 2 0 0 0 0;4 2 0 1 0 0;4 3 0 0 0 0;4 3 0 1 0 0;4 3 0 2 0 0;5 3 0 0 0 0;5 3 0 1 0 0;	1711.62	4	28.5154	13.6261	56.1669	9	0.00036	0.11917	0.58333	0.5	0	0	0	0	5.37363e-21	2.36582e-22	-1	0.000921871	0.000921871	sp|P48960|CD97_HUMAN	CD97	371	5881440	26097800			-1	-1	-1		0	0	0
Lumos3_2ul_hili_150um_30cm_150min_HCD_gradient_3_20210719_F1_R1.8034.8034.3.0.dta	Lumos3_2ul_hili_150um_30cm_150min_HCD_gradient_3_20210719_F1_R1.8034.8034.3.0.dta	Lumos3_2ul_hili_150um_30cm_150min_HCD_gradient_3_20210719_F1_R1	8034	817.293	3948.6	1316.87	3	1	GJVTQHVQGHR		1232.62	6 5 2 1 0 0	H(6)N(5)A(2)F(1)	(N(F)(N(H(H(N(H(A))))(H(N(H(N(H(A)))))))))	1684	0 1 0 0 0 0;0 1 0 1 0 0;0 2 0 0 0 0;0 2 0 1 0 0;1 2 0 0 0 0;1 2 0 1 0 0;2 2 0 0 0 0;2 2 0 1 0 0;2 3 0 0 0 0;2 3 0 1 0 0;3 2 0 0 0 0;3 2 0 1 0 0;3 3 0 0 0 0;3 3 0 1 0 0;3 3 1 0 0 0;3 3 1 1 0 0;3 4 0 0 0 0;3 4 0 1 0 0;4 3 0 0 0 0;4 3 0 1 0 0;4 3 1 0 0 0;4 3 1 1 0 0;4 4 0 0 0 0;4 4 0 1 0 0;4 4 1 0 0 0;4 4 1 1 0 0;4 5 0 0 0 0;4 5 0 1 0 0;5 4 0 0 0 0;5 4 0 1 0 0;5 4 1 0 0 0;5 4 1 1 0 0;5 5 0 0 0 0;5 5…	2715.96	2	41.1644	14.7796	90.1647	8	0.0132	3.34199	0.60465	0.65	0	0	0	0	7.42672e-34	5.79306e-35	-1	0.000921871	0.000921871	sp|Q15043|S39AE_HUMAN	SLC39A14	77	1470850	12008900			-1	-1	-1		0	0	0
Lumos3_2ul_hili_150um_30cm_150min_HCD_gradient_3_20210719_F1_R1.8101.8101.3.1.dta	Lumos3_2ul_hili_150um_30cm_150min_HCD_gradient_3_20210719_F1_R1.8101.8101.3.1.dta	Lumos3_2ul_hili_150um_30cm_150min_HCD_gradient_3_20210719_F1_R1	8101	823.177	3265.34	1089.12	3	1	GDKJVTMGQSSAR		1350.64	5 4 0 2 0 0	H(5)N(4)F(2)	(N(F)(N(H(H(N(H)))(H(N(H)(F))))))	2972	0 1 0 0 0 0;0 1 0 1 0 0;0 2 0 0 0 0;0 2 0 1 0 0;1 2 0 0 0 0;1 2 0 1 0 0;2 2 0 0 0 0;2 2 0 1 0 0;2 3 0 0 0 0;2 3 0 1 0 0;2 3 0 2 0 0;3 2 0 0 0 0;3 2 0 1 0 0;3 3 0 0 0 0;3 3 0 1 0 0;3 3 0 2 0 0;3 4 0 0 0 0;3 4 0 1 0 0;3 4 0 2 0 0;4 3 0 0 0 0;4 3 0 1 0 0;4 3 0 2 0 0;4 4 0 0 0 0;4 4 0 1 0 0;4 4 0 2 0 0;5 4 0 0 0 0;5 4 0 1 0 0;	1914.7	4	80.9179	48.2604	141.567	9	0.00367	1.12497	0.82759	0.95833	0	0	0	0	6.78853e-53	5.94546e-54	-1	0	5.94546e-54	sp|P48960|CD97_HUMAN	CD97	371	25961800	143229000			-1	-1	-1		0	0	0
Lumos3_2ul_hili_150um_30cm_150min_HCD_gradient_3_20210719_F1_R1.8155.8155.3.1.dta	Lumos3_2ul_hili_150um_30cm_150min_HCD_gradient_3_20210719_F1_R1.8155.8155.3.1.dta	Lumos3_2ul_hili_150um_30cm_150min_HCD_gradient_3_20210719_F1_R1	8155	828.013	2750.13	917.38	3	1	SEDIKJVSR		1047.54	8 2 0 0 0 0	H(8)N(2)	(N(N(H(H(H(H)))(H(H(H(H)))))))	7107	0 1 0 0 0 0;0 2 0 0 0 0;1 2 0 0 0 0;2 2 0 0 0 0;3 2 0 0 0 0;4 2 0 0 0 0;5 2 0 0 0 0;6 2 0 0 0 0;7 2 0 0 0 0;	1702.58	6	47.3779	26.2428	86.6288	7	0.00269	0.97879	1	0.75	0	0	0	0	1.49533e-32	8.21979e-34	-1	0	8.21979e-34	sp|P78536|ADA17_HUMAN	ADAM17	174	4933730	24159900			-1	-1	-1		0	0	0
Lumos3_2ul_hili_150um_30cm_150min_HCD_gradient_3_20210719_F1_R1.8190.8190.3.0.dta	Lumos3_2ul_hili_150um_30cm_150min_HCD_gradient_3_20210719_F1_R1.8190.8190.3.0.dta	Lumos3_2ul_hili_150um_30cm_150min_HCD_gradient_3_20210719_F1_R1	8190	831.073	2164.99	722.336	3	1	GPGIKPJQTSK		1126.62	3 2 0 1 0 0	H(3)N(2)F(1)	(N(F)(N(H(H)(H))))	3724	0 1 0 0 0 0;0 1 0 1 0 0;0 2 0 0 0 0;0 2 0 1 0 0;1 2 0 0 0 0;1 2 0 1 0 0;2 2 0 0 0 0;2 2 0 1 0 0;3 2 0 0 0 0;	1038.38	7	29.7783	13.032	60.8784	9	-0.00238	-1.09786	1	0.45	0	0	0	0	8.00171e-23	3.26427e-24	-1	0.00114077	0.00114077	sp|P15586|GNS_HUMAN	GNS	362	1149200	3172850			-1	-1	-1		0	0	0
Lumos3_2ul_hili_150um_30cm_150min_HCD_gradient_3_20210719_F1_R1.8259.8259.3.1.dta	Lumos3_2ul_hili_150um_30cm_150min_HCD_gradient_3_20210719_F1_R1.8259.8259.3.1.dta	Lumos3_2ul_hili_150um_30cm_150min_HCD_gradient_3_20210719_F1_R1	8259	837.119	3086.2	1029.41	3	1	ASQJITYHCK	9,Carbamidomethyl[C];	1221.57	9 2 0 0 0 0	H(9)N(2)	(N(N(H(H)(H(H(H))(H(H(H(H))))))))	10684	0 1 0 0 0 0;0 2 0 0 0 0;1 2 0 0 0 0;2 2 0 0 0 0;3 2 0 0 0 0;4 2 0 0 0 0;5 2 0 0 0 0;6 2 0 0 0 0;7 2 0 0 0 0;8 2 0 0 0 0;	1864.63	4	99.2464	90.9447	114.664	7	0.0011	0.35752	1	1.27778	0	0	0	0	7.35845e-43	5.8215e-44	-1	0	5.8215e-44	sp|P02461|CO3A1_HUMAN	COL3A1	1367	61924200	298626000			-1	-1	-1		0	0	0
Lumos3_2ul_hili_150um_30cm_150min_HCD_gradient_3_20210719_F1_R1.8275.8275.2.0.dta	Lumos3_2ul_hili_150um_30cm_150min_HCD_gradient_3_20210719_F1_R1.8275.8275.2.0.dta	Lumos3_2ul_hili_150um_30cm_150min_HCD_gradient_3_20210719_F1_R1	8275	838.417	2607.07	1304.04	2	1	YIHQJYTK		1066.53	7 2 0 0 0 0	H(7)N(2)	(N(N(H(H(H))(H(H(H(H)))))))	7399	0 1 0 0 0 0;0 2 0 0 0 0;1 2 0 0 0 0;2 2 0 0 0 0;3 2 0 0 0 0;4 2 0 0 0 0;5 2 0 0 0 0;6 2 0 0 0 0;	1540.53	5	30.1763	12.8835	62.2914	7	0.00519	1.98891	1	0.57143	0	0	0	0	2.27423e-23	1.02321e-24	-1	0.0015873	0.0015873	sp|Q02809|PLOD1_HUMAN	PLOD1	538	4362840	17658600			-1	-1	-1		0	0	0
Lumos3_2ul_hili_150um_30cm_150min_HCD_gradient_3_20210719_F1_R1.8377.8377.2.0.dta	Lumos3_2ul_hili_150um_30cm_150min_HCD_gradient_3_20210719_F1_R1.8377.8377.2.0.dta	Lumos3_2ul_hili_150um_30cm_150min_HCD_gradient_3_20210719_F1_R1	8377	847.358	2445.01	1223.01	2	1	YIHQJYTK		1066.53	6 2 0 0 0 0	H(6)N(2)	(N(N(H(H(H))(H(H(H))))))	7405	0 1 0 0 0 0;0 2 0 0 0 0;1 2 0 0 0 0;2 2 0 0 0 0;3 2 0 0 0 0;4 2 0 0 0 0;5 2 0 0 0 0;	1378.48	5	41.0511	28.223	64.8748	7	0.00108	0.44117	1	0.85714	0	0	0	0	2.2975e-24	1.12102e-25	-1	0	1.12102e-25	sp|Q02809|PLOD1_HUMAN	PLOD1	538	5322930	19344300			-1	-1	-1		0	0	0
Lumos3_2ul_hili_150um_30cm_150min_HCD_gradient_3_20210719_F1_R1.8396.8396.3.1.dta	Lumos3_2ul_hili_150um_30cm_150min_HCD_gradient_3_20210719_F1_R1.8396.8396.3.1.dta	Lumos3_2ul_hili_150um_30cm_150min_HCD_gradient_3_20210719_F1_R1	8396	849.125	2924.15	975.389	3	1	ASQJITYHCK	9,Carbamidomethyl[C];	1221.57	8 2 0 0 0 0	H(8)N(2)	(N(N(H(H(H))(H(H(H))(H(H))))))	7404	0 1 0 0 0 0;0 2 0 0 0 0;1 2 0 0 0 0;2 2 0 0 0 0;3 2 0 0 0 0;4 2 0 0 0 0;5 2 0 0 0 0;6 2 0 0 0 0;7 2 0 0 0 0;	1702.58	4	60.0523	47.1456	84.022	7	0.00318	1.08606	1	1.05556	0	0	0	0	1.37907e-31	1.07362e-32	-1	0	1.07362e-32	sp|P02461|CO3A1_HUMAN	COL3A1	1367	19281100	82231200			-1	-1	-1		0	0	0
Lumos3_2ul_hili_150um_30cm_150min_HCD_gradient_3_20210719_F1_R1.8429.8429.3.0.dta	Lumos3_2ul_hili_150um_30cm_150min_HCD_gradient_3_20210719_F1_R1.8429.8429.3.0.dta	Lumos3_2ul_hili_150um_30cm_150min_HCD_gradient_3_20210719_F1_R1	8429	852.029	2916.21	972.74	3	1	GDKJVTMGQSSAR		1350.64	5 3 0 1 0 0	H(5)N(3)F(1)	(N(F)(N(H(H(H))(H(N(H))))))	299	0 1 0 0 0 0;0 1 0 1 0 0;0 2 0 0 0 0;0 2 0 1 0 0;1 2 0 0 0 0;1 2 0 1 0 0;2 2 0 0 0 0;2 2 0 1 0 0;2 3 0 0 0 0;2 3 0 1 0 0;3 2 0 0 0 0;3 2 0 1 0 0;3 3 0 0 0 0;3 3 0 1 0 0;4 2 0 0 0 0;4 2 0 1 0 0;4 3 0 0 0 0;4 3 0 1 0 0;5 3 0 0 0 0;	1565.56	4	33.4823	13.9082	69.8342	9	0.0019	0.65247	0.66667	0.5	0	0	0	0	2.91203e-26	1.65349e-27	-1	0.000921871	0.000921871	sp|P48960|CD97_HUMAN	CD97	371	3559470	17266100			-1	-1	-1		0	0	0
Lumos3_2ul_hili_150um_30cm_150min_HCD_gradient_3_20210719_F1_R1.8493.8493.3.2.dta	Lumos3_2ul_hili_150um_30cm_150min_HCD_gradient_3_20210719_F1_R1.8493.8493.3.2.dta	Lumos3_2ul_hili_150um_30cm_150min_HCD_gradient_3_20210719_F1_R1	8493	857.673	3086.21	1029.41	3	1	ASQJITYHCK	9,Carbamidomethyl[C];	1221.57	9 2 0 0 0 0	H(9)N(2)	(N(N(H(H(H(H)))(H(H)(H(H)(H))))))	7121	0 1 0 0 0 0;0 2 0 0 0 0;1 2 0 0 0 0;2 2 0 0 0 0;3 2 0 0 0 0;4 2 0 0 0 0;5 2 0 0 0 0;6 2 0 0 0 0;7 2 0 0 0 0;8 2 0 0 0 0;	1864.63	4	59.1491	37.3104	99.7065	7	0.00327	1.05838	1	0.88889	0	0	0	0	2.3383e-37	1.7648e-38	-1	0	1.7648e-38	sp|P02461|CO3A1_HUMAN	COL3A1	1367	61924200	298626000			-1	-1	-1		0	0	0
Lumos3_2ul_hili_150um_30cm_150min_HCD_gradient_3_20210719_F1_R1.8495.8495.3.1.dta	Lumos3_2ul_hili_150um_30cm_150min_HCD_gradient_3_20210719_F1_R1.8495.8495.3.1.dta	Lumos3_2ul_hili_150um_30cm_150min_HCD_gradient_3_20210719_F1_R1	8495	857.836	3119.28	1040.43	3	1	GDKJVTMGQSSAR		1350.64	5 4 0 1 0 0	H(5)N(4)F(1)	(N(F)(N(H(H(N(H)))(H(N(H))))))	2983	0 1 0 0 0 0;0 1 0 1 0 0;0 2 0 0 0 0;0 2 0 1 0 0;1 2 0 0 0 0;1 2 0 1 0 0;2 2 0 0 0 0;2 2 0 1 0 0;2 3 0 0 0 0;2 3 0 1 0 0;3 2 0 0 0 0;3 2 0 1 0 0;3 3 0 0 0 0;3 3 0 1 0 0;3 4 0 0 0 0;3 4 0 1 0 0;4 3 0 0 0 0;4 3 0 1 0 0;4 4 0 0 0 0;4 4 0 1 0 0;5 4 0 0 0 0;	1768.64	4	88.7485	72.6996	118.553	9	0.00164	0.52711	0.78261	1.16667	0	0	0	0	2.6541e-44	2.08493e-45	-1	0	2.08493e-45	sp|P48960|CD97_HUMAN	CD97	371	19928200	102712000			-1	-1	-1		0	0	0
Lumos3_2ul_hili_150um_30cm_150min_HCD_gradient_3_20210719_F1_R1.8562.8562.3.0.dta	Lumos3_2ul_hili_150um_30cm_150min_HCD_gradient_3_20210719_F1_R1.8562.8562.3.0.dta	Lumos3_2ul_hili_150um_30cm_150min_HCD_gradient_3_20210719_F1_R1	8562	863.714	2843.19	948.4	3	1	DJHTHSDIQVK		1293.62	4 3 0 2 0 0	H(4)N(3)F(2)	(N(F)(N(H(H)(H(N(H(F)))))))	3678	0 1 0 0 0 0;0 1 0 1 0 0;0 2 0 0 0 0;0 2 0 1 0 0;1 2 0 0 0 0;1 2 0 1 0 0;2 2 0 0 0 0;2 2 0 1 0 0;2 3 0 0 0 0;2 3 0 1 0 0;3 2 0 0 0 0;3 2 0 1 0 0;3 3 0 0 0 0;3 3 0 1 0 0;3 3 0 2 0 0;4 3 0 0 0 0;4 3 0 1 0 0;	1549.57	2	35.5782	27.1108	51.3034	9	0.00158	0.55479	0.63158	0.8	0	0	0	0	4.10532e-19	1.49408e-20	-1	0	1.49408e-20	sp|Q8IV08|PLD3_HUMAN	PLD3	387	3232230	12499000			-1	-1	-1		0	0	0
Lumos3_2ul_hili_150um_30cm_150min_HCD_gradient_3_20210719_F1_R1.8606.8606.3.1.dta	Lumos3_2ul_hili_150um_30cm_150min_HCD_gradient_3_20210719_F1_R1.8606.8606.3.1.dta	Lumos3_2ul_hili_150um_30cm_150min_HCD_gradient_3_20210719_F1_R1	8606	867.504	2843.18	948.4	3	1	DJHTHSDIQVK		1293.62	4 3 0 2 0 0	H(4)N(3)F(2)	(N(F)(N(H(H)(H(N(H(F)))))))	3678	0 1 0 0 0 0;0 1 0 1 0 0;0 2 0 0 0 0;0 2 0 1 0 0;1 2 0 0 0 0;1 2 0 1 0 0;2 2 0 0 0 0;2 2 0 1 0 0;2 3 0 0 0 0;2 3 0 1 0 0;3 2 0 0 0 0;3 2 0 1 0 0;3 3 0 0 0 0;3 3 0 1 0 0;3 3 0 2 0 0;4 3 0 0 0 0;4 3 0 1 0 0;	1549.57	2	49.0312	40.5694	64.7458	9	0.00127	0.44822	0.68421	0.85	0	0	0	0	2.57536e-24	1.22487e-25	-1	0	1.22487e-25	sp|Q8IV08|PLD3_HUMAN	PLD3	387	3232230	12499000			-1	-1	-1		0	0	0
Lumos3_2ul_hili_150um_30cm_150min_HCD_gradient_3_20210719_F1_R1.8671.8671.3.1.dta	Lumos3_2ul_hili_150um_30cm_150min_HCD_gradient_3_20210719_F1_R1.8671.8671.3.1.dta	Lumos3_2ul_hili_150um_30cm_150min_HCD_gradient_3_20210719_F1_R1	8671	873.227	3084.21	1028.74	3	1	ENQJHSYSLK		1219.57	9 2 0 0 0 0	H(9)N(2)	(N(N(H(H)(H(H(H(H(H(H(H))))))))))	10669	0 1 0 0 0 0;0 2 0 0 0 0;1 2 0 0 0 0;2 2 0 0 0 0;3 2 0 0 0 0;4 2 0 0 0 0;5 2 0 0 0 0;6 2 0 0 0 0;7 2 0 0 0 0;8 2 0 0 0 0;	1864.63	4	90.6145	83.9199	103.047	7	0.00071	0.23097	1	1.16667	0	0	0	0	1.39392e-38	9.59572e-40	-1	0	9.59572e-40	sp|P06756|ITAV_HUMAN	ITGAV	945	21070800	97266100			-1	-1	-1		0	0	0
Lumos3_2ul_hili_150um_30cm_150min_HCD_gradient_3_20210719_F1_R1.8692.8692.3.1.dta	Lumos3_2ul_hili_150um_30cm_150min_HCD_gradient_3_20210719_F1_R1.8692.8692.3.1.dta	Lumos3_2ul_hili_150um_30cm_150min_HCD_gradient_3_20210719_F1_R1	8692	875.142	2282.95	761.656	3	1	YIHQJYTK		1066.53	5 2 0 0 0 0	H(5)N(2)	(N(N(H(H)(H(H(H))))))	10687	0 1 0 0 0 0;0 2 0 0 0 0;1 2 0 0 0 0;2 2 0 0 0 0;3 2 0 0 0 0;4 2 0 0 0 0;	1216.42	5	24.8509	12.9673	46.9205	7	-0.0006	-0.26453	1	0.57143	0	0	0	0	1.98479e-17	6.76928e-19	-1	0.00136085	0.00136085	sp|Q02809|PLOD1_HUMAN	PLOD1	538	712618	2811960			-1	-1	-1		0	0	0
Lumos3_2ul_hili_150um_30cm_150min_HCD_gradient_3_20210719_F1_R1.8746.8746.2.1.dta	Lumos3_2ul_hili_150um_30cm_150min_HCD_gradient_3_20210719_F1_R1.8746.8746.2.1.dta	Lumos3_2ul_hili_150um_30cm_150min_HCD_gradient_3_20210719_F1_R1	8746	879.745	2262.91	1131.96	2	1	TJFTSK		697.352	5 3 0 1 0 0	H(5)N(3)F(1)	(N(F)(N(H(H(H))(H(N(H))))))	299	0 1 0 0 0 0;0 1 0 1 0 0;0 2 0 0 0 0;0 2 0 1 0 0;1 2 0 0 0 0;1 2 0 1 0 0;2 2 0 0 0 0;2 2 0 1 0 0;2 3 0 0 0 0;2 3 0 1 0 0;3 2 0 0 0 0;3 2 0 1 0 0;3 3 0 0 0 0;3 3 0 1 0 0;4 2 0 0 0 0;4 2 0 1 0 0;4 3 0 0 0 0;4 3 0 1 0 0;5 3 0 0 0 0;	1565.56	2	40.2848	29.8282	59.7042	9	0.00266	1.17625	0.71429	1.4	0	0	0	0	2.28012e-22	9.28808e-24	-1	0	9.28808e-24	sp|P04216|THY1_HUMAN	THY1	79	5711690	17530400			-1	-1	-1		0	0	0
Lumos3_2ul_hili_150um_30cm_150min_HCD_gradient_3_20210719_F1_R1.8799.8799.3.1.dta	Lumos3_2ul_hili_150um_30cm_150min_HCD_gradient_3_20210719_F1_R1.8799.8799.3.1.dta	Lumos3_2ul_hili_150um_30cm_150min_HCD_gradient_3_20210719_F1_R1	8799	884.485	2922.15	974.722	3	1	ENQJHSYSLK		1219.57	8 2 0 0 0 0	H(8)N(2)	(N(N(H(H)(H(H(H(H(H(H)))))))))	10672	0 1 0 0 0 0;0 2 0 0 0 0;1 2 0 0 0 0;2 2 0 0 0 0;3 2 0 0 0 0;4 2 0 0 0 0;5 2 0 0 0 0;6 2 0 0 0 0;7 2 0 0 0 0;	1702.58	4	82.1478	74.893	95.6212	7	0.00142	0.48587	1	1.11111	0	0	0	0	7.35216e-36	6.45027e-37	-1	0	6.45027e-37	sp|P06756|ITAV_HUMAN	ITGAV	945	25373000	112324000			-1	-1	-1		0	0	0
Lumos3_2ul_hili_150um_30cm_150min_HCD_gradient_3_20210719_F1_R1.8845.8845.2.1.dta	Lumos3_2ul_hili_150um_30cm_150min_HCD_gradient_3_20210719_F1_R1.8845.8845.2.1.dta	Lumos3_2ul_hili_150um_30cm_150min_HCD_gradient_3_20210719_F1_R1	8845	888.438	2866.14	1433.57	2	1	DJTTVTR		806.4	5 4 1 1 0 0	H(5)N(4)A(1)F(1)	(N(F)(N(H(H(N(H)))(H(N(H(A)))))))	2949	0 1 0 0 0 0;0 1 0 1 0 0;0 2 0 0 0 0;0 2 0 1 0 0;1 2 0 0 0 0;1 2 0 1 0 0;2 2 0 0 0 0;2 2 0 1 0 0;2 3 0 0 0 0;2 3 0 1 0 0;3 2 0 0 0 0;3 2 0 1 0 0;3 3 0 0 0 0;3 3 0 1 0 0;3 3 1 0 0 0;3 3 1 1 0 0;3 4 0 0 0 0;3 4 0 1 0 0;4 3 0 0 0 0;4 3 0 1 0 0;4 3 1 0 0 0;4 3 1 1 0 0;4 4 0 0 0 0;4 4 0 1 0 0;4 4 1 0 0 0;4 4 1 1 0 0;5 4 0 0 0 0;5 4 0 1 0 0;5 4 1 0 0 0;	2059.73	2	36.9472	23.5209	61.8819	9	0.00333	1.16348	0.54839	1.08333	0	0	0	0	3.27382e-23	1.42518e-24	-1	0	1.42518e-24	sp|P11279|LAMP1_HUMAN	LAMP1	249	11185100	45458100			-1	-1	-1		0	0	0
Lumos3_2ul_hili_150um_30cm_150min_HCD_gradient_3_20210719_F1_R1.8913.8913.3.2.dta	Lumos3_2ul_hili_150um_30cm_150min_HCD_gradient_3_20210719_F1_R1.8913.8913.3.2.dta	Lumos3_2ul_hili_150um_30cm_150min_HCD_gradient_3_20210719_F1_R1	8913	894.409	2810.13	937.383	3	1	JATLAEQAK		945.5	9 2 0 0 0 0	H(9)N(2)	(N(N(H(H(H(H)))(H(H(H(H(H))))))))	7102	0 1 0 0 0 0;0 2 0 0 0 0;1 2 0 0 0 0;2 2 0 0 0 0;3 2 0 0 0 0;4 2 0 0 0 0;5 2 0 0 0 0;6 2 0 0 0 0;7 2 0 0 0 0;8 2 0 0 0 0;	1864.63	1	28.786	23.5683	38.4759	7	0.0002	0.0713	0.66667	1	0	0	0	0	3.49461e-14	9.5681e-16	-1	0	9.5681e-16	sp|Q9Y4L1|HYOU1_HUMAN	HYOU1	869	10593700	39808700			-1	-1	-1		0	0	0
Lumos3_2ul_hili_150um_30cm_150min_HCD_gradient_3_20210719_F1_R1.8957.8957.3.3.dta	Lumos3_2ul_hili_150um_30cm_150min_HCD_gradient_3_20210719_F1_R1.8957.8957.3.3.dta	Lumos3_2ul_hili_150um_30cm_150min_HCD_gradient_3_20210719_F1_R1	8957	898.421	2810.13	937.383	3	1	JATLAEQAK		945.5	9 2 0 0 0 0	H(9)N(2)	(N(N(H(H(H)(H))(H(H)(H(H(H)))))))	7177	0 1 0 0 0 0;0 2 0 0 0 0;1 2 0 0 0 0;2 2 0 0 0 0;3 2 0 0 0 0;4 2 0 0 0 0;5 2 0 0 0 0;6 2 0 0 0 0;7 2 0 0 0 0;8 2 0 0 0 0;	1864.63	1	43.2818	35.9189	56.9558	7	0.0002	0.0713	0.75	1.1875	0	0	0	0	2.65523e-21	1.12366e-22	-1	0	1.12366e-22	sp|Q9Y4L1|HYOU1_HUMAN	HYOU1	869	10593700	39808700			-1	-1	-1		0	0	0
Lumos3_2ul_hili_150um_30cm_150min_HCD_gradient_3_20210719_F1_R1.8970.8970.2.0.dta	Lumos3_2ul_hili_150um_30cm_150min_HCD_gradient_3_20210719_F1_R1.8970.8970.2.0.dta	Lumos3_2ul_hili_150um_30cm_150min_HCD_gradient_3_20210719_F1_R1	8970	899.475	2465.99	1233.5	2	1	TJFTSK		697.352	5 4 0 1 0 0	H(5)N(4)F(1)	(N(F)(N(H(H(N(H)))(H(N(H))))))	2983	0 1 0 0 0 0;0 1 0 1 0 0;0 2 0 0 0 0;0 2 0 1 0 0;1 2 0 0 0 0;1 2 0 1 0 0;2 2 0 0 0 0;2 2 0 1 0 0;2 3 0 0 0 0;2 3 0 1 0 0;3 2 0 0 0 0;3 2 0 1 0 0;3 3 0 0 0 0;3 3 0 1 0 0;3 4 0 0 0 0;3 4 0 1 0 0;4 3 0 0 0 0;4 3 0 1 0 0;4 4 0 0 0 0;4 4 0 1 0 0;5 4 0 0 0 0;	1768.64	2	35.3065	22.1741	59.6954	9	-0.00154	-0.62644	0.69565	1.1	0	0	0	0	2.29818e-22	9.40514e-24	-1	0	9.40514e-24	sp|P04216|THY1_HUMAN	THY1	79	17193100	57833000			-1	-1	-1		0	0	0
Lumos3_2ul_hili_150um_30cm_150min_HCD_gradient_3_20210719_F1_R1.8972.8972.2.0.dta	Lumos3_2ul_hili_150um_30cm_150min_HCD_gradient_3_20210719_F1_R1.8972.8972.2.0.dta	Lumos3_2ul_hili_150um_30cm_150min_HCD_gradient_3_20210719_F1_R1	8972	899.638	2501	1251.01	2	1	DJTTVTR		806.4	4 3 1 1 0 0	H(4)N(3)A(1)F(1)	(N(F)(N(H(H)(H(N(H(A)))))))	3677	0 1 0 0 0 0;0 1 0 1 0 0;0 2 0 0 0 0;0 2 0 1 0 0;1 2 0 0 0 0;1 2 0 1 0 0;2 2 0 0 0 0;2 2 0 1 0 0;2 3 0 0 0 0;2 3 0 1 0 0;3 2 0 0 0 0;3 2 0 1 0 0;3 3 0 0 0 0;3 3 0 1 0 0;3 3 1 0 0 0;3 3 1 1 0 0;4 3 0 0 0 0;4 3 0 1 0 0;4 3 1 0 0 0;	1694.6	2	25.8654	12.5896	50.5205	9	0.00022	0.08743	0.61905	0.75	0	0	0	0	8.22554e-19	2.92784e-20	-1	0.00246195	0.00246195	sp|P11279|LAMP1_HUMAN	LAMP1	249	8711920	31826200			-1	-1	-1		0	0	0
Lumos3_2ul_hili_150um_30cm_150min_HCD_gradient_3_20210719_F1_R1.8974.8974.2.0.dta	Lumos3_2ul_hili_150um_30cm_150min_HCD_gradient_3_20210719_F1_R1.8974.8974.2.0.dta	Lumos3_2ul_hili_150um_30cm_150min_HCD_gradient_3_20210719_F1_R1	8974	899.8	2831.13	1416.07	2	1	TJFTSK		697.352	6 5 0 1 0 0	H(6)N(5)F(1)	(N(F)(N(H(H(N(H)))(H(N(H(N(H))))))))	2957	0 1 0 0 0 0;0 1 0 1 0 0;0 2 0 0 0 0;0 2 0 1 0 0;1 2 0 0 0 0;1 2 0 1 0 0;2 2 0 0 0 0;2 2 0 1 0 0;2 3 0 0 0 0;2 3 0 1 0 0;3 2 0 0 0 0;3 2 0 1 0 0;3 3 0 0 0 0;3 3 0 1 0 0;3 4 0 0 0 0;3 4 0 1 0 0;4 3 0 0 0 0;4 3 0 1 0 0;4 4 0 0 0 0;4 4 0 1 0 0;4 5 0 0 0 0;4 5 0 1 0 0;5 4 0 0 0 0;5 4 0 1 0 0;5 5 0 0 0 0;5 5 0 1 0 0;6 5 0 0 0 0;	2133.77	2	23.2935	14.9701	38.7512	9	0.00507	1.78983	0.48276	1	0	0	0	0	2.73157e-14	7.72524e-16	-1	0.000731886	0.000731886	sp|P04216|THY1_HUMAN	THY1	79	1824230	13339700			-1	-1	-1		0	0	0
Lumos3_2ul_hili_150um_30cm_150min_HCD_gradient_3_20210719_F1_R1.8996.8996.3.1.dta	Lumos3_2ul_hili_150um_30cm_150min_HCD_gradient_3_20210719_F1_R1.8996.8996.3.1.dta	Lumos3_2ul_hili_150um_30cm_150min_HCD_gradient_3_20210719_F1_R1	8996	901.812	2760.1	920.705	3	1	ENQJHSYSLK		1219.57	7 2 0 0 0 0	H(7)N(2)	(N(N(H(H(H))(H(H(H(H)))))))	7399	0 1 0 0 0 0;0 2 0 0 0 0;1 2 0 0 0 0;2 2 0 0 0 0;3 2 0 0 0 0;4 2 0 0 0 0;5 2 0 0 0 0;6 2 0 0 0 0;	1540.53	4	59.7755	51.0489	75.9819	7	0.00053	0.19355	1	0.94444	0	0	0	0	1.3796e-28	9.27117e-30	-1	0	9.27117e-30	sp|P06756|ITAV_HUMAN	ITGAV	945	27291200	119262000			-1	-1	-1		0	0	0
Lumos3_2ul_hili_150um_30cm_150min_HCD_gradient_3_20210719_F1_R1.9001.9001.2.1.dta	Lumos3_2ul_hili_150um_30cm_150min_HCD_gradient_3_20210719_F1_R1.9001.9001.2.1.dta	Lumos3_2ul_hili_150um_30cm_150min_HCD_gradient_3_20210719_F1_R1	9001	902.218	2100.86	1050.93	2	1	TJFTSK		697.352	4 3 0 1 0 0	H(4)N(3)F(1)	(N(F)(N(H(H(H))(H(N)))))	314	0 1 0 0 0 0;0 1 0 1 0 0;0 2 0 0 0 0;0 2 0 1 0 0;1 2 0 0 0 0;1 2 0 1 0 0;2 2 0 0 0 0;2 2 0 1 0 0;2 3 0 0 0 0;2 3 0 1 0 0;3 2 0 0 0 0;3 2 0 1 0 0;3 3 0 0 0 0;3 3 0 1 0 0;4 2 0 0 0 0;4 2 0 1 0 0;4 3 0 0 0 0;	1403.51	2	27.2912	15.0135	50.0925	9	-0.00132	-0.62966	0.68421	1	0	0	0	0	1.20228e-18	4.37266e-20	-1	0.000731886	0.000731886	sp|P04216|THY1_HUMAN	THY1	79	2259270	6176670			-1	-1	-1		0	0	0
Lumos3_2ul_hili_150um_30cm_150min_HCD_gradient_3_20210719_F1_R1.9058.9058.3.1.dta	Lumos3_2ul_hili_150um_30cm_150min_HCD_gradient_3_20210719_F1_R1.9058.9058.3.1.dta	Lumos3_2ul_hili_150um_30cm_150min_HCD_gradient_3_20210719_F1_R1	9058	907.291	2465.99	822.667	3	1	TJFTSK		697.352	5 4 0 1 0 0	H(5)N(4)F(1)	(N(F)(N(H(H(N(H)))(H(N(H))))))	2983	0 1 0 0 0 0;0 1 0 1 0 0;0 2 0 0 0 0;0 2 0 1 0 0;1 2 0 0 0 0;1 2 0 1 0 0;2 2 0 0 0 0;2 2 0 1 0 0;2 3 0 0 0 0;2 3 0 1 0 0;3 2 0 0 0 0;3 2 0 1 0 0;3 3 0 0 0 0;3 3 0 1 0 0;3 4 0 0 0 0;3 4 0 1 0 0;4 3 0 0 0 0;4 3 0 1 0 0;4 4 0 0 0 0;4 4 0 1 0 0;5 4 0 0 0 0;	1768.64	2	34.7723	19.879	62.4313	9	-0.00418	-1.697	0.65217	1.1	0	0	0	0	2.00826e-23	8.77267e-25	-1	0	8.77267e-25	sp|P04216|THY1_HUMAN	THY1	79	5115310	19943700			-1	-1	-1		0	0	0
Lumos3_2ul_hili_150um_30cm_150min_HCD_gradient_3_20210719_F1_R1.9067.9067.2.0.dta	Lumos3_2ul_hili_150um_30cm_150min_HCD_gradient_3_20210719_F1_R1.9067.9067.2.0.dta	Lumos3_2ul_hili_150um_30cm_150min_HCD_gradient_3_20210719_F1_R1	9067	908.022	1999.87	1000.44	2	1	JATLAEQAK		945.5	4 2 0 0 0 0	H(4)N(2)	(N(N(H(H)(H(H)))))	10698	0 1 0 0 0 0;0 2 0 0 0 0;1 2 0 0 0 0;2 2 0 0 0 0;3 2 0 0 0 0;	1054.37	1	57.6529	58.7008	55.7066	7	-0.00227	-1.13581	1	1.3125	0	0	0	0	8.10662e-21	3.44418e-22	-1	0	3.44418e-22	sp|Q9Y4L1|HYOU1_HUMAN	HYOU1	869	4023390	9603940			-1	-1	-1		0	0	0
Lumos3_2ul_hili_150um_30cm_150min_HCD_gradient_3_20210719_F1_R1.9090.9090.4.0.dta	Lumos3_2ul_hili_150um_30cm_150min_HCD_gradient_3_20210719_F1_R1.9090.9090.4.0.dta	Lumos3_2ul_hili_150um_30cm_150min_HCD_gradient_3_20210719_F1_R1	9090	910.102	2331.99	583.753	4	1	DJHTHSDIQVK		1293.62	3 2 0 1 0 0	H(3)N(2)F(1)	(N(F)(N(H(H)(H))))	3724	0 1 0 0 0 0;0 1 0 1 0 0;0 2 0 0 0 0;0 2 0 1 0 0;1 2 0 0 0 0;1 2 0 1 0 0;2 2 0 0 0 0;2 2 0 1 0 0;3 2 0 0 0 0;	1038.38	2	9.05438	11.3419	4.80609	4	-0.00282	-1.20749	0.36364	0.55	0	0	0	0	0.0561137	0.00294054	-1	0.00448622	0.00562484	sp|Q8IV08|PLD3_HUMAN	PLD3	387	1434220	4121690			-1	-1	-1		0	0	0
Lumos3_2ul_hili_150um_30cm_150min_HCD_gradient_3_20210719_F1_R1.9100.9100.3.1.dta	Lumos3_2ul_hili_150um_30cm_150min_HCD_gradient_3_20210719_F1_R1.9100.9100.3.1.dta	Lumos3_2ul_hili_150um_30cm_150min_HCD_gradient_3_20210719_F1_R1	9100	910.913	3231.26	1077.76	3	1	DJTTVTR		806.4	6 5 1 1 0 0	H(6)N(5)A(1)F(1)	(N(F)(N(H(H(N(H(A))))(H(N(H))(N(H))))))	1749	0 1 0 0 0 0;0 1 0 1 0 0;0 2 0 0 0 0;0 2 0 1 0 0;1 2 0 0 0 0;1 2 0 1 0 0;2 2 0 0 0 0;2 2 0 1 0 0;2 3 0 0 0 0;2 3 0 1 0 0;2 4 0 0 0 0;2 4 0 1 0 0;3 2 0 0 0 0;3 2 0 1 0 0;3 3 0 0 0 0;3 3 0 1 0 0;3 3 1 0 0 0;3 3 1 1 0 0;3 4 0 0 0 0;3 4 0 1 0 0;3 5 0 0 0 0;3 5 0 1 0 0;4 3 0 0 0 0;4 3 0 1 0 0;4 3 1 0 0 0;4 3 1 1 0 0;4 4 0 0 0 0;4 4 0 1 0 0;4 4 1 0 0 0;4 4 1 1 0 0;4 5 0 0 0 0;4 5 0 1 0 0;4 5 1 0 0 0;4 5…	2424.87	2	26.0224	14.017	48.318	9	-0.00477	-1.47722	0.3617	0.83333	0	0	0	0	5.78068e-18	1.86556e-19	-1	0.000921871	0.000921871	sp|P11279|LAMP1_HUMAN	LAMP1	249	8379910	40492200			-1	-1	-1		0	0	0
Lumos3_2ul_hili_150um_30cm_150min_HCD_gradient_3_20210719_F1_R1.9123.9123.3.0.dta	Lumos3_2ul_hili_150um_30cm_150min_HCD_gradient_3_20210719_F1_R1.9123.9123.3.0.dta	Lumos3_2ul_hili_150um_30cm_150min_HCD_gradient_3_20210719_F1_R1	9123	913.004	2697.13	899.713	3	1	DJHTHSDIQVK		1293.62	4 3 0 1 0 0	H(4)N(3)F(1)	(N(F)(N(H(H)(H(N(H))))))	3710	0 1 0 0 0 0;0 1 0 1 0 0;0 2 0 0 0 0;0 2 0 1 0 0;1 2 0 0 0 0;1 2 0 1 0 0;2 2 0 0 0 0;2 2 0 1 0 0;2 3 0 0 0 0;2 3 0 1 0 0;3 2 0 0 0 0;3 2 0 1 0 0;3 3 0 0 0 0;3 3 0 1 0 0;4 3 0 0 0 0;	1403.51	2	95.0499	107.84	71.2967	9	0.00039	0.14615	0.70588	1.3	0	0	0	0	8.1016e-27	4.23028e-28	-1	0	4.23028e-28	sp|Q8IV08|PLD3_HUMAN	PLD3	387	6358570	25914500			-1	-1	-1		0	0	0
Lumos3_2ul_hili_150um_30cm_150min_HCD_gradient_3_20210719_F1_R1.9143.9143.2.0.dta	Lumos3_2ul_hili_150um_30cm_150min_HCD_gradient_3_20210719_F1_R1.9143.9143.2.0.dta	Lumos3_2ul_hili_150um_30cm_150min_HCD_gradient_3_20210719_F1_R1	9143	914.628	2161.92	1081.46	2	1	JATLAEQAK		945.5	5 2 0 0 0 0	H(5)N(2)	(N(N(H(H)(H(H)(H)))))	10697	0 1 0 0 0 0;0 2 0 0 0 0;1 2 0 0 0 0;2 2 0 0 0 0;3 2 0 0 0 0;4 2 0 0 0 0;	1216.42	1	43.8344	46.8743	38.1889	6	-0.00191	-0.88297	0.875	1.3125	0	0	0	0	4.51914e-14	1.20026e-15	-1	0	1.20026e-15	sp|Q9Y4L1|HYOU1_HUMAN	HYOU1	869	9807140	31968800			-1	-1	-1		0	0	0
Lumos3_2ul_hili_150um_30cm_150min_HCD_gradient_3_20210719_F1_R1.9152.9152.4.2.dta	Lumos3_2ul_hili_150um_30cm_150min_HCD_gradient_3_20210719_F1_R1.9152.9152.4.2.dta	Lumos3_2ul_hili_150um_30cm_150min_HCD_gradient_3_20210719_F1_R1	9152	915.584	2331.99	583.753	4	1	DJHTHSDIQVK		1293.62	3 2 0 1 0 0	H(3)N(2)F(1)	(N(F)(N(H(H)(H))))	3724	0 1 0 0 0 0;0 1 0 1 0 0;0 2 0 0 0 0;0 2 0 1 0 0;1 2 0 0 0 0;1 2 0 1 0 0;2 2 0 0 0 0;2 2 0 1 0 0;3 2 0 0 0 0;	1038.38	2	71.4129	78.6702	57.935	8	-0.00282	-1.20749	0.81818	1.1	0	0	0	0	1.10683e-21	4.36771e-23	-1	0	4.36771e-23	sp|Q8IV08|PLD3_HUMAN	PLD3	387	1434220	4121690			-1	-1	-1		0	0	0
Lumos3_2ul_hili_150um_30cm_150min_HCD_gradient_3_20210719_F1_R1.9168.9168.3.1.dta	Lumos3_2ul_hili_150um_30cm_150min_HCD_gradient_3_20210719_F1_R1.9168.9168.3.1.dta	Lumos3_2ul_hili_150um_30cm_150min_HCD_gradient_3_20210719_F1_R1	9168	916.882	2331.99	778.002	3	1	DJHTHSDIQVK		1293.62	3 2 0 1 0 0	H(3)N(2)F(1)	(N(F)(N(H(H)(H))))	3724	0 1 0 0 0 0;0 1 0 1 0 0;0 2 0 0 0 0;0 2 0 1 0 0;1 2 0 0 0 0;1 2 0 1 0 0;2 2 0 0 0 0;2 2 0 1 0 0;3 2 0 0 0 0;	1038.38	2	142.979	154.603	121.392	9	-0.00088	-0.37773	1	1.35	0	0	0	0	2.33095e-45	1.74546e-46	-1	0	1.74546e-46	sp|Q8IV08|PLD3_HUMAN	PLD3	387	50018200	166390000			-1	-1	-1		0	0	0
Lumos3_2ul_hili_150um_30cm_150min_HCD_gradient_3_20210719_F1_R1.9225.9225.3.2.dta	Lumos3_2ul_hili_150um_30cm_150min_HCD_gradient_3_20210719_F1_R1.9225.9225.3.2.dta	Lumos3_2ul_hili_150um_30cm_150min_HCD_gradient_3_20210719_F1_R1	9225	921.953	2760.1	920.705	3	1	ENQJHSYSLK		1219.57	7 2 0 0 0 0	H(7)N(2)	(N(N(H(H(H))(H(H(H(H)))))))	7399	0 1 0 0 0 0;0 2 0 0 0 0;1 2 0 0 0 0;2 2 0 0 0 0;3 2 0 0 0 0;4 2 0 0 0 0;5 2 0 0 0 0;6 2 0 0 0 0;	1540.53	4	80.3373	73.5147	93.0078	7	0.00063	0.22942	1	1.11111	0	0	0	0	6.69139e-35	4.48247e-36	-1	0	4.48247e-36	sp|P06756|ITAV_HUMAN	ITGAV	945	27291200	119262000			-1	-1	-1		0	0	0
Lumos3_2ul_hili_150um_30cm_150min_HCD_gradient_3_20210719_F1_R1.9247.9247.2.4.dta	Lumos3_2ul_hili_150um_30cm_150min_HCD_gradient_3_20210719_F1_R1.9247.9247.2.4.dta	Lumos3_2ul_hili_150um_30cm_150min_HCD_gradient_3_20210719_F1_R1	9247	923.737	2331.99	1166.5	2	1	DJHTHSDIQVK		1293.62	3 2 0 1 0 0	H(3)N(2)F(1)	(N(F)(N(H(H)(H))))	3724	0 1 0 0 0 0;0 1 0 1 0 0;0 2 0 0 0 0;0 2 0 1 0 0;1 2 0 0 0 0;1 2 0 1 0 0;2 2 0 0 0 0;2 2 0 1 0 0;3 2 0 0 0 0;	1038.38	2	50.5556	42.8671	64.8342	9	0.00047	0.20246	0.90909	0.95	0	0	0	0	2.38139e-24	1.19379e-25	-1	0	1.19379e-25	sp|Q8IV08|PLD3_HUMAN	PLD3	387	8680390	29633700			-1	-1	-1		0	0	0
Lumos3_2ul_hili_150um_30cm_150min_HCD_gradient_3_20210719_F1_R1.9256.9256.3.3.dta	Lumos3_2ul_hili_150um_30cm_150min_HCD_gradient_3_20210719_F1_R1.9256.9256.3.3.dta	Lumos3_2ul_hili_150um_30cm_150min_HCD_gradient_3_20210719_F1_R1	9256	924.694	2535.07	845.696	3	1	DJHTHSDIQVK		1293.62	3 3 0 1 0 0	H(3)N(3)F(1)	(N(F)(N(H(H)(H(N)))))	3722	0 1 0 0 0 0;0 1 0 1 0 0;0 2 0 0 0 0;0 2 0 1 0 0;1 2 0 0 0 0;1 2 0 1 0 0;2 2 0 0 0 0;2 2 0 1 0 0;2 3 0 0 0 0;2 3 0 1 0 0;3 2 0 0 0 0;3 2 0 1 0 0;3 3 0 0 0 0;	1241.45	2	36.4765	21.7743	63.7807	9	0.00085	0.33514	0.8	0.7	0	0	0	0	6.05807e-24	3.11691e-25	-1	0	3.11691e-25	sp|Q8IV08|PLD3_HUMAN	PLD3	387	1624310	6707960			-1	-1	-1		0	0	0
Lumos3_2ul_hili_150um_30cm_150min_HCD_gradient_3_20210719_F1_R1.9258.9258.3.1.dta	Lumos3_2ul_hili_150um_30cm_150min_HCD_gradient_3_20210719_F1_R1.9258.9258.3.1.dta	Lumos3_2ul_hili_150um_30cm_150min_HCD_gradient_3_20210719_F1_R1	9258	924.856	2768.08	923.365	3	1	VESGEJCSSPAPR	7,Carbamidomethyl[C];	1389.61	6 2 0 0 0 0	H(6)N(2)	(N(N(H(H(H))(H(H)(H)))))	7413	0 1 0 0 0 0;0 2 0 0 0 0;1 2 0 0 0 0;2 2 0 0 0 0;3 2 0 0 0 0;4 2 0 0 0 0;5 2 0 0 0 0;	1378.48	6	38.2967	31.9483	50.0865	7	-0.00013	-0.04709	0.88889	0.79167	0	0	0	0	1.20868e-18	4.45955e-20	-1	0	4.45955e-20	sp|Q14643|ITPR1_HUMAN	ITPR1	2512	2608160	24849300			-1	-1	-1		0	0	0
Lumos3_2ul_hili_150um_30cm_150min_HCD_gradient_3_20210719_F1_R1.9341.9341.2.0.dta	Lumos3_2ul_hili_150um_30cm_150min_HCD_gradient_3_20210719_F1_R1.9341.9341.2.0.dta	Lumos3_2ul_hili_150um_30cm_150min_HCD_gradient_3_20210719_F1_R1	9341	932.042	2598.05	1299.53	2	1	ENQJHSYSLK		1219.57	6 2 0 0 0 0	H(6)N(2)	(N(N(H(H(H))(H(H)(H)))))	7413	0 1 0 0 0 0;0 2 0 0 0 0;1 2 0 0 0 0;2 2 0 0 0 0;3 2 0 0 0 0;4 2 0 0 0 0;5 2 0 0 0 0;	1378.48	4	52.4688	46.3912	63.7558	7	0.0028	1.07683	1	0.94444	0	0	0	0	6.19333e-24	3.22509e-25	-1	0	3.22509e-25	sp|P06756|ITAV_HUMAN	ITGAV	945	4931820	17635600			-1	-1	-1		0	0	0
Lumos3_2ul_hili_150um_30cm_150min_HCD_gradient_3_20210719_F1_R1.9346.9346.2.0.dta	Lumos3_2ul_hili_150um_30cm_150min_HCD_gradient_3_20210719_F1_R1.9346.9346.2.0.dta	Lumos3_2ul_hili_150um_30cm_150min_HCD_gradient_3_20210719_F1_R1	9346	932.447	2768.09	1384.55	2	1	VESGEJCSSPAPR	7,Carbamidomethyl[C];	1389.61	6 2 0 0 0 0	H(6)N(2)	(N(N(H(H(H))(H(H(H))))))	7405	0 1 0 0 0 0;0 2 0 0 0 0;1 2 0 0 0 0;2 2 0 0 0 0;3 2 0 0 0 0;4 2 0 0 0 0;5 2 0 0 0 0;	1378.48	6	31.0088	18.4658	54.3031	7	0.00823	2.97485	1	0.58333	0	0	0	0	2.83875e-20	1.04397e-21	-1	0	1.04397e-21	sp|Q14643|ITPR1_HUMAN	ITPR1	2512	1504020	6255710			-1	-1	-1		0	0	0
Lumos3_2ul_hili_150um_30cm_150min_HCD_gradient_3_20210719_F1_R1.9364.9364.3.1.dta	Lumos3_2ul_hili_150um_30cm_150min_HCD_gradient_3_20210719_F1_R1.9364.9364.3.1.dta	Lumos3_2ul_hili_150um_30cm_150min_HCD_gradient_3_20210719_F1_R1	9364	934.131	3233.26	1078.43	3	1	JESTGSLGTQGR		1206.57	10 2 0 0 0 0	H(10)N(2)	(N(N(H(H(H(H)))(H(H(H))(H(H(H)))))))	7112	0 1 0 0 0 0;0 2 0 0 0 0;1 2 0 0 0 0;2 2 0 0 0 0;3 2 0 0 0 0;4 2 0 0 0 0;5 2 0 0 0 0;6 2 0 0 0 0;7 2 0 0 0 0;8 2 0 0 0 0;9 2 0 0 0 0;	2026.69	1	42.0387	33.4588	57.9728	7	0.00537	1.66146	0.76923	0.95455	0	0	0	0	1.07011e-21	4.21083e-23	-1	0	4.21083e-23	sp|P41221|WNT5A_HUMAN;sp|Q9H1J7|WNT5B_HUMAN	WNT5A;WNT5B	312;291	23159100	86706400			-1	-1	-1		0	0	0
Lumos3_2ul_hili_150um_30cm_150min_HCD_gradient_3_20210719_F1_R1.9398.9398.3.0.dta	Lumos3_2ul_hili_150um_30cm_150min_HCD_gradient_3_20210719_F1_R1.9398.9398.3.0.dta	Lumos3_2ul_hili_150um_30cm_150min_HCD_gradient_3_20210719_F1_R1	9398	937.114	2598.05	866.687	3	1	ENQJHSYSLK		1219.57	6 2 0 0 0 0	H(6)N(2)	(N(N(H(H(H))(H(H)(H)))))	7413	0 1 0 0 0 0;0 2 0 0 0 0;1 2 0 0 0 0;2 2 0 0 0 0;3 2 0 0 0 0;4 2 0 0 0 0;5 2 0 0 0 0;	1378.48	4	85.0912	78.1242	98.0301	7	-9e-05	-0.03477	1	1.11111	0	0	0	0	9.62261e-37	8.20293e-38	-1	0	8.20293e-38	sp|P06756|ITAV_HUMAN	ITGAV	945	28682000	113183000			-1	-1	-1		0	0	0
Lumos3_2ul_hili_150um_30cm_150min_HCD_gradient_3_20210719_F1_R1.9402.9402.3.2.dta	Lumos3_2ul_hili_150um_30cm_150min_HCD_gradient_3_20210719_F1_R1.9402.9402.3.2.dta	Lumos3_2ul_hili_150um_30cm_150min_HCD_gradient_3_20210719_F1_R1	9402	937.438	3233.26	1078.43	3	1	JESTGSLGTQGR		1206.57	10 2 0 0 0 0	H(10)N(2)	(N(N(H(H(H(H(H))))(H(H(H(H(H))))))))	7058	0 1 0 0 0 0;0 2 0 0 0 0;1 2 0 0 0 0;2 2 0 0 0 0;3 2 0 0 0 0;4 2 0 0 0 0;5 2 0 0 0 0;6 2 0 0 0 0;7 2 0 0 0 0;8 2 0 0 0 0;9 2 0 0 0 0;	2026.69	1	58.1375	46.5176	79.7174	7	0.00455	1.4063	0.92308	1.04545	0	0	0	0	5.50562e-30	3.19176e-31	-1	0	3.19176e-31	sp|P41221|WNT5A_HUMAN;sp|Q9H1J7|WNT5B_HUMAN	WNT5A;WNT5B	312;291	23159100	86706400			-1	-1	-1		0	0	0
Lumos3_2ul_hili_150um_30cm_150min_HCD_gradient_3_20210719_F1_R1.9413.9413.2.2.dta	Lumos3_2ul_hili_150um_30cm_150min_HCD_gradient_3_20210719_F1_R1.9413.9413.2.2.dta	Lumos3_2ul_hili_150um_30cm_150min_HCD_gradient_3_20210719_F1_R1	9413	938.331	2490.03	1245.52	2	1	LLJGSQR		787.442	8 2 0 0 0 0	H(8)N(2)	(N(N(H(H(H))(H(H(H(H(H))))))))	7394	0 1 0 0 0 0;0 2 0 0 0 0;1 2 0 0 0 0;2 2 0 0 0 0;3 2 0 0 0 0;4 2 0 0 0 0;5 2 0 0 0 0;6 2 0 0 0 0;7 2 0 0 0 0;	1702.58	3	71.1507	54.2879	102.467	7	0.00207	0.83324	1	1.41667	0	0	0	0	2.27499e-38	1.46969e-39	-1	0	1.46969e-39	sp|Q32P28|P3H1_HUMAN	P3H1	467	38043300	130020000			-1	-1	-1		0	0	0
Lumos3_2ul_hili_150um_30cm_150min_HCD_gradient_3_20210719_F1_R1.9414.9414.2.0.dta	Lumos3_2ul_hili_150um_30cm_150min_HCD_gradient_3_20210719_F1_R1.9414.9414.2.0.dta	Lumos3_2ul_hili_150um_30cm_150min_HCD_gradient_3_20210719_F1_R1	9414	938.412	2422.99	1212	2	1	JESTGSLGTQGR		1206.57	5 2 0 0 0 0	H(5)N(2)	(N(N(H(H)(H(H)(H)))))	10697	0 1 0 0 0 0;0 2 0 0 0 0;1 2 0 0 0 0;2 2 0 0 0 0;3 2 0 0 0 0;4 2 0 0 0 0;	1216.42	1	24.9575	24.9117	25.0426	6	0.00117	0.48291	0.75	0.77273	0	0	0	0	4.98282e-09	1.28413e-10	-1	0	1.28413e-10	sp|P41221|WNT5A_HUMAN;sp|Q9H1J7|WNT5B_HUMAN	WNT5A;WNT5B	312;291	752403	4386350			-1	-1	-1		0	0	0
Lumos3_2ul_hili_150um_30cm_150min_HCD_gradient_3_20210719_F1_R1.9415.9415.2.0.dta	Lumos3_2ul_hili_150um_30cm_150min_HCD_gradient_3_20210719_F1_R1.9415.9415.2.0.dta	Lumos3_2ul_hili_150um_30cm_150min_HCD_gradient_3_20210719_F1_R1	9415	938.493	2501	1251.01	2	1	DJTTVTR		806.4	4 3 1 1 0 0	H(4)N(3)A(1)F(1)	(N(F)(N(H(H)(H(N(H(A)))))))	3677	0 1 0 0 0 0;0 1 0 1 0 0;0 2 0 0 0 0;0 2 0 1 0 0;1 2 0 0 0 0;1 2 0 1 0 0;2 2 0 0 0 0;2 2 0 1 0 0;2 3 0 0 0 0;2 3 0 1 0 0;3 2 0 0 0 0;3 2 0 1 0 0;3 3 0 0 0 0;3 3 0 1 0 0;3 3 1 0 0 0;3 3 1 1 0 0;4 3 0 0 0 0;4 3 0 1 0 0;4 3 1 0 0 0;	1694.6	2	37.4606	27.6165	55.7424	9	0.00189	0.75436	0.61905	1.16667	0	0	0	0	7.85188e-21	3.33899e-22	-1	0	3.33899e-22	sp|P11279|LAMP1_HUMAN	LAMP1	249	5828070	22196200			-1	-1	-1		0	0	0
Lumos3_2ul_hili_150um_30cm_150min_HCD_gradient_3_20210719_F1_R1.9432.9432.3.1.dta	Lumos3_2ul_hili_150um_30cm_150min_HCD_gradient_3_20210719_F1_R1.9432.9432.3.1.dta	Lumos3_2ul_hili_150um_30cm_150min_HCD_gradient_3_20210719_F1_R1	9432	940.1	2436	812.67	3	1	ENQJHSYSLK		1219.57	5 2 0 0 0 0	H(5)N(2)	(N(N(H(H)(H(H(H))))))	10687	0 1 0 0 0 0;0 2 0 0 0 0;1 2 0 0 0 0;2 2 0 0 0 0;3 2 0 0 0 0;4 2 0 0 0 0;	1216.42	4	28.0099	15.4362	51.3608	7	0.00319	1.30997	1	0.66667	0	0	0	0	3.90086e-19	1.38914e-20	-1	0.000731886	0.000731886	sp|P06756|ITAV_HUMAN	ITGAV	945	477357	2756230			-1	-1	-1		0	0	0
Lumos3_2ul_hili_150um_30cm_150min_HCD_gradient_3_20210719_F1_R1.9435.9435.3.1.dta	Lumos3_2ul_hili_150um_30cm_150min_HCD_gradient_3_20210719_F1_R1.9435.9435.3.1.dta	Lumos3_2ul_hili_150um_30cm_150min_HCD_gradient_3_20210719_F1_R1	9435	940.343	2747.11	916.375	3	1	JESTGSLGTQGR		1206.57	7 2 0 0 0 0	H(7)N(2)	(N(N(H(H(H)(H))(H(H(H))))))	7175	0 1 0 0 0 0;0 2 0 0 0 0;1 2 0 0 0 0;2 2 0 0 0 0;3 2 0 0 0 0;4 2 0 0 0 0;5 2 0 0 0 0;6 2 0 0 0 0;	1540.53	1	30.8206	33.1373	26.518	6	0.00953	3.46846	0.7	0.95455	0	0	0	0	1.4761e-09	3.64603e-11	-1	0	3.64603e-11	sp|P41221|WNT5A_HUMAN;sp|Q9H1J7|WNT5B_HUMAN	WNT5A;WNT5B	312;291	419607	2782540			-1	-1	-1		0	0	0
Lumos3_2ul_hili_150um_30cm_150min_HCD_gradient_3_20210719_F1_R1.9466.9466.2.1.dta	Lumos3_2ul_hili_150um_30cm_150min_HCD_gradient_3_20210719_F1_R1.9466.9466.2.1.dta	Lumos3_2ul_hili_150um_30cm_150min_HCD_gradient_3_20210719_F1_R1	9466	943.082	1841.81	921.41	2	1	LLJGSQR		787.442	4 2 0 0 0 0	H(4)N(2)	(N(N(H(H)(H)(H))))	10783	0 1 0 0 0 0;0 2 0 0 0 0;1 2 0 0 0 0;2 2 0 0 0 0;3 2 0 0 0 0;	1054.37	3	27.44	11.1299	57.7301	7	0.00104	0.56386	1	0.58333	0	0	0	0	1.32922e-21	5.40317e-23	-1	0.00486464	0.00486464	sp|Q32P28|P3H1_HUMAN	P3H1	467	330454	701449			-1	-1	-1		0	0	0
Lumos3_2ul_hili_150um_30cm_150min_HCD_gradient_3_20210719_F1_R1.9509.9509.3.1.dta	Lumos3_2ul_hili_150um_30cm_150min_HCD_gradient_3_20210719_F1_R1.9509.9509.3.1.dta	Lumos3_2ul_hili_150um_30cm_150min_HCD_gradient_3_20210719_F1_R1	9509	946.797	3425.32	1142.44	3	1	NGVJGTGENGR		1074.49	5 4 2 1 0 0	H(5)N(4)A(2)F(1)	(N(F)(N(H(H(N(H(A))))(H(N(H(A)))))))	1675	0 1 0 0 0 0;0 1 0 1 0 0;0 2 0 0 0 0;0 2 0 1 0 0;1 2 0 0 0 0;1 2 0 1 0 0;2 2 0 0 0 0;2 2 0 1 0 0;2 3 0 0 0 0;2 3 0 1 0 0;3 2 0 0 0 0;3 2 0 1 0 0;3 3 0 0 0 0;3 3 0 1 0 0;3 3 1 0 0 0;3 3 1 1 0 0;3 4 0 0 0 0;3 4 0 1 0 0;4 3 0 0 0 0;4 3 0 1 0 0;4 3 1 0 0 0;4 3 1 1 0 0;4 4 0 0 0 0;4 4 0 1 0 0;4 4 1 0 0 0;4 4 1 1 0 0;5 4 0 0 0 0;5 4 0 1 0 0;5 4 1 0 0 0;5 4 1 1 0 0;5 4 2 0 0 0;	2350.83	4	35.0055	10.3961	80.7087	9	-0.00378	-1.10467	0.57576	0.5	0	0	0	0	2.35024e-30	1.37441e-31	-1	0.00981997	0.00981997	sp|P05556|ITB1_HUMAN	ITGB1	406	2791640	13773700			-1	-1	-1		0	0	0
Lumos3_2ul_hili_150um_30cm_150min_HCD_gradient_3_20210719_F1_R1.9550.9550.3.0.dta	Lumos3_2ul_hili_150um_30cm_150min_HCD_gradient_3_20210719_F1_R1.9550.9550.3.0.dta	Lumos3_2ul_hili_150um_30cm_150min_HCD_gradient_3_20210719_F1_R1	9550	950.344	3071.21	1024.41	3	1	JESTGSLGTQGR		1206.57	9 2 0 0 0 0	H(9)N(2)	(N(N(H(H)(H(H(H(H)))(H(H(H)))))))	10680	0 1 0 0 0 0;0 2 0 0 0 0;1 2 0 0 0 0;2 2 0 0 0 0;3 2 0 0 0 0;4 2 0 0 0 0;5 2 0 0 0 0;6 2 0 0 0 0;7 2 0 0 0 0;8 2 0 0 0 0;	1864.63	1	19.5329	11.5726	34.3164	7	0.00025	0.08054	0.66667	0.54545	0	0	0	0	1.49217e-12	3.38704e-14	-1	0.00427625	0.00427625	sp|P41221|WNT5A_HUMAN;sp|Q9H1J7|WNT5B_HUMAN	WNT5A;WNT5B	312;291	17297000	73401300			-1	-1	-1		0	0	0
Lumos3_2ul_hili_150um_30cm_150min_HCD_gradient_3_20210719_F1_R1.9551.9551.3.2.dta	Lumos3_2ul_hili_150um_30cm_150min_HCD_gradient_3_20210719_F1_R1.9551.9551.3.2.dta	Lumos3_2ul_hili_150um_30cm_150min_HCD_gradient_3_20210719_F1_R1	9551	950.425	2909.15	970.388	3	1	JESTGSLGTQGR		1206.57	8 2 0 0 0 0	H(8)N(2)	(N(N(H(H(H(H)))(H(H)(H)(H)))))	7123	0 1 0 0 0 0;0 2 0 0 0 0;1 2 0 0 0 0;2 2 0 0 0 0;3 2 0 0 0 0;4 2 0 0 0 0;5 2 0 0 0 0;6 2 0 0 0 0;7 2 0 0 0 0;	1702.58	1	38.6314	34.4788	46.3434	7	-0.00161	-0.55453	0.81818	1	0	0	0	0	3.30131e-17	1.02773e-18	-1	0	1.02773e-18	sp|P41221|WNT5A_HUMAN;sp|Q9H1J7|WNT5B_HUMAN	WNT5A;WNT5B	312;291	6789810	26315500			-1	-1	-1		0	0	0
Lumos3_2ul_hili_150um_30cm_150min_HCD_gradient_3_20210719_F1_R1.9574.9574.3.2.dta	Lumos3_2ul_hili_150um_30cm_150min_HCD_gradient_3_20210719_F1_R1.9574.9574.3.2.dta	Lumos3_2ul_hili_150um_30cm_150min_HCD_gradient_3_20210719_F1_R1	9574	952.513	3119.18	1040.4	3	1	JATGDYK		768.352	5 4 2 1 0 0	H(5)N(4)A(2)F(1)	(N(F)(N(H(H(N(H(A))))(H(N(H(A)))))))	1675	0 1 0 0 0 0;0 1 0 1 0 0;0 2 0 0 0 0;0 2 0 1 0 0;1 2 0 0 0 0;1 2 0 1 0 0;2 2 0 0 0 0;2 2 0 1 0 0;2 3 0 0 0 0;2 3 0 1 0 0;3 2 0 0 0 0;3 2 0 1 0 0;3 3 0 0 0 0;3 3 0 1 0 0;3 3 1 0 0 0;3 3 1 1 0 0;3 4 0 0 0 0;3 4 0 1 0 0;4 3 0 0 0 0;4 3 0 1 0 0;4 3 1 0 0 0;4 3 1 1 0 0;4 4 0 0 0 0;4 4 0 1 0 0;4 4 1 0 0 0;4 4 1 1 0 0;5 4 0 0 0 0;5 4 0 1 0 0;5 4 1 0 0 0;5 4 1 1 0 0;5 4 2 0 0 0;	2350.83	1	20.06	17.2036	25.3648	8	-0.00098	-0.3151	0.36364	0.91667	0	0	0	0	3.82874e-09	9.94492e-11	-1	0.000259269	0.000259269	sp|Q13740|CD166_HUMAN	ALCAM	306	10523000	50170200			-1	-1	-1		0	0	0
Lumos3_2ul_hili_150um_30cm_150min_HCD_gradient_3_20210719_F1_R1.9617.9617.2.1.dta	Lumos3_2ul_hili_150um_30cm_150min_HCD_gradient_3_20210719_F1_R1.9617.9617.2.1.dta	Lumos3_2ul_hili_150um_30cm_150min_HCD_gradient_3_20210719_F1_R1	9617	956.224	2323.97	1162.49	2	1	JATLAEQAK		945.5	6 2 0 0 0 0	H(6)N(2)	(N(N(H(H(H))(H(H(H))))))	7405	0 1 0 0 0 0;0 2 0 0 0 0;1 2 0 0 0 0;2 2 0 0 0 0;3 2 0 0 0 0;4 2 0 0 0 0;5 2 0 0 0 0;	1378.48	1	28.8868	40.3663	7.56778	4	-0.00089	-0.38225	0.44444	1.1875	0	0	0	0	0.0068605	0.000339079	-1	0	0.000339079	sp|Q9Y4L1|HYOU1_HUMAN	HYOU1	869	24330300	102495000			-1	-1	-1		0	0	0
Lumos3_2ul_hili_150um_30cm_150min_HCD_gradient_3_20210719_F1_R1.9640.9640.3.2.dta	Lumos3_2ul_hili_150um_30cm_150min_HCD_gradient_3_20210719_F1_R1.9640.9640.3.2.dta	Lumos3_2ul_hili_150um_30cm_150min_HCD_gradient_3_20210719_F1_R1	9640	958.317	2801.13	934.38	3	1	ENQJHSYSLK		1219.57	6 3 0 0 0 0	H(6)N(3)	(N(N(H(N)(H(H))(H(H)(H)))))	11091	0 1 0 0 0 0;0 2 0 0 0 0;1 2 0 0 0 0;1 3 0 0 0 0;2 2 0 0 0 0;2 3 0 0 0 0;3 2 0 0 0 0;3 3 0 0 0 0;4 2 0 0 0 0;4 3 0 0 0 0;5 2 0 0 0 0;5 3 0 0 0 0;6 2 0 0 0 0;	1581.56	4	71.9182	62.7468	88.9507	7	-2e-05	-0.00567	0.93333	1.05556	0	0	0	0	2.07946e-33	1.37331e-34	-1	0	1.37331e-34	sp|P06756|ITAV_HUMAN	ITGAV	945	12080500	50429500			-1	-1	-1		0	0	0
Lumos3_2ul_hili_150um_30cm_150min_HCD_gradient_3_20210719_F1_R1.9752.9752.2.0.dta	Lumos3_2ul_hili_150um_30cm_150min_HCD_gradient_3_20210719_F1_R1.9752.9752.2.0.dta	Lumos3_2ul_hili_150um_30cm_150min_HCD_gradient_3_20210719_F1_R1	9752	968.073	2436	1218.5	2	1	ENQJHSYSLK		1219.57	5 2 0 0 0 0	H(5)N(2)	(N(N(H(H)(H(H(H))))))	10687	0 1 0 0 0 0;0 2 0 0 0 0;1 2 0 0 0 0;2 2 0 0 0 0;3 2 0 0 0 0;4 2 0 0 0 0;	1216.42	4	55.8344	52.4573	62.1063	7	0.00265	1.08748	1	1.05556	0	0	0	0	2.68136e-23	1.13721e-24	-1	0	1.13721e-24	sp|P06756|ITAV_HUMAN	ITGAV	945	1924440	6375510			-1	-1	-1		0	0	0
Lumos3_2ul_hili_150um_30cm_150min_HCD_gradient_3_20210719_F1_R1.9753.9753.2.0.dta	Lumos3_2ul_hili_150um_30cm_150min_HCD_gradient_3_20210719_F1_R1.9753.9753.2.0.dta	Lumos3_2ul_hili_150um_30cm_150min_HCD_gradient_3_20210719_F1_R1	9753	968.154	2448	1224.51	2	1	JASNLVK		745.42	8 2 0 0 0 0	H(8)N(2)	(N(N(H(H(H(H)))(H(H)(H)(H)))))	7123	0 1 0 0 0 0;0 2 0 0 0 0;1 2 0 0 0 0;2 2 0 0 0 0;3 2 0 0 0 0;4 2 0 0 0 0;5 2 0 0 0 0;6 2 0 0 0 0;7 2 0 0 0 0;	1702.58	1	30.136	22.0158	45.2163	7	0.00259	1.05956	0.81818	1.08333	0	0	0	0	8.91278e-17	2.70631e-18	-1	0	2.70631e-18	sp|P61812|TGFB2_HUMAN	TGFB2	140	3877940	12823100			-1	-1	-1		0	0	0
Lumos3_2ul_hili_150um_30cm_150min_HCD_gradient_3_20210719_F1_R1.9779.9779.3.1.dta	Lumos3_2ul_hili_150um_30cm_150min_HCD_gradient_3_20210719_F1_R1.9779.9779.3.1.dta	Lumos3_2ul_hili_150um_30cm_150min_HCD_gradient_3_20210719_F1_R1	9779	970.491	2436	812.67	3	1	ENQJHSYSLK		1219.57	5 2 0 0 0 0	H(5)N(2)	(N(N(H(H)(H(H(H))))))	10687	0 1 0 0 0 0;0 2 0 0 0 0;1 2 0 0 0 0;2 2 0 0 0 0;3 2 0 0 0 0;4 2 0 0 0 0;	1216.42	4	67.5901	66.3243	69.941	7	0.00337	1.38263	1	1.22222	0	0	0	0	2.65192e-26	1.4354e-27	-1	0	1.4354e-27	sp|P06756|ITAV_HUMAN	ITGAV	945	5426510	20489900			-1	-1	-1		0	0	0
Lumos3_2ul_hili_150um_30cm_150min_HCD_gradient_3_20210719_F1_R1.9892.9892.2.0.dta	Lumos3_2ul_hili_150um_30cm_150min_HCD_gradient_3_20210719_F1_R1.9892.9892.2.0.dta	Lumos3_2ul_hili_150um_30cm_150min_HCD_gradient_3_20210719_F1_R1	9892	980.334	2165.92	1083.46	2	1	RLEQJK		787.442	6 2 0 0 0 0	H(6)N(2)	(N(N(H(H(H))(H(H(H))))))	7405	0 1 0 0 0 0;0 2 0 0 0 0;1 2 0 0 0 0;2 2 0 0 0 0;3 2 0 0 0 0;4 2 0 0 0 0;5 2 0 0 0 0;	1378.48	5	16.8039	10.6326	28.2648	6	0.00144	0.66469	0.66667	0.8	0	0	0	0	3.35357e-10	8.6827e-12	-1	0.0074565	0.0074565	sp|P51530|DNA2_HUMAN	DNA2	816	193183000	582343000			-1	-1	-1		0	0	0
Lumos3_2ul_hili_150um_30cm_150min_HCD_gradient_3_20210719_F1_R1.9903.9903.3.0.dta	Lumos3_2ul_hili_150um_30cm_150min_HCD_gradient_3_20210719_F1_R1.9903.9903.3.0.dta	Lumos3_2ul_hili_150um_30cm_150min_HCD_gradient_3_20210719_F1_R1	9903	981.452	2639.07	880.363	3	1	ENQJHSYSLK		1219.57	5 3 0 0 0 0	H(5)N(3)	(N(H)(N(H(H)(H(N(H))))))	6969	0 1 0 0 0 0;0 2 0 0 0 0;1 1 0 0 0 0;1 2 0 0 0 0;2 2 0 0 0 0;2 3 0 0 0 0;3 2 0 0 0 0;3 3 0 0 0 0;4 2 0 0 0 0;4 3 0 0 0 0;	1419.5	4	34.9526	21.7399	59.4905	7	0.00219	0.83156	0.83333	0.66667	0	0	0	0	2.75939e-22	1.2857e-23	-1	0	1.2857e-23	sp|P06756|ITAV_HUMAN	ITGAV	945	3488700	13865000			-1	-1	-1		0	0	0
Lumos3_2ul_hili_150um_30cm_150min_HCD_gradient_3_20210719_F1_R1.9924.9924.2.1.dta	Lumos3_2ul_hili_150um_30cm_150min_HCD_gradient_3_20210719_F1_R1.9924.9924.2.1.dta	Lumos3_2ul_hili_150um_30cm_150min_HCD_gradient_3_20210719_F1_R1	9924	983.155	2462.98	1231.99	2	1	GJETIAR		760.395	8 2 0 0 0 0	H(8)N(2)	(N(N(H(H)(H(H(H))(H(H(H)))))))	10685	0 1 0 0 0 0;0 2 0 0 0 0;1 2 0 0 0 0;2 2 0 0 0 0;3 2 0 0 0 0;4 2 0 0 0 0;5 2 0 0 0 0;6 2 0 0 0 0;7 2 0 0 0 0;	1702.58	2	44.1359	17.316	93.9443	7	0.00376	1.52693	1	0.75	0	0	0	0	3.03157e-35	2.58934e-36	-1	0.000259269	0.000259269	sp|Q6ZUT9|DEN5B_HUMAN	DENND5B	451	11670000	41794400			-1	-1	-1		0	0	0
Lumos3_2ul_hili_150um_30cm_150min_HCD_gradient_3_20210719_F1_R1.9956.9956.2.2.dta	Lumos3_2ul_hili_150um_30cm_150min_HCD_gradient_3_20210719_F1_R1.9956.9956.2.2.dta	Lumos3_2ul_hili_150um_30cm_150min_HCD_gradient_3_20210719_F1_R1	9956	985.977	2165.92	1083.46	2	1	LLJGSQR		787.442	6 2 0 0 0 0	H(6)N(2)	(N(N(H(H(H))(H(H(H))))))	7405	0 1 0 0 0 0;0 2 0 0 0 0;1 2 0 0 0 0;2 2 0 0 0 0;3 2 0 0 0 0;4 2 0 0 0 0;5 2 0 0 0 0;	1378.48	3	76.1447	61.6393	103.083	7	0.00144	0.66469	1	1.41667	0	0	0	0	1.35225e-38	8.83668e-40	-1	0	8.83668e-40	sp|Q32P28|P3H1_HUMAN	P3H1	467	193183000	582343000			-1	-1	-1		0	0	0
Lumos3_2ul_hili_150um_30cm_150min_HCD_gradient_3_20210719_F1_R1.9993.9993.2.2.dta	Lumos3_2ul_hili_150um_30cm_150min_HCD_gradient_3_20210719_F1_R1.9993.9993.2.2.dta	Lumos3_2ul_hili_150um_30cm_150min_HCD_gradient_3_20210719_F1_R1	9993	989.206	1841.81	921.41	2	1	LLJGSQR		787.442	4 2 0 0 0 0	H(4)N(2)	(N(N(H(H)(H(H)))))	10698	0 1 0 0 0 0;0 2 0 0 0 0;1 2 0 0 0 0;2 2 0 0 0 0;3 2 0 0 0 0;	1054.37	3	59.7715	52.3866	73.4864	7	0.00128	0.69634	1	1.41667	0	0	0	0	1.20168e-27	6.87752e-29	-1	0	6.87752e-29	sp|Q32P28|P3H1_HUMAN	P3H1	467	4222060	10863400			-1	-1	-1		0	0	0
Lumos3_2ul_hili_150um_30cm_150min_HCD_gradient_3_20210719_F1_R1.10082.10082.3.1.dta	Lumos3_2ul_hili_150um_30cm_150min_HCD_gradient_3_20210719_F1_R1.10082.10082.3.1.dta	Lumos3_2ul_hili_150um_30cm_150min_HCD_gradient_3_20210719_F1_R1	10082	997.097	3488.4	1163.47	3	1	TLSRPSETCJETTK	9,Carbamidomethyl[C];	1623.76	9 2 0 0 0 0	H(9)N(2)	(N(N(H(H(H(H)))(H(H(H(H(H))))))))	7102	0 1 0 0 0 0;0 2 0 0 0 0;1 2 0 0 0 0;2 2 0 0 0 0;3 2 0 0 0 0;4 2 0 0 0 0;5 2 0 0 0 0;6 2 0 0 0 0;7 2 0 0 0 0;8 2 0 0 0 0;	1864.63	10	58.0175	35.3731	100.071	7	0.00386	1.10519	1	0.65385	0	0	0	0	1.71861e-37	1.31919e-38	-1	0	1.31919e-38	sp|Q96AY3|FKB10_HUMAN	FKBP10	393	5799840	35673800			-1	-1	-1		0	0	0
Lumos3_2ul_hili_150um_30cm_150min_HCD_gradient_3_20210719_F1_R1.10156.10156.2.0.dta	Lumos3_2ul_hili_150um_30cm_150min_HCD_gradient_3_20210719_F1_R1.10156.10156.2.0.dta	Lumos3_2ul_hili_150um_30cm_150min_HCD_gradient_3_20210719_F1_R1	10156	1003.53	2512.99	1257	2	1	GTJYTVR		810.41	8 2 0 0 0 0	H(8)N(2)	(N(N(H(H(H(H)))(H(H)(H(H))))))	7122	0 1 0 0 0 0;0 2 0 0 0 0;1 2 0 0 0 0;2 2 0 0 0 0;3 2 0 0 0 0;4 2 0 0 0 0;5 2 0 0 0 0;6 2 0 0 0 0;7 2 0 0 0 0;	1702.58	3	51.7614	30.5368	91.1785	7	0.00069	0.27648	1	1.08333	0	0	0	0	3.14621e-34	1.76461e-35	-1	0	1.76461e-35	sp|P07942|LAMB1_HUMAN	LAMB1	677	22245500	76144000			-1	-1	-1		0	0	0
Lumos3_2ul_hili_150um_30cm_150min_HCD_gradient_3_20210719_F1_R1.10216.10216.2.0.dta	Lumos3_2ul_hili_150um_30cm_150min_HCD_gradient_3_20210719_F1_R1.10216.10216.2.0.dta	Lumos3_2ul_hili_150um_30cm_150min_HCD_gradient_3_20210719_F1_R1	10216	1008.83	2552.98	1276.99	2	1	JCTSFR	2,Carbamidomethyl[C];	784.341	5 4 0 1 0 0	H(5)N(4)F(1)	(N(F)(N(H(H(N(H)))(H(N(H))))))	2983	0 1 0 0 0 0;0 1 0 1 0 0;0 2 0 0 0 0;0 2 0 1 0 0;1 2 0 0 0 0;1 2 0 1 0 0;2 2 0 0 0 0;2 2 0 1 0 0;2 3 0 0 0 0;2 3 0 1 0 0;3 2 0 0 0 0;3 2 0 1 0 0;3 3 0 0 0 0;3 3 0 1 0 0;3 4 0 0 0 0;3 4 0 1 0 0;4 3 0 0 0 0;4 3 0 1 0 0;4 4 0 0 0 0;4 4 0 1 0 0;5 4 0 0 0 0;	1768.64	1	26.8185	11.8389	54.6377	9	0.00126	0.4948	0.65217	0.9	0	0	0	0	2.10574e-20	8.23244e-22	-1	0.00326442	0.00326442	sp|Q9UBG0|MRC2_HUMAN	MRC2	634	2626420	11906100			-1	-1	-1		0	0	0
Lumos3_2ul_hili_150um_30cm_150min_HCD_gradient_3_20210719_F1_R1.10269.10269.3.0.dta	Lumos3_2ul_hili_150um_30cm_150min_HCD_gradient_3_20210719_F1_R1.10269.10269.3.0.dta	Lumos3_2ul_hili_150um_30cm_150min_HCD_gradient_3_20210719_F1_R1	10269	1013.55	3326.35	1109.45	3	1	TLSRPSETCJETTK	9,Carbamidomethyl[C];	1623.76	8 2 0 0 0 0	H(8)N(2)	(N(N(H(H(H)(H))(H(H(H(H)))))))	7172	0 1 0 0 0 0;0 2 0 0 0 0;1 2 0 0 0 0;2 2 0 0 0 0;3 2 0 0 0 0;4 2 0 0 0 0;5 2 0 0 0 0;6 2 0 0 0 0;7 2 0 0 0 0;	1702.58	10	62.7264	46.3731	93.0969	7	-0.00046	-0.13715	1	0.73077	0	0	0	0	6.20579e-35	3.9265e-36	-1	0	3.9265e-36	sp|Q96AY3|FKB10_HUMAN	FKBP10	393	36524200	190797000			-1	-1	-1		0	0	0
Lumos3_2ul_hili_150um_30cm_150min_HCD_gradient_3_20210719_F1_R1.10346.10346.3.2.dta	Lumos3_2ul_hili_150um_30cm_150min_HCD_gradient_3_20210719_F1_R1.10346.10346.3.2.dta	Lumos3_2ul_hili_150um_30cm_150min_HCD_gradient_3_20210719_F1_R1	10346	1020.43	2785.13	929.049	3	1	ENQJHSYSLK		1219.57	5 3 0 1 0 0	H(5)N(3)F(1)	(N(F)(N(H(H(H))(H(N(H))))))	299	0 1 0 0 0 0;0 1 0 1 0 0;0 2 0 0 0 0;0 2 0 1 0 0;1 2 0 0 0 0;1 2 0 1 0 0;2 2 0 0 0 0;2 2 0 1 0 0;2 3 0 0 0 0;2 3 0 1 0 0;3 2 0 0 0 0;3 2 0 1 0 0;3 3 0 0 0 0;3 3 0 1 0 0;4 2 0 0 0 0;4 2 0 1 0 0;4 3 0 0 0 0;4 3 0 1 0 0;5 3 0 0 0 0;	1565.56	4	33.5551	26.2799	47.0661	8	0.00105	0.37583	0.57143	0.77778	0	0	0	0	1.74558e-17	5.83918e-19	-1	0	5.83918e-19	sp|P06756|ITAV_HUMAN	ITGAV	945	3501890	13942500			-1	-1	-1		0	0	0
Lumos3_2ul_hili_150um_30cm_150min_HCD_gradient_3_20210719_F1_R1.10349.10349.3.0.dta	Lumos3_2ul_hili_150um_30cm_150min_HCD_gradient_3_20210719_F1_R1.10349.10349.3.0.dta	Lumos3_2ul_hili_150um_30cm_150min_HCD_gradient_3_20210719_F1_R1	10349	1020.67	3676.34	1226.12	3	1	JETHSICTACDESCK	7,Carbamidomethyl[C];10,Carbamidomethyl[C];14,Carbamidomethyl[C];	1811.7	9 2 0 0 0 0	H(9)N(2)	(N(N(H(H(H(H)))(H(H(H(H(H))))))))	7102	0 1 0 0 0 0;0 2 0 0 0 0;1 2 0 0 0 0;2 2 0 0 0 0;3 2 0 0 0 0;4 2 0 0 0 0;5 2 0 0 0 0;6 2 0 0 0 0;7 2 0 0 0 0;8 2 0 0 0 0;	1864.63	1	73.5999	79.6769	62.3139	7	0.00301	0.81912	0.91667	1.17857	0	0	0	0	2.22921e-23	1.01052e-24	-1	0	1.01052e-24	sp|Q6UXH1|CREL2_HUMAN	CRELD2	190	2395260	15530200			-1	-1	-1		0	0	0
Lumos3_2ul_hili_150um_30cm_150min_HCD_gradient_3_20210719_F1_R1.10360.10360.2.0.dta	Lumos3_2ul_hili_150um_30cm_150min_HCD_gradient_3_20210719_F1_R1.10360.10360.2.0.dta	Lumos3_2ul_hili_150um_30cm_150min_HCD_gradient_3_20210719_F1_R1	10360	1021.57	2362.9	1181.95	2	1	JASNMEYR		984.42	6 2 0 0 0 0	H(6)N(2)	(N(N(H(H(H))(H(H(H))))))	7405	0 1 0 0 0 0;0 2 0 0 0 0;1 2 0 0 0 0;2 2 0 0 0 0;3 2 0 0 0 0;4 2 0 0 0 0;5 2 0 0 0 0;	1378.48	1	48.1838	36.9272	69.0888	7	0.00245	1.03545	1	1.21429	0	0	0	0	5.59817e-26	3.1038e-27	-1	0	3.1038e-27	sp|Q9Y639|NPTN_HUMAN	NPTN	197	7308680	30004000			-1	-1	-1		0	0	0
Lumos3_2ul_hili_150um_30cm_150min_HCD_gradient_3_20210719_F1_R1.10370.10370.3.2.dta	Lumos3_2ul_hili_150um_30cm_150min_HCD_gradient_3_20210719_F1_R1.10370.10370.3.2.dta	Lumos3_2ul_hili_150um_30cm_150min_HCD_gradient_3_20210719_F1_R1	10370	1022.6	2819.17	940.396	3	1	HLJGTITAK		954.537	9 2 0 0 0 0	H(9)N(2)	(N(N(H(H(H(H)))(H(H)(H(H(H)))))))	7119	0 1 0 0 0 0;0 2 0 0 0 0;1 2 0 0 0 0;2 2 0 0 0 0;3 2 0 0 0 0;4 2 0 0 0 0;5 2 0 0 0 0;6 2 0 0 0 0;7 2 0 0 0 0;8 2 0 0 0 0;	1864.63	3	36.4395	13.5022	79.0373	7	0.00112	0.39564	0.91667	0.5625	0	0	0	0	9.88146e-30	5.5268e-31	-1	0.000921871	0.000921871	sp|Q6YHK3|CD109_HUMAN	CD109	247	5974390	31674300			-1	-1	-1		0	0	0
Lumos3_2ul_hili_150um_30cm_150min_HCD_gradient_3_20210719_F1_R1.10373.10373.3.0.dta	Lumos3_2ul_hili_150um_30cm_150min_HCD_gradient_3_20210719_F1_R1.10373.10373.3.0.dta	Lumos3_2ul_hili_150um_30cm_150min_HCD_gradient_3_20210719_F1_R1	10373	1022.84	3676.34	1226.12	3	1	JETHSICTACDESCK	7,Carbamidomethyl[C];10,Carbamidomethyl[C];14,Carbamidomethyl[C];	1811.7	9 2 0 0 0 0	H(9)N(2)	(N(N(H(H)(H(H(H))(H(H(H(H))))))))	10684	0 1 0 0 0 0;0 2 0 0 0 0;1 2 0 0 0 0;2 2 0 0 0 0;3 2 0 0 0 0;4 2 0 0 0 0;5 2 0 0 0 0;6 2 0 0 0 0;7 2 0 0 0 0;8 2 0 0 0 0;	1864.63	1	72.8405	75.0219	68.7893	7	0.00301	0.81912	0.91667	1.14286	0	0	0	0	7.282e-26	3.60681e-27	-1	0	3.60681e-27	sp|Q6UXH1|CREL2_HUMAN	CRELD2	190	2395260	15530200			-1	-1	-1		0	0	0
Lumos3_2ul_hili_150um_30cm_150min_HCD_gradient_3_20210719_F1_R1.10383.10383.2.1.dta	Lumos3_2ul_hili_150um_30cm_150min_HCD_gradient_3_20210719_F1_R1.10383.10383.2.1.dta	Lumos3_2ul_hili_150um_30cm_150min_HCD_gradient_3_20210719_F1_R1	10383	1023.66	2350.94	1175.97	2	1	GTJYTVR		810.41	7 2 0 0 0 0	H(7)N(2)	(N(N(H(H(H))(H(H(H(H)))))))	7399	0 1 0 0 0 0;0 2 0 0 0 0;1 2 0 0 0 0;2 2 0 0 0 0;3 2 0 0 0 0;4 2 0 0 0 0;5 2 0 0 0 0;6 2 0 0 0 0;	1540.53	3	41.7494	20.5112	81.1918	7	0.00306	1.30255	1	0.91667	0	0	0	0	1.55289e-30	8.67027e-32	-1	0	8.67027e-32	sp|P07942|LAMB1_HUMAN	LAMB1	677	7246660	23923400			-1	-1	-1		0	0	0
Lumos3_2ul_hili_150um_30cm_150min_HCD_gradient_3_20210719_F1_R1.10404.10404.3.0.dta	Lumos3_2ul_hili_150um_30cm_150min_HCD_gradient_3_20210719_F1_R1.10404.10404.3.0.dta	Lumos3_2ul_hili_150um_30cm_150min_HCD_gradient_3_20210719_F1_R1	10404	1025.59	2785.13	929.049	3	1	ENQJHSYSLK		1219.57	5 3 0 1 0 0	H(5)N(3)F(1)	(N(F)(N(H(H(H))(H(N(H))))))	299	0 1 0 0 0 0;0 1 0 1 0 0;0 2 0 0 0 0;0 2 0 1 0 0;1 2 0 0 0 0;1 2 0 1 0 0;2 2 0 0 0 0;2 2 0 1 0 0;2 3 0 0 0 0;2 3 0 1 0 0;3 2 0 0 0 0;3 2 0 1 0 0;3 3 0 0 0 0;3 3 0 1 0 0;4 2 0 0 0 0;4 2 0 1 0 0;4 3 0 0 0 0;4 3 0 1 0 0;5 3 0 0 0 0;	1565.56	4	29.8757	13.84	59.6565	9	0.0018	0.6462	0.61905	0.55556	0	0	0	0	2.3794e-22	1.00011e-23	-1	0.000921871	0.000921871	sp|P06756|ITAV_HUMAN	ITGAV	945	3501890	13942500			-1	-1	-1		0	0	0
Lumos3_2ul_hili_150um_30cm_150min_HCD_gradient_3_20210719_F1_R1.10411.10411.3.0.dta	Lumos3_2ul_hili_150um_30cm_150min_HCD_gradient_3_20210719_F1_R1.10411.10411.3.0.dta	Lumos3_2ul_hili_150um_30cm_150min_HCD_gradient_3_20210719_F1_R1	10411	1026.16	3480.42	1160.81	3	1	LJSSTIK		762.436	8 7 0 0 0 0	H(8)N(7)	(N(N(H(H(N(H))(N(H)))(H(N(H))(N(H(N(H))))))))	9897	0 1 0 0 0 0;0 2 0 0 0 0;1 2 0 0 0 0;2 2 0 0 0 0;2 3 0 0 0 0;2 4 0 0 0 0;3 2 0 0 0 0;3 3 0 0 0 0;3 4 0 0 0 0;3 5 0 0 0 0;3 6 0 0 0 0;4 3 0 0 0 0;4 4 0 0 0 0;4 5 0 0 0 0;4 6 0 0 0 0;4 7 0 0 0 0;5 4 0 0 0 0;5 5 0 0 0 0;5 6 0 0 0 0;5 7 0 0 0 0;6 5 0 0 0 0;6 6 0 0 0 0;6 7 0 0 0 0;7 6 0 0 0 0;7 7 0 0 0 0;	2717.98	2	23.0033	20.4235	27.7945	7	0.00254	0.73098	0.40741	1	0	0	0	0	5.0226e-10	1.24241e-11	-1	0	1.24241e-11	sp|P13473|LAMP2_HUMAN	LAMP2	275	4369510	23445500			-1	-1	-1		0	0	0
Lumos3_2ul_hili_150um_30cm_150min_HCD_gradient_3_20210719_F1_R1.10439.10439.3.3.dta	Lumos3_2ul_hili_150um_30cm_150min_HCD_gradient_3_20210719_F1_R1.10439.10439.3.3.dta	Lumos3_2ul_hili_150um_30cm_150min_HCD_gradient_3_20210719_F1_R1	10439	1028.66	2819.17	940.396	3	1	HLJGTITAK		954.537	9 2 0 0 0 0	H(9)N(2)	(N(N(H(H(H)(H(H)))(H(H(H(H)))))))	7155	0 1 0 0 0 0;0 2 0 0 0 0;1 2 0 0 0 0;2 2 0 0 0 0;3 2 0 0 0 0;4 2 0 0 0 0;5 2 0 0 0 0;6 2 0 0 0 0;7 2 0 0 0 0;8 2 0 0 0 0;	1864.63	3	35.3123	13.5984	75.6381	7	0.00119	0.42224	0.91667	0.5	0	0	0	0	1.8578e-28	1.20262e-29	-1	0.000921871	0.000921871	sp|Q6YHK3|CD109_HUMAN	CD109	247	5974390	31674300			-1	-1	-1		0	0	0
Lumos3_2ul_hili_150um_30cm_150min_HCD_gradient_3_20210719_F1_R1.10443.10443.3.1.dta	Lumos3_2ul_hili_150um_30cm_150min_HCD_gradient_3_20210719_F1_R1.10443.10443.3.1.dta	Lumos3_2ul_hili_150um_30cm_150min_HCD_gradient_3_20210719_F1_R1	10443	1028.98	3164.3	1055.44	3	1	TLSRPSETCJETTK	9,Carbamidomethyl[C];	1623.76	7 2 0 0 0 0	H(7)N(2)	(N(N(H(H(H(H)))(H(H(H))))))	7115	0 1 0 0 0 0;0 2 0 0 0 0;1 2 0 0 0 0;2 2 0 0 0 0;3 2 0 0 0 0;4 2 0 0 0 0;5 2 0 0 0 0;6 2 0 0 0 0;	1540.53	10	57.4503	41.9437	86.2482	7	0.00264	0.83312	1	0.65385	0	0	0	0	2.06732e-32	1.30401e-33	-1	0	1.30401e-33	sp|Q96AY3|FKB10_HUMAN	FKBP10	393	12753600	64394800			-1	-1	-1		0	0	0
Lumos3_2ul_hili_150um_30cm_150min_HCD_gradient_3_20210719_F1_R1.10449.10449.3.0.dta	Lumos3_2ul_hili_150um_30cm_150min_HCD_gradient_3_20210719_F1_R1.10449.10449.3.0.dta	Lumos3_2ul_hili_150um_30cm_150min_HCD_gradient_3_20210719_F1_R1	10449	1029.47	3514.28	1172.1	3	1	JETHSICTACDESCK	7,Carbamidomethyl[C];10,Carbamidomethyl[C];14,Carbamidomethyl[C];	1811.7	8 2 0 0 0 0	H(8)N(2)	(N(N(H(H(H(H)))(H(H)(H(H))))))	7122	0 1 0 0 0 0;0 2 0 0 0 0;1 2 0 0 0 0;2 2 0 0 0 0;3 2 0 0 0 0;4 2 0 0 0 0;5 2 0 0 0 0;6 2 0 0 0 0;7 2 0 0 0 0;	1702.58	1	50.7771	48.7008	54.6331	7	0.00401	1.14015	0.90909	1.03571	0	0	0	0	2.11456e-20	8.32099e-22	-1	0	8.32099e-22	sp|Q6UXH1|CREL2_HUMAN	CRELD2	190	9466220	54824600			-1	-1	-1		0	0	0
Lumos3_2ul_hili_150um_30cm_150min_HCD_gradient_3_20210719_F1_R1.10466.10466.3.1.dta	Lumos3_2ul_hili_150um_30cm_150min_HCD_gradient_3_20210719_F1_R1.10466.10466.3.1.dta	Lumos3_2ul_hili_150um_30cm_150min_HCD_gradient_3_20210719_F1_R1	10466	1031.07	2657.12	886.378	3	1	HLJGTITAK		954.537	8 2 0 0 0 0	H(8)N(2)	(N(N(H(H(H(H)))(H(H)(H)(H)))))	7123	0 1 0 0 0 0;0 2 0 0 0 0;1 2 0 0 0 0;2 2 0 0 0 0;3 2 0 0 0 0;4 2 0 0 0 0;5 2 0 0 0 0;6 2 0 0 0 0;7 2 0 0 0 0;	1702.58	3	70.5757	56.7379	96.2746	7	0.00187	0.70294	1	1.125	0	0	0	0	4.23466e-36	2.8488e-37	-1	0	2.8488e-37	sp|Q6YHK3|CD109_HUMAN	CD109	247	57043900	237445000			-1	-1	-1		0	0	0
Lumos3_2ul_hili_150um_30cm_150min_HCD_gradient_3_20210719_F1_R1.10474.10474.3.0.dta	Lumos3_2ul_hili_150um_30cm_150min_HCD_gradient_3_20210719_F1_R1.10474.10474.3.0.dta	Lumos3_2ul_hili_150um_30cm_150min_HCD_gradient_3_20210719_F1_R1	10474	1031.72	3514.28	1172.1	3	1	JETHSICTACDESCK	7,Carbamidomethyl[C];10,Carbamidomethyl[C];14,Carbamidomethyl[C];	1811.7	8 2 0 0 0 0	H(8)N(2)	(N(N(H(H(H))(H(H)(H)(H(H))))))	7411	0 1 0 0 0 0;0 2 0 0 0 0;1 2 0 0 0 0;2 2 0 0 0 0;3 2 0 0 0 0;4 2 0 0 0 0;5 2 0 0 0 0;6 2 0 0 0 0;7 2 0 0 0 0;	1702.58	1	91.4559	99.3567	76.783	7	0.00401	1.14015	1	1.21429	0	0	0	0	6.90122e-29	4.26043e-30	-1	0	4.26043e-30	sp|Q6UXH1|CREL2_HUMAN	CRELD2	190	9466220	54824600			-1	-1	-1		0	0	0
Lumos3_2ul_hili_150um_30cm_150min_HCD_gradient_3_20210719_F1_R1.10482.10482.3.0.dta	Lumos3_2ul_hili_150um_30cm_150min_HCD_gradient_3_20210719_F1_R1.10482.10482.3.0.dta	Lumos3_2ul_hili_150um_30cm_150min_HCD_gradient_3_20210719_F1_R1	10482	1032.37	2333.01	778.342	3	1	HLJGTITAK		954.537	6 2 0 0 0 0	H(6)N(2)	(N(N(H(H(H))(H(H)(H)))))	7413	0 1 0 0 0 0;0 2 0 0 0 0;1 2 0 0 0 0;2 2 0 0 0 0;3 2 0 0 0 0;4 2 0 0 0 0;5 2 0 0 0 0;	1378.48	3	34.4317	20.8655	59.626	7	0.00048	0.20602	1	0.6875	0	0	0	0	2.44494e-22	1.04923e-23	-1	0	1.04923e-23	sp|Q6YHK3|CD109_HUMAN	CD109	247	6378610	18760800			-1	-1	-1		0	0	0
Lumos3_2ul_hili_150um_30cm_150min_HCD_gradient_3_20210719_F1_R1.10485.10485.2.2.dta	Lumos3_2ul_hili_150um_30cm_150min_HCD_gradient_3_20210719_F1_R1.10485.10485.2.2.dta	Lumos3_2ul_hili_150um_30cm_150min_HCD_gradient_3_20210719_F1_R1	10485	1032.61	1846.86	923.931	2	1	HLJGTITAK		954.537	3 2 0 0 0 0	H(3)N(2)	(N(N(H(H)(H))))	10785	0 1 0 0 0 0;0 2 0 0 0 0;1 2 0 0 0 0;2 2 0 0 0 0;	892.317	3	74.3194	85.1342	54.2346	6	0.00108	0.58367	1	1.4375	0	0	0	0	3.01766e-20	1.10509e-21	-1	0	1.10509e-21	sp|Q6YHK3|CD109_HUMAN	CD109	247	6532990	16211800			-1	-1	-1		0	0	0
Lumos3_2ul_hili_150um_30cm_150min_HCD_gradient_3_20210719_F1_R1.10488.10488.2.3.dta	Lumos3_2ul_hili_150um_30cm_150min_HCD_gradient_3_20210719_F1_R1.10488.10488.2.3.dta	Lumos3_2ul_hili_150um_30cm_150min_HCD_gradient_3_20210719_F1_R1	10488	1032.86	2008.91	1004.96	2	1	HLJGTITAK		954.537	4 2 0 0 0 0	H(4)N(2)	(N(N(H(H)(H)(H))))	10783	0 1 0 0 0 0;0 2 0 0 0 0;1 2 0 0 0 0;2 2 0 0 0 0;3 2 0 0 0 0;	1054.37	3	74.767	80.3098	64.4732	7	0.00226	1.12724	1	1.375	0	0	0	0	3.27863e-24	1.6363e-25	-1	0	1.6363e-25	sp|Q6YHK3|CD109_HUMAN	CD109	247	11177200	28538500			-1	-1	-1		0	0	0
Lumos3_2ul_hili_150um_30cm_150min_HCD_gradient_3_20210719_F1_R1.10513.10513.2.1.dta	Lumos3_2ul_hili_150um_30cm_150min_HCD_gradient_3_20210719_F1_R1.10513.10513.2.1.dta	Lumos3_2ul_hili_150um_30cm_150min_HCD_gradient_3_20210719_F1_R1	10513	1035.11	2170.96	1085.98	2	1	HLJGTITAK		954.537	5 2 0 0 0 0	H(5)N(2)	(N(N(H(H)(H(H)(H)))))	10697	0 1 0 0 0 0;0 2 0 0 0 0;1 2 0 0 0 0;2 2 0 0 0 0;3 2 0 0 0 0;4 2 0 0 0 0;	1216.42	3	90.8426	96.1149	81.0511	7	0.00263	1.20918	1	1.4375	0	0	0	0	1.752e-30	9.89961e-32	-1	0	9.89961e-32	sp|Q6YHK3|CD109_HUMAN	CD109	247	13396500	41633600			-1	-1	-1		0	0	0
Lumos3_2ul_hili_150um_30cm_150min_HCD_gradient_3_20210719_F1_R1.10516.10516.2.0.dta	Lumos3_2ul_hili_150um_30cm_150min_HCD_gradient_3_20210719_F1_R1.10516.10516.2.0.dta	Lumos3_2ul_hili_150um_30cm_150min_HCD_gradient_3_20210719_F1_R1	10516	1035.35	2333.02	1167.01	2	1	HLJGTITAK		954.537	6 2 0 0 0 0	H(6)N(2)	(N(N(H(H(H))(H(H)(H)))))	7413	0 1 0 0 0 0;0 2 0 0 0 0;1 2 0 0 0 0;2 2 0 0 0 0;3 2 0 0 0 0;4 2 0 0 0 0;5 2 0 0 0 0;	1378.48	3	80.7945	79.0234	84.0836	7	0.00323	1.38519	1	1.3125	0	0	0	0	1.30845e-31	1.00756e-32	-1	0	1.00756e-32	sp|Q6YHK3|CD109_HUMAN	CD109	247	6880290	22451900			-1	-1	-1		0	0	0
Lumos3_2ul_hili_150um_30cm_150min_HCD_gradient_3_20210719_F1_R1.10537.10537.3.1.dta	Lumos3_2ul_hili_150um_30cm_150min_HCD_gradient_3_20210719_F1_R1.10537.10537.3.1.dta	Lumos3_2ul_hili_150um_30cm_150min_HCD_gradient_3_20210719_F1_R1	10537	1037.29	2495.07	832.36	3	1	HLJGTITAK		954.537	7 2 0 0 0 0	H(7)N(2)	(N(N(H(H(H))(H(H(H(H)))))))	7399	0 1 0 0 0 0;0 2 0 0 0 0;1 2 0 0 0 0;2 2 0 0 0 0;3 2 0 0 0 0;4 2 0 0 0 0;5 2 0 0 0 0;6 2 0 0 0 0;	1540.53	3	80.9053	73.7474	94.1984	7	0.00163	0.65218	1	1.3125	0	0	0	0	2.44565e-35	2.09401e-36	-1	0	2.09401e-36	sp|Q6YHK3|CD109_HUMAN	CD109	247	16129300	60217600			-1	-1	-1		0	0	0
Lumos3_2ul_hili_150um_30cm_150min_HCD_gradient_3_20210719_F1_R1.10538.10538.3.0.dta	Lumos3_2ul_hili_150um_30cm_150min_HCD_gradient_3_20210719_F1_R1.10538.10538.3.0.dta	Lumos3_2ul_hili_150um_30cm_150min_HCD_gradient_3_20210719_F1_R1	10538	1037.37	2170.96	724.325	3	1	HLJGTITAK		954.537	5 2 0 0 0 0	H(5)N(2)	(N(N(H(H)(H(H)(H)))))	10697	0 1 0 0 0 0;0 2 0 0 0 0;1 2 0 0 0 0;2 2 0 0 0 0;3 2 0 0 0 0;4 2 0 0 0 0;	1216.42	3	60.2353	52.0725	75.3948	7	0.00023	0.10506	1	1.0625	0	0	0	0	2.29339e-28	1.67242e-29	-1	0	1.67242e-29	sp|Q6YHK3|CD109_HUMAN	CD109	247	1621080	5089010			-1	-1	-1		0	0	0
Lumos3_2ul_hili_150um_30cm_150min_HCD_gradient_3_20210719_F1_R1.10544.10544.3.2.dta	Lumos3_2ul_hili_150um_30cm_150min_HCD_gradient_3_20210719_F1_R1.10544.10544.3.2.dta	Lumos3_2ul_hili_150um_30cm_150min_HCD_gradient_3_20210719_F1_R1	10544	1037.85	3519.25	1173.76	3	1	CHEGJGTFECGACR	1,Carbamidomethyl[C];10,Carbamidomethyl[C];13,Carbamidomethyl[C];	1654.62	9 2 0 0 0 0	H(9)N(2)	(N(N(H(H(H))(H(H)(H(H(H(H))))))))	7408	0 1 0 0 0 0;0 2 0 0 0 0;1 2 0 0 0 0;2 2 0 0 0 0;3 2 0 0 0 0;4 2 0 0 0 0;5 2 0 0 0 0;6 2 0 0 0 0;7 2 0 0 0 0;8 2 0 0 0 0;	1864.63	5	89.9805	90.4266	89.1522	7	0.00489	1.39074	0.91667	1.15385	0	0	0	0	1.75261e-33	1.15773e-34	-1	0	1.15773e-34	sp|P05556|ITB1_HUMAN	ITGB1	481	16284900	103106000			-1	-1	-1		0	0	0
Lumos3_2ul_hili_150um_30cm_150min_HCD_gradient_3_20210719_F1_R1.10555.10555.2.4.dta	Lumos3_2ul_hili_150um_30cm_150min_HCD_gradient_3_20210719_F1_R1.10555.10555.2.4.dta	Lumos3_2ul_hili_150um_30cm_150min_HCD_gradient_3_20210719_F1_R1	10555	1038.75	2008.91	1004.96	2	1	HLJGTITAK		954.537	4 2 0 0 0 0	H(4)N(2)	(N(N(H(H)(H)(H))))	10783	0 1 0 0 0 0;0 2 0 0 0 0;1 2 0 0 0 0;2 2 0 0 0 0;3 2 0 0 0 0;	1054.37	3	82.7433	89.5784	70.0495	7	0.00203	1.01175	1	1.4375	0	0	0	0	2.41155e-26	1.2572e-27	-1	0	1.2572e-27	sp|Q6YHK3|CD109_HUMAN	CD109	247	11177200	28538500			-1	-1	-1		0	0	0
Lumos3_2ul_hili_150um_30cm_150min_HCD_gradient_3_20210719_F1_R1.10557.10557.2.1.dta	Lumos3_2ul_hili_150um_30cm_150min_HCD_gradient_3_20210719_F1_R1.10557.10557.2.1.dta	Lumos3_2ul_hili_150um_30cm_150min_HCD_gradient_3_20210719_F1_R1	10557	1038.91	2138.87	1069.94	2	1	ELJGTAR		760.395	6 2 0 0 0 0	H(6)N(2)	(N(N(H(H(H))(H(H)(H)))))	7413	0 1 0 0 0 0;0 2 0 0 0 0;1 2 0 0 0 0;2 2 0 0 0 0;3 2 0 0 0 0;4 2 0 0 0 0;5 2 0 0 0 0;	1378.48	3	35.3813	13.2445	76.4924	7	0.00298	1.39497	1	0.66667	0	0	0	0	8.87135e-29	5.76537e-30	-1	0.00114077	0.00114077	sp|Q6ZSJ9|SHSA6_HUMAN	SHISA6	59	8068330	27025400			-1	-1	-1		0	0	0
Lumos3_2ul_hili_150um_30cm_150min_HCD_gradient_3_20210719_F1_R1.10576.10576.3.0.dta	Lumos3_2ul_hili_150um_30cm_150min_HCD_gradient_3_20210719_F1_R1.10576.10576.3.0.dta	Lumos3_2ul_hili_150um_30cm_150min_HCD_gradient_3_20210719_F1_R1	10576	1040.67	3115.28	1039.1	3	1	JLSISTK		762.436	7 6 0 0 0 0	H(7)N(6)	(N(N(H(H(N(H(N(H)))))(H(N(H(N(H))))))))	9126	0 1 0 0 0 0;0 2 0 0 0 0;1 2 0 0 0 0;2 2 0 0 0 0;2 3 0 0 0 0;3 2 0 0 0 0;3 3 0 0 0 0;3 4 0 0 0 0;4 3 0 0 0 0;4 4 0 0 0 0;4 5 0 0 0 0;5 4 0 0 0 0;5 5 0 0 0 0;5 6 0 0 0 0;6 5 0 0 0 0;6 6 0 0 0 0;	2352.85	1	17.2303	11.3898	28.0771	7	0.00245	0.7868	0.5	0.66667	0	0	0	0	3.94205e-10	9.98453e-12	-1	0.00427625	0.00427625	sp|A8K979|ERI2_HUMAN	ERI2	674	23678000	108400000			-1	-1	-1		0	0	0
Lumos3_2ul_hili_150um_30cm_150min_HCD_gradient_3_20210719_F1_R1.10580.10580.3.2.dta	Lumos3_2ul_hili_150um_30cm_150min_HCD_gradient_3_20210719_F1_R1.10580.10580.3.2.dta	Lumos3_2ul_hili_150um_30cm_150min_HCD_gradient_3_20210719_F1_R1	10580	1041	3681.31	1227.78	3	1	CHEGJGTFECGACR	1,Carbamidomethyl[C];10,Carbamidomethyl[C];13,Carbamidomethyl[C];	1654.62	10 2 0 0 0 0	H(10)N(2)	(N(N(H(H(H))(H(H(H))(H(H(H(H))))))))	7402	0 1 0 0 0 0;0 2 0 0 0 0;1 2 0 0 0 0;2 2 0 0 0 0;3 2 0 0 0 0;4 2 0 0 0 0;5 2 0 0 0 0;6 2 0 0 0 0;7 2 0 0 0 0;8 2 0 0 0 0;9 2 0 0 0 0;	2026.69	5	32.6027	15.6987	63.9959	7	0.01005	2.72971	0.92308	0.53846	0	0	0	0	5.00509e-24	2.45267e-25	-1	0.000731886	0.000731886	sp|P05556|ITB1_HUMAN	ITGB1	481	440041	3825290			-1	-1	-1		0	0	0
Lumos3_2ul_hili_150um_30cm_150min_HCD_gradient_3_20210719_F1_R1.10622.10622.2.0.dta	Lumos3_2ul_hili_150um_30cm_150min_HCD_gradient_3_20210719_F1_R1.10622.10622.2.0.dta	Lumos3_2ul_hili_150um_30cm_150min_HCD_gradient_3_20210719_F1_R1	10622	1044.63	2495.07	1248.04	2	1	HLJGTITAK		954.537	7 2 0 0 0 0	H(7)N(2)	(N(N(H(H(H))(H(H(H(H)))))))	7399	0 1 0 0 0 0;0 2 0 0 0 0;1 2 0 0 0 0;2 2 0 0 0 0;3 2 0 0 0 0;4 2 0 0 0 0;5 2 0 0 0 0;6 2 0 0 0 0;	1540.53	3	44.5277	30.3476	70.8623	7	0.00212	0.84816	1	1	0	0	0	0	1.18424e-26	5.77775e-28	-1	0	5.77775e-28	sp|Q6YHK3|CD109_HUMAN	CD109	247	13480100	46792200			-1	-1	-1		0	0	0
Lumos3_2ul_hili_150um_30cm_150min_HCD_gradient_3_20210719_F1_R1.10645.10645.3.3.dta	Lumos3_2ul_hili_150um_30cm_150min_HCD_gradient_3_20210719_F1_R1.10645.10645.3.3.dta	Lumos3_2ul_hili_150um_30cm_150min_HCD_gradient_3_20210719_F1_R1	10645	1046.73	3556.46	1186.16	3	1	GDKJVTMGQSSAR		1350.64	5 4 1 2 0 0	H(5)N(4)A(1)F(2)	(N(F)(N(H(H(N(H(A))))(H(N(H(F)))))))	1676	0 1 0 0 0 0;0 1 0 1 0 0;0 2 0 0 0 0;0 2 0 1 0 0;1 2 0 0 0 0;1 2 0 1 0 0;2 2 0 0 0 0;2 2 0 1 0 0;2 3 0 0 0 0;2 3 0 1 0 0;3 2 0 0 0 0;3 2 0 1 0 0;3 3 0 0 0 0;3 3 0 1 0 0;3 3 0 2 0 0;3 3 1 0 0 0;3 3 1 1 0 0;3 4 0 0 0 0;3 4 0 1 0 0;4 3 0 0 0 0;4 3 0 1 0 0;4 3 0 2 0 0;4 3 1 0 0 0;4 3 1 1 0 0;4 4 0 0 0 0;4 4 0 1 0 0;4 4 0 2 0 0;4 4 1 0 0 0;4 4 1 1 0 0;5 4 0 0 0 0;5 4 0 1 0 0;5 4 0 2 0 0;5 4 1 0 0 0;5 4…	2205.79	4	27.8938	14.1933	53.3377	7	0.023	6.46651	0.55556	0.5	0	0	0	0	6.71559e-20	2.5178e-21	-1	0.000921871	0.000921871	sp|P48960|CD97_HUMAN	CD97	371	3733370	20734100			0	0	-1		0	0	0
Lumos3_2ul_hili_150um_30cm_150min_HCD_gradient_3_20210719_F1_R1.10656.10656.2.1.dta	Lumos3_2ul_hili_150um_30cm_150min_HCD_gradient_3_20210719_F1_R1.10656.10656.2.1.dta	Lumos3_2ul_hili_150um_30cm_150min_HCD_gradient_3_20210719_F1_R1	10656	1047.62	2657.12	1329.07	2	1	HLJGTITAK		954.537	8 2 0 0 0 0	H(8)N(2)	(N(N(H(H(H(H)))(H(H)(H(H))))))	7122	0 1 0 0 0 0;0 2 0 0 0 0;1 2 0 0 0 0;2 2 0 0 0 0;3 2 0 0 0 0;4 2 0 0 0 0;5 2 0 0 0 0;6 2 0 0 0 0;7 2 0 0 0 0;	1702.58	3	85.8591	83.2605	90.685	7	0.00504	1.89859	1	1.4375	0	0	0	0	4.77912e-34	3.20944e-35	-1	0	3.20944e-35	sp|Q6YHK3|CD109_HUMAN	CD109	247	40699900	156196000			-1	-1	-1		0	0	0
Lumos3_2ul_hili_150um_30cm_150min_HCD_gradient_3_20210719_F1_R1.10685.10685.3.0.dta	Lumos3_2ul_hili_150um_30cm_150min_HCD_gradient_3_20210719_F1_R1.10685.10685.3.0.dta	Lumos3_2ul_hili_150um_30cm_150min_HCD_gradient_3_20210719_F1_R1	10685	1050.2	3074.2	1025.41	3	1	DTGKDAVJCTYK	9,Carbamidomethyl[C];	1371.62	8 2 0 0 0 0	H(8)N(2)	(N(N(H(H(H(H)))(H(H)(H(H))))))	7122	0 1 0 0 0 0;0 2 0 0 0 0;1 2 0 0 0 0;2 2 0 0 0 0;3 2 0 0 0 0;4 2 0 0 0 0;5 2 0 0 0 0;6 2 0 0 0 0;7 2 0 0 0 0;	1702.58	8	42.3734	35.0431	55.9867	7	0.00046	0.14892	0.90909	0.81818	0	0	0	0	6.31208e-21	2.65732e-22	-1	0	2.65732e-22	tr|H3BM21|H3BM21_HUMAN;sp|P05106|ITB3_HUMAN	;ITGB3	669;680	1787180	8788950			-1	-1	-1		0	0	0
Lumos3_2ul_hili_150um_30cm_150min_HCD_gradient_3_20210719_F1_R1.10701.10701.3.0.dta	Lumos3_2ul_hili_150um_30cm_150min_HCD_gradient_3_20210719_F1_R1.10701.10701.3.0.dta	Lumos3_2ul_hili_150um_30cm_150min_HCD_gradient_3_20210719_F1_R1	10701	1051.72	2572.07	858.028	3	1	JVSVAEGK		803.426	5 4 0 1 0 0	H(5)N(4)F(1)	(N(F)(N(H(H(N(H)))(H(N(H))))))	2983	0 1 0 0 0 0;0 1 0 1 0 0;0 2 0 0 0 0;0 2 0 1 0 0;1 2 0 0 0 0;1 2 0 1 0 0;2 2 0 0 0 0;2 2 0 1 0 0;2 3 0 0 0 0;2 3 0 1 0 0;3 2 0 0 0 0;3 2 0 1 0 0;3 3 0 0 0 0;3 3 0 1 0 0;3 4 0 0 0 0;3 4 0 1 0 0;4 3 0 0 0 0;4 3 0 1 0 0;4 4 0 0 0 0;4 4 0 1 0 0;5 4 0 0 0 0;	1768.64	1	23.4369	21.0083	27.947	8	0.00311	1.20884	0.47826	0.92857	0	0	0	0	4.40762e-10	1.11362e-11	-1	0	1.11362e-11	sp|Q9P2B2|FPRP_HUMAN	PTGFRN	286	3272640	11268400			-1	-1	-1		0	0	0
Lumos3_2ul_hili_150um_30cm_150min_HCD_gradient_3_20210719_F1_R1.10708.10708.3.1.dta	Lumos3_2ul_hili_150um_30cm_150min_HCD_gradient_3_20210719_F1_R1.10708.10708.3.1.dta	Lumos3_2ul_hili_150um_30cm_150min_HCD_gradient_3_20210719_F1_R1	10708	1052.29	3002.24	1001.42	3	1	TLSRPSETCJETTK	9,Carbamidomethyl[C];	1623.76	6 2 0 0 0 0	H(6)N(2)	(N(N(H(H(H))(H(H(H))))))	7405	0 1 0 0 0 0;0 2 0 0 0 0;1 2 0 0 0 0;2 2 0 0 0 0;3 2 0 0 0 0;4 2 0 0 0 0;5 2 0 0 0 0;	1378.48	10	61.2654	48.7032	84.5951	7	0.00289	0.96283	1	0.76923	0	0	0	0	8.45604e-32	6.44255e-33	-1	0	6.44255e-33	sp|Q96AY3|FKB10_HUMAN	FKBP10	393	12088600	57438200			-1	-1	-1		0	0	0
Lumos3_2ul_hili_150um_30cm_150min_HCD_gradient_3_20210719_F1_R1.10709.10709.3.1.dta	Lumos3_2ul_hili_150um_30cm_150min_HCD_gradient_3_20210719_F1_R1.10709.10709.3.1.dta	Lumos3_2ul_hili_150um_30cm_150min_HCD_gradient_3_20210719_F1_R1	10709	1052.37	3074.2	1025.4	3	1	DTGKDAVJCTYK	9,Carbamidomethyl[C];	1371.62	8 2 0 0 0 0	H(8)N(2)	(N(N(H(H(H(H)))(H(H)(H)(H)))))	7123	0 1 0 0 0 0;0 2 0 0 0 0;1 2 0 0 0 0;2 2 0 0 0 0;3 2 0 0 0 0;4 2 0 0 0 0;5 2 0 0 0 0;6 2 0 0 0 0;7 2 0 0 0 0;	1702.58	8	30.7768	25.6507	40.2967	6	-0.00183	-0.59567	0.90909	0.68182	0	0	0	0	6.88708e-15	1.95007e-16	-1	0	1.95007e-16	tr|H3BM21|H3BM21_HUMAN;sp|P05106|ITB3_HUMAN	;ITGB3	669;680	1787180	8788950			-1	-1	-1		0	0	0
Lumos3_2ul_hili_150um_30cm_150min_HCD_gradient_3_20210719_F1_R1.10711.10711.3.0.dta	Lumos3_2ul_hili_150um_30cm_150min_HCD_gradient_3_20210719_F1_R1.10711.10711.3.0.dta	Lumos3_2ul_hili_150um_30cm_150min_HCD_gradient_3_20210719_F1_R1	10711	1052.53	3207.3	1069.77	3	1	GDKJVTMGQSSAR		1350.64	5 3 1 1 0 0	H(5)N(3)A(1)F(1)	(N(F)(N(H(H(H))(H(N(H(A)))))))	265	0 1 0 0 0 0;0 1 0 1 0 0;0 2 0 0 0 0;0 2 0 1 0 0;1 2 0 0 0 0;1 2 0 1 0 0;2 2 0 0 0 0;2 2 0 1 0 0;2 3 0 0 0 0;2 3 0 1 0 0;3 2 0 0 0 0;3 2 0 1 0 0;3 3 0 0 0 0;3 3 0 1 0 0;3 3 1 0 0 0;3 3 1 1 0 0;4 2 0 0 0 0;4 2 0 1 0 0;4 3 0 0 0 0;4 3 0 1 0 0;4 3 1 0 0 0;4 3 1 1 0 0;5 3 0 0 0 0;5 3 0 1 0 0;5 3 1 0 0 0;	1856.66	4	37.755	16.9762	76.3441	9	0.00421	1.31114	0.66667	0.58333	0	0	0	0	1.00852e-28	6.8785e-30	-1	0.000259269	0.000259269	sp|P48960|CD97_HUMAN	CD97	371	2871840	19766900			-1	-1	-1		0	0	0
Lumos3_2ul_hili_150um_30cm_150min_HCD_gradient_3_20210719_F1_R1.10714.10714.3.1.dta	Lumos3_2ul_hili_150um_30cm_150min_HCD_gradient_3_20210719_F1_R1.10714.10714.3.1.dta	Lumos3_2ul_hili_150um_30cm_150min_HCD_gradient_3_20210719_F1_R1	10714	1052.78	3410.38	1137.47	3	1	GDKJVTMGQSSAR		1350.64	5 4 1 1 0 0	H(5)N(4)A(1)F(1)	(N(F)(N(H(H(N(H)))(H(N(H(A)))))))	2949	0 1 0 0 0 0;0 1 0 1 0 0;0 2 0 0 0 0;0 2 0 1 0 0;1 2 0 0 0 0;1 2 0 1 0 0;2 2 0 0 0 0;2 2 0 1 0 0;2 3 0 0 0 0;2 3 0 1 0 0;3 2 0 0 0 0;3 2 0 1 0 0;3 3 0 0 0 0;3 3 0 1 0 0;3 3 1 0 0 0;3 3 1 1 0 0;3 4 0 0 0 0;3 4 0 1 0 0;4 3 0 0 0 0;4 3 0 1 0 0;4 3 1 0 0 0;4 3 1 1 0 0;4 4 0 0 0 0;4 4 0 1 0 0;4 4 1 0 0 0;4 4 1 1 0 0;5 4 0 0 0 0;5 4 0 1 0 0;5 4 1 0 0 0;	2059.73	4	65.5127	27.0174	137.004	9	0.00262	0.76932	0.80645	0.75	0	0	0	0	3.42092e-51	4.40476e-52	-1	0	4.40476e-52	sp|P48960|CD97_HUMAN	CD97	371	13360200	81308900			-1	-1	-1		0	0	0
Lumos3_2ul_hili_150um_30cm_150min_HCD_gradient_3_20210719_F1_R1.10817.10817.3.1.dta	Lumos3_2ul_hili_150um_30cm_150min_HCD_gradient_3_20210719_F1_R1.10817.10817.3.1.dta	Lumos3_2ul_hili_150um_30cm_150min_HCD_gradient_3_20210719_F1_R1	10817	1061.82	3121.27	1041.09	3	1	JESTGSLGTQGR		1206.57	5 4 0 2 0 0	H(5)N(4)F(2)	(N(F)(N(H(H(N(H)))(H(N(H(F)))))))	2950	0 1 0 0 0 0;0 1 0 1 0 0;0 2 0 0 0 0;0 2 0 1 0 0;1 2 0 0 0 0;1 2 0 1 0 0;2 2 0 0 0 0;2 2 0 1 0 0;2 3 0 0 0 0;2 3 0 1 0 0;3 2 0 0 0 0;3 2 0 1 0 0;3 3 0 0 0 0;3 3 0 1 0 0;3 3 0 2 0 0;3 4 0 0 0 0;3 4 0 1 0 0;4 3 0 0 0 0;4 3 0 1 0 0;4 3 0 2 0 0;4 4 0 0 0 0;4 4 0 1 0 0;4 4 0 2 0 0;5 4 0 0 0 0;5 4 0 1 0 0;	1914.7	1	32.3281	19.0014	57.0778	9	0.00153	0.48935	0.48148	0.72727	0	0	0	0	2.38099e-21	9.97974e-23	-1	0	9.97974e-23	sp|P41221|WNT5A_HUMAN;sp|Q9H1J7|WNT5B_HUMAN	WNT5A;WNT5B	312;291	4853280	22666200			-1	-1	-1		0	0	0
Lumos3_2ul_hili_150um_30cm_150min_HCD_gradient_3_20210719_F1_R1.10955.10955.3.1.dta	Lumos3_2ul_hili_150um_30cm_150min_HCD_gradient_3_20210719_F1_R1.10955.10955.3.1.dta	Lumos3_2ul_hili_150um_30cm_150min_HCD_gradient_3_20210719_F1_R1	10955	1073.92	3115.28	1039.1	3	1	LJSSTIK		762.436	7 6 0 0 0 0	H(7)N(6)	(N(N(H(H(N(H(N(H)))))(H(N(H(N(H))))))))	9126	0 1 0 0 0 0;0 2 0 0 0 0;1 2 0 0 0 0;2 2 0 0 0 0;2 3 0 0 0 0;3 2 0 0 0 0;3 3 0 0 0 0;3 4 0 0 0 0;4 3 0 0 0 0;4 4 0 0 0 0;4 5 0 0 0 0;5 4 0 0 0 0;5 5 0 0 0 0;5 6 0 0 0 0;6 5 0 0 0 0;6 6 0 0 0 0;	2352.85	2	23.6686	18.2127	33.8011	7	0.0007	0.22441	0.55556	1	0	0	0	0	2.38279e-12	5.70966e-14	-1	0	5.70966e-14	sp|P13473|LAMP2_HUMAN	LAMP2	275	23678000	108400000			-1	-1	-1		0	0	0
Lumos3_2ul_hili_150um_30cm_150min_HCD_gradient_3_20210719_F1_R1.10958.10958.2.1.dta	Lumos3_2ul_hili_150um_30cm_150min_HCD_gradient_3_20210719_F1_R1.10958.10958.2.1.dta	Lumos3_2ul_hili_150um_30cm_150min_HCD_gradient_3_20210719_F1_R1	10958	1074.16	2333.01	1167.01	2	1	HLJGTITAK		954.537	6 2 0 0 0 0	H(6)N(2)	(N(N(H(H(H))(H(H(H))))))	7405	0 1 0 0 0 0;0 2 0 0 0 0;1 2 0 0 0 0;2 2 0 0 0 0;3 2 0 0 0 0;4 2 0 0 0 0;5 2 0 0 0 0;	1378.48	3	66.5657	59.5472	79.6001	7	-0.00041	-0.17588	1	1.125	0	0	0	0	6.08994e-30	3.57161e-31	-1	0	3.57161e-31	sp|Q6YHK3|CD109_HUMAN	CD109	247	12025800	37760500			-1	-1	-1		0	0	0
Lumos3_2ul_hili_150um_30cm_150min_HCD_gradient_3_20210719_F1_R1.10977.10977.2.1.dta	Lumos3_2ul_hili_150um_30cm_150min_HCD_gradient_3_20210719_F1_R1.10977.10977.2.1.dta	Lumos3_2ul_hili_150um_30cm_150min_HCD_gradient_3_20210719_F1_R1	10977	1075.93	2650.02	1325.52	2	1	EDALJETR		947.443	8 2 0 0 0 0	H(8)N(2)	(N(N(H(H(H(H)))(H(H)(H)(H)))))	7123	0 1 0 0 0 0;0 2 0 0 0 0;1 2 0 0 0 0;2 2 0 0 0 0;3 2 0 0 0 0;4 2 0 0 0 0;5 2 0 0 0 0;6 2 0 0 0 0;7 2 0 0 0 0;	1702.58	5	28.8099	11.7326	60.5248	7	-0.0003	-0.11291	0.81818	0.57143	0	0	0	0	1.09669e-22	4.51587e-24	-1	0.00389273	0.00389273	sp|P10909|CLUS_HUMAN	CLU	86	5740860	23099200			-1	-1	-1		0	0	0
Lumos3_2ul_hili_150um_30cm_150min_HCD_gradient_3_20210719_F1_R1.10987.10987.3.1.dta	Lumos3_2ul_hili_150um_30cm_150min_HCD_gradient_3_20210719_F1_R1.10987.10987.3.1.dta	Lumos3_2ul_hili_150um_30cm_150min_HCD_gradient_3_20210719_F1_R1	10987	1076.74	2750.15	917.387	3	1	LJSSTIK		762.436	6 5 0 0 0 0	H(6)N(5)	(N(N(H(H(N(H)))(H(N(H(N(H))))))))	9956	0 1 0 0 0 0;0 2 0 0 0 0;1 2 0 0 0 0;2 2 0 0 0 0;2 3 0 0 0 0;3 2 0 0 0 0;3 3 0 0 0 0;3 4 0 0 0 0;4 3 0 0 0 0;4 4 0 0 0 0;4 5 0 0 0 0;5 4 0 0 0 0;5 5 0 0 0 0;	1987.71	2	49.9866	40.6065	67.4067	7	-0.00183	-0.66431	0.8	1.33333	0	0	0	0	2.45645e-25	1.28517e-26	-1	0	1.28517e-26	sp|P13473|LAMP2_HUMAN	LAMP2	275	77987000	320268000			-1	-1	-1		0	0	0
Lumos3_2ul_hili_150um_30cm_150min_HCD_gradient_3_20210719_F1_R1.10992.10992.3.0.dta	Lumos3_2ul_hili_150um_30cm_150min_HCD_gradient_3_20210719_F1_R1.10992.10992.3.0.dta	Lumos3_2ul_hili_150um_30cm_150min_HCD_gradient_3_20210719_F1_R1	10992	1077.14	3190.17	1064.06	3	1	JETHSICTACDESCK	7,Carbamidomethyl[C];10,Carbamidomethyl[C];14,Carbamidomethyl[C];	1811.7	6 2 0 0 0 0	H(6)N(2)	(N(N(H(H(H))(H(H(H))))))	7405	0 1 0 0 0 0;0 2 0 0 0 0;1 2 0 0 0 0;2 2 0 0 0 0;3 2 0 0 0 0;4 2 0 0 0 0;5 2 0 0 0 0;	1378.48	1	129.239	159.942	72.2209	7	-0.00018	-0.05716	1	1.35714	0	0	0	0	3.61655e-27	1.91872e-28	-1	0	1.91872e-28	sp|Q6UXH1|CREL2_HUMAN	CRELD2	190	18995500	101904000			-1	-1	-1		0	0	0
Lumos3_2ul_hili_150um_30cm_150min_HCD_gradient_3_20210719_F1_R1.11121.11121.3.1.dta	Lumos3_2ul_hili_150um_30cm_150min_HCD_gradient_3_20210719_F1_R1.11121.11121.3.1.dta	Lumos3_2ul_hili_150um_30cm_150min_HCD_gradient_3_20210719_F1_R1	11121	1088.51	3033.09	1011.7	3	1	CHEGJGTFECGACR	1,Carbamidomethyl[C];10,Carbamidomethyl[C];13,Carbamidomethyl[C];	1654.62	6 2 0 0 0 0	H(6)N(2)	(N(N(H(H(H))(H(H(H))))))	7405	0 1 0 0 0 0;0 2 0 0 0 0;1 2 0 0 0 0;2 2 0 0 0 0;3 2 0 0 0 0;4 2 0 0 0 0;5 2 0 0 0 0;	1378.48	5	77.5008	80.9956	71.0104	7	-0.00356	-1.17515	1	1.15385	0	0	0	0	1.04038e-26	5.0218e-28	-1	0	5.0218e-28	sp|P05556|ITB1_HUMAN	ITGB1	481	4742270	21087500			-1	-1	-1		0	0	0
Lumos3_2ul_hili_150um_30cm_150min_HCD_gradient_3_20210719_F1_R1.11124.11124.3.0.dta	Lumos3_2ul_hili_150um_30cm_150min_HCD_gradient_3_20210719_F1_R1.11124.11124.3.0.dta	Lumos3_2ul_hili_150um_30cm_150min_HCD_gradient_3_20210719_F1_R1	11124	1088.76	3254.28	1085.43	3	1	TYJGTNPDAASR		1266.57	6 5 0 0 0 0	H(6)N(5)	(N(N(H(H(N(H)))(H(N(H(N(H))))))))	9956	0 1 0 0 0 0;0 2 0 0 0 0;1 2 0 0 0 0;2 2 0 0 0 0;2 3 0 0 0 0;3 2 0 0 0 0;3 3 0 0 0 0;3 4 0 0 0 0;4 3 0 0 0 0;4 4 0 0 0 0;4 5 0 0 0 0;5 4 0 0 0 0;5 5 0 0 0 0;	1987.71	3	20.574	12.4084	35.7386	6	-0.00282	-0.86715	0.6	0.54545	0	0	0	0	4.10921e-13	8.73062e-15	-1	0.00286976	0.00286976	sp|O60637|TSN3_HUMAN	TSPAN3	127	3897910	17442700			-1	-1	-1		0	0	0
Lumos3_2ul_hili_150um_30cm_150min_HCD_gradient_3_20210719_F1_R1.11161.11161.3.1.dta	Lumos3_2ul_hili_150um_30cm_150min_HCD_gradient_3_20210719_F1_R1.11161.11161.3.1.dta	Lumos3_2ul_hili_150um_30cm_150min_HCD_gradient_3_20210719_F1_R1	11161	1091.98	3410.38	1137.46	3	1	GDKJVTMGQSSAR		1350.64	5 4 1 1 0 0	H(5)N(4)A(1)F(1)	(N(F)(N(H(H(N(H)))(H(N(H(A)))))))	2949	0 1 0 0 0 0;0 1 0 1 0 0;0 2 0 0 0 0;0 2 0 1 0 0;1 2 0 0 0 0;1 2 0 1 0 0;2 2 0 0 0 0;2 2 0 1 0 0;2 3 0 0 0 0;2 3 0 1 0 0;3 2 0 0 0 0;3 2 0 1 0 0;3 3 0 0 0 0;3 3 0 1 0 0;3 3 1 0 0 0;3 3 1 1 0 0;3 4 0 0 0 0;3 4 0 1 0 0;4 3 0 0 0 0;4 3 0 1 0 0;4 3 1 0 0 0;4 3 1 1 0 0;4 4 0 0 0 0;4 4 0 1 0 0;4 4 1 0 0 0;4 4 1 1 0 0;5 4 0 0 0 0;5 4 0 1 0 0;5 4 1 0 0 0;	2059.73	4	57.4368	23.9666	119.596	9	0.00206	0.60307	0.77419	0.70833	0	0	0	0	1.08749e-44	7.17235e-46	-1	0	7.17235e-46	sp|P48960|CD97_HUMAN	CD97	371	3331430	19460900			-1	-1	-1		0	0	0
Lumos3_2ul_hili_150um_30cm_150min_HCD_gradient_3_20210719_F1_R1.11203.11203.2.0.dta	Lumos3_2ul_hili_150um_30cm_150min_HCD_gradient_3_20210719_F1_R1.11203.11203.2.0.dta	Lumos3_2ul_hili_150um_30cm_150min_HCD_gradient_3_20210719_F1_R1	11203	1095.62	2026.83	1013.92	2	1	GTJYTVR		810.41	5 2 0 0 0 0	H(5)N(2)	(N(N(H(H(H))(H(H)))))	7414	0 1 0 0 0 0;0 2 0 0 0 0;1 2 0 0 0 0;2 2 0 0 0 0;3 2 0 0 0 0;4 2 0 0 0 0;	1216.42	3	49.1006	37.8294	70.0328	7	-0.00234	-1.15496	1	1.25	0	0	0	0	2.4471e-26	1.31474e-27	-1	0	1.31474e-27	sp|P07942|LAMB1_HUMAN	LAMB1	677	6671390	18166000			-1	-1	-1		0	0	0
Lumos3_2ul_hili_150um_30cm_150min_HCD_gradient_3_20210719_F1_R1.11254.11254.3.1.dta	Lumos3_2ul_hili_150um_30cm_150min_HCD_gradient_3_20210719_F1_R1.11254.11254.3.1.dta	Lumos3_2ul_hili_150um_30cm_150min_HCD_gradient_3_20210719_F1_R1	11254	1100.2	2524.01	842.009	3	1	TYJGTNPDAASR		1266.57	4 3 0 0 0 0	H(4)N(3)	(N(N(H(H)(H(N(H))))))	10771	0 1 0 0 0 0;0 2 0 0 0 0;1 2 0 0 0 0;2 2 0 0 0 0;2 3 0 0 0 0;3 2 0 0 0 0;3 3 0 0 0 0;	1257.45	3	24.9563	19.303	35.4554	7	-0.0082	-3.2492	0.77778	0.72727	0	0	0	0	5.31034e-13	1.20334e-14	-1	0	1.20334e-14	sp|O60637|TSN3_HUMAN	TSPAN3	127	1263300	4501410			-1	-1	-1		0	0	0
Lumos3_2ul_hili_150um_30cm_150min_HCD_gradient_3_20210719_F1_R1.11299.11299.3.0.dta	Lumos3_2ul_hili_150um_30cm_150min_HCD_gradient_3_20210719_F1_R1.11299.11299.3.0.dta	Lumos3_2ul_hili_150um_30cm_150min_HCD_gradient_3_20210719_F1_R1	11299	1104.08	2896.21	966.073	3	1	LJSSTIK		762.436	6 5 0 1 0 0	H(6)N(5)F(1)	(N(F)(N(H(H(N(H)))(H(N(H(N(H))))))))	2957	0 1 0 0 0 0;0 1 0 1 0 0;0 2 0 0 0 0;0 2 0 1 0 0;1 2 0 0 0 0;1 2 0 1 0 0;2 2 0 0 0 0;2 2 0 1 0 0;2 3 0 0 0 0;2 3 0 1 0 0;3 2 0 0 0 0;3 2 0 1 0 0;3 3 0 0 0 0;3 3 0 1 0 0;3 4 0 0 0 0;3 4 0 1 0 0;4 3 0 0 0 0;4 3 0 1 0 0;4 4 0 0 0 0;4 4 0 1 0 0;4 5 0 0 0 0;4 5 0 1 0 0;5 4 0 0 0 0;5 4 0 1 0 0;5 5 0 0 0 0;5 5 0 1 0 0;6 5 0 0 0 0;	2133.77	2	25.5504	14.8939	45.3411	9	-0.0014	-0.4833	0.51724	0.91667	0	0	0	0	7.98512e-17	2.41017e-18	-1	0.000731886	0.000731886	sp|P13473|LAMP2_HUMAN	LAMP2	275	3953580	17515200			-1	-1	-1		0	0	0
Lumos3_2ul_hili_150um_30cm_150min_HCD_gradient_3_20210719_F1_R1.11305.11305.3.0.dta	Lumos3_2ul_hili_150um_30cm_150min_HCD_gradient_3_20210719_F1_R1.11305.11305.3.0.dta	Lumos3_2ul_hili_150um_30cm_150min_HCD_gradient_3_20210719_F1_R1	11305	1104.57	3497.41	1166.47	3	1	KTJESVSEPR		1146.57	5 4 2 1 0 0	H(5)N(4)A(2)F(1)	(N(F)(N(H(H(N(H(A))))(H(N(H(A)))))))	1675	0 1 0 0 0 0;0 1 0 1 0 0;0 2 0 0 0 0;0 2 0 1 0 0;1 2 0 0 0 0;1 2 0 1 0 0;2 2 0 0 0 0;2 2 0 1 0 0;2 3 0 0 0 0;2 3 0 1 0 0;3 2 0 0 0 0;3 2 0 1 0 0;3 3 0 0 0 0;3 3 0 1 0 0;3 3 1 0 0 0;3 3 1 1 0 0;3 4 0 0 0 0;3 4 0 1 0 0;4 3 0 0 0 0;4 3 0 1 0 0;4 3 1 0 0 0;4 3 1 1 0 0;4 4 0 0 0 0;4 4 0 1 0 0;4 4 1 0 0 0;4 4 1 1 0 0;5 4 0 0 0 0;5 4 0 1 0 0;5 4 1 0 0 0;5 4 1 1 0 0;5 4 2 0 0 0;	2350.83	3	72.6881	25.0125	161.228	9	0.00103	0.29455	0.90909	0.77778	0	0	0	0	3.72742e-60	6.94459e-61	-1	0	6.94459e-61	sp|Q13433|S39A6_HUMAN	SLC39A6	241	4190730	24382800			-1	-1	-1		0	0	0
Lumos3_2ul_hili_150um_30cm_150min_HCD_gradient_3_20210719_F1_R1.11357.11357.3.5.dta	Lumos3_2ul_hili_150um_30cm_150min_HCD_gradient_3_20210719_F1_R1.11357.11357.3.5.dta	Lumos3_2ul_hili_150um_30cm_150min_HCD_gradient_3_20210719_F1_R1	11357	1109.24	2672.06	891.357	3	1	TPEFHPJK		969.479	8 2 0 0 0 0	H(8)N(2)	(N(N(H(H(H(H)))(H(H(H(H)))))))	7107	0 1 0 0 0 0;0 2 0 0 0 0;1 2 0 0 0 0;2 2 0 0 0 0;3 2 0 0 0 0;4 2 0 0 0 0;5 2 0 0 0 0;6 2 0 0 0 0;7 2 0 0 0 0;	1702.58	7	41.8793	25.2589	72.7459	7	-0.00277	-1.03748	1	0.71429	0	0	0	0	2.2891e-27	1.35075e-28	-1	0	1.35075e-28	sp|Q96S16|JMJD8_HUMAN	JMJD8	279	4060080	16451000			-1	-1	-1		0	0	0
Lumos3_2ul_hili_150um_30cm_150min_HCD_gradient_3_20210719_F1_R1.11364.11364.3.0.dta	Lumos3_2ul_hili_150um_30cm_150min_HCD_gradient_3_20210719_F1_R1.11364.11364.3.0.dta	Lumos3_2ul_hili_150um_30cm_150min_HCD_gradient_3_20210719_F1_R1	11364	1109.8	3028.12	1010.04	3	1	JETHSICTACDESCK	7,Carbamidomethyl[C];10,Carbamidomethyl[C];14,Carbamidomethyl[C];	1811.7	5 2 0 0 0 0	H(5)N(2)	(N(N(H(H)(H(H(H))))))	10687	0 1 0 0 0 0;0 2 0 0 0 0;1 2 0 0 0 0;2 2 0 0 0 0;3 2 0 0 0 0;4 2 0 0 0 0;	1216.42	1	98.2313	122.741	52.7137	7	-0.00283	-0.9352	1	1.32143	0	0	0	0	1.17089e-19	4.67078e-21	-1	0	4.67078e-21	sp|Q6UXH1|CREL2_HUMAN	CRELD2	190	4676040	21841600			-1	-1	-1		0	0	0
Lumos3_2ul_hili_150um_30cm_150min_HCD_gradient_3_20210719_F1_R1.11471.11471.2.1.dta	Lumos3_2ul_hili_150um_30cm_150min_HCD_gradient_3_20210719_F1_R1.11471.11471.2.1.dta	Lumos3_2ul_hili_150um_30cm_150min_HCD_gradient_3_20210719_F1_R1	11471	1119.15	2352.9	1176.95	2	1	YJCSIR	3,Carbamidomethyl[C];	812.372	7 2 0 0 0 0	H(7)N(2)	(N(N(H(H(H)(H))(H(H(H))))))	7175	0 1 0 0 0 0;0 2 0 0 0 0;1 2 0 0 0 0;2 2 0 0 0 0;3 2 0 0 0 0;4 2 0 0 0 0;5 2 0 0 0 0;6 2 0 0 0 0;	1540.53	2	46.5521	26.7504	83.3265	7	-0.00069	-0.29443	1	1.2	0	0	0	0	2.49793e-31	1.87959e-32	-1	0	1.87959e-32	sp|Q02809|PLOD1_HUMAN	PLOD1	686	11543800	44203800			-1	-1	-1		0	0	0
Lumos3_2ul_hili_150um_30cm_150min_HCD_gradient_3_20210719_F1_R1.11473.11473.2.0.dta	Lumos3_2ul_hili_150um_30cm_150min_HCD_gradient_3_20210719_F1_R1.11473.11473.2.0.dta	Lumos3_2ul_hili_150um_30cm_150min_HCD_gradient_3_20210719_F1_R1	11473	1119.31	2504.98	1252.99	2	1	ALMJGSESR		964.452	7 2 0 0 0 0	H(7)N(2)	(N(N(H(H(H))(H(H(H(H)))))))	7399	0 1 0 0 0 0;0 2 0 0 0 0;1 2 0 0 0 0;2 2 0 0 0 0;3 2 0 0 0 0;4 2 0 0 0 0;5 2 0 0 0 0;6 2 0 0 0 0;	1540.53	4	40.7524	20.9941	77.4464	7	0.00173	0.68912	1	0.8125	0	0	0	0	3.89194e-29	2.81494e-30	-1	0	2.81494e-30	sp|P35613|BASI_HUMAN	BSG	268	10101900	36240800			-1	-1	-1		0	0	0
Lumos3_2ul_hili_150um_30cm_150min_HCD_gradient_3_20210719_F1_R1.11475.11475.2.0.dta	Lumos3_2ul_hili_150um_30cm_150min_HCD_gradient_3_20210719_F1_R1.11475.11475.2.0.dta	Lumos3_2ul_hili_150um_30cm_150min_HCD_gradient_3_20210719_F1_R1	11475	1119.47	2629	1315	2	1	YSJNSWR		926.411	8 2 0 0 0 0	H(8)N(2)	(N(N(H(H(H(H)))(H(H)(H)(H)))))	7123	0 1 0 0 0 0;0 2 0 0 0 0;1 2 0 0 0 0;2 2 0 0 0 0;3 2 0 0 0 0;4 2 0 0 0 0;5 2 0 0 0 0;6 2 0 0 0 0;7 2 0 0 0 0;	1702.58	3	33.2802	10.5701	75.456	7	0.00311	1.18326	1	0.75	0	0	0	0	2.17498e-28	1.49283e-29	-1	0.00784152	0.00784152	sp|P01137|TGFB1_HUMAN	TGFB1	176	3579930	16515000			-1	-1	-1		0	0	0
Lumos3_2ul_hili_150um_30cm_150min_HCD_gradient_3_20210719_F1_R1.11496.11496.2.0.dta	Lumos3_2ul_hili_150um_30cm_150min_HCD_gradient_3_20210719_F1_R1.11496.11496.2.0.dta	Lumos3_2ul_hili_150um_30cm_150min_HCD_gradient_3_20210719_F1_R1	11496	1121.39	2188.88	1094.94	2	1	GIJESYK		810.399	6 2 0 0 0 0	H(6)N(2)	(N(N(H(H(H))(H(H)(H)))))	7413	0 1 0 0 0 0;0 2 0 0 0 0;1 2 0 0 0 0;2 2 0 0 0 0;3 2 0 0 0 0;4 2 0 0 0 0;5 2 0 0 0 0;	1378.48	3	56.2238	45.5306	76.0825	7	0.00184	0.84183	1	1.25	0	0	0	0	1.26454e-28	8.70738e-30	-1	0	8.70738e-30	sp|P50897|PPT1_HUMAN	PPT1	212	8185380	27238300			-1	-1	-1		0	0	0
Lumos3_2ul_hili_150um_30cm_150min_HCD_gradient_3_20210719_F1_R1.11527.11527.2.0.dta	Lumos3_2ul_hili_150um_30cm_150min_HCD_gradient_3_20210719_F1_R1.11527.11527.2.0.dta	Lumos3_2ul_hili_150um_30cm_150min_HCD_gradient_3_20210719_F1_R1	11527	1124.14	2181.94	1091.47	2	1	LJSSTIK		762.436	5 3 0 0 0 0	H(5)N(3)	(N(H)(N(H(H)(H(N(H))))))	6969	0 1 0 0 0 0;0 2 0 0 0 0;1 1 0 0 0 0;1 2 0 0 0 0;2 2 0 0 0 0;2 3 0 0 0 0;3 2 0 0 0 0;3 3 0 0 0 0;4 2 0 0 0 0;4 3 0 0 0 0;	1419.5	2	40.7541	38.782	44.4164	7	0.00124	0.56902	0.75	1.33333	0	0	0	0	1.80347e-16	5.55579e-18	-1	0	5.55579e-18	sp|P13473|LAMP2_HUMAN	LAMP2	275	4407280	12864000			-1	-1	-1		0	0	0
Lumos3_2ul_hili_150um_30cm_150min_HCD_gradient_3_20210719_F1_R1.11531.11531.2.1.dta	Lumos3_2ul_hili_150um_30cm_150min_HCD_gradient_3_20210719_F1_R1.11531.11531.2.1.dta	Lumos3_2ul_hili_150um_30cm_150min_HCD_gradient_3_20210719_F1_R1	11531	1124.46	2385.02	1193.01	2	1	LJSSTIK		762.436	5 4 0 0 0 0	H(5)N(4)	(N(N(H(H(N(H)))(H(N(H))))))	9996	0 1 0 0 0 0;0 2 0 0 0 0;1 2 0 0 0 0;2 2 0 0 0 0;2 3 0 0 0 0;3 2 0 0 0 0;3 3 0 0 0 0;3 4 0 0 0 0;4 3 0 0 0 0;4 4 0 0 0 0;	1622.58	2	47.1454	48.5462	44.5437	7	-0.00103	-0.43227	0.75	1.33333	0	0	0	0	1.61209e-16	4.8662e-18	-1	0	4.8662e-18	sp|P13473|LAMP2_HUMAN	LAMP2	275	85432400	277474000			-1	-1	-1		0	0	0
Lumos3_2ul_hili_150um_30cm_150min_HCD_gradient_3_20210719_F1_R1.11535.11535.2.0.dta	Lumos3_2ul_hili_150um_30cm_150min_HCD_gradient_3_20210719_F1_R1.11535.11535.2.0.dta	Lumos3_2ul_hili_150um_30cm_150min_HCD_gradient_3_20210719_F1_R1	11535	1124.79	2629	1315	2	1	YSJNSWR		926.411	8 2 0 0 0 0	H(8)N(2)	(N(N(H(H(H))(H(H(H))(H(H))))))	7404	0 1 0 0 0 0;0 2 0 0 0 0;1 2 0 0 0 0;2 2 0 0 0 0;3 2 0 0 0 0;4 2 0 0 0 0;5 2 0 0 0 0;6 2 0 0 0 0;7 2 0 0 0 0;	1702.58	3	38.6885	13.5822	85.3144	7	0.00311	1.18326	1	0.83333	0	0	0	0	4.57966e-32	3.26944e-33	-1	0.000921871	0.000921871	sp|P01137|TGFB1_HUMAN	TGFB1	176	3579930	16515000			-1	-1	-1		0	0	0
Lumos3_2ul_hili_150um_30cm_150min_HCD_gradient_3_20210719_F1_R1.11568.11568.2.0.dta	Lumos3_2ul_hili_150um_30cm_150min_HCD_gradient_3_20210719_F1_R1.11568.11568.2.0.dta	Lumos3_2ul_hili_150um_30cm_150min_HCD_gradient_3_20210719_F1_R1	11568	1127.69	2019.88	1010.45	2	1	LJSSTIK		762.436	4 3 0 0 0 0	H(4)N(3)	(N(N(H(H(H))(H(N)))))	7517	0 1 0 0 0 0;0 2 0 0 0 0;1 2 0 0 0 0;2 2 0 0 0 0;2 3 0 0 0 0;3 2 0 0 0 0;3 3 0 0 0 0;4 2 0 0 0 0;	1257.45	2	45.3434	44.4884	46.9312	7	-0.0002	-0.09853	0.9	1.33333	0	0	0	0	1.96617e-17	6.70397e-19	-1	0	6.70397e-19	sp|P13473|LAMP2_HUMAN	LAMP2	275	50319600	141212000			-1	-1	-1		0	0	0
Lumos3_2ul_hili_150um_30cm_150min_HCD_gradient_3_20210719_F1_R1.11582.11582.3.2.dta	Lumos3_2ul_hili_150um_30cm_150min_HCD_gradient_3_20210719_F1_R1.11582.11582.3.2.dta	Lumos3_2ul_hili_150um_30cm_150min_HCD_gradient_3_20210719_F1_R1	11582	1129.05	2385.02	795.677	3	1	LJSSTIK		762.436	5 4 0 0 0 0	H(5)N(4)	(N(N(H(H(N(H)))(H(N(H))))))	9996	0 1 0 0 0 0;0 2 0 0 0 0;1 2 0 0 0 0;2 2 0 0 0 0;2 3 0 0 0 0;3 2 0 0 0 0;3 3 0 0 0 0;3 4 0 0 0 0;4 3 0 0 0 0;4 4 0 0 0 0;	1622.58	2	56.5615	50.3374	68.1205	7	-0.00179	-0.74967	0.83333	1.33333	0	0	0	0	1.31069e-25	6.50165e-27	-1	0	6.50165e-27	sp|P13473|LAMP2_HUMAN	LAMP2	275	28424700	101749000			-1	-1	-1		0	0	0
Lumos3_2ul_hili_150um_30cm_150min_HCD_gradient_3_20210719_F1_R1.11689.11689.2.0.dta	Lumos3_2ul_hili_150um_30cm_150min_HCD_gradient_3_20210719_F1_R1.11689.11689.2.0.dta	Lumos3_2ul_hili_150um_30cm_150min_HCD_gradient_3_20210719_F1_R1	11689	1138.37	1857.83	929.418	2	1	LJSSTIK		762.436	3 3 0 0 0 0	H(3)N(3)	(N(N(H(H)(H(N)))))	10782	0 1 0 0 0 0;0 2 0 0 0 0;1 2 0 0 0 0;2 2 0 0 0 0;2 3 0 0 0 0;3 2 0 0 0 0;	1095.4	2	17.8333	16.7092	19.921	6	-0.00264	-1.42294	0.75	0.91667	0	0	0	0	3.1945e-07	8.75906e-09	-1	0.000259269	0.000259269	sp|P13473|LAMP2_HUMAN	LAMP2	275	2853650	5753400			-1	-1	-1		0	0	0
Lumos3_2ul_hili_150um_30cm_150min_HCD_gradient_3_20210719_F1_R1.11694.11694.2.2.dta	Lumos3_2ul_hili_150um_30cm_150min_HCD_gradient_3_20210719_F1_R1.11694.11694.2.2.dta	Lumos3_2ul_hili_150um_30cm_150min_HCD_gradient_3_20210719_F1_R1	11694	1138.77	2342.93	1171.97	2	1	ALMJGSESR		964.452	6 2 0 0 0 0	H(6)N(2)	(N(N(H(H(H))(H(H(H))))))	7405	0 1 0 0 0 0;0 2 0 0 0 0;1 2 0 0 0 0;2 2 0 0 0 0;3 2 0 0 0 0;4 2 0 0 0 0;5 2 0 0 0 0;	1378.48	4	78.4169	72.0174	90.3019	7	-0.00219	-0.93317	1	1.375	0	0	0	0	6.61189e-34	4.628e-35	-1	0	4.628e-35	sp|P35613|BASI_HUMAN	BSG	268	72477100	240920000			-1	-1	-1		0	0	0
Lumos3_2ul_hili_150um_30cm_150min_HCD_gradient_3_20210719_F1_R1.11706.11706.3.0.dta	Lumos3_2ul_hili_150um_30cm_150min_HCD_gradient_3_20210719_F1_R1.11706.11706.3.0.dta	Lumos3_2ul_hili_150um_30cm_150min_HCD_gradient_3_20210719_F1_R1	11706	1139.96	3099.21	1033.74	3	1	GJLSTEK		748.384	5 4 2 1 0 0	H(5)N(4)A(2)F(1)	(N(F)(N(H(H(N(H(A))))(H(N(H(A)))))))	1675	0 1 0 0 0 0;0 1 0 1 0 0;0 2 0 0 0 0;0 2 0 1 0 0;1 2 0 0 0 0;1 2 0 1 0 0;2 2 0 0 0 0;2 2 0 1 0 0;2 3 0 0 0 0;2 3 0 1 0 0;3 2 0 0 0 0;3 2 0 1 0 0;3 3 0 0 0 0;3 3 0 1 0 0;3 3 1 0 0 0;3 3 1 1 0 0;3 4 0 0 0 0;3 4 0 1 0 0;4 3 0 0 0 0;4 3 0 1 0 0;4 3 1 0 0 0;4 3 1 1 0 0;4 4 0 0 0 0;4 4 0 1 0 0;4 4 1 0 0 0;4 4 1 1 0 0;5 4 0 0 0 0;5 4 0 1 0 0;5 4 1 0 0 0;5 4 1 1 0 0;5 4 2 0 0 0;	2350.83	2	26.6019	18.0306	42.5201	9	-0.00289	-0.93309	0.45455	1	0	0	0	0	9.60758e-16	2.62047e-17	-1	0	2.62047e-17	sp|P56199|ITA1_HUMAN	ITGA1	317	4655870	23631600			-1	-1	-1		0	0	0
Lumos3_2ul_hili_150um_30cm_150min_HCD_gradient_3_20210719_F1_R1.11714.11714.2.0.dta	Lumos3_2ul_hili_150um_30cm_150min_HCD_gradient_3_20210719_F1_R1.11714.11714.2.0.dta	Lumos3_2ul_hili_150um_30cm_150min_HCD_gradient_3_20210719_F1_R1	11714	1140.61	2757.09	1379.05	2	1	TJFTSK		697.352	5 4 1 1 0 0	H(5)N(4)A(1)F(1)	(N(F)(N(H(H(N(H)))(H(N(H(A)))))))	2949	0 1 0 0 0 0;0 1 0 1 0 0;0 2 0 0 0 0;0 2 0 1 0 0;1 2 0 0 0 0;1 2 0 1 0 0;2 2 0 0 0 0;2 2 0 1 0 0;2 3 0 0 0 0;2 3 0 1 0 0;3 2 0 0 0 0;3 2 0 1 0 0;3 3 0 0 0 0;3 3 0 1 0 0;3 3 1 0 0 0;3 3 1 1 0 0;3 4 0 0 0 0;3 4 0 1 0 0;4 3 0 0 0 0;4 3 0 1 0 0;4 3 1 0 0 0;4 3 1 1 0 0;4 4 0 0 0 0;4 4 0 1 0 0;4 4 1 0 0 0;4 4 1 1 0 0;5 4 0 0 0 0;5 4 0 1 0 0;5 4 1 0 0 0;	2059.73	2	33.3767	21.4218	55.5786	9	0.00152	0.55301	0.54839	1.1	0	0	0	0	9.08922e-21	3.88922e-22	-1	0	3.88922e-22	sp|P04216|THY1_HUMAN	THY1	79	2459720	7779420			-1	-1	-1		0	0	0
Lumos3_2ul_hili_150um_30cm_150min_HCD_gradient_3_20210719_F1_R1.11737.11737.3.0.dta	Lumos3_2ul_hili_150um_30cm_150min_HCD_gradient_3_20210719_F1_R1.11737.11737.3.0.dta	Lumos3_2ul_hili_150um_30cm_150min_HCD_gradient_3_20210719_F1_R1	11737	1142.69	2860.2	954.07	3	1	LKVPESENJK		1157.62	8 2 0 0 0 0	H(8)N(2)	(N(N(H(H(H)(H))(H(H(H(H)))))))	7172	0 1 0 0 0 0;0 2 0 0 0 0;1 2 0 0 0 0;2 2 0 0 0 0;3 2 0 0 0 0;4 2 0 0 0 0;5 2 0 0 0 0;6 2 0 0 0 0;7 2 0 0 0 0;	1702.58	9	55.1888	39.5677	84.1994	7	-0.00097	-0.33746	1	0.83333	0	0	0	0	1.18523e-31	8.62198e-33	-1	0	8.62198e-33	sp|Q5JRA6|MIA3_HUMAN	MIA3	246	7835030	34458700			-1	-1	-1		0	0	0
Lumos3_2ul_hili_150um_30cm_150min_HCD_gradient_3_20210719_F1_R1.11739.11739.2.2.dta	Lumos3_2ul_hili_150um_30cm_150min_HCD_gradient_3_20210719_F1_R1.11739.11739.2.2.dta	Lumos3_2ul_hili_150um_30cm_150min_HCD_gradient_3_20210719_F1_R1	11739	1142.85	2141.85	1071.43	2	1	QYJSTGDYR		1103.48	3 2 0 1 0 0	H(3)N(2)F(1)	(N(F)(N(H(H)(H))))	3724	0 1 0 0 0 0;0 1 0 1 0 0;0 2 0 0 0 0;0 2 0 1 0 0;1 2 0 0 0 0;1 2 0 1 0 0;2 2 0 0 0 0;2 2 0 1 0 0;3 2 0 0 0 0;	1038.38	3	27.8789	16.7056	48.6292	8	-0.00048	-0.22544	0.72727	0.6875	0	0	0	0	4.39053e-18	1.41615e-19	-1	0.000259269	0.000259269	sp|O43657|TSN6_HUMAN	TSPAN6	134	6188820	20452200			-1	-1	-1		0	0	0
Lumos3_2ul_hili_150um_30cm_150min_HCD_gradient_3_20210719_F1_R1.11750.11750.2.1.dta	Lumos3_2ul_hili_150um_30cm_150min_HCD_gradient_3_20210719_F1_R1.11750.11750.2.1.dta	Lumos3_2ul_hili_150um_30cm_150min_HCD_gradient_3_20210719_F1_R1	11750	1143.74	2222.96	1111.99	2	1	LJSSTIK		762.436	4 4 0 0 0 0	H(4)N(4)	(N(N(H(H(N))(H(N(H))))))	10652	0 1 0 0 0 0;0 2 0 0 0 0;1 2 0 0 0 0;2 2 0 0 0 0;2 3 0 0 0 0;3 2 0 0 0 0;3 3 0 0 0 0;3 4 0 0 0 0;4 3 0 0 0 0;	1460.53	2	25.0991	17.9052	38.4592	7	-0.00053	-0.23732	0.81818	1	0	0	0	0	3.54726e-14	9.66295e-16	-1	0	9.66295e-16	sp|P13473|LAMP2_HUMAN	LAMP2	275	2124520	8737030			-1	-1	-1		0	0	0
Lumos3_2ul_hili_150um_30cm_150min_HCD_gradient_3_20210719_F1_R1.11772.11772.2.0.dta	Lumos3_2ul_hili_150um_30cm_150min_HCD_gradient_3_20210719_F1_R1.11772.11772.2.0.dta	Lumos3_2ul_hili_150um_30cm_150min_HCD_gradient_3_20210719_F1_R1	11772	1145.74	2190.85	1095.93	2	1	YJCSIR	3,Carbamidomethyl[C];	812.372	6 2 0 0 0 0	H(6)N(2)	(N(N(H(H(H))(H(H(H))))))	7405	0 1 0 0 0 0;0 2 0 0 0 0;1 2 0 0 0 0;2 2 0 0 0 0;3 2 0 0 0 0;4 2 0 0 0 0;5 2 0 0 0 0;	1378.48	2	52.0667	34.4308	84.8192	7	0.0003	0.13815	1	1.2	0	0	0	0	6.98476e-32	5.33491e-33	-1	0	5.33491e-33	sp|Q02809|PLOD1_HUMAN	PLOD1	686	20681600	63965400			-1	-1	-1		0	0	0
Lumos3_2ul_hili_150um_30cm_150min_HCD_gradient_3_20210719_F1_R1.11829.11829.2.0.dta	Lumos3_2ul_hili_150um_30cm_150min_HCD_gradient_3_20210719_F1_R1.11829.11829.2.0.dta	Lumos3_2ul_hili_150um_30cm_150min_HCD_gradient_3_20210719_F1_R1	11829	1150.82	2141.85	1071.43	2	1	QYJSTGDYR		1103.48	3 2 0 1 0 0	H(3)N(2)F(1)	(N(F)(N(H(H)(H))))	3724	0 1 0 0 0 0;0 1 0 1 0 0;0 2 0 0 0 0;0 2 0 1 0 0;1 2 0 0 0 0;1 2 0 1 0 0;2 2 0 0 0 0;2 2 0 1 0 0;3 2 0 0 0 0;	1038.38	3	17.6752	15.3632	21.9691	7	-0.00065	-0.30388	0.63636	0.6875	0	0	0	0	5.98486e-08	1.78049e-09	-1	0.000731886	0.000731886	sp|O43657|TSN6_HUMAN	TSPAN6	134	6188820	20452200			-1	-1	-1		0	0	0
Lumos3_2ul_hili_150um_30cm_150min_HCD_gradient_3_20210719_F1_R1.11842.11842.2.1.dta	Lumos3_2ul_hili_150um_30cm_150min_HCD_gradient_3_20210719_F1_R1.11842.11842.2.1.dta	Lumos3_2ul_hili_150um_30cm_150min_HCD_gradient_3_20210719_F1_R1	11842	1151.87	2019.88	1010.45	2	1	LJSSTIK		762.436	4 3 0 0 0 0	H(4)N(3)	(N(N(H(H(H))(H(N)))))	7517	0 1 0 0 0 0;0 2 0 0 0 0;1 2 0 0 0 0;2 2 0 0 0 0;2 3 0 0 0 0;3 2 0 0 0 0;3 3 0 0 0 0;4 2 0 0 0 0;	1257.45	2	61.1787	54.017	74.4789	7	-0.00036	-0.17873	1	1.33333	0	0	0	0	5.07437e-28	3.30969e-29	-1	0	3.30969e-29	sp|P13473|LAMP2_HUMAN	LAMP2	275	50319600	141212000			-1	-1	-1		0	0	0
Lumos3_2ul_hili_150um_30cm_150min_HCD_gradient_3_20210719_F1_R1.11843.11843.2.0.dta	Lumos3_2ul_hili_150um_30cm_150min_HCD_gradient_3_20210719_F1_R1.11843.11843.2.0.dta	Lumos3_2ul_hili_150um_30cm_150min_HCD_gradient_3_20210719_F1_R1	11843	1151.95	2141.85	1071.43	2	1	QYJSTGDYR		1103.48	3 2 0 1 0 0	H(3)N(2)F(1)	(N(F)(N(H(H)(H))))	3724	0 1 0 0 0 0;0 1 0 1 0 0;0 2 0 0 0 0;0 2 0 1 0 0;1 2 0 0 0 0;1 2 0 1 0 0;2 2 0 0 0 0;2 2 0 1 0 0;3 2 0 0 0 0;	1038.38	3	26.8426	10.982	56.298	9	-0.00065	-0.30388	0.90909	0.625	0	0	0	0	4.77937e-21	2.07653e-22	-1	0.00567704	0.00567704	sp|O43657|TSN6_HUMAN	TSPAN6	134	6188820	20452200			-1	-1	-1		0	0	0
Lumos3_2ul_hili_150um_30cm_150min_HCD_gradient_3_20210719_F1_R1.11877.11877.3.1.dta	Lumos3_2ul_hili_150um_30cm_150min_HCD_gradient_3_20210719_F1_R1.11877.11877.3.1.dta	Lumos3_2ul_hili_150um_30cm_150min_HCD_gradient_3_20210719_F1_R1	11877	1154.94	3419.33	1140.45	3	1	VCEIHEDJSTR	2,Carbamidomethyl[C];	1359.6	5 4 1 1 0 0	H(5)N(4)A(1)F(1)	(N(F)(N(H(H(N(H)))(H(N(H(A)))))))	2949	0 1 0 0 0 0;0 1 0 1 0 0;0 2 0 0 0 0;0 2 0 1 0 0;1 2 0 0 0 0;1 2 0 1 0 0;2 2 0 0 0 0;2 2 0 1 0 0;2 3 0 0 0 0;2 3 0 1 0 0;3 2 0 0 0 0;3 2 0 1 0 0;3 3 0 0 0 0;3 3 0 1 0 0;3 3 1 0 0 0;3 3 1 1 0 0;3 4 0 0 0 0;3 4 0 1 0 0;4 3 0 0 0 0;4 3 0 1 0 0;4 3 1 0 0 0;4 3 1 1 0 0;4 4 0 0 0 0;4 4 0 1 0 0;4 4 1 0 0 0;4 4 1 1 0 0;5 4 0 0 0 0;5 4 0 1 0 0;5 4 1 0 0 0;	2059.73	8	48.1381	12.2339	114.817	9	0.0022	0.64331	0.77419	0.4	0	0	0	0	6.45568e-43	5.05147e-44	-1	0.00286976	0.00286976	sp|Q29983|MICA_HUMAN	MICA	125	3134450	17124300			-1	-1	-1		0	0	0
Lumos3_2ul_hili_150um_30cm_150min_HCD_gradient_3_20210719_F1_R1.11909.11909.2.2.dta	Lumos3_2ul_hili_150um_30cm_150min_HCD_gradient_3_20210719_F1_R1.11909.11909.2.2.dta	Lumos3_2ul_hili_150um_30cm_150min_HCD_gradient_3_20210719_F1_R1	11909	1157.76	2026.82	1013.91	2	1	GIJESYK		810.399	5 2 0 0 0 0	H(5)N(2)	(N(N(H(H(H))(H(H)))))	7414	0 1 0 0 0 0;0 2 0 0 0 0;1 2 0 0 0 0;2 2 0 0 0 0;3 2 0 0 0 0;4 2 0 0 0 0;	1216.42	3	46.2192	36.3268	64.5909	7	0.0001	0.05136	1	1.16667	0	0	0	0	2.95398e-24	1.4478e-25	-1	0	1.4478e-25	sp|P50897|PPT1_HUMAN	PPT1	212	6650300	18155700			-1	-1	-1		0	0	0
Lumos3_2ul_hili_150um_30cm_150min_HCD_gradient_3_20210719_F1_R1.11935.11935.2.0.dta	Lumos3_2ul_hili_150um_30cm_150min_HCD_gradient_3_20210719_F1_R1.11935.11935.2.0.dta	Lumos3_2ul_hili_150um_30cm_150min_HCD_gradient_3_20210719_F1_R1	11935	1160.09	2367.9	1184.45	2	1	JYTADYDK		989.421	6 2 0 0 0 0	H(6)N(2)	(N(N(H(H(H))(H(H(H))))))	7405	0 1 0 0 0 0;0 2 0 0 0 0;1 2 0 0 0 0;2 2 0 0 0 0;3 2 0 0 0 0;4 2 0 0 0 0;5 2 0 0 0 0;	1378.48	1	42.0217	45.7581	35.0827	6	0.0016	0.67683	0.77778	1.35714	0	0	0	0	7.44404e-13	1.70628e-14	-1	0	1.70628e-14	sp|O75477|ERLN1_HUMAN;sp|O94905|ERLN2_HUMAN	ERLIN1;ERLIN2	106;106	4572700	16013300			-1	-1	-1		0	0	0
Lumos3_2ul_hili_150um_30cm_150min_HCD_gradient_3_20210719_F1_R1.11937.11937.2.0.dta	Lumos3_2ul_hili_150um_30cm_150min_HCD_gradient_3_20210719_F1_R1.11937.11937.2.0.dta	Lumos3_2ul_hili_150um_30cm_150min_HCD_gradient_3_20210719_F1_R1	11937	1160.25	2487.99	1244.5	2	1	JYSDTPPTSK		1109.51	6 2 0 0 0 0	H(6)N(2)	(N(N(H(H(H))(H(H)(H)))))	7413	0 1 0 0 0 0;0 2 0 0 0 0;1 2 0 0 0 0;2 2 0 0 0 0;3 2 0 0 0 0;4 2 0 0 0 0;5 2 0 0 0 0;	1378.48	1	43.2138	37.5231	53.7823	7	0.00181	0.72615	1	1.11111	0	0	0	0	4.51764e-20	1.8272e-21	-1	0	1.8272e-21	sp|Q9GZX9|TWSG1_HUMAN	TWSG1	81	3629750	13110600			-1	-1	-1		0	0	0
Lumos3_2ul_hili_150um_30cm_150min_HCD_gradient_3_20210719_F1_R1.11942.11942.2.1.dta	Lumos3_2ul_hili_150um_30cm_150min_HCD_gradient_3_20210719_F1_R1.11942.11942.2.1.dta	Lumos3_2ul_hili_150um_30cm_150min_HCD_gradient_3_20210719_F1_R1	11942	1160.66	2599	1300	2	1	NLJMSR		734.361	9 2 0 0 0 0	H(9)N(2)	(N(N(H(H(H(H)))(H(H)(H(H(H)))))))	7119	0 1 0 0 0 0;0 2 0 0 0 0;1 2 0 0 0 0;2 2 0 0 0 0;3 2 0 0 0 0;4 2 0 0 0 0;5 2 0 0 0 0;6 2 0 0 0 0;7 2 0 0 0 0;8 2 0 0 0 0;	1864.63	3	48.3999	21.0882	99.1216	7	0.00295	1.13558	1	0.9	0	0	0	0	3.8305e-37	2.53934e-38	-1	0	2.53934e-38	sp|P38571|LICH_HUMAN;sp|Q5W064|LIPJ_HUMAN	LIPA;LIPJ	273;240	8321040	35911000			-1	-1	-1		0	0	0
Lumos3_2ul_hili_150um_30cm_150min_HCD_gradient_3_20210719_F1_R1.11944.11944.2.0.dta	Lumos3_2ul_hili_150um_30cm_150min_HCD_gradient_3_20210719_F1_R1.11944.11944.2.0.dta	Lumos3_2ul_hili_150um_30cm_150min_HCD_gradient_3_20210719_F1_R1	11944	1160.82	2683.05	1342.03	2	1	YPAJCTVR	5,Carbamidomethyl[C];	980.462	8 2 0 0 0 0	H(8)N(2)	(N(N(H(H(H(H)))(H(H)(H)(H)))))	7123	0 1 0 0 0 0;0 2 0 0 0 0;1 2 0 0 0 0;2 2 0 0 0 0;3 2 0 0 0 0;4 2 0 0 0 0;5 2 0 0 0 0;6 2 0 0 0 0;7 2 0 0 0 0;	1702.58	4	46.1154	25.2109	84.9381	7	0.00423	1.57686	1	0.85714	0	0	0	0	6.31167e-32	4.75292e-33	-1	0	4.75292e-33	sp|Q9BRN9|TM2D3_HUMAN	TM2D3	157	4993320	19363000			-1	-1	-1		0	0	0
Lumos3_2ul_hili_150um_30cm_150min_HCD_gradient_3_20210719_F1_R1.11966.11966.3.0.dta	Lumos3_2ul_hili_150um_30cm_150min_HCD_gradient_3_20210719_F1_R1.11966.11966.3.0.dta	Lumos3_2ul_hili_150um_30cm_150min_HCD_gradient_3_20210719_F1_R1	11966	1162.83	2854.06	952.024	3	1	JYTADYDK		989.421	9 2 0 0 0 0	H(9)N(2)	(N(N(H(H(H)(H))(H(H)(H(H(H)))))))	7177	0 1 0 0 0 0;0 2 0 0 0 0;1 2 0 0 0 0;2 2 0 0 0 0;3 2 0 0 0 0;4 2 0 0 0 0;5 2 0 0 0 0;6 2 0 0 0 0;7 2 0 0 0 0;8 2 0 0 0 0;	1864.63	1	27.1532	23.5544	33.8366	7	0.00074	0.26011	0.66667	1.07143	0	0	0	0	2.30711e-12	5.59448e-14	-1	0	5.59448e-14	sp|O75477|ERLN1_HUMAN;sp|O94905|ERLN2_HUMAN	ERLIN1;ERLIN2	106;106	4473830	20107800			-1	-1	-1		0	0	0
Lumos3_2ul_hili_150um_30cm_150min_HCD_gradient_3_20210719_F1_R1.12006.12006.2.1.dta	Lumos3_2ul_hili_150um_30cm_150min_HCD_gradient_3_20210719_F1_R1.12006.12006.2.1.dta	Lumos3_2ul_hili_150um_30cm_150min_HCD_gradient_3_20210719_F1_R1	12006	1166.3	2043.79	1022.4	2	1	JYTADYDK		989.421	4 2 0 0 0 0	H(4)N(2)	(N(N(H(H)(H)(H))))	10783	0 1 0 0 0 0;0 2 0 0 0 0;1 2 0 0 0 0;2 2 0 0 0 0;3 2 0 0 0 0;	1054.37	1	28.2418	31.7037	21.8126	6	-0.00072	-0.3535	0.85714	1.21429	0	0	0	0	6.79342e-08	2.03862e-09	-1	0	2.03862e-09	sp|O75477|ERLN1_HUMAN;sp|O94905|ERLN2_HUMAN	ERLIN1;ERLIN2	106;106	1414420	3384500			-1	-1	-1		0	0	0
Lumos3_2ul_hili_150um_30cm_150min_HCD_gradient_3_20210719_F1_R1.12007.12007.2.0.dta	Lumos3_2ul_hili_150um_30cm_150min_HCD_gradient_3_20210719_F1_R1.12007.12007.2.0.dta	Lumos3_2ul_hili_150um_30cm_150min_HCD_gradient_3_20210719_F1_R1	12007	1166.38	2205.84	1103.43	2	1	JYTADYDK		989.421	5 2 0 0 0 0	H(5)N(2)	(N(N(H(H(H))(H(H)))))	7414	0 1 0 0 0 0;0 2 0 0 0 0;1 2 0 0 0 0;2 2 0 0 0 0;3 2 0 0 0 0;4 2 0 0 0 0;	1216.42	1	45.6375	45.8551	45.2334	7	-0.00068	-0.30642	0.875	1.35714	0	0	0	0	8.77981e-17	2.65036e-18	-1	0	2.65036e-18	sp|O75477|ERLN1_HUMAN;sp|O94905|ERLN2_HUMAN	ERLIN1;ERLIN2	106;106	3336110	10074100			-1	-1	-1		0	0	0
Lumos3_2ul_hili_150um_30cm_150min_HCD_gradient_3_20210719_F1_R1.12010.12010.2.0.dta	Lumos3_2ul_hili_150um_30cm_150min_HCD_gradient_3_20210719_F1_R1.12010.12010.2.0.dta	Lumos3_2ul_hili_150um_30cm_150min_HCD_gradient_3_20210719_F1_R1	12010	1166.62	2436.94	1218.97	2	1	NLJMSR		734.361	8 2 0 0 0 0	H(8)N(2)	(N(N(H(H(H(H)))(H(H)(H(H))))))	7122	0 1 0 0 0 0;0 2 0 0 0 0;1 2 0 0 0 0;2 2 0 0 0 0;3 2 0 0 0 0;4 2 0 0 0 0;5 2 0 0 0 0;6 2 0 0 0 0;7 2 0 0 0 0;	1702.58	3	50.767	27.3722	94.2147	7	-1e-05	-0.00542	1	1	0	0	0	0	2.41227e-35	1.94969e-36	-1	0	1.94969e-36	sp|P38571|LICH_HUMAN;sp|Q5W064|LIPJ_HUMAN	LIPA;LIPJ	273;240	32606000	115738000			-1	-1	-1		0	0	0
Lumos3_2ul_hili_150um_30cm_150min_HCD_gradient_3_20210719_F1_R1.12013.12013.2.0.dta	Lumos3_2ul_hili_150um_30cm_150min_HCD_gradient_3_20210719_F1_R1.12013.12013.2.0.dta	Lumos3_2ul_hili_150um_30cm_150min_HCD_gradient_3_20210719_F1_R1	12013	1166.87	2496.02	1248.51	2	1	GPTJJTCVVR	7,Carbamidomethyl[C];	1117.54	6 2 0 0 0 0	H(6)N(2)	(N(N(H(H(H))(H(H)(H)))))	7413	0 1 0 0 0 0;0 2 0 0 0 0;1 2 0 0 0 0;2 2 0 0 0 0;3 2 0 0 0 0;4 2 0 0 0 0;5 2 0 0 0 0;	1378.48	4	32.8016	16.5075	63.0621	7	0.00226	0.90691	1	0.77778	0	0	0	0	1.14647e-23	5.53237e-25	-1	0.000510074	0.000510074	sp|Q8TEM1|PO210_HUMAN	NUP210	1441	601567	1452710			-1	-1	-1		0	0	0
Lumos3_2ul_hili_150um_30cm_150min_HCD_gradient_3_20210719_F1_R1.12014.12014.2.0.dta	Lumos3_2ul_hili_150um_30cm_150min_HCD_gradient_3_20210719_F1_R1.12014.12014.2.0.dta	Lumos3_2ul_hili_150um_30cm_150min_HCD_gradient_3_20210719_F1_R1	12014	1166.95	2529.95	1265.48	2	1	JYTADYDK		989.421	7 2 0 0 0 0	H(7)N(2)	(N(N(H(H(H))(H(H(H(H)))))))	7399	0 1 0 0 0 0;0 2 0 0 0 0;1 2 0 0 0 0;2 2 0 0 0 0;3 2 0 0 0 0;4 2 0 0 0 0;5 2 0 0 0 0;6 2 0 0 0 0;	1540.53	1	37.7591	44.5594	25.13	6	0.00413	1.63372	0.6	1.35714	0	0	0	0	4.63961e-09	1.19794e-10	-1	0	1.19794e-10	sp|O75477|ERLN1_HUMAN;sp|O94905|ERLN2_HUMAN	ERLIN1;ERLIN2	106;106	9787310	35374900			-1	-1	-1		0	0	0
Lumos3_2ul_hili_150um_30cm_150min_HCD_gradient_3_20210719_F1_R1.12014.12014.2.2.dta	Lumos3_2ul_hili_150um_30cm_150min_HCD_gradient_3_20210719_F1_R1.12014.12014.2.2.dta	Lumos3_2ul_hili_150um_30cm_150min_HCD_gradient_3_20210719_F1_R1	12014	1166.95	2531.08	1266.04	2	1	LJSSTIK		762.436	5 4 0 1 0 0	H(5)N(4)F(1)	(N(F)(N(H(H(N(H)))(H(N(H))))))	2983	0 1 0 0 0 0;0 1 0 1 0 0;0 2 0 0 0 0;0 2 0 1 0 0;1 2 0 0 0 0;1 2 0 1 0 0;2 2 0 0 0 0;2 2 0 1 0 0;2 3 0 0 0 0;2 3 0 1 0 0;3 2 0 0 0 0;3 2 0 1 0 0;3 3 0 0 0 0;3 3 0 1 0 0;3 4 0 0 0 0;3 4 0 1 0 0;4 3 0 0 0 0;4 3 0 1 0 0;4 4 0 0 0 0;4 4 0 1 0 0;5 4 0 0 0 0;	1768.64	2	21.597	11.3683	40.5931	9	0.00428	1.68948	0.56522	0.66667	0	0	0	0	5.29251e-15	1.52771e-16	-1	0.00427625	0.00427625	sp|P13473|LAMP2_HUMAN	LAMP2	275	2548450	8586120			-1	-1	-1		0	0	0
Lumos3_2ul_hili_150um_30cm_150min_HCD_gradient_3_20210719_F1_R1.12039.12039.3.2.dta	Lumos3_2ul_hili_150um_30cm_150min_HCD_gradient_3_20210719_F1_R1.12039.12039.3.2.dta	Lumos3_2ul_hili_150um_30cm_150min_HCD_gradient_3_20210719_F1_R1	12039	1169.21	2982.18	994.733	3	1	GPTJJTCVVR	7,Carbamidomethyl[C];	1117.54	9 2 0 0 0 0	H(9)N(2)	(N(N(H(H)(H(H)(H(H(H(H(H)))))))))	10689	0 1 0 0 0 0;0 2 0 0 0 0;1 2 0 0 0 0;2 2 0 0 0 0;3 2 0 0 0 0;4 2 0 0 0 0;5 2 0 0 0 0;6 2 0 0 0 0;7 2 0 0 0 0;8 2 0 0 0 0;	1864.63	4	33.7552	15.8737	66.9638	7	0.007	2.34673	0.91667	0.72222	0	0	0	0	3.62891e-25	1.97393e-26	-1	0.000731886	0.000731886	sp|Q8TEM1|PO210_HUMAN	NUP210	1441	21666800	84606400			-1	-1	-1		0	0	0
Lumos3_2ul_hili_150um_30cm_150min_HCD_gradient_3_20210719_F1_R1.12104.12104.3.2.dta	Lumos3_2ul_hili_150um_30cm_150min_HCD_gradient_3_20210719_F1_R1.12104.12104.3.2.dta	Lumos3_2ul_hili_150um_30cm_150min_HCD_gradient_3_20210719_F1_R1	12104	1174.94	2661.09	887.702	3	1	JMTISR		721.366	3 5 0 3 0 0	H(3)N(5)F(3)	(N(N(H(H(N(F)))(H(N(F))(N(F))))))	8373	0 1 0 0 0 0;0 2 0 0 0 0;1 2 0 0 0 0;2 2 0 0 0 0;2 3 0 0 0 0;2 3 0 1 0 0;2 4 0 0 0 0;2 4 0 1 0 0;2 4 0 2 0 0;3 2 0 0 0 0;3 3 0 0 0 0;3 3 0 1 0 0;3 4 0 0 0 0;3 4 0 1 0 0;3 4 0 2 0 0;3 5 0 0 0 0;3 5 0 1 0 0;3 5 0 2 0 0;	1939.73	1	14.5402	12.5336	18.2665	6	-0.00487	-1.82823	0.35	1	0	0	0	0	1.28246e-06	3.38374e-08	-1	0.00246195	0.00246195	sp|P06756|ITAV_HUMAN	ITGAV	554	3385510	12280900			-1	-1	-1		0	0	0
Lumos3_2ul_hili_150um_30cm_150min_HCD_gradient_3_20210719_F1_R1.12148.12148.2.1.dta	Lumos3_2ul_hili_150um_30cm_150min_HCD_gradient_3_20210719_F1_R1.12148.12148.2.1.dta	Lumos3_2ul_hili_150um_30cm_150min_HCD_gradient_3_20210719_F1_R1	12148	1178.73	2043.79	1022.4	2	1	JYTADYDK		989.421	4 2 0 0 0 0	H(4)N(2)	(N(N(H(H)(H(H)))))	10698	0 1 0 0 0 0;0 2 0 0 0 0;1 2 0 0 0 0;2 2 0 0 0 0;3 2 0 0 0 0;	1054.37	1	23.2425	28.5889	13.3133	5	-0.00072	-0.3535	0.71429	1.14286	0	0	0	0	0.000106869	2.98052e-06	-1	0	2.98052e-06	sp|O75477|ERLN1_HUMAN;sp|O94905|ERLN2_HUMAN	ERLIN1;ERLIN2	106;106	1414420	3384500			-1	-1	-1		0	0	0
Lumos3_2ul_hili_150um_30cm_150min_HCD_gradient_3_20210719_F1_R1.12210.12210.3.1.dta	Lumos3_2ul_hili_150um_30cm_150min_HCD_gradient_3_20210719_F1_R1.12210.12210.3.1.dta	Lumos3_2ul_hili_150um_30cm_150min_HCD_gradient_3_20210719_F1_R1	12210	1184.22	3332.27	1111.43	3	1	DQGSAYAJR		981.438	5 4 2 1 0 0	H(5)N(4)A(2)F(1)	(N(F)(N(H(H(N(H(A))))(H(N(H(A)))))))	1675	0 1 0 0 0 0;0 1 0 1 0 0;0 2 0 0 0 0;0 2 0 1 0 0;1 2 0 0 0 0;1 2 0 1 0 0;2 2 0 0 0 0;2 2 0 1 0 0;2 3 0 0 0 0;2 3 0 1 0 0;3 2 0 0 0 0;3 2 0 1 0 0;3 3 0 0 0 0;3 3 0 1 0 0;3 3 1 0 0 0;3 3 1 1 0 0;3 4 0 0 0 0;3 4 0 1 0 0;4 3 0 0 0 0;4 3 0 1 0 0;4 3 1 0 0 0;4 3 1 1 0 0;4 4 0 0 0 0;4 4 0 1 0 0;4 4 1 0 0 0;4 4 1 1 0 0;5 4 0 0 0 0;5 4 0 1 0 0;5 4 1 0 0 0;5 4 1 1 0 0;5 4 2 0 0 0;	2350.83	8	28.1975	11.2552	59.6619	9	0.0061	1.83003	0.45455	0.4375	0	0	0	0	2.36794e-22	9.88037e-24	-1	0.00466596	0.00466596	sp|Q5ZPR3|CD276_HUMAN	CD276	309	6271730	33085900			-1	-1	-1		0	0	0
Lumos3_2ul_hili_150um_30cm_150min_HCD_gradient_3_20210719_F1_R1.12218.12218.2.0.dta	Lumos3_2ul_hili_150um_30cm_150min_HCD_gradient_3_20210719_F1_R1.12218.12218.2.0.dta	Lumos3_2ul_hili_150um_30cm_150min_HCD_gradient_3_20210719_F1_R1	12218	1184.87	2304.89	1152.95	2	1	YSJNSWR		926.411	6 2 0 0 0 0	H(6)N(2)	(N(N(H(H(H))(H(H)(H)))))	7413	0 1 0 0 0 0;0 2 0 0 0 0;1 2 0 0 0 0;2 2 0 0 0 0;3 2 0 0 0 0;4 2 0 0 0 0;5 2 0 0 0 0;	1378.48	3	34.6002	13.9303	72.9871	7	0.00267	1.15652	1	0.83333	0	0	0	0	1.85535e-27	1.11414e-28	-1	0.000921871	0.000921871	sp|P01137|TGFB1_HUMAN	TGFB1	176	3794520	14575900			-1	-1	-1		0	0	0
Lumos3_2ul_hili_150um_30cm_150min_HCD_gradient_3_20210719_F1_R1.12248.12248.2.2.dta	Lumos3_2ul_hili_150um_30cm_150min_HCD_gradient_3_20210719_F1_R1.12248.12248.2.2.dta	Lumos3_2ul_hili_150um_30cm_150min_HCD_gradient_3_20210719_F1_R1	12248	1187.53	2180.88	1090.94	2	1	ALMJGSESR		964.452	5 2 0 0 0 0	H(5)N(2)	(N(N(H(H)(H(H)(H)))))	10697	0 1 0 0 0 0;0 2 0 0 0 0;1 2 0 0 0 0;2 2 0 0 0 0;3 2 0 0 0 0;4 2 0 0 0 0;	1216.42	4	39.7782	26.647	64.1647	7	0.00324	1.48614	1	0.875	0	0	0	0	4.3095e-24	2.16509e-25	-1	0	2.16509e-25	sp|P35613|BASI_HUMAN	BSG	268	3359300	10237100			-1	-1	-1		0	0	0
Lumos3_2ul_hili_150um_30cm_150min_HCD_gradient_3_20210719_F1_R1.12251.12251.2.4.dta	Lumos3_2ul_hili_150um_30cm_150min_HCD_gradient_3_20210719_F1_R1.12251.12251.2.4.dta	Lumos3_2ul_hili_150um_30cm_150min_HCD_gradient_3_20210719_F1_R1	12251	1187.78	2423.95	1212.48	2	1	JMTISR		721.366	8 2 0 0 0 0	H(8)N(2)	(N(N(H(H(H(H)))(H(H)(H(H))))))	7122	0 1 0 0 0 0;0 2 0 0 0 0;1 2 0 0 0 0;2 2 0 0 0 0;3 2 0 0 0 0;4 2 0 0 0 0;5 2 0 0 0 0;6 2 0 0 0 0;7 2 0 0 0 0;	1702.58	1	50.6264	39.5364	71.2223	7	0.00525	2.16539	0.81818	1.4	0	0	0	0	8.64531e-27	4.44128e-28	-1	0	4.44128e-28	sp|P06756|ITAV_HUMAN	ITGAV	554	14363800	48092200			-1	-1	-1		0	0	0
Lumos3_2ul_hili_150um_30cm_150min_HCD_gradient_3_20210719_F1_R1.12269.12269.3.0.dta	Lumos3_2ul_hili_150um_30cm_150min_HCD_gradient_3_20210719_F1_R1.12269.12269.3.0.dta	Lumos3_2ul_hili_150um_30cm_150min_HCD_gradient_3_20210719_F1_R1	12269	1189.46	2713.05	905.023	3	1	AMSSJETAAYK		1172.53	7 2 0 0 0 0	H(7)N(2)	(N(N(H(H(H)(H))(H(H(H))))))	7175	0 1 0 0 0 0;0 2 0 0 0 0;1 2 0 0 0 0;2 2 0 0 0 0;3 2 0 0 0 0;4 2 0 0 0 0;5 2 0 0 0 0;6 2 0 0 0 0;	1540.53	5	43.0437	37.9974	52.4154	7	0.00038	0.14088	0.9	0.9	0	0	0	0	1.52712e-19	6.33749e-21	-1	0	6.33749e-21	sp|Q8TCJ2|STT3B_HUMAN	STT3B	641	1977560	7781690			-1	-1	-1		0	0	0
Lumos3_2ul_hili_150um_30cm_150min_HCD_gradient_3_20210719_F1_R1.12280.12280.2.0.dta	Lumos3_2ul_hili_150um_30cm_150min_HCD_gradient_3_20210719_F1_R1.12280.12280.2.0.dta	Lumos3_2ul_hili_150um_30cm_150min_HCD_gradient_3_20210719_F1_R1	12280	1190.36	2165.94	1083.48	2	1	LJSSTIK		762.436	4 3 0 1 0 0	H(4)N(3)F(1)	(N(F)(N(H(H)(H(N(H))))))	3710	0 1 0 0 0 0;0 1 0 1 0 0;0 2 0 0 0 0;0 2 0 1 0 0;1 2 0 0 0 0;1 2 0 1 0 0;2 2 0 0 0 0;2 2 0 1 0 0;2 3 0 0 0 0;2 3 0 1 0 0;3 2 0 0 0 0;3 2 0 1 0 0;3 3 0 0 0 0;3 3 0 1 0 0;4 3 0 0 0 0;	1403.51	2	27.6954	15.9544	49.5001	9	0.00135	0.62337	0.70588	0.83333	0	0	0	0	2.03194e-18	7.30921e-20	-1	0.000731886	0.000731886	sp|P13473|LAMP2_HUMAN	LAMP2	275	2288410	6469110			-1	-1	-1		0	0	0
Lumos3_2ul_hili_150um_30cm_150min_HCD_gradient_3_20210719_F1_R1.12284.12284.2.0.dta	Lumos3_2ul_hili_150um_30cm_150min_HCD_gradient_3_20210719_F1_R1.12284.12284.2.0.dta	Lumos3_2ul_hili_150um_30cm_150min_HCD_gradient_3_20210719_F1_R1	12284	1190.68	2388.95	1194.98	2	1	AMSSJETAAYK		1172.53	5 2 0 0 0 0	H(5)N(2)	(N(N(H(H)(H(H)(H)))))	10697	0 1 0 0 0 0;0 2 0 0 0 0;1 2 0 0 0 0;2 2 0 0 0 0;3 2 0 0 0 0;4 2 0 0 0 0;	1216.42	5	60.9325	60.1677	62.3527	7	0.00427	1.78659	1	1.15	0	0	0	0	2.15355e-23	9.24761e-25	-1	0	9.24761e-25	sp|Q8TCJ2|STT3B_HUMAN	STT3B	641	3454670	13263000			-1	-1	-1		0	0	0
Lumos3_2ul_hili_150um_30cm_150min_HCD_gradient_3_20210719_F1_R1.12287.12287.2.0.dta	Lumos3_2ul_hili_150um_30cm_150min_HCD_gradient_3_20210719_F1_R1.12287.12287.2.0.dta	Lumos3_2ul_hili_150um_30cm_150min_HCD_gradient_3_20210719_F1_R1	12287	1190.93	2529.95	1265.48	2	1	JYTADYDK		989.421	7 2 0 0 0 0	H(7)N(2)	(N(N(H(H(H))(H(H(H(H)))))))	7399	0 1 0 0 0 0;0 2 0 0 0 0;1 2 0 0 0 0;2 2 0 0 0 0;3 2 0 0 0 0;4 2 0 0 0 0;5 2 0 0 0 0;6 2 0 0 0 0;	1540.53	1	50.5666	46.3975	58.3092	7	0.00432	1.70645	0.9	1.35714	0	0	0	0	7.92326e-22	3.16564e-23	-1	0	3.16564e-23	sp|O75477|ERLN1_HUMAN;sp|O94905|ERLN2_HUMAN	ERLIN1;ERLIN2	106;106	9787310	35374900			-1	-1	-1		0	0	0
Lumos3_2ul_hili_150um_30cm_150min_HCD_gradient_3_20210719_F1_R1.12306.12306.3.0.dta	Lumos3_2ul_hili_150um_30cm_150min_HCD_gradient_3_20210719_F1_R1.12306.12306.3.0.dta	Lumos3_2ul_hili_150um_30cm_150min_HCD_gradient_3_20210719_F1_R1	12306	1192.7	2536.09	846.036	3	1	LKVPESENJK		1157.62	6 2 0 0 0 0	H(6)N(2)	(N(N(H(H(H))(H(H)(H)))))	7413	0 1 0 0 0 0;0 2 0 0 0 0;1 2 0 0 0 0;2 2 0 0 0 0;3 2 0 0 0 0;4 2 0 0 0 0;5 2 0 0 0 0;	1378.48	9	66.3113	56.2671	84.9648	7	0.00265	1.04675	1	0.94444	0	0	0	0	6.1695e-32	4.42444e-33	-1	0	4.42444e-33	sp|Q5JRA6|MIA3_HUMAN	MIA3	246	14993900	58017000			-1	-1	-1		0	0	0
Lumos3_2ul_hili_150um_30cm_150min_HCD_gradient_3_20210719_F1_R1.12308.12308.3.1.dta	Lumos3_2ul_hili_150um_30cm_150min_HCD_gradient_3_20210719_F1_R1.12308.12308.3.1.dta	Lumos3_2ul_hili_150um_30cm_150min_HCD_gradient_3_20210719_F1_R1	12308	1192.86	2551	851.006	3	1	AMSSJETAAYK		1172.53	6 2 0 0 0 0	H(6)N(2)	(N(N(H(H(H))(H(H)(H)))))	7413	0 1 0 0 0 0;0 2 0 0 0 0;1 2 0 0 0 0;2 2 0 0 0 0;3 2 0 0 0 0;4 2 0 0 0 0;5 2 0 0 0 0;	1378.48	5	19.3917	10.4879	35.9273	7	0.0032	1.25271	0.88889	0.5	0	0	0	0	3.46406e-13	7.12084e-15	-1	0.00863132	0.00863132	sp|Q8TCJ2|STT3B_HUMAN	STT3B	641	336314	1249560			-1	-1	-1		0	0	0
Lumos3_2ul_hili_150um_30cm_150min_HCD_gradient_3_20210719_F1_R1.12397.12397.3.1.dta	Lumos3_2ul_hili_150um_30cm_150min_HCD_gradient_3_20210719_F1_R1.12397.12397.3.1.dta	Lumos3_2ul_hili_150um_30cm_150min_HCD_gradient_3_20210719_F1_R1	12397	1201.31	2875.11	959.042	3	1	AMSSJETAAYK		1172.53	8 2 0 0 0 0	H(8)N(2)	(N(N(H(H(H(H)))(H(H)(H)(H)))))	7123	0 1 0 0 0 0;0 2 0 0 0 0;1 2 0 0 0 0;2 2 0 0 0 0;3 2 0 0 0 0;4 2 0 0 0 0;5 2 0 0 0 0;6 2 0 0 0 0;7 2 0 0 0 0;	1702.58	5	31.9258	17.6576	58.4239	7	0.0049	1.70352	0.90909	0.65	0	0	0	0	7.15217e-22	2.87088e-23	-1	0.000259269	0.000259269	sp|Q8TCJ2|STT3B_HUMAN	STT3B	641	9384790	43544500			-1	-1	-1		0	0	0
Lumos3_2ul_hili_150um_30cm_150min_HCD_gradient_3_20210719_F1_R1.12478.12478.2.1.dta	Lumos3_2ul_hili_150um_30cm_150min_HCD_gradient_3_20210719_F1_R1.12478.12478.2.1.dta	Lumos3_2ul_hili_150um_30cm_150min_HCD_gradient_3_20210719_F1_R1	12478	1208.44	2274.89	1137.95	2	1	NLJMSR		734.361	7 2 0 0 0 0	H(7)N(2)	(N(N(H(H(H))(H(H(H(H)))))))	7399	0 1 0 0 0 0;0 2 0 0 0 0;1 2 0 0 0 0;2 2 0 0 0 0;3 2 0 0 0 0;4 2 0 0 0 0;5 2 0 0 0 0;6 2 0 0 0 0;	1540.53	3	38.5638	15.015	82.2973	7	0.0031	1.36104	1	0.9	0	0	0	0	6.02362e-31	3.98686e-32	-1	0.000731886	0.000731886	sp|P38571|LICH_HUMAN;sp|Q5W064|LIPJ_HUMAN	LIPA;LIPJ	273;240	3662090	11733000			-1	-1	-1		0	0	0
Lumos3_2ul_hili_150um_30cm_150min_HCD_gradient_3_20210719_F1_R1.12569.12569.3.3.dta	Lumos3_2ul_hili_150um_30cm_150min_HCD_gradient_3_20210719_F1_R1.12569.12569.3.3.dta	Lumos3_2ul_hili_150um_30cm_150min_HCD_gradient_3_20210719_F1_R1	12569	1216.62	2883.14	961.719	3	1	YEQLQJETR		1180.56	8 2 0 0 0 0	H(8)N(2)	(N(N(H(H(H(H)))(H(H(H(H)))))))	7107	0 1 0 0 0 0;0 2 0 0 0 0;1 2 0 0 0 0;2 2 0 0 0 0;3 2 0 0 0 0;4 2 0 0 0 0;5 2 0 0 0 0;6 2 0 0 0 0;7 2 0 0 0 0;	1702.58	6	40.1039	27.4539	63.5966	7	0.0009	0.3107	0.90909	0.8125	0	0	0	0	7.13257e-24	3.88931e-25	-1	0	3.88931e-25	sp|P11117|PPAL_HUMAN	ACP2	167	16934300	70409800			-1	-1	-1		0	0	0
Lumos3_2ul_hili_150um_30cm_150min_HCD_gradient_3_20210719_F1_R1.12641.12641.3.0.dta	Lumos3_2ul_hili_150um_30cm_150min_HCD_gradient_3_20210719_F1_R1.12641.12641.3.0.dta	Lumos3_2ul_hili_150um_30cm_150min_HCD_gradient_3_20210719_F1_R1	12641	1222.91	2721.09	907.701	3	1	YEQLQJETR		1180.56	7 2 0 0 0 0	H(7)N(2)	(N(N(H(H(H))(H(H(H(H)))))))	7399	0 1 0 0 0 0;0 2 0 0 0 0;1 2 0 0 0 0;2 2 0 0 0 0;3 2 0 0 0 0;4 2 0 0 0 0;5 2 0 0 0 0;6 2 0 0 0 0;	1540.53	6	27.8595	16.642	48.692	7	0.00078	0.2871	0.8	0.625	0	0	0	0	4.15356e-18	1.3861e-19	-1	0.000510074	0.000510074	sp|P11117|PPAL_HUMAN	ACP2	167	3612720	16442300			-1	-1	-1		0	0	0
Lumos3_2ul_hili_150um_30cm_150min_HCD_gradient_3_20210719_F1_R1.12819.12819.2.0.dta	Lumos3_2ul_hili_150um_30cm_150min_HCD_gradient_3_20210719_F1_R1.12819.12819.2.0.dta	Lumos3_2ul_hili_150um_30cm_150min_HCD_gradient_3_20210719_F1_R1	12819	1238.5	2367.9	1184.45	2	1	JYTADYDK		989.421	6 2 0 0 0 0	H(6)N(2)	(N(N(H(H(H))(H(H(H))))))	7405	0 1 0 0 0 0;0 2 0 0 0 0;1 2 0 0 0 0;2 2 0 0 0 0;3 2 0 0 0 0;4 2 0 0 0 0;5 2 0 0 0 0;	1378.48	1	55.567	54.0006	58.476	7	0.00192	0.81112	0.88889	1.42857	0	0	0	0	6.82652e-22	2.73482e-23	-1	0	2.73482e-23	sp|O75477|ERLN1_HUMAN;sp|O94905|ERLN2_HUMAN	ERLIN1;ERLIN2	106;106	9952820	34707500			-1	-1	-1		0	0	0
Lumos3_2ul_hili_150um_30cm_150min_HCD_gradient_3_20210719_F1_R1.12916.12916.2.0.dta	Lumos3_2ul_hili_150um_30cm_150min_HCD_gradient_3_20210719_F1_R1.12916.12916.2.0.dta	Lumos3_2ul_hili_150um_30cm_150min_HCD_gradient_3_20210719_F1_R1	12916	1247.04	2496.02	1248.51	2	1	GPTJJTCVVR	7,Carbamidomethyl[C];	1117.54	6 2 0 0 0 0	H(6)N(2)	(N(N(H(H(H))(H(H)(H)))))	7413	0 1 0 0 0 0;0 2 0 0 0 0;1 2 0 0 0 0;2 2 0 0 0 0;3 2 0 0 0 0;4 2 0 0 0 0;5 2 0 0 0 0;	1378.48	4	30.7235	12.2783	64.9788	7	0.00318	1.27389	1	0.61111	0	0	0	0	2.09533e-24	9.56624e-26	-1	0.00286976	0.00286976	sp|Q8TEM1|PO210_HUMAN	NUP210	1441	13829000	49844600			-1	-1	-1		0	0	0
Lumos3_2ul_hili_150um_30cm_150min_HCD_gradient_3_20210719_F1_R1.12917.12917.2.0.dta	Lumos3_2ul_hili_150um_30cm_150min_HCD_gradient_3_20210719_F1_R1.12917.12917.2.0.dta	Lumos3_2ul_hili_150um_30cm_150min_HCD_gradient_3_20210719_F1_R1	12917	1247.12	2509	1255	2	1	VJASYPR		806.416	8 2 0 0 0 0	H(8)N(2)	(N(N(H(H(H(H)))(H(H)(H)(H)))))	7123	0 1 0 0 0 0;0 2 0 0 0 0;1 2 0 0 0 0;2 2 0 0 0 0;3 2 0 0 0 0;4 2 0 0 0 0;5 2 0 0 0 0;6 2 0 0 0 0;7 2 0 0 0 0;	1702.58	2	28.741	10.79	62.0785	7	0.00235	0.93854	0.81818	0.75	0	0	0	0	2.74838e-23	1.18251e-24	-1	0.006639	0.006639	sp|Q6WRI0|IGS10_HUMAN	IGSF10	1159	5430170	19314100			-1	-1	-1		0	0	0
Lumos3_2ul_hili_150um_30cm_150min_HCD_gradient_3_20210719_F1_R1.12955.12955.2.0.dta	Lumos3_2ul_hili_150um_30cm_150min_HCD_gradient_3_20210719_F1_R1.12955.12955.2.0.dta	Lumos3_2ul_hili_150um_30cm_150min_HCD_gradient_3_20210719_F1_R1	12955	1250.43	2551	1276	2	1	AMSSJETAAYK		1172.53	6 2 0 0 0 0	H(6)N(2)	(N(N(H(H(H))(H(H)(H)))))	7413	0 1 0 0 0 0;0 2 0 0 0 0;1 2 0 0 0 0;2 2 0 0 0 0;3 2 0 0 0 0;4 2 0 0 0 0;5 2 0 0 0 0;	1378.48	5	12.2675	11.2598	14.1391	5	0.00091	0.35698	0.55556	0.55	0	0	0	0	5.00839e-05	1.41467e-06	-1	0.00466596	0.00466596	sp|Q8TCJ2|STT3B_HUMAN	STT3B	641	1744920	8094930			-1	-1	-1		0	0	0
Lumos3_2ul_hili_150um_30cm_150min_HCD_gradient_3_20210719_F1_R1.13058.13058.2.0.dta	Lumos3_2ul_hili_150um_30cm_150min_HCD_gradient_3_20210719_F1_R1.13058.13058.2.0.dta	Lumos3_2ul_hili_150um_30cm_150min_HCD_gradient_3_20210719_F1_R1	13058	1259.46	2358.97	1179.99	2	1	LJSSLER		818.437	7 2 0 0 0 0	H(7)N(2)	(N(N(H(H(H))(H(H(H(H)))))))	7399	0 1 0 0 0 0;0 2 0 0 0 0;1 2 0 0 0 0;2 2 0 0 0 0;3 2 0 0 0 0;4 2 0 0 0 0;5 2 0 0 0 0;6 2 0 0 0 0;	1540.53	2	35.4114	11.341	80.1136	7	0.00439	1.86235	1	0.75	0	0	0	0	3.91734e-30	2.39045e-31	-1	0.00448622	0.00448622	sp|Q68DK2|ZFY26_HUMAN	ZFYVE26	1000	7934000	26247400			-1	-1	-1		0	0	0
Lumos3_2ul_hili_150um_30cm_150min_HCD_gradient_3_20210719_F1_R1.13115.13115.3.1.dta	Lumos3_2ul_hili_150um_30cm_150min_HCD_gradient_3_20210719_F1_R1.13115.13115.3.1.dta	Lumos3_2ul_hili_150um_30cm_150min_HCD_gradient_3_20210719_F1_R1	13115	1264.54	2733.09	911.703	3	1	ALMJGSESR		964.452	5 4 0 1 0 0	H(5)N(4)F(1)	(N(F)(N(H(H(N(H)))(H(N(H))))))	2983	0 1 0 0 0 0;0 1 0 1 0 0;0 2 0 0 0 0;0 2 0 1 0 0;1 2 0 0 0 0;1 2 0 1 0 0;2 2 0 0 0 0;2 2 0 1 0 0;2 3 0 0 0 0;2 3 0 1 0 0;3 2 0 0 0 0;3 2 0 1 0 0;3 3 0 0 0 0;3 3 0 1 0 0;3 4 0 0 0 0;3 4 0 1 0 0;4 3 0 0 0 0;4 3 0 1 0 0;4 4 0 0 0 0;4 4 0 1 0 0;5 4 0 0 0 0;	1768.64	4	46.174	15.3975	103.33	9	0.00262	0.9598	0.78261	0.6875	0	0	0	0	1.09773e-38	5.90318e-40	-1	0.000731886	0.000731886	sp|P35613|BASI_HUMAN	BSG	268	17175400	70150200			-1	-1	-1		0	0	0
Lumos3_2ul_hili_150um_30cm_150min_HCD_gradient_3_20210719_F1_R1.13228.13228.2.0.dta	Lumos3_2ul_hili_150um_30cm_150min_HCD_gradient_3_20210719_F1_R1.13228.13228.2.0.dta	Lumos3_2ul_hili_150um_30cm_150min_HCD_gradient_3_20210719_F1_R1	13228	1274.39	2559.04	1280.02	2	1	YEQLQJETR		1180.56	6 2 0 0 0 0	H(6)N(2)	(N(N(H(H(H))(H(H(H))))))	7405	0 1 0 0 0 0;0 2 0 0 0 0;1 2 0 0 0 0;2 2 0 0 0 0;3 2 0 0 0 0;4 2 0 0 0 0;5 2 0 0 0 0;	1378.48	6	52.3831	45.8524	64.5115	7	0.00606	2.36833	1	1.0625	0	0	0	0	3.16931e-24	1.59689e-25	-1	0	1.59689e-25	sp|P11117|PPAL_HUMAN	ACP2	167	2896200	10681000			-1	-1	-1		0	0	0
Lumos3_2ul_hili_150um_30cm_150min_HCD_gradient_3_20210719_F1_R1.13523.13523.3.0.dta	Lumos3_2ul_hili_150um_30cm_150min_HCD_gradient_3_20210719_F1_R1.13523.13523.3.0.dta	Lumos3_2ul_hili_150um_30cm_150min_HCD_gradient_3_20210719_F1_R1	13523	1300.38	3701.48	1234.5	3	1	GDKJVTMGQSSAR		1350.64	5 4 2 1 0 0	H(5)N(4)A(2)F(1)	(N(F)(N(H(H(N(H(A))))(H(N(H(A)))))))	1675	0 1 0 0 0 0;0 1 0 1 0 0;0 2 0 0 0 0;0 2 0 1 0 0;1 2 0 0 0 0;1 2 0 1 0 0;2 2 0 0 0 0;2 2 0 1 0 0;2 3 0 0 0 0;2 3 0 1 0 0;3 2 0 0 0 0;3 2 0 1 0 0;3 3 0 0 0 0;3 3 0 1 0 0;3 3 1 0 0 0;3 3 1 1 0 0;3 4 0 0 0 0;3 4 0 1 0 0;4 3 0 0 0 0;4 3 0 1 0 0;4 3 1 0 0 0;4 3 1 1 0 0;4 4 0 0 0 0;4 4 0 1 0 0;4 4 1 0 0 0;4 4 1 1 0 0;5 4 0 0 0 0;5 4 0 1 0 0;5 4 1 0 0 0;5 4 1 1 0 0;5 4 2 0 0 0;	2350.83	4	55.3199	20.0038	120.907	9	0.00295	0.79756	0.75758	0.625	0	0	0	0	3.53422e-45	3.28067e-46	-1	0	3.28067e-46	sp|P48960|CD97_HUMAN	CD97	371	4221060	27506000			-1	-1	-1		0	0	0
Lumos3_2ul_hili_150um_30cm_150min_HCD_gradient_3_20210719_F1_R1.13557.13557.3.1.dta	Lumos3_2ul_hili_150um_30cm_150min_HCD_gradient_3_20210719_F1_R1.13557.13557.3.1.dta	Lumos3_2ul_hili_150um_30cm_150min_HCD_gradient_3_20210719_F1_R1	13557	1303.36	2806.18	936.064	3	1	JSSVEAFKR		1037.54	5 4 0 1 0 0	H(5)N(4)F(1)	(N(F)(N(H(H(N))(H(N(H(H)))))))	3572	0 1 0 0 0 0;0 1 0 1 0 0;0 2 0 0 0 0;0 2 0 1 0 0;1 2 0 0 0 0;1 2 0 1 0 0;2 2 0 0 0 0;2 2 0 1 0 0;2 3 0 0 0 0;2 3 0 1 0 0;3 2 0 0 0 0;3 2 0 1 0 0;3 3 0 0 0 0;3 3 0 1 0 0;3 4 0 0 0 0;3 4 0 1 0 0;4 3 0 0 0 0;4 3 0 1 0 0;4 4 0 0 0 0;4 4 0 1 0 0;5 3 0 0 0 0;5 3 0 1 0 0;5 4 0 0 0 0;	1768.64	1	51.5506	22.4366	105.619	9	-0.00091	-0.3235	0.76	0.9375	0	0	0	0	1.58676e-39	1.61479e-40	-1	0	1.61479e-40	sp|P42892|ECE1_HUMAN	ECE1	632	5589360	25427100			-1	-1	-1		0	0	0
Lumos3_2ul_hili_150um_30cm_150min_HCD_gradient_3_20210719_F1_R1.13562.13562.3.0.dta	Lumos3_2ul_hili_150um_30cm_150min_HCD_gradient_3_20210719_F1_R1.13562.13562.3.0.dta	Lumos3_2ul_hili_150um_30cm_150min_HCD_gradient_3_20210719_F1_R1	13562	1303.77	3701.48	1234.5	3	1	GDKJVTMGQSSAR		1350.64	5 4 2 1 0 0	H(5)N(4)A(2)F(1)	(N(F)(N(H(H(N(H(A))))(H(N(H(A)))))))	1675	0 1 0 0 0 0;0 1 0 1 0 0;0 2 0 0 0 0;0 2 0 1 0 0;1 2 0 0 0 0;1 2 0 1 0 0;2 2 0 0 0 0;2 2 0 1 0 0;2 3 0 0 0 0;2 3 0 1 0 0;3 2 0 0 0 0;3 2 0 1 0 0;3 3 0 0 0 0;3 3 0 1 0 0;3 3 1 0 0 0;3 3 1 1 0 0;3 4 0 0 0 0;3 4 0 1 0 0;4 3 0 0 0 0;4 3 0 1 0 0;4 3 1 0 0 0;4 3 1 1 0 0;4 4 0 0 0 0;4 4 0 1 0 0;4 4 1 0 0 0;4 4 1 1 0 0;5 4 0 0 0 0;5 4 0 1 0 0;5 4 1 0 0 0;5 4 1 1 0 0;5 4 2 0 0 0;	2350.83	4	81.0676	50.4725	137.887	9	0.00295	0.79756	0.78788	1.04167	0	0	0	0	1.6009e-51	1.12293e-52	-1	0	1.12293e-52	sp|P48960|CD97_HUMAN	CD97	371	4221060	27506000			-1	-1	-1		0	0	0
Lumos3_2ul_hili_150um_30cm_150min_HCD_gradient_3_20210719_F1_R1.13632.13632.2.1.dta	Lumos3_2ul_hili_150um_30cm_150min_HCD_gradient_3_20210719_F1_R1.13632.13632.2.1.dta	Lumos3_2ul_hili_150um_30cm_150min_HCD_gradient_3_20210719_F1_R1	13632	1309.9	2488.01	1244.51	2	1	SELVJETR		947.479	7 2 0 0 0 0	H(7)N(2)	(N(N(H(H(H))(H(H(H(H)))))))	7399	0 1 0 0 0 0;0 2 0 0 0 0;1 2 0 0 0 0;2 2 0 0 0 0;3 2 0 0 0 0;4 2 0 0 0 0;5 2 0 0 0 0;6 2 0 0 0 0;	1540.53	5	32.5678	12.2971	70.2133	7	0.00188	0.75692	1	0.5	0	0	0	0	2.08928e-26	1.18606e-27	-1	0.00286976	0.00286976	sp|Q9UGT4|SUSD2_HUMAN	SUSD2	162	1948880	6446950			-1	-1	-1		0	0	0
Lumos3_2ul_hili_150um_30cm_150min_HCD_gradient_3_20210719_F1_R1.13738.13738.3.2.dta	Lumos3_2ul_hili_150um_30cm_150min_HCD_gradient_3_20210719_F1_R1.13738.13738.3.2.dta	Lumos3_2ul_hili_150um_30cm_150min_HCD_gradient_3_20210719_F1_R1	13738	1319.18	2863.16	955.059	3	1	JVSVAEGK		803.426	5 4 1 1 0 0	H(5)N(4)A(1)F(1)	(N(F)(N(H(H(N(H)))(H(N(H(A)))))))	2949	0 1 0 0 0 0;0 1 0 1 0 0;0 2 0 0 0 0;0 2 0 1 0 0;1 2 0 0 0 0;1 2 0 1 0 0;2 2 0 0 0 0;2 2 0 1 0 0;2 3 0 0 0 0;2 3 0 1 0 0;3 2 0 0 0 0;3 2 0 1 0 0;3 3 0 0 0 0;3 3 0 1 0 0;3 3 1 0 0 0;3 3 1 1 0 0;3 4 0 0 0 0;3 4 0 1 0 0;4 3 0 0 0 0;4 3 0 1 0 0;4 3 1 0 0 0;4 3 1 1 0 0;4 4 0 0 0 0;4 4 0 1 0 0;4 4 1 0 0 0;4 4 1 1 0 0;5 4 0 0 0 0;5 4 0 1 0 0;5 4 1 0 0 0;	2059.73	1	51.8861	43.3931	67.6589	9	0.00244	0.85175	0.54839	1.28571	0	0	0	0	1.96729e-25	9.48086e-27	-1	0	9.48086e-27	sp|Q9P2B2|FPRP_HUMAN	PTGFRN	286	20653200	72579700			-1	-1	-1		0	0	0
Lumos3_2ul_hili_150um_30cm_150min_HCD_gradient_3_20210719_F1_R1.13770.13770.2.0.dta	Lumos3_2ul_hili_150um_30cm_150min_HCD_gradient_3_20210719_F1_R1.13770.13770.2.0.dta	Lumos3_2ul_hili_150um_30cm_150min_HCD_gradient_3_20210719_F1_R1	13770	1322	2863.16	1432.09	2	1	JVSVAEGK		803.426	5 4 1 1 0 0	H(5)N(4)A(1)F(1)	(N(F)(N(H(H(N(H)))(H(N(H(A)))))))	2949	0 1 0 0 0 0;0 1 0 1 0 0;0 2 0 0 0 0;0 2 0 1 0 0;1 2 0 0 0 0;1 2 0 1 0 0;2 2 0 0 0 0;2 2 0 1 0 0;2 3 0 0 0 0;2 3 0 1 0 0;3 2 0 0 0 0;3 2 0 1 0 0;3 3 0 0 0 0;3 3 0 1 0 0;3 3 1 0 0 0;3 3 1 1 0 0;3 4 0 0 0 0;3 4 0 1 0 0;4 3 0 0 0 0;4 3 0 1 0 0;4 3 1 0 0 0;4 3 1 1 0 0;4 4 0 0 0 0;4 4 0 1 0 0;4 4 1 0 0 0;4 4 1 1 0 0;5 4 0 0 0 0;5 4 0 1 0 0;5 4 1 0 0 0;	2059.73	1	10.721	13.2762	5.97567	6	0.00382	1.33408	0.19355	0.71429	0	0	0	0	0.0211336	0.0010734	-1	0.00114077	0.00140862	sp|Q9P2B2|FPRP_HUMAN	PTGFRN	286	5315710	21041500			-1	-1	-1		0	0	0
Lumos3_2ul_hili_150um_30cm_150min_HCD_gradient_3_20210719_F1_R1.13795.13795.3.0.dta	Lumos3_2ul_hili_150um_30cm_150min_HCD_gradient_3_20210719_F1_R1.13795.13795.3.0.dta	Lumos3_2ul_hili_150um_30cm_150min_HCD_gradient_3_20210719_F1_R1	13795	1324.25	2988.28	996.765	3	1	RPASJVSASIQR		1285.7	8 2 0 0 0 0	H(8)N(2)	(N(N(H(H(H(H)))(H(H)(H)(H)))))	7123	0 1 0 0 0 0;0 2 0 0 0 0;1 2 0 0 0 0;2 2 0 0 0 0;3 2 0 0 0 0;4 2 0 0 0 0;5 2 0 0 0 0;6 2 0 0 0 0;7 2 0 0 0 0;	1702.58	5	40.975	20.8583	78.3347	7	0.00309	1.03263	1	0.72727	0	0	0	0	1.80944e-29	1.10876e-30	-1	0	1.10876e-30	sp|Q16363|LAMA4_HUMAN	LAMA4	810	5424640	23589700			-1	-1	-1		0	0	0
Lumos3_2ul_hili_150um_30cm_150min_HCD_gradient_3_20210719_F1_R1.13863.13863.2.2.dta	Lumos3_2ul_hili_150um_30cm_150min_HCD_gradient_3_20210719_F1_R1.13863.13863.2.2.dta	Lumos3_2ul_hili_150um_30cm_150min_HCD_gradient_3_20210719_F1_R1	13863	1330.2	2381.92	1191.46	2	1	ISJMSK		679.344	8 2 0 0 0 0	H(8)N(2)	(N(N(H(H(H(H)))(H(H(H(H)))))))	7107	0 1 0 0 0 0;0 2 0 0 0 0;1 2 0 0 0 0;2 2 0 0 0 0;3 2 0 0 0 0;4 2 0 0 0 0;5 2 0 0 0 0;6 2 0 0 0 0;7 2 0 0 0 0;	1702.58	3	30.9493	18.3397	54.3672	7	-0.00434	-1.82382	0.81818	0.8	0	0	0	0	2.6808e-20	9.97372e-22	-1	0	9.97372e-22	sp|Q96MH7|CE034_HUMAN	C5orf34	267	52340600	158056000			-1	-1	-1		0	0	0
Lumos3_2ul_hili_150um_30cm_150min_HCD_gradient_3_20210719_F1_R1.13874.13874.2.0.dta	Lumos3_2ul_hili_150um_30cm_150min_HCD_gradient_3_20210719_F1_R1.13874.13874.2.0.dta	Lumos3_2ul_hili_150um_30cm_150min_HCD_gradient_3_20210719_F1_R1	13874	1331.1	2902.08	1451.55	2	1	JCSFQPER	2,Carbamidomethyl[C];	1037.45	9 2 0 0 0 0	H(9)N(2)	(N(N(H(H(H(H)))(H(H)(H(H(H)))))))	7119	0 1 0 0 0 0;0 2 0 0 0 0;1 2 0 0 0 0;2 2 0 0 0 0;3 2 0 0 0 0;4 2 0 0 0 0;5 2 0 0 0 0;6 2 0 0 0 0;7 2 0 0 0 0;8 2 0 0 0 0;	1864.63	1	15.9601	13.987	19.6244	6	0.00309	1.06384	0.5	0.78571	0	0	0	0	4.0868e-07	1.17068e-08	-1	0.000921871	0.000921871	sp|O15031|PLXB2_HUMAN	PLXNB2	844	1302350	5469060			-1	-1	-1		0	0	0
Lumos3_2ul_hili_150um_30cm_150min_HCD_gradient_3_20210719_F1_R1.14194.14194.3.0.dta	Lumos3_2ul_hili_150um_30cm_150min_HCD_gradient_3_20210719_F1_R1.14194.14194.3.0.dta	Lumos3_2ul_hili_150um_30cm_150min_HCD_gradient_3_20210719_F1_R1	14194	1359.28	2837.14	946.386	3	1	YHYJGTFEDGKK		1458.66	6 2 0 0 0 0	H(6)N(2)	(N(N(H(H(H))(H(H(H))))))	7405	0 1 0 0 0 0;0 2 0 0 0 0;1 2 0 0 0 0;2 2 0 0 0 0;3 2 0 0 0 0;4 2 0 0 0 0;5 2 0 0 0 0;	1378.48	4	59.4632	57.3832	63.3259	7	0.00288	1.01569	1	1	0	0	0	0	9.07011e-24	4.83226e-25	-1	0	4.83226e-25	sp|Q96AY3|FKB10_HUMAN	FKBP10	70	3287580	14533400			-1	-1	-1		0	0	0
Lumos3_2ul_hili_150um_30cm_150min_HCD_gradient_3_20210719_F1_R1.14196.14196.3.2.dta	Lumos3_2ul_hili_150um_30cm_150min_HCD_gradient_3_20210719_F1_R1.14196.14196.3.2.dta	Lumos3_2ul_hili_150um_30cm_150min_HCD_gradient_3_20210719_F1_R1	14196	1359.45	2999.19	1000.4	3	1	YHYJGTFEDGKK		1458.66	7 2 0 0 0 0	H(7)N(2)	(N(N(H(H(H(H)))(H(H(H))))))	7115	0 1 0 0 0 0;0 2 0 0 0 0;1 2 0 0 0 0;2 2 0 0 0 0;3 2 0 0 0 0;4 2 0 0 0 0;5 2 0 0 0 0;6 2 0 0 0 0;	1540.53	4	53.125	55.0224	49.6013	6	-0.00378	-1.2606	0.9	1.04545	0	0	0	0	1.85784e-18	6.68282e-20	-1	0	6.68282e-20	sp|Q96AY3|FKB10_HUMAN	FKBP10	70	12085000	52782000			-1	-1	-1		0	0	0
Lumos3_2ul_hili_150um_30cm_150min_HCD_gradient_3_20210719_F1_R1.14198.14198.3.1.dta	Lumos3_2ul_hili_150um_30cm_150min_HCD_gradient_3_20210719_F1_R1.14198.14198.3.1.dta	Lumos3_2ul_hili_150um_30cm_150min_HCD_gradient_3_20210719_F1_R1	14198	1359.61	3161.25	1054.42	3	1	YHYJGTFEDGKK		1458.66	8 2 0 0 0 0	H(8)N(2)	(N(N(H(H(H))(H(H)(H(H(H)))))))	7409	0 1 0 0 0 0;0 2 0 0 0 0;1 2 0 0 0 0;2 2 0 0 0 0;3 2 0 0 0 0;4 2 0 0 0 0;5 2 0 0 0 0;6 2 0 0 0 0;7 2 0 0 0 0;	1702.58	4	100.243	97.1645	105.96	7	0.00437	1.38167	1	1.36364	0	0	0	0	1.18918e-39	1.10608e-40	-1	0	1.10608e-40	sp|Q96AY3|FKB10_HUMAN	FKBP10	70	13778300	72953900			-1	-1	-1		0	0	0
Lumos3_2ul_hili_150um_30cm_150min_HCD_gradient_3_20210719_F1_R1.14221.14221.3.0.dta	Lumos3_2ul_hili_150um_30cm_150min_HCD_gradient_3_20210719_F1_R1.14221.14221.3.0.dta	Lumos3_2ul_hili_150um_30cm_150min_HCD_gradient_3_20210719_F1_R1	14221	1361.7	2675.09	892.368	3	1	YHYJGTFEDGKK		1458.66	5 2 0 0 0 0	H(5)N(2)	(N(N(H(H)(H(H(H))))))	10687	0 1 0 0 0 0;0 2 0 0 0 0;1 2 0 0 0 0;2 2 0 0 0 0;3 2 0 0 0 0;4 2 0 0 0 0;	1216.42	4	59.1347	55.1297	66.5725	7	0.00297	1.10953	1	1	0	0	0	0	5.12438e-25	2.67341e-26	-1	0	2.67341e-26	sp|Q96AY3|FKB10_HUMAN	FKBP10	70	9716490	71530600			-1	-1	-1		0	0	0
Lumos3_2ul_hili_150um_30cm_150min_HCD_gradient_3_20210719_F1_R1.14239.14239.2.0.dta	Lumos3_2ul_hili_150um_30cm_150min_HCD_gradient_3_20210719_F1_R1.14239.14239.2.0.dta	Lumos3_2ul_hili_150um_30cm_150min_HCD_gradient_3_20210719_F1_R1	14239	1363.16	2734.08	1367.54	2	1	JVTSESTCCVAK	8,Carbamidomethyl[C];9,Carbamidomethyl[C];	1355.59	6 2 0 0 0 0	H(6)N(2)	(N(N(H(H(H))(H(H(H))))))	7405	0 1 0 0 0 0;0 2 0 0 0 0;1 2 0 0 0 0;2 2 0 0 0 0;3 2 0 0 0 0;4 2 0 0 0 0;5 2 0 0 0 0;	1378.48	1	23.3002	26.9187	16.58	5	0.00731	2.67464	0.66667	0.86364	0	0	0	0	5.5361e-06	1.45505e-07	-1	0	1.45505e-07	sp|P01215|GLHA_HUMAN	CGA	76	1931600	7556410			-1	-1	-1		0	0	0
Lumos3_2ul_hili_150um_30cm_150min_HCD_gradient_3_20210719_F1_R1.14365.14365.3.2.dta	Lumos3_2ul_hili_150um_30cm_150min_HCD_gradient_3_20210719_F1_R1.14365.14365.3.2.dta	Lumos3_2ul_hili_150um_30cm_150min_HCD_gradient_3_20210719_F1_R1	14365	1374.28	2999.18	1000.4	3	1	YHYJGTFEDGKK		1458.66	7 2 0 0 0 0	H(7)N(2)	(N(N(H(H(H)(H))(H(H(H))))))	7175	0 1 0 0 0 0;0 2 0 0 0 0;1 2 0 0 0 0;2 2 0 0 0 0;3 2 0 0 0 0;4 2 0 0 0 0;5 2 0 0 0 0;6 2 0 0 0 0;	1540.53	4	15.241	10.9886	23.1384	6	-0.01241	-4.13739	0.7	0.40909	0	0	0	0	2.3282e-08	6.68027e-10	-1	0.00567704	0.00567704	sp|Q96AY3|FKB10_HUMAN	FKBP10	70	12085000	52782000			-1	-1	-1		0	0	0
Lumos3_2ul_hili_150um_30cm_150min_HCD_gradient_3_20210719_F1_R1.14537.14537.3.0.dta	Lumos3_2ul_hili_150um_30cm_150min_HCD_gradient_3_20210719_F1_R1.14537.14537.3.0.dta	Lumos3_2ul_hili_150um_30cm_150min_HCD_gradient_3_20210719_F1_R1	14537	1389.37	2999.19	1000.4	3	1	YHYJGTFEDGKK		1458.66	7 2 0 0 0 0	H(7)N(2)	(N(N(H(H(H))(H(H(H(H)))))))	7399	0 1 0 0 0 0;0 2 0 0 0 0;1 2 0 0 0 0;2 2 0 0 0 0;3 2 0 0 0 0;4 2 0 0 0 0;5 2 0 0 0 0;6 2 0 0 0 0;	1540.53	4	22.1153	12.1463	40.6292	6	-0.00523	-1.74373	0.9	0.45455	0	0	0	0	5.12591e-15	1.46901e-16	-1	0.00307963	0.00307963	sp|Q96AY3|FKB10_HUMAN	FKBP10	70	12085000	52782000			-1	-1	-1		0	0	0
Lumos3_2ul_hili_150um_30cm_150min_HCD_gradient_3_20210719_F1_R1.14636.14636.3.2.dta	Lumos3_2ul_hili_150um_30cm_150min_HCD_gradient_3_20210719_F1_R1.14636.14636.3.2.dta	Lumos3_2ul_hili_150um_30cm_150min_HCD_gradient_3_20210719_F1_R1	14636	1398.07	2675.09	892.367	3	1	YHYJGTFEDGKK		1458.66	5 2 0 0 0 0	H(5)N(2)	(N(N(H(H(H))(H(H)))))	7414	0 1 0 0 0 0;0 2 0 0 0 0;1 2 0 0 0 0;2 2 0 0 0 0;3 2 0 0 0 0;4 2 0 0 0 0;	1216.42	4	44.1641	34.8292	61.5005	7	-3e-05	-0.01193	1	0.72727	0	0	0	0	4.59761e-23	2.06978e-24	-1	0	2.06978e-24	sp|Q96AY3|FKB10_HUMAN	FKBP10	70	9716490	71530600			-1	-1	-1		0	0	0
Lumos3_2ul_hili_150um_30cm_150min_HCD_gradient_3_20210719_F1_R1.14638.14638.3.0.dta	Lumos3_2ul_hili_150um_30cm_150min_HCD_gradient_3_20210719_F1_R1.14638.14638.3.0.dta	Lumos3_2ul_hili_150um_30cm_150min_HCD_gradient_3_20210719_F1_R1	14638	1398.23	2837.14	946.385	3	1	YHYJGTFEDGKK		1458.66	6 2 0 0 0 0	H(6)N(2)	(N(N(H(H(H))(H(H)(H)))))	7413	0 1 0 0 0 0;0 2 0 0 0 0;1 2 0 0 0 0;2 2 0 0 0 0;3 2 0 0 0 0;4 2 0 0 0 0;5 2 0 0 0 0;	1378.48	4	38.6007	22.6539	68.216	7	9e-05	0.03125	1	0.59091	0	0	0	0	1.20505e-25	6.05192e-27	-1	0	6.05192e-27	sp|Q96AY3|FKB10_HUMAN	FKBP10	70	23934600	106528000			-1	-1	-1		0	0	0
Lumos3_2ul_hili_150um_30cm_150min_HCD_gradient_3_20210719_F1_R1.14639.14639.3.0.dta	Lumos3_2ul_hili_150um_30cm_150min_HCD_gradient_3_20210719_F1_R1.14639.14639.3.0.dta	Lumos3_2ul_hili_150um_30cm_150min_HCD_gradient_3_20210719_F1_R1	14639	1398.31	2971.23	991.082	3	1	JTTFNVESTKK		1268.65	8 2 0 0 0 0	H(8)N(2)	(N(N(H(H(H(H)))(H(H)(H(H))))))	7122	0 1 0 0 0 0;0 2 0 0 0 0;1 2 0 0 0 0;2 2 0 0 0 0;3 2 0 0 0 0;4 2 0 0 0 0;5 2 0 0 0 0;6 2 0 0 0 0;7 2 0 0 0 0;	1702.58	1	30.6031	18.6125	52.8715	7	0.00188	0.63166	0.90909	0.75	0	0	0	0	1.01739e-19	3.97824e-21	-1	0	3.97824e-21	sp|P56199|ITA1_HUMAN	ITGA1	418	6409380	28759800			-1	-1	-1		0	0	0
Lumos3_2ul_hili_150um_30cm_150min_HCD_gradient_3_20210719_F1_R1.14670.14670.3.1.dta	Lumos3_2ul_hili_150um_30cm_150min_HCD_gradient_3_20210719_F1_R1.14670.14670.3.1.dta	Lumos3_2ul_hili_150um_30cm_150min_HCD_gradient_3_20210719_F1_R1	14670	1401.04	3568.29	1190.1	3	1	CHEGJGTFECGACR	1,Carbamidomethyl[C];10,Carbamidomethyl[C];13,Carbamidomethyl[C];	1654.62	5 4 1 0 0 0	H(5)N(4)A(1)	(N(N(H(H(N(H)))(H(N(H(A)))))))	9949	0 1 0 0 0 0;0 2 0 0 0 0;1 2 0 0 0 0;2 2 0 0 0 0;2 3 0 0 0 0;3 2 0 0 0 0;3 3 0 0 0 0;3 3 1 0 0 0;3 4 0 0 0 0;4 3 0 0 0 0;4 3 1 0 0 0;4 4 0 0 0 0;4 4 1 0 0 0;5 4 0 0 0 0;	1913.68	5	40.5381	33.002	54.5337	7	0.00112	0.31514	0.6875	0.80769	0	0	0	0	2.31067e-20	8.59979e-22	-1	0	8.59979e-22	sp|P05556|ITB1_HUMAN	ITGB1	481	2462810	17137900			-1	-1	-1		0	0	0
Lumos3_2ul_hili_150um_30cm_150min_HCD_gradient_3_20210719_F1_R1.14738.14738.3.3.dta	Lumos3_2ul_hili_150um_30cm_150min_HCD_gradient_3_20210719_F1_R1.14738.14738.3.3.dta	Lumos3_2ul_hili_150um_30cm_150min_HCD_gradient_3_20210719_F1_R1	14738	1407.01	2675.09	892.367	3	1	YHYJGTFEDGKK		1458.66	5 2 0 0 0 0	H(5)N(2)	(N(N(H(H)(H(H)(H)))))	10697	0 1 0 0 0 0;0 2 0 0 0 0;1 2 0 0 0 0;2 2 0 0 0 0;3 2 0 0 0 0;4 2 0 0 0 0;	1216.42	4	76.0584	79.7358	69.229	7	-0.00024	-0.08819	1	1.18182	0	0	0	0	4.95031e-26	2.58511e-27	-1	0	2.58511e-27	sp|Q96AY3|FKB10_HUMAN	FKBP10	70	9716490	71530600			-1	-1	-1		0	0	0
Lumos3_2ul_hili_150um_30cm_150min_HCD_gradient_3_20210719_F1_R1.14762.14762.4.2.dta	Lumos3_2ul_hili_150um_30cm_150min_HCD_gradient_3_20210719_F1_R1.14762.14762.4.2.dta	Lumos3_2ul_hili_150um_30cm_150min_HCD_gradient_3_20210719_F1_R1	14762	1409.18	2675.09	669.527	4	1	YHYJGTFEDGKK		1458.66	5 2 0 0 0 0	H(5)N(2)	(N(N(H(H)(H(H(H))))))	10687	0 1 0 0 0 0;0 2 0 0 0 0;1 2 0 0 0 0;2 2 0 0 0 0;3 2 0 0 0 0;4 2 0 0 0 0;	1216.42	4	20.9824	10.9194	39.6708	6	0.00014	0.05199	0.875	0.40909	0	0	0	0	1.20214e-14	3.39088e-16	-1	0.00605807	0.00605807	sp|Q96AY3|FKB10_HUMAN	FKBP10	70	521229	2532130			-1	-1	-1		0	0	0
Lumos3_2ul_hili_150um_30cm_150min_HCD_gradient_3_20210719_F1_R1.14765.14765.3.2.dta	Lumos3_2ul_hili_150um_30cm_150min_HCD_gradient_3_20210719_F1_R1.14765.14765.3.2.dta	Lumos3_2ul_hili_150um_30cm_150min_HCD_gradient_3_20210719_F1_R1	14765	1409.43	2513.04	838.35	3	1	YHYJGTFEDGKK		1458.66	4 2 0 0 0 0	H(4)N(2)	(N(N(H(H)(H(H)))))	10698	0 1 0 0 0 0;0 2 0 0 0 0;1 2 0 0 0 0;2 2 0 0 0 0;3 2 0 0 0 0;	1054.37	4	93.017	108.439	64.376	7	0.00077	0.3082	1	1.36364	0	0	0	0	3.57367e-24	1.78278e-25	-1	0	1.78278e-25	sp|Q96AY3|FKB10_HUMAN	FKBP10	70	5181710	19112700			-1	-1	-1		0	0	0
Lumos3_2ul_hili_150um_30cm_150min_HCD_gradient_3_20210719_F1_R1.14803.14803.3.4.dta	Lumos3_2ul_hili_150um_30cm_150min_HCD_gradient_3_20210719_F1_R1.14803.14803.3.4.dta	Lumos3_2ul_hili_150um_30cm_150min_HCD_gradient_3_20210719_F1_R1	14803	1412.74	2350.99	784.333	3	1	YHYJGTFEDGKK		1458.66	3 2 0 0 0 0	H(3)N(2)	(N(N(H(H)(H))))	10785	0 1 0 0 0 0;0 2 0 0 0 0;1 2 0 0 0 0;2 2 0 0 0 0;	892.317	4	22.7289	19.6205	28.5017	5	0.00383	1.63079	0.83333	0.59091	0	0	0	0	2.73261e-10	7.25354e-12	-1	0	7.25354e-12	sp|Q96AY3|FKB10_HUMAN	FKBP10	70	1344260	3395850			-1	-1	-1		0	0	0
Lumos3_2ul_hili_150um_30cm_150min_HCD_gradient_3_20210719_F1_R1.14844.14844.2.0.dta	Lumos3_2ul_hili_150um_30cm_150min_HCD_gradient_3_20210719_F1_R1.14844.14844.2.0.dta	Lumos3_2ul_hili_150um_30cm_150min_HCD_gradient_3_20210719_F1_R1	14844	1416.29	2222.97	1111.99	2	1	LJSSTIK		762.436	4 4 0 0 0 0	H(4)N(4)	(N(N(H(H(N))(H(N(H))))))	10652	0 1 0 0 0 0;0 2 0 0 0 0;1 2 0 0 0 0;2 2 0 0 0 0;2 3 0 0 0 0;3 2 0 0 0 0;3 3 0 0 0 0;3 4 0 0 0 0;4 3 0 0 0 0;	1460.53	2	22.8317	14.6321	38.0595	7	0.00268	1.2067	0.81818	0.75	0	0	0	0	5.07499e-14	1.39093e-15	-1	0.000921871	0.000921871	sp|P13473|LAMP2_HUMAN	LAMP2	275	350017	1607170			-1	-1	-1		0	0	0
Lumos3_2ul_hili_150um_30cm_150min_HCD_gradient_3_20210719_F1_R1.14870.14870.3.6.dta	Lumos3_2ul_hili_150um_30cm_150min_HCD_gradient_3_20210719_F1_R1.14870.14870.3.6.dta	Lumos3_2ul_hili_150um_30cm_150min_HCD_gradient_3_20210719_F1_R1	14870	1418.62	2675.09	892.368	3	1	YHYJGTFEDGKK		1458.66	5 2 0 0 0 0	H(5)N(2)	(N(N(H(H)(H(H(H))))))	10687	0 1 0 0 0 0;0 2 0 0 0 0;1 2 0 0 0 0;2 2 0 0 0 0;3 2 0 0 0 0;4 2 0 0 0 0;	1216.42	4	36.115	33.4389	41.0849	6	0.00053	0.19778	0.875	0.81818	0	0	0	0	3.42092e-15	1.07776e-16	-1	0	1.07776e-16	sp|Q96AY3|FKB10_HUMAN	FKBP10	70	9716490	71530600			-1	-1	-1		0	0	0
Lumos3_2ul_hili_150um_30cm_150min_HCD_gradient_3_20210719_F1_R1.14874.14874.3.1.dta	Lumos3_2ul_hili_150um_30cm_150min_HCD_gradient_3_20210719_F1_R1.14874.14874.3.1.dta	Lumos3_2ul_hili_150um_30cm_150min_HCD_gradient_3_20210719_F1_R1	14874	1418.94	2837.14	946.385	3	1	YHYJGTFEDGKK		1458.66	6 2 0 0 0 0	H(6)N(2)	(N(N(H(H(H))(H(H(H))))))	7405	0 1 0 0 0 0;0 2 0 0 0 0;1 2 0 0 0 0;2 2 0 0 0 0;3 2 0 0 0 0;4 2 0 0 0 0;5 2 0 0 0 0;	1378.48	4	67.7546	63.3665	75.9038	7	0.00055	0.19303	1	1.04545	0	0	0	0	1.47601e-28	9.87629e-30	-1	0	9.87629e-30	sp|Q96AY3|FKB10_HUMAN	FKBP10	70	23934600	106528000			-1	-1	-1		0	0	0
Lumos3_2ul_hili_150um_30cm_150min_HCD_gradient_3_20210719_F1_R1.14984.14984.2.3.dta	Lumos3_2ul_hili_150um_30cm_150min_HCD_gradient_3_20210719_F1_R1.14984.14984.2.3.dta	Lumos3_2ul_hili_150um_30cm_150min_HCD_gradient_3_20210719_F1_R1	14984	1428.54	2490.01	1245.51	2	1	JMTISR		721.366	5 4 0 1 0 0	H(5)N(4)F(1)	(N(F)(N(H(H(N(H)))(H(N(H))))))	2983	0 1 0 0 0 0;0 1 0 1 0 0;0 2 0 0 0 0;0 2 0 1 0 0;1 2 0 0 0 0;1 2 0 1 0 0;2 2 0 0 0 0;2 2 0 1 0 0;2 3 0 0 0 0;2 3 0 1 0 0;3 2 0 0 0 0;3 2 0 1 0 0;3 3 0 0 0 0;3 3 0 1 0 0;3 4 0 0 0 0;3 4 0 1 0 0;4 3 0 0 0 0;4 3 0 1 0 0;4 4 0 0 0 0;4 4 0 1 0 0;5 4 0 0 0 0;	1768.64	1	30.6392	11.615	65.97	9	0.00645	2.58923	0.73913	0.9	0	0	0	0	8.72232e-25	4.42647e-26	-1	0.00410279	0.00410279	sp|P06756|ITAV_HUMAN	ITGAV	554	5291210	21855200			-1	-1	-1		0	0	0
Lumos3_2ul_hili_150um_30cm_150min_HCD_gradient_3_20210719_F1_R1.14989.14989.2.2.dta	Lumos3_2ul_hili_150um_30cm_150min_HCD_gradient_3_20210719_F1_R1.14989.14989.2.2.dta	Lumos3_2ul_hili_150um_30cm_150min_HCD_gradient_3_20210719_F1_R1	14989	1428.94	2690.13	1345.57	2	1	VJNTAVIEK		987.547	8 2 0 0 0 0	H(8)N(2)	(N(N(H(H)(H(H)(H(H(H(H))))))))	10690	0 1 0 0 0 0;0 2 0 0 0 0;1 2 0 0 0 0;2 2 0 0 0 0;3 2 0 0 0 0;4 2 0 0 0 0;5 2 0 0 0 0;6 2 0 0 0 0;7 2 0 0 0 0;	1702.58	2	89.1287	90.6961	86.2179	7	0.00639	2.37378	1	1.4375	0	0	0	0	2.12132e-32	1.38652e-33	-1	0	1.38652e-33	sp|Q9H330|TM245_HUMAN	TMEM245	551	9652720	37100500			-1	-1	-1		0	0	0
Lumos3_2ul_hili_150um_30cm_150min_HCD_gradient_3_20210719_F1_R1.15016.15016.2.0.dta	Lumos3_2ul_hili_150um_30cm_150min_HCD_gradient_3_20210719_F1_R1.15016.15016.2.0.dta	Lumos3_2ul_hili_150um_30cm_150min_HCD_gradient_3_20210719_F1_R1	15016	1431.37	2203.98	1102.49	2	1	VJNTAVIEK		987.547	5 2 0 0 0 0	H(5)N(2)	(N(N(H(H(H))(H(H)))))	7414	0 1 0 0 0 0;0 2 0 0 0 0;1 2 0 0 0 0;2 2 0 0 0 0;3 2 0 0 0 0;4 2 0 0 0 0;	1216.42	2	20.4882	19.3106	22.6751	5	0.00646	2.93111	0.75	0.8125	0	0	0	0	3.38315e-08	9.20172e-10	-1	0	9.20172e-10	sp|Q9H330|TM245_HUMAN	TMEM245	551	899700	2991390			-1	-1	-1		0	0	0
Lumos3_2ul_hili_150um_30cm_150min_HCD_gradient_3_20210719_F1_R1.15017.15017.2.2.dta	Lumos3_2ul_hili_150um_30cm_150min_HCD_gradient_3_20210719_F1_R1.15017.15017.2.2.dta	Lumos3_2ul_hili_150um_30cm_150min_HCD_gradient_3_20210719_F1_R1	15017	1431.45	2490.01	1245.51	2	1	JMTISR		721.366	5 4 0 1 0 0	H(5)N(4)F(1)	(N(F)(N(H(H(N(H)))(H(N(H))))))	2983	0 1 0 0 0 0;0 1 0 1 0 0;0 2 0 0 0 0;0 2 0 1 0 0;1 2 0 0 0 0;1 2 0 1 0 0;2 2 0 0 0 0;2 2 0 1 0 0;2 3 0 0 0 0;2 3 0 1 0 0;3 2 0 0 0 0;3 2 0 1 0 0;3 3 0 0 0 0;3 3 0 1 0 0;3 4 0 0 0 0;3 4 0 1 0 0;4 3 0 0 0 0;4 3 0 1 0 0;4 4 0 0 0 0;4 4 0 1 0 0;5 4 0 0 0 0;	1768.64	1	36.9459	20.3687	67.7321	9	0.00626	2.51212	0.73913	1.2	0	0	0	0	1.84444e-25	8.39722e-27	-1	0	8.39722e-27	sp|P06756|ITAV_HUMAN	ITGAV	554	5291210	21855200			-1	-1	-1		0	0	0
Lumos3_2ul_hili_150um_30cm_150min_HCD_gradient_3_20210719_F1_R1.15023.15023.2.0.dta	Lumos3_2ul_hili_150um_30cm_150min_HCD_gradient_3_20210719_F1_R1.15023.15023.2.0.dta	Lumos3_2ul_hili_150um_30cm_150min_HCD_gradient_3_20210719_F1_R1	15023	1431.93	2848.2	1424.6	2	1	VPGJQTSTTLK		1145.62	8 2 0 0 0 0	H(8)N(2)	(N(N(H(H(H))(H(H)(H(H(H)))))))	7409	0 1 0 0 0 0;0 2 0 0 0 0;1 2 0 0 0 0;2 2 0 0 0 0;3 2 0 0 0 0;4 2 0 0 0 0;5 2 0 0 0 0;6 2 0 0 0 0;7 2 0 0 0 0;	1702.58	4	68.4716	63.3173	78.0439	7	0.00524	1.83898	1	1.25	0	0	0	0	2.32463e-29	1.57524e-30	-1	0	1.57524e-30	sp|P32004|L1CAM_HUMAN	L1CAM	671	7382590	29897200			-1	-1	-1		0	0	0
Lumos3_2ul_hili_150um_30cm_150min_HCD_gradient_3_20210719_F1_R1.15041.15041.3.0.dta	Lumos3_2ul_hili_150um_30cm_150min_HCD_gradient_3_20210719_F1_R1.15041.15041.3.0.dta	Lumos3_2ul_hili_150um_30cm_150min_HCD_gradient_3_20210719_F1_R1	15041	1433.62	3404.25	1135.42	3	1	VJJCSDMCFHQK	4,Carbamidomethyl[C];8,Carbamidomethyl[C];	1539.61	9 2 0 0 0 0	H(9)N(2)	(N(N(H(H(H)(H))(H(H)(H(H(H)))))))	7177	0 1 0 0 0 0;0 2 0 0 0 0;1 2 0 0 0 0;2 2 0 0 0 0;3 2 0 0 0 0;4 2 0 0 0 0;5 2 0 0 0 0;6 2 0 0 0 0;7 2 0 0 0 0;8 2 0 0 0 0;	1864.63	2	35.9022	25.5103	55.2013	7	0.00356	1.04645	0.83333	0.77273	0	0	0	0	1.27319e-20	5.25047e-22	-1	0	5.25047e-22	sp|Q92626|PXDN_HUMAN	PXDN	730	6526220	40577900			-1	-1	-1		0	0	0
Lumos3_2ul_hili_150um_30cm_150min_HCD_gradient_3_20210719_F1_R1.15081.15081.3.0.dta	Lumos3_2ul_hili_150um_30cm_150min_HCD_gradient_3_20210719_F1_R1.15081.15081.3.0.dta	Lumos3_2ul_hili_150um_30cm_150min_HCD_gradient_3_20210719_F1_R1	15081	1437.09	3404.25	1135.42	3	1	VJJCSDMCFHQK	4,Carbamidomethyl[C];8,Carbamidomethyl[C];	1539.61	9 2 0 0 0 0	H(9)N(2)	(N(N(H(H(H(H)))(H(H)(H(H)(H))))))	7121	0 1 0 0 0 0;0 2 0 0 0 0;1 2 0 0 0 0;2 2 0 0 0 0;3 2 0 0 0 0;4 2 0 0 0 0;5 2 0 0 0 0;6 2 0 0 0 0;7 2 0 0 0 0;8 2 0 0 0 0;	1864.63	3	68.3336	70.5859	64.1508	7	0.00356	1.04645	0.83333	1.13636	0	0	0	0	4.36313e-24	2.19127e-25	-1	0	2.19127e-25	sp|Q92626|PXDN_HUMAN	PXDN	731	6526220	40577900			-1	-1	-1		0	0	0
Lumos3_2ul_hili_150um_30cm_150min_HCD_gradient_3_20210719_F1_R1.15091.15091.2.2.dta	Lumos3_2ul_hili_150um_30cm_150min_HCD_gradient_3_20210719_F1_R1.15091.15091.2.2.dta	Lumos3_2ul_hili_150um_30cm_150min_HCD_gradient_3_20210719_F1_R1	15091	1437.91	2275.91	1138.46	2	1	DAGVVCTJETR	6,Carbamidomethyl[C];	1221.55	4 2 0 0 0 0	H(4)N(2)	(N(N(H(H)(H(H)))))	10698	0 1 0 0 0 0;0 2 0 0 0 0;1 2 0 0 0 0;2 2 0 0 0 0;3 2 0 0 0 0;	1054.37	8	9.86299	11.3835	7.03912	4	-0.00854	-3.75255	0.57143	0.35	0	0	0	0	0.00971795	0.00048826	-1	0.00427625	0.00427625	sp|Q08380|LG3BP_HUMAN	LGALS3BP	125	385871	1672240			-1	-1	-1		0	0	0
Lumos3_2ul_hili_150um_30cm_150min_HCD_gradient_3_20210719_F1_R1.15117.15117.3.0.dta	Lumos3_2ul_hili_150um_30cm_150min_HCD_gradient_3_20210719_F1_R1.15117.15117.3.0.dta	Lumos3_2ul_hili_150um_30cm_150min_HCD_gradient_3_20210719_F1_R1	15117	1440.24	3536.38	1179.47	3	1	CPVIHGJCTK	1,Carbamidomethyl[C];8,Carbamidomethyl[C];	1185.55	5 4 2 1 0 0	H(5)N(4)A(2)F(1)	(N(F)(N(H(H(N(H(A))))(H(N(H(A)))))))	1675	0 1 0 0 0 0;0 1 0 1 0 0;0 2 0 0 0 0;0 2 0 1 0 0;1 2 0 0 0 0;1 2 0 1 0 0;2 2 0 0 0 0;2 2 0 1 0 0;2 3 0 0 0 0;2 3 0 1 0 0;3 2 0 0 0 0;3 2 0 1 0 0;3 3 0 0 0 0;3 3 0 1 0 0;3 3 1 0 0 0;3 3 1 1 0 0;3 4 0 0 0 0;3 4 0 1 0 0;4 3 0 0 0 0;4 3 0 1 0 0;4 3 1 0 0 0;4 3 1 1 0 0;4 4 0 0 0 0;4 4 0 1 0 0;4 4 1 0 0 0;4 4 1 1 0 0;5 4 0 0 0 0;5 4 0 1 0 0;5 4 1 0 0 0;5 4 1 1 0 0;5 4 2 0 0 0;	2350.83	7	32.7128	10.6495	73.6874	8	0.00246	0.69426	0.60606	0.38889	0	0	0	0	1.00902e-27	5.6233e-29	-1	0.00725238	0.00725238	sp|Q9UKX5|ITA11_HUMAN	ITGA11	82	1845820	11914700			-1	-1	-1		0	0	0
Lumos3_2ul_hili_150um_30cm_150min_HCD_gradient_3_20210719_F1_R1.15219.15219.3.2.dta	Lumos3_2ul_hili_150um_30cm_150min_HCD_gradient_3_20210719_F1_R1.15219.15219.3.2.dta	Lumos3_2ul_hili_150um_30cm_150min_HCD_gradient_3_20210719_F1_R1	15219	1449.2	3294.21	1098.74	3	1	MJFTGGDTCHK	9,Carbamidomethyl[C];	1267.52	10 2 0 0 0 0	H(10)N(2)	(N(N(H(H(H))(H(H(H(H)))(H(H(H)))))))	7398	0 1 0 0 0 0;0 2 0 0 0 0;1 2 0 0 0 0;2 2 0 0 0 0;3 2 0 0 0 0;4 2 0 0 0 0;5 2 0 0 0 0;6 2 0 0 0 0;7 2 0 0 0 0;8 2 0 0 0 0;9 2 0 0 0 0;	2026.69	2	34.3387	19.0762	62.6831	7	0.00572	1.73757	0.92308	0.75	0	0	0	0	1.60539e-23	6.97503e-25	-1	0	6.97503e-25	sp|P11717|MPRI_HUMAN	IGF2R	1312	6910500	39893700			-1	-1	-1		0	0	0
Lumos3_2ul_hili_150um_30cm_150min_HCD_gradient_3_20210719_F1_R1.15227.15227.2.0.dta	Lumos3_2ul_hili_150um_30cm_150min_HCD_gradient_3_20210719_F1_R1.15227.15227.2.0.dta	Lumos3_2ul_hili_150um_30cm_150min_HCD_gradient_3_20210719_F1_R1	15227	1449.85	2019.89	1010.45	2	1	LJSSTIK		762.436	4 3 0 0 0 0	H(4)N(3)	(N(N(H(H)(H(N(H))))))	10771	0 1 0 0 0 0;0 2 0 0 0 0;1 2 0 0 0 0;2 2 0 0 0 0;2 3 0 0 0 0;3 2 0 0 0 0;3 3 0 0 0 0;	1257.45	2	16.8191	10.9826	27.6582	7	0.00287	1.42334	0.77778	0.83333	0	0	0	0	5.64221e-10	1.38763e-11	-1	0.00567704	0.00567704	sp|P13473|LAMP2_HUMAN	LAMP2	275	6600850	17340400			-1	-1	-1		0	0	0
Lumos3_2ul_hili_150um_30cm_150min_HCD_gradient_3_20210719_F1_R1.15243.15243.3.0.dta	Lumos3_2ul_hili_150um_30cm_150min_HCD_gradient_3_20210719_F1_R1.15243.15243.3.0.dta	Lumos3_2ul_hili_150um_30cm_150min_HCD_gradient_3_20210719_F1_R1	15243	1451.37	3242.2	1081.4	3	1	VJJCSDMCFHQK	4,Carbamidomethyl[C];8,Carbamidomethyl[C];	1539.61	8 2 0 0 0 0	H(8)N(2)	(N(N(H(H(H(H)))(H(H)(H)(H)))))	7123	0 1 0 0 0 0;0 2 0 0 0 0;1 2 0 0 0 0;2 2 0 0 0 0;3 2 0 0 0 0;4 2 0 0 0 0;5 2 0 0 0 0;6 2 0 0 0 0;7 2 0 0 0 0;	1702.58	2	65.084	65.0109	65.2196	7	0.00315	0.97088	0.90909	1.18182	0	0	0	0	1.69319e-24	8.24947e-26	-1	0	8.24947e-26	sp|Q92626|PXDN_HUMAN	PXDN	730	5041680	29011900			-1	-1	-1		0	0	0
Lumos3_2ul_hili_150um_30cm_150min_HCD_gradient_3_20210719_F1_R1.15320.15320.3.2.dta	Lumos3_2ul_hili_150um_30cm_150min_HCD_gradient_3_20210719_F1_R1.15320.15320.3.2.dta	Lumos3_2ul_hili_150um_30cm_150min_HCD_gradient_3_20210719_F1_R1	15320	1458.08	3132.16	1044.72	3	1	MJFTGGDTCHK	9,Carbamidomethyl[C];	1267.52	9 2 0 0 0 0	H(9)N(2)	(N(N(H(H(H))(H(H(H(H(H(H)))))))))	7390	0 1 0 0 0 0;0 2 0 0 0 0;1 2 0 0 0 0;2 2 0 0 0 0;3 2 0 0 0 0;4 2 0 0 0 0;5 2 0 0 0 0;6 2 0 0 0 0;7 2 0 0 0 0;8 2 0 0 0 0;	1864.63	2	77.2694	65.8653	98.4486	7	0.00174	0.55437	1	1.2	0	0	0	0	6.75943e-37	6.25471e-38	-1	0	6.25471e-38	sp|P11717|MPRI_HUMAN	IGF2R	1312	24455800	129058000			-1	-1	-1		0	0	0
Lumos3_2ul_hili_150um_30cm_150min_HCD_gradient_3_20210719_F1_R1.15325.15325.3.0.dta	Lumos3_2ul_hili_150um_30cm_150min_HCD_gradient_3_20210719_F1_R1.15325.15325.3.0.dta	Lumos3_2ul_hili_150um_30cm_150min_HCD_gradient_3_20210719_F1_R1	15325	1458.49	3497.25	1166.42	3	1	DVECGEGHFCHDJQTCCR	4,Carbamidomethyl[C];10,Carbamidomethyl[C];16,Carbamidomethyl[C];17,Carbamidomethyl[C];	2280.83	5 2 0 0 0 0	H(5)N(2)	(N(N(H(H(H))(H(H)))))	7414	0 1 0 0 0 0;0 2 0 0 0 0;1 2 0 0 0 0;2 2 0 0 0 0;3 2 0 0 0 0;4 2 0 0 0 0;	1216.42	13	58.5062	53.7434	67.3513	7	0.00227	0.64825	1	0.67647	0	0	0	0	2.57917e-25	1.32099e-26	-1	0	1.32099e-26	sp|P28799|GRN_HUMAN	GRN	530	1192820	8154280			-1	-1	-1		0	0	0
Lumos3_2ul_hili_150um_30cm_150min_HCD_gradient_3_20210719_F1_R1.15357.15357.3.0.dta	Lumos3_2ul_hili_150um_30cm_150min_HCD_gradient_3_20210719_F1_R1.15357.15357.3.0.dta	Lumos3_2ul_hili_150um_30cm_150min_HCD_gradient_3_20210719_F1_R1	15357	1461.31	2970.1	990.706	3	1	MJFTGGDTCHK	9,Carbamidomethyl[C];	1267.52	8 2 0 0 0 0	H(8)N(2)	(N(N(H(H(H))(H(H(H(H(H))))))))	7394	0 1 0 0 0 0;0 2 0 0 0 0;1 2 0 0 0 0;2 2 0 0 0 0;3 2 0 0 0 0;4 2 0 0 0 0;5 2 0 0 0 0;6 2 0 0 0 0;7 2 0 0 0 0;	1702.58	2	68.0691	56.0237	90.439	7	0.00163	0.54806	1	1.1	0	0	0	0	5.8864e-34	3.86382e-35	-1	0	3.86382e-35	sp|P11717|MPRI_HUMAN	IGF2R	1312	43042800	209216000			-1	-1	-1		0	0	0
Lumos3_2ul_hili_150um_30cm_150min_HCD_gradient_3_20210719_F1_R1.15390.15390.3.1.dta	Lumos3_2ul_hili_150um_30cm_150min_HCD_gradient_3_20210719_F1_R1.15390.15390.3.1.dta	Lumos3_2ul_hili_150um_30cm_150min_HCD_gradient_3_20210719_F1_R1	15390	1464.21	3294.21	1098.74	3	1	MJFTGGDTCHK	9,Carbamidomethyl[C];	1267.52	10 2 0 0 0 0	H(10)N(2)	(N(N(H(H(H(H(H))))(H(H(H(H(H))))))))	7058	0 1 0 0 0 0;0 2 0 0 0 0;1 2 0 0 0 0;2 2 0 0 0 0;3 2 0 0 0 0;4 2 0 0 0 0;5 2 0 0 0 0;6 2 0 0 0 0;7 2 0 0 0 0;8 2 0 0 0 0;9 2 0 0 0 0;	2026.69	2	33.6046	15.8952	66.4936	7	0.00271	0.82233	0.92308	0.65	0	0	0	0	5.49377e-25	3.03036e-26	-1	0.000731886	0.000731886	sp|P11717|MPRI_HUMAN	IGF2R	1312	6910500	39893700			-1	-1	-1		0	0	0
Lumos3_2ul_hili_150um_30cm_150min_HCD_gradient_3_20210719_F1_R1.15430.15430.3.0.dta	Lumos3_2ul_hili_150um_30cm_150min_HCD_gradient_3_20210719_F1_R1.15430.15430.3.0.dta	Lumos3_2ul_hili_150um_30cm_150min_HCD_gradient_3_20210719_F1_R1	15430	1467.68	2808.05	936.688	3	1	MJFTGGDTCHK	9,Carbamidomethyl[C];	1267.52	7 2 0 0 0 0	H(7)N(2)	(N(N(H(H(H(H)))(H(H(H))))))	7115	0 1 0 0 0 0;0 2 0 0 0 0;1 2 0 0 0 0;2 2 0 0 0 0;3 2 0 0 0 0;4 2 0 0 0 0;5 2 0 0 0 0;6 2 0 0 0 0;	1540.53	2	12.4138	17.1565	3.60591	3	0.00239	0.85192	0.3	0.7	0	0	0	0	0.156883	0.0086165	-1	0.000259269	0.0086165	sp|P11717|MPRI_HUMAN	IGF2R	1312	15483700	71453200			-1	-1	-1		0	0	0
Lumos3_2ul_hili_150um_30cm_150min_HCD_gradient_3_20210719_F1_R1.15490.15490.3.0.dta	Lumos3_2ul_hili_150um_30cm_150min_HCD_gradient_3_20210719_F1_R1.15490.15490.3.0.dta	Lumos3_2ul_hili_150um_30cm_150min_HCD_gradient_3_20210719_F1_R1	15490	1473.01	3666.42	1222.81	3	1	DDLDPEKJDSEPGSQR		1801.78	9 2 0 0 0 0	H(9)N(2)	(N(N(H(H(H))(H(H)(H(H(H(H))))))))	7408	0 1 0 0 0 0;0 2 0 0 0 0;1 2 0 0 0 0;2 2 0 0 0 0;3 2 0 0 0 0;4 2 0 0 0 0;5 2 0 0 0 0;6 2 0 0 0 0;7 2 0 0 0 0;8 2 0 0 0 0;	1864.63	8	47.5418	36.516	68.0182	7	0.00452	1.23182	0.91667	0.53333	0	0	0	0	1.43406e-25	7.09859e-27	-1	0	7.09859e-27	sp|P54289|CA2D1_HUMAN	CACNA2D1	136	3537460	20349500			-1	-1	-1		0	0	0
Lumos3_2ul_hili_150um_30cm_150min_HCD_gradient_3_20210719_F1_R1.15524.15524.3.0.dta	Lumos3_2ul_hili_150um_30cm_150min_HCD_gradient_3_20210719_F1_R1.15524.15524.3.0.dta	Lumos3_2ul_hili_150um_30cm_150min_HCD_gradient_3_20210719_F1_R1	15524	1475.99	3167.34	1056.45	3	1	TSJISKPGTLER		1302.7	9 2 0 0 0 0	H(9)N(2)	(N(N(H(H(H)(H(H)))(H(H)(H(H))))))	7164	0 1 0 0 0 0;0 2 0 0 0 0;1 2 0 0 0 0;2 2 0 0 0 0;3 2 0 0 0 0;4 2 0 0 0 0;5 2 0 0 0 0;6 2 0 0 0 0;7 2 0 0 0 0;8 2 0 0 0 0;	1864.63	3	36.9608	15.5112	76.7958	7	0.0025	0.78816	0.91667	0.5	0	0	0	0	6.8255e-29	4.10667e-30	-1	0.000731886	0.000731886	sp|Q9UBG0|MRC2_HUMAN	MRC2	140	2697610	14112000			-1	-1	-1		0	0	0
Lumos3_2ul_hili_150um_30cm_150min_HCD_gradient_3_20210719_F1_R1.15527.15527.3.0.dta	Lumos3_2ul_hili_150um_30cm_150min_HCD_gradient_3_20210719_F1_R1.15527.15527.3.0.dta	Lumos3_2ul_hili_150um_30cm_150min_HCD_gradient_3_20210719_F1_R1	15527	1476.24	3335.2	1112.4	3	1	DVECGEGHFCHDJQTCCR	4,Carbamidomethyl[C];10,Carbamidomethyl[C];16,Carbamidomethyl[C];17,Carbamidomethyl[C];	2280.83	4 2 0 0 0 0	H(4)N(2)	(N(N(H(H)(H)(H))))	10783	0 1 0 0 0 0;0 2 0 0 0 0;1 2 0 0 0 0;2 2 0 0 0 0;3 2 0 0 0 0;	1054.37	13	26.1682	30.9023	17.3762	5	0.00205	0.61481	0.71429	0.58824	0	0	0	0	2.7583e-06	7.39903e-08	-1	0	7.39903e-08	sp|P28799|GRN_HUMAN	GRN	530	1320530	7791890			-1	-1	-1		0	0	0
Lumos3_2ul_hili_150um_30cm_150min_HCD_gradient_3_20210719_F1_R1.15555.15555.3.1.dta	Lumos3_2ul_hili_150um_30cm_150min_HCD_gradient_3_20210719_F1_R1.15555.15555.3.1.dta	Lumos3_2ul_hili_150um_30cm_150min_HCD_gradient_3_20210719_F1_R1	15555	1478.74	2918.2	973.404	3	1	HTNMJLTQLK	4,Oxidation[M];	1215.62	8 2 0 0 0 0	H(8)N(2)	(N(N(H(H(H(H)))(H(H)(H)(H)))))	7123	0 1 0 0 0 0;0 2 0 0 0 0;1 2 0 0 0 0;2 2 0 0 0 0;3 2 0 0 0 0;4 2 0 0 0 0;5 2 0 0 0 0;6 2 0 0 0 0;7 2 0 0 0 0;	1702.58	5	20.0954	11.9763	35.1737	6	0.0024	0.82201	0.81818	0.5	0	0	0	0	6.85482e-13	1.52618e-14	-1	0.00326442	0.00326442	sp|Q15165|PON2_HUMAN	PON2	254	21227100	98306200			-1	-1	-1		0	0	0
Lumos3_2ul_hili_150um_30cm_150min_HCD_gradient_3_20210719_F1_R1.15558.15558.3.0.dta	Lumos3_2ul_hili_150um_30cm_150min_HCD_gradient_3_20210719_F1_R1.15558.15558.3.0.dta	Lumos3_2ul_hili_150um_30cm_150min_HCD_gradient_3_20210719_F1_R1	15558	1478.98	3335.2	1112.4	3	1	DVECGEGHFCHDJQTCCR	4,Carbamidomethyl[C];10,Carbamidomethyl[C];16,Carbamidomethyl[C];17,Carbamidomethyl[C];	2280.83	4 2 0 0 0 0	H(4)N(2)	(N(N(H(H)(H(H)))))	10698	0 1 0 0 0 0;0 2 0 0 0 0;1 2 0 0 0 0;2 2 0 0 0 0;3 2 0 0 0 0;	1054.37	13	44.7628	37.9188	57.473	7	0.00205	0.61481	1	0.61765	0	0	0	0	1.67254e-21	7.24028e-23	-1	0	7.24028e-23	sp|P28799|GRN_HUMAN	GRN	530	1320530	7791890			-1	-1	-1		0	0	0
Lumos3_2ul_hili_150um_30cm_150min_HCD_gradient_3_20210719_F1_R1.15561.15561.3.0.dta	Lumos3_2ul_hili_150um_30cm_150min_HCD_gradient_3_20210719_F1_R1.15561.15561.3.0.dta	Lumos3_2ul_hili_150um_30cm_150min_HCD_gradient_3_20210719_F1_R1	15561	1479.22	3504.37	1168.8	3	1	DDLDPEKJDSEPGSQR		1801.78	8 2 0 0 0 0	H(8)N(2)	(N(N(H(H(H(H)))(H(H)(H)(H)))))	7123	0 1 0 0 0 0;0 2 0 0 0 0;1 2 0 0 0 0;2 2 0 0 0 0;3 2 0 0 0 0;4 2 0 0 0 0;5 2 0 0 0 0;6 2 0 0 0 0;7 2 0 0 0 0;	1702.58	8	29.1924	21.0595	44.2964	7	0.00643	1.83479	0.90909	0.43333	0	0	0	0	2.00478e-16	6.09157e-18	-1	0	6.09157e-18	sp|P54289|CA2D1_HUMAN	CACNA2D1	136	6380790	36132100			-1	-1	-1		0	0	0
Lumos3_2ul_hili_150um_30cm_150min_HCD_gradient_3_20210719_F1_R1.15589.15589.3.1.dta	Lumos3_2ul_hili_150um_30cm_150min_HCD_gradient_3_20210719_F1_R1.15589.15589.3.1.dta	Lumos3_2ul_hili_150um_30cm_150min_HCD_gradient_3_20210719_F1_R1	15589	1481.72	2808.05	936.688	3	1	MJFTGGDTCHK	9,Carbamidomethyl[C];	1267.52	7 2 0 0 0 0	H(7)N(2)	(N(N(H(H(H))(H(H(H(H)))))))	7399	0 1 0 0 0 0;0 2 0 0 0 0;1 2 0 0 0 0;2 2 0 0 0 0;3 2 0 0 0 0;4 2 0 0 0 0;5 2 0 0 0 0;6 2 0 0 0 0;	1540.53	2	51.8765	40.3788	73.2293	7	0.00246	0.87435	1	1.05	0	0	0	0	1.50279e-27	8.81801e-29	-1	0	8.81801e-29	sp|P11717|MPRI_HUMAN	IGF2R	1312	15483700	71453200			-1	-1	-1		0	0	0
Lumos3_2ul_hili_150um_30cm_150min_HCD_gradient_3_20210719_F1_R1.15627.15627.2.0.dta	Lumos3_2ul_hili_150um_30cm_150min_HCD_gradient_3_20210719_F1_R1.15627.15627.2.0.dta	Lumos3_2ul_hili_150um_30cm_150min_HCD_gradient_3_20210719_F1_R1	15627	1485.02	2019.89	1010.45	2	1	LJSSTIK		762.436	4 3 0 0 0 0	H(4)N(3)	(N(N(H(H(H))(H(N)))))	7517	0 1 0 0 0 0;0 2 0 0 0 0;1 2 0 0 0 0;2 2 0 0 0 0;2 3 0 0 0 0;3 2 0 0 0 0;3 3 0 0 0 0;4 2 0 0 0 0;	1257.45	2	34.6021	28.6827	45.5952	7	0.00349	1.72633	0.8	1.25	0	0	0	0	6.38295e-17	1.9525e-18	-1	0	1.9525e-18	sp|P13473|LAMP2_HUMAN	LAMP2	275	5287670	14396800			-1	-1	-1		0	0	0
Lumos3_2ul_hili_150um_30cm_150min_HCD_gradient_3_20210719_F1_R1.15629.15629.3.0.dta	Lumos3_2ul_hili_150um_30cm_150min_HCD_gradient_3_20210719_F1_R1.15629.15629.3.0.dta	Lumos3_2ul_hili_150um_30cm_150min_HCD_gradient_3_20210719_F1_R1	15629	1485.18	3231.35	1077.79	3	1	VVJSTTGPGEHLR		1366.71	9 2 0 0 0 0	H(9)N(2)	(N(N(H(H(H)(H(H)))(H(H)(H(H))))))	7164	0 1 0 0 0 0;0 2 0 0 0 0;1 2 0 0 0 0;2 2 0 0 0 0;3 2 0 0 0 0;4 2 0 0 0 0;5 2 0 0 0 0;6 2 0 0 0 0;7 2 0 0 0 0;8 2 0 0 0 0;	1864.63	3	45.8508	34.3506	67.2084	7	0.00742	2.29606	0.91667	0.83333	0	0	0	0	2.92512e-25	1.53359e-26	-1	0	1.53359e-26	sp|P07996|TSP1_HUMAN	THBS1	1067	17824400	92036100			-1	-1	-1		0	0	0
Lumos3_2ul_hili_150um_30cm_150min_HCD_gradient_3_20210719_F1_R1.15634.15634.2.0.dta	Lumos3_2ul_hili_150um_30cm_150min_HCD_gradient_3_20210719_F1_R1.15634.15634.2.0.dta	Lumos3_2ul_hili_150um_30cm_150min_HCD_gradient_3_20210719_F1_R1	15634	1485.59	2366.03	1183.52	2	1	VJNTAVIEK		987.547	6 2 0 0 0 0	H(6)N(2)	(N(N(H(H(H))(H(H(H))))))	7405	0 1 0 0 0 0;0 2 0 0 0 0;1 2 0 0 0 0;2 2 0 0 0 0;3 2 0 0 0 0;4 2 0 0 0 0;5 2 0 0 0 0;	1378.48	2	66.1478	67.5104	63.6172	7	0.00438	1.85233	1	1.3125	0	0	0	0	7.00387e-24	3.76555e-25	-1	0	3.76555e-25	sp|Q9H330|TM245_HUMAN	TMEM245	551	4599260	14681100			-1	-1	-1		0	0	0
Lumos3_2ul_hili_150um_30cm_150min_HCD_gradient_3_20210719_F1_R1.15647.15647.3.0.dta	Lumos3_2ul_hili_150um_30cm_150min_HCD_gradient_3_20210719_F1_R1.15647.15647.3.0.dta	Lumos3_2ul_hili_150um_30cm_150min_HCD_gradient_3_20210719_F1_R1	15647	1486.87	3855.52	1285.84	3	1	LSTTECVDAGGESHAJNTK	6,Carbamidomethyl[C];	1990.88	9 2 0 0 0 0	H(9)N(2)	(N(N(H(H(H(H)))(H(H)(H(H)(H))))))	7121	0 1 0 0 0 0;0 2 0 0 0 0;1 2 0 0 0 0;2 2 0 0 0 0;3 2 0 0 0 0;4 2 0 0 0 0;5 2 0 0 0 0;6 2 0 0 0 0;7 2 0 0 0 0;8 2 0 0 0 0;	1864.63	16	35.4063	16.6436	70.2513	7	0.00415	1.0757	0.91667	0.38889	0	0	0	0	2.02101e-26	1.13701e-27	-1	0.000510074	0.000510074	sp|Q92626|PXDN_HUMAN	PXDN	1425	1837260	12035800			-1	-1	-1		0	0	0
Lumos3_2ul_hili_150um_30cm_150min_HCD_gradient_3_20210719_F1_R1.15657.15657.2.2.dta	Lumos3_2ul_hili_150um_30cm_150min_HCD_gradient_3_20210719_F1_R1.15657.15657.2.2.dta	Lumos3_2ul_hili_150um_30cm_150min_HCD_gradient_3_20210719_F1_R1	15657	1487.68	2385.02	1193.01	2	1	LJSSTIK		762.436	5 4 0 0 0 0	H(5)N(4)	(N(N(H(H(N(H)))(H(N(H))))))	9996	0 1 0 0 0 0;0 2 0 0 0 0;1 2 0 0 0 0;2 2 0 0 0 0;2 3 0 0 0 0;3 2 0 0 0 0;3 3 0 0 0 0;3 4 0 0 0 0;4 3 0 0 0 0;4 4 0 0 0 0;	1622.58	2	36.4678	35.6413	38.0028	7	0.00079	0.32999	0.75	1.33333	0	0	0	0	5.34001e-14	1.46074e-15	-1	0	1.46074e-15	sp|P13473|LAMP2_HUMAN	LAMP2	275	2673240	7967060			-1	-1	-1		0	0	0
Lumos3_2ul_hili_150um_30cm_150min_HCD_gradient_3_20210719_F1_R1.15659.15659.2.0.dta	Lumos3_2ul_hili_150um_30cm_150min_HCD_gradient_3_20210719_F1_R1.15659.15659.2.0.dta	Lumos3_2ul_hili_150um_30cm_150min_HCD_gradient_3_20210719_F1_R1	15659	1487.85	2616.05	1308.53	2	1	IVJYSR		751.41	9 2 0 0 0 0	H(9)N(2)	(N(N(H(H)(H(H)(H(H(H(H(H)))))))))	10689	0 1 0 0 0 0;0 2 0 0 0 0;1 2 0 0 0 0;2 2 0 0 0 0;3 2 0 0 0 0;4 2 0 0 0 0;5 2 0 0 0 0;6 2 0 0 0 0;7 2 0 0 0 0;8 2 0 0 0 0;	1864.63	3	36.9341	13.5326	80.3939	7	0.00706	2.69695	0.91667	0.9	0	0	0	0	3.07917e-30	1.7515e-31	-1	0.000921871	0.000921871	sp|Q04656|ATP7A_HUMAN	ATP7A	1458	2513570	10027700			-1	-1	-1		0	0	0
Lumos3_2ul_hili_150um_30cm_150min_HCD_gradient_3_20210719_F1_R1.15660.15660.2.0.dta	Lumos3_2ul_hili_150um_30cm_150min_HCD_gradient_3_20210719_F1_R1.15660.15660.2.0.dta	Lumos3_2ul_hili_150um_30cm_150min_HCD_gradient_3_20210719_F1_R1	15660	1487.93	2676.12	1338.56	2	1	LJSSTIK		762.436	5 4 1 0 0 0	H(5)N(4)A(1)	(N(N(H(H(N(H)))(H(N(H(A)))))))	9949	0 1 0 0 0 0;0 2 0 0 0 0;1 2 0 0 0 0;2 2 0 0 0 0;2 3 0 0 0 0;3 2 0 0 0 0;3 3 0 0 0 0;3 3 1 0 0 0;3 4 0 0 0 0;4 3 0 0 0 0;4 3 1 0 0 0;4 4 0 0 0 0;4 4 1 0 0 0;5 4 0 0 0 0;	1913.68	2	54.0738	46.2196	68.6602	7	0.00623	2.32818	0.8125	1.33333	0	0	0	0	8.15597e-26	3.84015e-27	-1	0	3.84015e-27	sp|P13473|LAMP2_HUMAN	LAMP2	275	15144600	60824800			-1	-1	-1		0	0	0
Lumos3_2ul_hili_150um_30cm_150min_HCD_gradient_3_20210719_F1_R1.15663.15663.2.0.dta	Lumos3_2ul_hili_150um_30cm_150min_HCD_gradient_3_20210719_F1_R1.15663.15663.2.0.dta	Lumos3_2ul_hili_150um_30cm_150min_HCD_gradient_3_20210719_F1_R1	15663	1488.17	2746.08	1373.54	2	1	JSSVEAFK		881.436	9 2 0 0 0 0	H(9)N(2)	(N(N(H(H)(H(H(H))(H(H(H(H))))))))	10684	0 1 0 0 0 0;0 2 0 0 0 0;1 2 0 0 0 0;2 2 0 0 0 0;3 2 0 0 0 0;4 2 0 0 0 0;5 2 0 0 0 0;6 2 0 0 0 0;7 2 0 0 0 0;8 2 0 0 0 0;	1864.63	1	37.0806	39.3404	32.8838	7	0.0054	1.96658	0.58333	1.28571	0	0	0	0	5.48051e-12	1.37014e-13	-1	0	1.37014e-13	sp|P42892|ECE1_HUMAN	ECE1	632	2363440	9571130			-1	-1	-1		0	0	0
Lumos3_2ul_hili_150um_30cm_150min_HCD_gradient_3_20210719_F1_R1.15667.15667.2.2.dta	Lumos3_2ul_hili_150um_30cm_150min_HCD_gradient_3_20210719_F1_R1.15667.15667.2.2.dta	Lumos3_2ul_hili_150um_30cm_150min_HCD_gradient_3_20210719_F1_R1	15667	1488.49	2908.13	1454.57	2	1	JSSVEAFK		881.436	10 2 0 0 0 0	H(10)N(2)	(N(N(H(H(H(H)))(H(H(H))(H(H)(H))))))	7113	0 1 0 0 0 0;0 2 0 0 0 0;1 2 0 0 0 0;2 2 0 0 0 0;3 2 0 0 0 0;4 2 0 0 0 0;5 2 0 0 0 0;6 2 0 0 0 0;7 2 0 0 0 0;8 2 0 0 0 0;9 2 0 0 0 0;	2026.69	1	28.3986	26.9121	31.1592	7	0.00583	2.00642	0.61538	1.14286	0	0	0	0	2.60537e-11	6.74473e-13	-1	0	6.74473e-13	sp|P42892|ECE1_HUMAN	ECE1	632	1354320	5507210			-1	-1	-1		0	0	0
Lumos3_2ul_hili_150um_30cm_150min_HCD_gradient_3_20210719_F1_R1.15693.15693.3.1.dta	Lumos3_2ul_hili_150um_30cm_150min_HCD_gradient_3_20210719_F1_R1.15693.15693.3.1.dta	Lumos3_2ul_hili_150um_30cm_150min_HCD_gradient_3_20210719_F1_R1	15693	1490.83	3504.37	1168.8	3	1	DDLDPEKJDSEPGSQR		1801.78	8 2 0 0 0 0	H(8)N(2)	(N(N(H(H)(H(H(H(H(H(H)))))))))	10672	0 1 0 0 0 0;0 2 0 0 0 0;1 2 0 0 0 0;2 2 0 0 0 0;3 2 0 0 0 0;4 2 0 0 0 0;5 2 0 0 0 0;6 2 0 0 0 0;7 2 0 0 0 0;	1702.58	8	91.1046	100.455	73.7402	7	0.00645	1.84164	1	1.03333	0	0	0	0	9.63749e-28	5.34592e-29	-1	0	5.34592e-29	sp|P54289|CA2D1_HUMAN	CACNA2D1	136	6380790	36132100			-1	-1	-1		0	0	0
Lumos3_2ul_hili_150um_30cm_150min_HCD_gradient_3_20210719_F1_R1.15701.15701.2.0.dta	Lumos3_2ul_hili_150um_30cm_150min_HCD_gradient_3_20210719_F1_R1.15701.15701.2.0.dta	Lumos3_2ul_hili_150um_30cm_150min_HCD_gradient_3_20210719_F1_R1	15701	1491.48	2651.17	1326.09	2	1	VVAJGTGTQGQLK		1272.69	6 2 0 0 0 0	H(6)N(2)	(N(N(H(H(H))(H(H(H))))))	7405	0 1 0 0 0 0;0 2 0 0 0 0;1 2 0 0 0 0;2 2 0 0 0 0;3 2 0 0 0 0;4 2 0 0 0 0;5 2 0 0 0 0;	1378.48	4	50.0388	43.7093	61.7936	7	0.00722	2.72244	1	0.95833	0	0	0	0	3.54169e-23	1.6286e-24	-1	0	1.6286e-24	sp|P08236|BGLR_HUMAN	GUSB	272	2952070	10992600			-1	-1	-1		0	0	0
Lumos3_2ul_hili_150um_30cm_150min_HCD_gradient_3_20210719_F1_R1.15723.15723.3.1.dta	Lumos3_2ul_hili_150um_30cm_150min_HCD_gradient_3_20210719_F1_R1.15723.15723.3.1.dta	Lumos3_2ul_hili_150um_30cm_150min_HCD_gradient_3_20210719_F1_R1	15723	1493.49	3693.47	1231.83	3	1	LSTTECVDAGGESHAJNTK	6,Carbamidomethyl[C];	1990.88	8 2 0 0 0 0	H(8)N(2)	(N(N(H(H(H)(H))(H(H(H(H)))))))	7172	0 1 0 0 0 0;0 2 0 0 0 0;1 2 0 0 0 0;2 2 0 0 0 0;3 2 0 0 0 0;4 2 0 0 0 0;5 2 0 0 0 0;6 2 0 0 0 0;7 2 0 0 0 0;	1702.58	16	101.315	109.923	85.3299	7	0.01154	3.12411	1	1.05556	0	0	0	0	4.51929e-32	3.01973e-33	-1	0	3.01973e-33	sp|Q92626|PXDN_HUMAN	PXDN	1425	4865720	32240900			-1	-1	-1		0	0	0
Lumos3_2ul_hili_150um_30cm_150min_HCD_gradient_3_20210719_F1_R1.15727.15727.2.0.dta	Lumos3_2ul_hili_150um_30cm_150min_HCD_gradient_3_20210719_F1_R1.15727.15727.2.0.dta	Lumos3_2ul_hili_150um_30cm_150min_HCD_gradient_3_20210719_F1_R1	15727	1493.81	1857.83	929.42	2	1	LJSSTIK		762.436	3 3 0 0 0 0	H(3)N(3)	(N(N(H(H)(H(N)))))	10782	0 1 0 0 0 0;0 2 0 0 0 0;1 2 0 0 0 0;2 2 0 0 0 0;2 3 0 0 0 0;3 2 0 0 0 0;	1095.4	2	28.7741	27.3728	31.3766	7	0.00069	0.37055	0.875	1.25	0	0	0	0	2.14236e-11	5.67262e-13	-1	0	5.67262e-13	sp|P13473|LAMP2_HUMAN	LAMP2	275	1477060	3181780			-1	-1	-1		0	0	0
Lumos3_2ul_hili_150um_30cm_150min_HCD_gradient_3_20210719_F1_R1.15930.15930.3.0.dta	Lumos3_2ul_hili_150um_30cm_150min_HCD_gradient_3_20210719_F1_R1.15930.15930.3.0.dta	Lumos3_2ul_hili_150um_30cm_150min_HCD_gradient_3_20210719_F1_R1	15930	1511.65	2808.05	936.688	3	1	MJFTGGDTCHK	9,Carbamidomethyl[C];	1267.52	7 2 0 0 0 0	H(7)N(2)	(N(N(H(H(H))(H(H(H(H)))))))	7399	0 1 0 0 0 0;0 2 0 0 0 0;1 2 0 0 0 0;2 2 0 0 0 0;3 2 0 0 0 0;4 2 0 0 0 0;5 2 0 0 0 0;6 2 0 0 0 0;	1540.53	2	17.6217	11.1903	29.5656	6	0.00281	1.00042	0.8	0.6	0	0	0	0	1.07797e-10	2.71615e-12	-1	0.00466596	0.00466596	sp|P11717|MPRI_HUMAN	IGF2R	1312	15483700	71453200			-1	-1	-1		0	0	0
Lumos3_2ul_hili_150um_30cm_150min_HCD_gradient_3_20210719_F1_R1.15966.15966.2.0.dta	Lumos3_2ul_hili_150um_30cm_150min_HCD_gradient_3_20210719_F1_R1.15966.15966.2.0.dta	Lumos3_2ul_hili_150um_30cm_150min_HCD_gradient_3_20210719_F1_R1	15966	1514.79	2310.98	1156	2	1	LJSSTIK		762.436	4 3 1 0 0 0	H(4)N(3)A(1)	(N(N(H(H)(H(N(H(A)))))))	10739	0 1 0 0 0 0;0 2 0 0 0 0;1 2 0 0 0 0;2 2 0 0 0 0;2 3 0 0 0 0;3 2 0 0 0 0;3 3 0 0 0 0;3 3 1 0 0 0;4 3 0 0 0 0;	1548.54	2	31.4537	30.6546	32.9378	7	0.00347	1.50086	0.72727	1.33333	0	0	0	0	5.21863e-12	1.26782e-13	-1	0	1.26782e-13	sp|P13473|LAMP2_HUMAN	LAMP2	275	2158650	6684080			-1	-1	-1		0	0	0
Lumos3_2ul_hili_150um_30cm_150min_HCD_gradient_3_20210719_F1_R1.15971.15971.2.0.dta	Lumos3_2ul_hili_150um_30cm_150min_HCD_gradient_3_20210719_F1_R1.15971.15971.2.0.dta	Lumos3_2ul_hili_150um_30cm_150min_HCD_gradient_3_20210719_F1_R1	15971	1515.2	2584.02	1292.52	2	1	JSSVEAFK		881.436	8 2 0 0 0 0	H(8)N(2)	(N(N(H(H(H)(H))(H(H)(H(H))))))	7178	0 1 0 0 0 0;0 2 0 0 0 0;1 2 0 0 0 0;2 2 0 0 0 0;3 2 0 0 0 0;4 2 0 0 0 0;5 2 0 0 0 0;6 2 0 0 0 0;7 2 0 0 0 0;	1702.58	1	41.8218	41.7014	42.0454	7	0.00578	2.23519	0.63636	1.28571	0	0	0	0	1.46162e-15	4.01274e-17	-1	0	4.01274e-17	sp|P42892|ECE1_HUMAN	ECE1	632	2264660	8153150			-1	-1	-1		0	0	0
Lumos3_2ul_hili_150um_30cm_150min_HCD_gradient_3_20210719_F1_R1.15972.15972.2.0.dta	Lumos3_2ul_hili_150um_30cm_150min_HCD_gradient_3_20210719_F1_R1.15972.15972.2.0.dta	Lumos3_2ul_hili_150um_30cm_150min_HCD_gradient_3_20210719_F1_R1	15972	1515.28	2600.03	1300.52	2	1	DAGVVCTJETR	6,Carbamidomethyl[C];	1221.55	6 2 0 0 0 0	H(6)N(2)	(N(N(H(H(H))(H(H)(H)))))	7413	0 1 0 0 0 0;0 2 0 0 0 0;1 2 0 0 0 0;2 2 0 0 0 0;3 2 0 0 0 0;4 2 0 0 0 0;5 2 0 0 0 0;	1378.48	8	39.068	27.2042	61.1009	7	0.00244	0.93793	1	0.55	0	0	0	0	6.56282e-23	2.76291e-24	-1	0	2.76291e-24	sp|Q08380|LG3BP_HUMAN	LGALS3BP	125	2263040	8938750			-1	-1	-1		0	0	0
Lumos3_2ul_hili_150um_30cm_150min_HCD_gradient_3_20210719_F1_R1.15996.15996.3.2.dta	Lumos3_2ul_hili_150um_30cm_150min_HCD_gradient_3_20210719_F1_R1.15996.15996.3.2.dta	Lumos3_2ul_hili_150um_30cm_150min_HCD_gradient_3_20210719_F1_R1	15996	1517.46	3069.29	1023.77	3	1	VVJSTTGPGEHLR		1366.71	8 2 0 0 0 0	H(8)N(2)	(N(N(H(H(H(H)))(H(H(H(H)))))))	7107	0 1 0 0 0 0;0 2 0 0 0 0;1 2 0 0 0 0;2 2 0 0 0 0;3 2 0 0 0 0;4 2 0 0 0 0;5 2 0 0 0 0;6 2 0 0 0 0;7 2 0 0 0 0;	1702.58	3	54.2199	43.7665	73.6334	7	0.00478	1.55795	0.90909	0.83333	0	0	0	0	1.0575e-27	5.91703e-29	-1	0	5.91703e-29	sp|P07996|TSP1_HUMAN	THBS1	1067	13422500	64708200			-1	-1	-1		0	0	0
Lumos3_2ul_hili_150um_30cm_150min_HCD_gradient_3_20210719_F1_R1.15999.15999.3.0.dta	Lumos3_2ul_hili_150um_30cm_150min_HCD_gradient_3_20210719_F1_R1.15999.15999.3.0.dta	Lumos3_2ul_hili_150um_30cm_150min_HCD_gradient_3_20210719_F1_R1	15999	1517.7	3173.15	1058.39	3	1	DVECGEGHFCHDJQTCCR	4,Carbamidomethyl[C];10,Carbamidomethyl[C];16,Carbamidomethyl[C];17,Carbamidomethyl[C];	2280.83	3 2 0 0 0 0	H(3)N(2)	(N(N(H(H)(H))))	10785	0 1 0 0 0 0;0 2 0 0 0 0;1 2 0 0 0 0;2 2 0 0 0 0;	892.317	13	38.7745	34.1935	47.2821	6	0.00257	0.81054	1	0.55882	0	0	0	0	1.44272e-17	4.76907e-19	-1	0	4.76907e-19	sp|P28799|GRN_HUMAN	GRN	530	1024400	6216490			-1	-1	-1		0	0	0
Lumos3_2ul_hili_150um_30cm_150min_HCD_gradient_3_20210719_F1_R1.16066.16066.2.0.dta	Lumos3_2ul_hili_150um_30cm_150min_HCD_gradient_3_20210719_F1_R1.16066.16066.2.0.dta	Lumos3_2ul_hili_150um_30cm_150min_HCD_gradient_3_20210719_F1_R1	16066	1523.58	2161.93	1081.47	2	1	DAVNJITAK		945.5	5 2 0 0 0 0	H(5)N(2)	(N(N(H(H)(H(H)(H)))))	10697	0 1 0 0 0 0;0 2 0 0 0 0;1 2 0 0 0 0;2 2 0 0 0 0;3 2 0 0 0 0;4 2 0 0 0 0;	1216.42	5	28.5841	29.3544	27.1535	6	0.00312	1.44505	0.75	0.9375	0	0	0	0	8.65863e-10	2.05305e-11	-1	0	2.05305e-11	sp|P54289|CA2D1_HUMAN	CACNA2D1	324	3581650	11200900			-1	-1	-1		0	0	0
Lumos3_2ul_hili_150um_30cm_150min_HCD_gradient_3_20210719_F1_R1.16074.16074.2.2.dta	Lumos3_2ul_hili_150um_30cm_150min_HCD_gradient_3_20210719_F1_R1.16074.16074.2.2.dta	Lumos3_2ul_hili_150um_30cm_150min_HCD_gradient_3_20210719_F1_R1	16074	1524.23	2810.14	1405.57	2	1	DAVNJITAK		945.5	9 2 0 0 0 0	H(9)N(2)	(N(N(H(H(H(H)))(H(H)(H(H)(H))))))	7121	0 1 0 0 0 0;0 2 0 0 0 0;1 2 0 0 0 0;2 2 0 0 0 0;3 2 0 0 0 0;4 2 0 0 0 0;5 2 0 0 0 0;6 2 0 0 0 0;7 2 0 0 0 0;8 2 0 0 0 0;	1864.63	5	92.2024	91.9273	92.7134	7	0.00675	2.40143	1	1.4375	0	0	0	0	8.58323e-35	5.62101e-36	-1	0	5.62101e-36	sp|P54289|CA2D1_HUMAN	CACNA2D1	324	10282900	45711000			-1	-1	-1		0	0	0
Lumos3_2ul_hili_150um_30cm_150min_HCD_gradient_3_20210719_F1_R1.16092.16092.3.0.dta	Lumos3_2ul_hili_150um_30cm_150min_HCD_gradient_3_20210719_F1_R1.16092.16092.3.0.dta	Lumos3_2ul_hili_150um_30cm_150min_HCD_gradient_3_20210719_F1_R1	16092	1525.92	3342.32	1114.78	3	1	DDLDPEKJDSEPGSQR		1801.78	7 2 0 0 0 0	H(7)N(2)	(N(N(H(H(H))(H(H(H(H)))))))	7399	0 1 0 0 0 0;0 2 0 0 0 0;1 2 0 0 0 0;2 2 0 0 0 0;3 2 0 0 0 0;4 2 0 0 0 0;5 2 0 0 0 0;6 2 0 0 0 0;	1540.53	8	21.3397	12.3216	38.0877	7	0.00455	1.3599	0.9	0.36667	0	0	0	0	4.94812e-14	1.36413e-15	-1	0.00286976	0.00286976	sp|P54289|CA2D1_HUMAN	CACNA2D1	136	2118430	9776630			-1	-1	-1		0	0	0
Lumos3_2ul_hili_150um_30cm_150min_HCD_gradient_3_20210719_F1_R1.16101.16101.2.0.dta	Lumos3_2ul_hili_150um_30cm_150min_HCD_gradient_3_20210719_F1_R1.16101.16101.2.0.dta	Lumos3_2ul_hili_150um_30cm_150min_HCD_gradient_3_20210719_F1_R1	16101	1526.65	2323.98	1162.49	2	1	DAVNJITAK		945.5	6 2 0 0 0 0	H(6)N(2)	(N(N(H(H(H))(H(H)(H)))))	7413	0 1 0 0 0 0;0 2 0 0 0 0;1 2 0 0 0 0;2 2 0 0 0 0;3 2 0 0 0 0;4 2 0 0 0 0;5 2 0 0 0 0;	1378.48	5	29.7701	25.885	36.9851	6	0.00504	2.16898	0.77778	0.875	0	0	0	0	1.33306e-13	3.49883e-15	-1	0	3.49883e-15	sp|P54289|CA2D1_HUMAN	CACNA2D1	324	4768540	16321300			-1	-1	-1		0	0	0
Lumos3_2ul_hili_150um_30cm_150min_HCD_gradient_3_20210719_F1_R1.16102.16102.2.0.dta	Lumos3_2ul_hili_150um_30cm_150min_HCD_gradient_3_20210719_F1_R1.16102.16102.2.0.dta	Lumos3_2ul_hili_150um_30cm_150min_HCD_gradient_3_20210719_F1_R1	16102	1526.73	2161.93	1081.47	2	1	DAVNJITAK		945.5	5 2 0 0 0 0	H(5)N(2)	(N(N(H(H(H))(H(H)))))	7414	0 1 0 0 0 0;0 2 0 0 0 0;1 2 0 0 0 0;2 2 0 0 0 0;3 2 0 0 0 0;4 2 0 0 0 0;	1216.42	5	44.0479	38.1519	54.9976	7	0.0032	1.47928	1	1.0625	0	0	0	0	1.52718e-20	6.46229e-22	-1	0	6.46229e-22	sp|P54289|CA2D1_HUMAN	CACNA2D1	324	3581650	11200900			-1	-1	-1		0	0	0
Lumos3_2ul_hili_150um_30cm_150min_HCD_gradient_3_20210719_F1_R1.16105.16105.2.0.dta	Lumos3_2ul_hili_150um_30cm_150min_HCD_gradient_3_20210719_F1_R1.16105.16105.2.0.dta	Lumos3_2ul_hili_150um_30cm_150min_HCD_gradient_3_20210719_F1_R1	16105	1526.97	2486.03	1243.52	2	1	DAVNJITAK		945.5	7 2 0 0 0 0	H(7)N(2)	(N(N(H(H(H))(H(H(H(H)))))))	7399	0 1 0 0 0 0;0 2 0 0 0 0;1 2 0 0 0 0;2 2 0 0 0 0;3 2 0 0 0 0;4 2 0 0 0 0;5 2 0 0 0 0;6 2 0 0 0 0;	1540.53	5	36.8593	31.8046	46.2466	7	0.00304	1.22333	0.8	0.9375	0	0	0	0	3.59528e-17	1.12913e-18	-1	0	1.12913e-18	sp|P54289|CA2D1_HUMAN	CACNA2D1	324	6613650	23070700			-1	-1	-1		0	0	0
Lumos3_2ul_hili_150um_30cm_150min_HCD_gradient_3_20210719_F1_R1.16109.16109.2.0.dta	Lumos3_2ul_hili_150um_30cm_150min_HCD_gradient_3_20210719_F1_R1.16109.16109.2.0.dta	Lumos3_2ul_hili_150um_30cm_150min_HCD_gradient_3_20210719_F1_R1	16109	1527.3	2710.11	1355.56	2	1	AJATIEVK		845.473	9 2 0 0 0 0	H(9)N(2)	(N(N(H(H(H(H)))(H(H(H))(H(H))))))	7114	0 1 0 0 0 0;0 2 0 0 0 0;1 2 0 0 0 0;2 2 0 0 0 0;3 2 0 0 0 0;4 2 0 0 0 0;5 2 0 0 0 0;6 2 0 0 0 0;7 2 0 0 0 0;8 2 0 0 0 0;	1864.63	2	62.0987	56.6092	72.2935	7	0.00543	2.00337	0.83333	1.21429	0	0	0	0	3.39491e-27	1.79405e-28	-1	0	1.79405e-28	sp|Q9Y639|NPTN_HUMAN	NPTN	229	24052100	95450100			-1	-1	-1		0	0	0
Lumos3_2ul_hili_150um_30cm_150min_HCD_gradient_3_20210719_F1_R1.16203.16203.2.0.dta	Lumos3_2ul_hili_150um_30cm_150min_HCD_gradient_3_20210719_F1_R1.16203.16203.2.0.dta	Lumos3_2ul_hili_150um_30cm_150min_HCD_gradient_3_20210719_F1_R1	16203	1535.61	2061.9	1031.45	2	1	AJATIEVK		845.473	5 2 0 0 0 0	H(5)N(2)	(N(N(H(H)(H(H(H))))))	10687	0 1 0 0 0 0;0 2 0 0 0 0;1 2 0 0 0 0;2 2 0 0 0 0;3 2 0 0 0 0;4 2 0 0 0 0;	1216.42	2	33.9847	29.8428	41.6768	7	0.00352	1.70866	0.875	1.07143	0	0	0	0	2.02508e-15	5.56771e-17	-1	0	5.56771e-17	sp|Q9Y639|NPTN_HUMAN	NPTN	229	2963800	8787100			-1	-1	-1		0	0	0
Lumos3_2ul_hili_150um_30cm_150min_HCD_gradient_3_20210719_F1_R1.16211.16211.2.2.dta	Lumos3_2ul_hili_150um_30cm_150min_HCD_gradient_3_20210719_F1_R1.16211.16211.2.2.dta	Lumos3_2ul_hili_150um_30cm_150min_HCD_gradient_3_20210719_F1_R1	16211	1536.26	2648.09	1324.55	2	1	DAVNJITAK		945.5	8 2 0 0 0 0	H(8)N(2)	(N(N(H(H(H(H)))(H(H)(H(H))))))	7122	0 1 0 0 0 0;0 2 0 0 0 0;1 2 0 0 0 0;2 2 0 0 0 0;3 2 0 0 0 0;4 2 0 0 0 0;5 2 0 0 0 0;6 2 0 0 0 0;7 2 0 0 0 0;	1702.58	5	99.0313	101.48	94.4842	7	0.00566	2.1358	1	1.4375	0	0	0	0	1.92102e-35	1.61882e-36	-1	0	1.61882e-36	sp|P54289|CA2D1_HUMAN	CACNA2D1	324	44267000	185489000			-1	-1	-1		0	0	0
Lumos3_2ul_hili_150um_30cm_150min_HCD_gradient_3_20210719_F1_R1.16238.16238.2.0.dta	Lumos3_2ul_hili_150um_30cm_150min_HCD_gradient_3_20210719_F1_R1.16238.16238.2.0.dta	Lumos3_2ul_hili_150um_30cm_150min_HCD_gradient_3_20210719_F1_R1	16238	1538.68	2061.9	1031.45	2	1	AJATIEVK		845.473	5 2 0 0 0 0	H(5)N(2)	(N(N(H(H(H))(H(H)))))	7414	0 1 0 0 0 0;0 2 0 0 0 0;1 2 0 0 0 0;2 2 0 0 0 0;3 2 0 0 0 0;4 2 0 0 0 0;	1216.42	2	36.2397	31.7242	44.6257	7	0.00352	1.70866	0.875	1.14286	0	0	0	0	1.49984e-16	4.57385e-18	-1	0	4.57385e-18	sp|Q9Y639|NPTN_HUMAN	NPTN	229	2963800	8787100			-1	-1	-1		0	0	0
Lumos3_2ul_hili_150um_30cm_150min_HCD_gradient_3_20210719_F1_R1.16239.16239.2.0.dta	Lumos3_2ul_hili_150um_30cm_150min_HCD_gradient_3_20210719_F1_R1.16239.16239.2.0.dta	Lumos3_2ul_hili_150um_30cm_150min_HCD_gradient_3_20210719_F1_R1	16239	1538.76	2223.95	1112.48	2	1	AJATIEVK		845.473	6 2 0 0 0 0	H(6)N(2)	(N(N(H(H(H))(H(H)(H)))))	7413	0 1 0 0 0 0;0 2 0 0 0 0;1 2 0 0 0 0;2 2 0 0 0 0;3 2 0 0 0 0;4 2 0 0 0 0;5 2 0 0 0 0;	1378.48	2	50.0753	45.7024	58.1965	7	0.00573	2.57454	0.88889	1.21429	0	0	0	0	8.76281e-22	3.49071e-23	-1	0	3.49071e-23	sp|Q9Y639|NPTN_HUMAN	NPTN	229	3318150	10727800			-1	-1	-1		0	0	0
Lumos3_2ul_hili_150um_30cm_150min_HCD_gradient_3_20210719_F1_R1.16243.16243.2.1.dta	Lumos3_2ul_hili_150um_30cm_150min_HCD_gradient_3_20210719_F1_R1.16243.16243.2.1.dta	Lumos3_2ul_hili_150um_30cm_150min_HCD_gradient_3_20210719_F1_R1	16243	1539.08	2489.12	1245.06	2	1	VVAJGTGTQGQLK		1272.69	5 2 0 0 0 0	H(5)N(2)	(N(N(H(H(H))(H(H)))))	7414	0 1 0 0 0 0;0 2 0 0 0 0;1 2 0 0 0 0;2 2 0 0 0 0;3 2 0 0 0 0;4 2 0 0 0 0;	1216.42	4	23.3712	18.9821	31.5224	6	0.00441	1.76974	0.875	0.625	0	0	0	0	1.87868e-11	4.84421e-13	-1	0	4.84421e-13	sp|P08236|BGLR_HUMAN	GUSB	272	1111790	4455150			-1	-1	-1		0	0	0
Lumos3_2ul_hili_150um_30cm_150min_HCD_gradient_3_20210719_F1_R1.16275.16275.3.1.dta	Lumos3_2ul_hili_150um_30cm_150min_HCD_gradient_3_20210719_F1_R1.16275.16275.3.1.dta	Lumos3_2ul_hili_150um_30cm_150min_HCD_gradient_3_20210719_F1_R1	16275	1541.91	3369.36	1123.79	3	1	LSTTECVDAGGESHAJNTK	6,Carbamidomethyl[C];	1990.88	6 2 0 0 0 0	H(6)N(2)	(N(N(H(H(H))(H(H(H))))))	7405	0 1 0 0 0 0;0 2 0 0 0 0;1 2 0 0 0 0;2 2 0 0 0 0;3 2 0 0 0 0;4 2 0 0 0 0;5 2 0 0 0 0;	1378.48	16	77.1666	82.5743	67.1238	7	0.00568	1.68538	1	0.88889	0	0	0	0	3.15161e-25	1.70262e-26	-1	0	1.70262e-26	sp|Q92626|PXDN_HUMAN	PXDN	1425	1948530	10787400			-1	-1	-1		0	0	0
Lumos3_2ul_hili_150um_30cm_150min_HCD_gradient_3_20210719_F1_R1.16302.16302.2.3.dta	Lumos3_2ul_hili_150um_30cm_150min_HCD_gradient_3_20210719_F1_R1.16302.16302.2.3.dta	Lumos3_2ul_hili_150um_30cm_150min_HCD_gradient_3_20210719_F1_R1	16302	1544.33	1837.82	919.413	2	1	DAVNJITAK		945.5	3 2 0 0 0 0	H(3)N(2)	(N(N(H(H)(H))))	10785	0 1 0 0 0 0;0 2 0 0 0 0;1 2 0 0 0 0;2 2 0 0 0 0;	892.317	5	42.0529	42.6764	40.895	6	0.00223	1.215	1	1.125	0	0	0	0	4.04857e-15	1.26024e-16	-1	0	1.26024e-16	sp|P54289|CA2D1_HUMAN	CACNA2D1	324	577827	1354850			-1	-1	-1		0	0	0
Lumos3_2ul_hili_150um_30cm_150min_HCD_gradient_3_20210719_F1_R1.16338.16338.3.0.dta	Lumos3_2ul_hili_150um_30cm_150min_HCD_gradient_3_20210719_F1_R1.16338.16338.3.0.dta	Lumos3_2ul_hili_150um_30cm_150min_HCD_gradient_3_20210719_F1_R1	16338	1547.47	3180.26	1060.76	3	1	DDLDPEKJDSEPGSQR		1801.78	6 2 0 0 0 0	H(6)N(2)	(N(N(H(H(H))(H(H)(H)))))	7413	0 1 0 0 0 0;0 2 0 0 0 0;1 2 0 0 0 0;2 2 0 0 0 0;3 2 0 0 0 0;4 2 0 0 0 0;5 2 0 0 0 0;	1378.48	8	23.7063	21.4071	27.9762	6	0.00019	0.06027	0.77778	0.5	0	0	0	0	4.29854e-10	1.0951e-11	-1	0	1.0951e-11	sp|P54289|CA2D1_HUMAN	CACNA2D1	136	1367110	6601930			-1	-1	-1		0	0	0
Lumos3_2ul_hili_150um_30cm_150min_HCD_gradient_3_20210719_F1_R1.16366.16366.2.0.dta	Lumos3_2ul_hili_150um_30cm_150min_HCD_gradient_3_20210719_F1_R1.16366.16366.2.0.dta	Lumos3_2ul_hili_150um_30cm_150min_HCD_gradient_3_20210719_F1_R1	16366	1549.97	1737.79	869.396	2	1	AJATIEVK		845.473	3 2 0 0 0 0	H(3)N(2)	(N(N(H(H)(H))))	10785	0 1 0 0 0 0;0 2 0 0 0 0;1 2 0 0 0 0;2 2 0 0 0 0;	892.317	2	35.9067	33.6128	40.1669	6	-0.00484	-2.78288	1	1.14286	0	0	0	0	7.72999e-15	2.15295e-16	-1	0	2.15295e-16	sp|Q9Y639|NPTN_HUMAN	NPTN	229	1536150	2423470			-1	-1	-1		0	0	0
Lumos3_2ul_hili_150um_30cm_150min_HCD_gradient_3_20210719_F1_R1.16372.16372.3.1.dta	Lumos3_2ul_hili_150um_30cm_150min_HCD_gradient_3_20210719_F1_R1.16372.16372.3.1.dta	Lumos3_2ul_hili_150um_30cm_150min_HCD_gradient_3_20210719_F1_R1	16372	1550.45	3319.21	1107.07	3	1	DVECGEGHFCHDJQTCCR	4,Carbamidomethyl[C];10,Carbamidomethyl[C];16,Carbamidomethyl[C];17,Carbamidomethyl[C];	2280.83	3 2 0 1 0 0	H(3)N(2)F(1)	(N(F)(N(H(H)(H))))	3724	0 1 0 0 0 0;0 1 0 1 0 0;0 2 0 0 0 0;0 2 0 1 0 0;1 2 0 0 0 0;1 2 0 1 0 0;2 2 0 0 0 0;2 2 0 1 0 0;3 2 0 0 0 0;	1038.38	13	94.9913	93.0338	98.6266	9	0.00372	1.1214	1	0.91176	0	0	0	0	5.81659e-37	4.45935e-38	-1	0	4.45935e-38	sp|P28799|GRN_HUMAN	GRN	530	2169650	16185400			-1	-1	-1		0	0	0
Lumos3_2ul_hili_150um_30cm_150min_HCD_gradient_3_20210719_F1_R1.16476.16476.3.3.dta	Lumos3_2ul_hili_150um_30cm_150min_HCD_gradient_3_20210719_F1_R1.16476.16476.3.3.dta	Lumos3_2ul_hili_150um_30cm_150min_HCD_gradient_3_20210719_F1_R1	16476	1559.57	2745.19	915.734	3	1	VVJSTTGPGEHLR		1366.71	6 2 0 0 0 0	H(6)N(2)	(N(N(H(H(H))(H(H)(H)))))	7413	0 1 0 0 0 0;0 2 0 0 0 0;1 2 0 0 0 0;2 2 0 0 0 0;3 2 0 0 0 0;4 2 0 0 0 0;5 2 0 0 0 0;	1378.48	3	21.6991	17.7428	29.0466	6	0.00553	2.01358	0.77778	0.66667	0	0	0	0	1.70043e-10	4.29395e-12	-1	0	4.29395e-12	sp|P07996|TSP1_HUMAN	THBS1	1067	2012360	8051180			-1	-1	-1		0	0	0
Lumos3_2ul_hili_150um_30cm_150min_HCD_gradient_3_20210719_F1_R1.16479.16479.2.1.dta	Lumos3_2ul_hili_150um_30cm_150min_HCD_gradient_3_20210719_F1_R1.16479.16479.2.1.dta	Lumos3_2ul_hili_150um_30cm_150min_HCD_gradient_3_20210719_F1_R1	16479	1559.81	1899.85	950.426	2	1	AJATIEVK		845.473	4 2 0 0 0 0	H(4)N(2)	(N(N(H(H)(H)(H))))	10783	0 1 0 0 0 0;0 2 0 0 0 0;1 2 0 0 0 0;2 2 0 0 0 0;3 2 0 0 0 0;	1054.37	2	30.655	30.3194	31.2783	6	0.00228	1.19932	0.85714	1.14286	0	0	0	0	2.34063e-11	6.17919e-13	-1	0	6.17919e-13	sp|Q9Y639|NPTN_HUMAN	NPTN	229	1058050	2276260			-1	-1	-1		0	0	0
Lumos3_2ul_hili_150um_30cm_150min_HCD_gradient_3_20210719_F1_R1.16481.16481.2.0.dta	Lumos3_2ul_hili_150um_30cm_150min_HCD_gradient_3_20210719_F1_R1.16481.16481.2.0.dta	Lumos3_2ul_hili_150um_30cm_150min_HCD_gradient_3_20210719_F1_R1	16481	1559.97	2061.9	1031.45	2	1	AJATIEVK		845.473	5 2 0 0 0 0	H(5)N(2)	(N(N(H(H)(H(H(H))))))	10687	0 1 0 0 0 0;0 2 0 0 0 0;1 2 0 0 0 0;2 2 0 0 0 0;3 2 0 0 0 0;4 2 0 0 0 0;	1216.42	2	43.5905	37.1574	55.5377	7	0.00352	1.70866	1	1.14286	0	0	0	0	9.42693e-21	4.20732e-22	-1	0	4.20732e-22	sp|Q9Y639|NPTN_HUMAN	NPTN	229	2963800	8787100			-1	-1	-1		0	0	0
Lumos3_2ul_hili_150um_30cm_150min_HCD_gradient_3_20210719_F1_R1.16482.16482.2.0.dta	Lumos3_2ul_hili_150um_30cm_150min_HCD_gradient_3_20210719_F1_R1.16482.16482.2.0.dta	Lumos3_2ul_hili_150um_30cm_150min_HCD_gradient_3_20210719_F1_R1	16482	1560.06	2223.95	1112.48	2	1	AJATIEVK		845.473	6 2 0 0 0 0	H(6)N(2)	(N(N(H(H(H))(H(H)(H)))))	7413	0 1 0 0 0 0;0 2 0 0 0 0;1 2 0 0 0 0;2 2 0 0 0 0;3 2 0 0 0 0;4 2 0 0 0 0;5 2 0 0 0 0;	1378.48	2	28.443	26.1521	32.6974	6	0.00545	2.44864	0.77778	1.07143	0	0	0	0	6.49e-12	1.57304e-13	-1	0	1.57304e-13	sp|Q9Y639|NPTN_HUMAN	NPTN	229	3318150	10727800			-1	-1	-1		0	0	0
Lumos3_2ul_hili_150um_30cm_150min_HCD_gradient_3_20210719_F1_R1.16505.16505.2.0.dta	Lumos3_2ul_hili_150um_30cm_150min_HCD_gradient_3_20210719_F1_R1.16505.16505.2.0.dta	Lumos3_2ul_hili_150um_30cm_150min_HCD_gradient_3_20210719_F1_R1	16505	1562.14	2421.97	1211.49	2	1	JSSVEAFK		881.436	7 2 0 0 0 0	H(7)N(2)	(N(N(H(H(H(H)))(H(H(H))))))	7115	0 1 0 0 0 0;0 2 0 0 0 0;1 2 0 0 0 0;2 2 0 0 0 0;3 2 0 0 0 0;4 2 0 0 0 0;5 2 0 0 0 0;6 2 0 0 0 0;	1540.53	1	15.65	17.1057	12.9466	5	0.00244	1.00878	0.5	0.85714	0	0	0	0	0.000149286	4.14636e-06	-1	0.000259269	0.000259269	sp|P42892|ECE1_HUMAN	ECE1	632	944668	3373030			-1	-1	-1		0	0	0
Lumos3_2ul_hili_150um_30cm_150min_HCD_gradient_3_20210719_F1_R1.16509.16509.2.0.dta	Lumos3_2ul_hili_150um_30cm_150min_HCD_gradient_3_20210719_F1_R1.16509.16509.2.0.dta	Lumos3_2ul_hili_150um_30cm_150min_HCD_gradient_3_20210719_F1_R1	16509	1562.47	2437.98	1219.49	2	1	DAGVVCTJETR	6,Carbamidomethyl[C];	1221.55	5 2 0 0 0 0	H(5)N(2)	(N(N(H(H(H))(H(H)))))	7414	0 1 0 0 0 0;0 2 0 0 0 0;1 2 0 0 0 0;2 2 0 0 0 0;3 2 0 0 0 0;4 2 0 0 0 0;	1216.42	8	17.7344	13.3734	25.8334	6	0.00631	2.58742	0.75	0.4	0	0	0	0	2.60481e-09	6.43935e-11	-1	0.000921871	0.000921871	sp|Q08380|LG3BP_HUMAN	LGALS3BP	125	900558	3161740			-1	-1	-1		0	0	0
Lumos3_2ul_hili_150um_30cm_150min_HCD_gradient_3_20210719_F1_R1.16511.16511.2.2.dta	Lumos3_2ul_hili_150um_30cm_150min_HCD_gradient_3_20210719_F1_R1.16511.16511.2.2.dta	Lumos3_2ul_hili_150um_30cm_150min_HCD_gradient_3_20210719_F1_R1	16511	1562.63	2548.06	1274.53	2	1	AJATIEVK		845.473	8 2 0 0 0 0	H(8)N(2)	(N(N(H(H(H))(H(H)(H)(H(H))))))	7411	0 1 0 0 0 0;0 2 0 0 0 0;1 2 0 0 0 0;2 2 0 0 0 0;3 2 0 0 0 0;4 2 0 0 0 0;5 2 0 0 0 0;6 2 0 0 0 0;7 2 0 0 0 0;	1702.58	2	66.6448	58.4299	81.9011	7	0.00439	1.72398	1	1.21429	0	0	0	0	8.45599e-31	4.98161e-32	-1	0	4.98161e-32	sp|Q9Y639|NPTN_HUMAN	NPTN	229	42007100	152651000			-1	-1	-1		0	0	0
Lumos3_2ul_hili_150um_30cm_150min_HCD_gradient_3_20210719_F1_R1.16533.16533.3.1.dta	Lumos3_2ul_hili_150um_30cm_150min_HCD_gradient_3_20210719_F1_R1.16533.16533.3.1.dta	Lumos3_2ul_hili_150um_30cm_150min_HCD_gradient_3_20210719_F1_R1	16533	1564.65	2860.23	954.082	3	1	IEVLHRPEJCSK	10,Carbamidomethyl[C];	1481.75	6 2 0 0 0 0	H(6)N(2)	(N(N(H(H(H))(H(H(H))))))	7405	0 1 0 0 0 0;0 2 0 0 0 0;1 2 0 0 0 0;2 2 0 0 0 0;3 2 0 0 0 0;4 2 0 0 0 0;5 2 0 0 0 0;	1378.48	9	35.5356	10.4596	82.1053	7	0.00156	0.54494	1	0.31818	0	0	0	0	7.09983e-31	4.4859e-32	-1	0.00903491	0.00903491	sp|Q9Y680|FKBP7_HUMAN	FKBP7	45	3951380	17441200			-1	-1	-1		0	0	0
Lumos3_2ul_hili_150um_30cm_150min_HCD_gradient_3_20210719_F1_R1.16537.16537.3.0.dta	Lumos3_2ul_hili_150um_30cm_150min_HCD_gradient_3_20210719_F1_R1.16537.16537.3.0.dta	Lumos3_2ul_hili_150um_30cm_150min_HCD_gradient_3_20210719_F1_R1	16537	1564.97	3167.26	1056.43	3	1	NJHTASILDR		1140.58	10 2 0 0 0 0	H(10)N(2)	(N(N(H(H(H(H(H))))(H(H)(H(H(H)))))))	7074	0 1 0 0 0 0;0 2 0 0 0 0;1 2 0 0 0 0;2 2 0 0 0 0;3 2 0 0 0 0;4 2 0 0 0 0;5 2 0 0 0 0;6 2 0 0 0 0;7 2 0 0 0 0;8 2 0 0 0 0;9 2 0 0 0 0;	2026.69	2	39.1794	20.0567	74.693	7	0.00078	0.24562	0.92308	0.66667	0	0	0	0	4.21417e-28	2.63544e-29	-1	0	2.63544e-29	sp|P08962|CD63_HUMAN	CD63	130	5359740	24890300			-1	-1	-1		0	0	0
Lumos3_2ul_hili_150um_30cm_150min_HCD_gradient_3_20210719_F1_R1.16627.16627.3.1.dta	Lumos3_2ul_hili_150um_30cm_150min_HCD_gradient_3_20210719_F1_R1.16627.16627.3.1.dta	Lumos3_2ul_hili_150um_30cm_150min_HCD_gradient_3_20210719_F1_R1	16627	1572.94	3005.21	1002.41	3	1	NJHTASILDR		1140.58	9 2 0 0 0 0	H(9)N(2)	(N(N(H(H(H(H)))(H(H)(H(H)(H))))))	7121	0 1 0 0 0 0;0 2 0 0 0 0;1 2 0 0 0 0;2 2 0 0 0 0;3 2 0 0 0 0;4 2 0 0 0 0;5 2 0 0 0 0;6 2 0 0 0 0;7 2 0 0 0 0;8 2 0 0 0 0;	1864.63	2	45.0535	31.7819	69.7007	7	0.0052	1.72912	0.83333	0.88889	0	0	0	0	3.27339e-26	1.82712e-27	-1	0	1.82712e-27	sp|P08962|CD63_HUMAN	CD63	130	14524500	56394800			-1	-1	-1		0	0	0
Lumos3_2ul_hili_150um_30cm_150min_HCD_gradient_3_20210719_F1_R1.16641.16641.2.0.dta	Lumos3_2ul_hili_150um_30cm_150min_HCD_gradient_3_20210719_F1_R1.16641.16641.2.0.dta	Lumos3_2ul_hili_150um_30cm_150min_HCD_gradient_3_20210719_F1_R1	16641	1574.07	2386	1193.51	2	1	AJATIEVK		845.473	7 2 0 0 0 0	H(7)N(2)	(N(N(H(H(H))(H(H(H(H)))))))	7399	0 1 0 0 0 0;0 2 0 0 0 0;1 2 0 0 0 0;2 2 0 0 0 0;3 2 0 0 0 0;4 2 0 0 0 0;5 2 0 0 0 0;6 2 0 0 0 0;	1540.53	2	48.6738	44.9973	55.5016	7	0.00226	0.94729	0.8	1.21429	0	0	0	0	9.73639e-21	4.29004e-22	-1	0	4.29004e-22	sp|Q9Y639|NPTN_HUMAN	NPTN	229	17711000	41605400			-1	-1	-1		0	0	0
Lumos3_2ul_hili_150um_30cm_150min_HCD_gradient_3_20210719_F1_R1.16670.16670.3.0.dta	Lumos3_2ul_hili_150um_30cm_150min_HCD_gradient_3_20210719_F1_R1.16670.16670.3.0.dta	Lumos3_2ul_hili_150um_30cm_150min_HCD_gradient_3_20210719_F1_R1	16670	1576.65	4589.66	1530.56	3	1	CHEGJGTFECGACR	1,Carbamidomethyl[C];10,Carbamidomethyl[C];13,Carbamidomethyl[C];	1654.62	7 6 2 0 0 0	H(7)N(6)A(2)	(N(N(H(H(N(H))(N(H(A))))(H(N(H))(N(H(A)))))))	9682	0 1 0 0 0 0;0 2 0 0 0 0;1 2 0 0 0 0;2 2 0 0 0 0;2 3 0 0 0 0;2 4 0 0 0 0;3 2 0 0 0 0;3 3 0 0 0 0;3 3 1 0 0 0;3 4 0 0 0 0;3 4 1 0 0 0;3 5 0 0 0 0;3 6 0 0 0 0;4 3 0 0 0 0;4 3 1 0 0 0;4 4 0 0 0 0;4 4 1 0 0 0;4 5 0 0 0 0;4 5 1 0 0 0;4 6 0 0 0 0;4 6 1 0 0 0;5 4 0 0 0 0;5 4 1 0 0 0;5 4 2 0 0 0;5 5 0 0 0 0;5 5 1 0 0 0;5 5 2 0 0 0;5 6 0 0 0 0;5 6 1 0 0 0;5 6 2 0 0 0;6 5 0 0 0 0;6 5 1 0 0 0;6 5 2 0 0 0;6 6…	2935.04	5	23.2858	15.2955	38.1247	6	0.00772	1.6827	0.375	0.5	0	0	0	0	4.78674e-14	1.29949e-15	-1	0.000731886	0.000731886	sp|P05556|ITB1_HUMAN	ITGB1	481	1790250	20663000			-1	-1	-1		0	0	0
Lumos3_2ul_hili_150um_30cm_150min_HCD_gradient_3_20210719_F1_R1.16731.16731.2.0.dta	Lumos3_2ul_hili_150um_30cm_150min_HCD_gradient_3_20210719_F1_R1.16731.16731.2.0.dta	Lumos3_2ul_hili_150um_30cm_150min_HCD_gradient_3_20210719_F1_R1	16731	1582.03	2698.06	1349.54	2	1	JSTAVWR		833.426	9 2 0 0 0 0	H(9)N(2)	(N(N(H(H(H)(H))(H(H(H(H(H))))))))	7169	0 1 0 0 0 0;0 2 0 0 0 0;1 2 0 0 0 0;2 2 0 0 0 0;3 2 0 0 0 0;4 2 0 0 0 0;5 2 0 0 0 0;6 2 0 0 0 0;7 2 0 0 0 0;8 2 0 0 0 0;	1864.63	1	30.7592	15.8735	58.4041	7	0.00366	1.35703	0.83333	1	0	0	0	0	7.27959e-22	2.90616e-23	-1	0.000731886	0.000731886	sp|Q6UW63|KDEL1_HUMAN	KDELC1	302	2263110	11200800			-1	-1	-1		0	0	0
Lumos3_2ul_hili_150um_30cm_150min_HCD_gradient_3_20210719_F1_R1.16777.16777.3.0.dta	Lumos3_2ul_hili_150um_30cm_150min_HCD_gradient_3_20210719_F1_R1.16777.16777.3.0.dta	Lumos3_2ul_hili_150um_30cm_150min_HCD_gradient_3_20210719_F1_R1	16777	1586.22	3004.22	1002.08	3	1	LGVIEDHSJR		1139.58	9 2 0 0 0 0	H(9)N(2)	(N(N(H(H(H)(H(H)))(H(H)(H(H))))))	7164	0 1 0 0 0 0;0 2 0 0 0 0;1 2 0 0 0 0;2 2 0 0 0 0;3 2 0 0 0 0;4 2 0 0 0 0;5 2 0 0 0 0;6 2 0 0 0 0;7 2 0 0 0 0;8 2 0 0 0 0;	1864.63	9	33.8331	14.9793	68.8473	7	0.00289	0.96044	0.91667	0.38889	0	0	0	0	6.92049e-26	3.39587e-27	-1	0.000731886	0.000731886	sp|P14625|ENPL_HUMAN;sp|Q58FF3|ENPLL_HUMAN	HSP90B1;HSP90B2P	502;159	4733410	60946300			-1	-1	-1		0	0	0
Lumos3_2ul_hili_150um_30cm_150min_HCD_gradient_3_20210719_F1_R1.16827.16827.3.2.dta	Lumos3_2ul_hili_150um_30cm_150min_HCD_gradient_3_20210719_F1_R1.16827.16827.3.2.dta	Lumos3_2ul_hili_150um_30cm_150min_HCD_gradient_3_20210719_F1_R1	16827	1590.5	2843.16	948.392	3	1	NJHTASILDR		1140.58	8 2 0 0 0 0	H(8)N(2)	(N(N(H(H(H(H)))(H(H)(H)(H)))))	7123	0 1 0 0 0 0;0 2 0 0 0 0;1 2 0 0 0 0;2 2 0 0 0 0;3 2 0 0 0 0;4 2 0 0 0 0;5 2 0 0 0 0;6 2 0 0 0 0;7 2 0 0 0 0;	1702.58	2	41.2792	20.9169	79.0949	7	0.00559	1.96781	1	0.66667	0	0	0	0	9.40359e-30	5.27552e-31	-1	0	5.27552e-31	sp|P08962|CD63_HUMAN	CD63	130	16972600	55431200			-1	-1	-1		0	0	0
Lumos3_2ul_hili_150um_30cm_150min_HCD_gradient_3_20210719_F1_R1.16959.16959.3.0.dta	Lumos3_2ul_hili_150um_30cm_150min_HCD_gradient_3_20210719_F1_R1.16959.16959.3.0.dta	Lumos3_2ul_hili_150um_30cm_150min_HCD_gradient_3_20210719_F1_R1	16959	1602.49	2901.18	967.73	3	1	JFTVACQHR	6,Carbamidomethyl[C];	1132.53	5 4 0 1 0 0	H(5)N(4)F(1)	(N(F)(N(H(H(N(H)))(H(N(H))))))	2983	0 1 0 0 0 0;0 1 0 1 0 0;0 2 0 0 0 0;0 2 0 1 0 0;1 2 0 0 0 0;1 2 0 1 0 0;2 2 0 0 0 0;2 2 0 1 0 0;2 3 0 0 0 0;2 3 0 1 0 0;3 2 0 0 0 0;3 2 0 1 0 0;3 3 0 0 0 0;3 3 0 1 0 0;3 4 0 0 0 0;3 4 0 1 0 0;4 3 0 0 0 0;4 3 0 1 0 0;4 4 0 0 0 0;4 4 0 1 0 0;5 4 0 0 0 0;	1768.64	1	40.1957	14.1997	88.4739	9	0.0051	1.75902	0.73913	0.75	0	0	0	0	3.11675e-33	1.78111e-34	-1	0.000921871	0.000921871	sp|P08581|MET_HUMAN	MET	785	11963000	56335100			-1	-1	-1		0	0	0
Lumos3_2ul_hili_150um_30cm_150min_HCD_gradient_3_20210719_F1_R1.16997.16997.2.0.dta	Lumos3_2ul_hili_150um_30cm_150min_HCD_gradient_3_20210719_F1_R1.16997.16997.2.0.dta	Lumos3_2ul_hili_150um_30cm_150min_HCD_gradient_3_20210719_F1_R1	16997	1605.85	2323.98	1162.49	2	1	DAVNJITAK		945.5	6 2 0 0 0 0	H(6)N(2)	(N(N(H(H(H))(H(H)(H)))))	7413	0 1 0 0 0 0;0 2 0 0 0 0;1 2 0 0 0 0;2 2 0 0 0 0;3 2 0 0 0 0;4 2 0 0 0 0;5 2 0 0 0 0;	1378.48	5	29.3347	22.9842	41.1285	7	0.00468	2.01579	0.77778	0.875	0	0	0	0	3.29139e-15	1.04891e-16	-1	0	1.04891e-16	sp|P54289|CA2D1_HUMAN	CACNA2D1	324	2853890	8287170			-1	-1	-1		0	0	0
Lumos3_2ul_hili_150um_30cm_150min_HCD_gradient_3_20210719_F1_R1.16998.16998.2.1.dta	Lumos3_2ul_hili_150um_30cm_150min_HCD_gradient_3_20210719_F1_R1.16998.16998.2.1.dta	Lumos3_2ul_hili_150um_30cm_150min_HCD_gradient_3_20210719_F1_R1	16998	1605.93	2386	1193.51	2	1	AJATIEVK		845.473	7 2 0 0 0 0	H(7)N(2)	(N(N(H(H(H))(H(H(H(H)))))))	7399	0 1 0 0 0 0;0 2 0 0 0 0;1 2 0 0 0 0;2 2 0 0 0 0;3 2 0 0 0 0;4 2 0 0 0 0;5 2 0 0 0 0;6 2 0 0 0 0;	1540.53	2	59.8971	51.4157	75.6484	7	0.00364	1.52482	1	1.21429	0	0	0	0	1.84126e-28	1.18342e-29	-1	0	1.18342e-29	sp|Q9Y639|NPTN_HUMAN	NPTN	229	14765700	31734200			-1	-1	-1		0	0	0
Lumos3_2ul_hili_150um_30cm_150min_HCD_gradient_3_20210719_F1_R1.17011.17011.3.1.dta	Lumos3_2ul_hili_150um_30cm_150min_HCD_gradient_3_20210719_F1_R1.17011.17011.3.1.dta	Lumos3_2ul_hili_150um_30cm_150min_HCD_gradient_3_20210719_F1_R1	17011	1607.25	2989.29	997.102	3	1	VVJSTTGPGEHLR		1366.71	5 4 0 0 0 0	H(5)N(4)	(N(N(H(H(N(H)))(H(N(H))))))	9996	0 1 0 0 0 0;0 2 0 0 0 0;1 2 0 0 0 0;2 2 0 0 0 0;2 3 0 0 0 0;3 2 0 0 0 0;3 3 0 0 0 0;3 4 0 0 0 0;4 3 0 0 0 0;4 4 0 0 0 0;	1622.58	3	24.0445	13.4123	43.7899	7	0.00374	1.24947	0.75	0.58333	0	0	0	0	3.13313e-16	8.35764e-18	-1	0.000921871	0.000921871	sp|P07996|TSP1_HUMAN	THBS1	1067	6062960	25475700			-1	-1	-1		0	0	0
Lumos3_2ul_hili_150um_30cm_150min_HCD_gradient_3_20210719_F1_R1.17030.17030.2.1.dta	Lumos3_2ul_hili_150um_30cm_150min_HCD_gradient_3_20210719_F1_R1.17030.17030.2.1.dta	Lumos3_2ul_hili_150um_30cm_150min_HCD_gradient_3_20210719_F1_R1	17030	1608.79	2536.01	1268.51	2	1	JSTAVWR		833.426	8 2 0 0 0 0	H(8)N(2)	(N(N(H(H(H)(H))(H(H)(H(H))))))	7178	0 1 0 0 0 0;0 2 0 0 0 0;1 2 0 0 0 0;2 2 0 0 0 0;3 2 0 0 0 0;4 2 0 0 0 0;5 2 0 0 0 0;6 2 0 0 0 0;7 2 0 0 0 0;	1702.58	1	48.9971	31.2765	81.9066	7	0.0049	1.93406	1	1.25	0	0	0	0	8.41618e-31	4.85629e-32	-1	0	4.85629e-32	sp|Q6UW63|KDEL1_HUMAN	KDELC1	302	11388900	41243300			-1	-1	-1		0	0	0
Lumos3_2ul_hili_150um_30cm_150min_HCD_gradient_3_20210719_F1_R1.17076.17076.3.2.dta	Lumos3_2ul_hili_150um_30cm_150min_HCD_gradient_3_20210719_F1_R1.17076.17076.3.2.dta	Lumos3_2ul_hili_150um_30cm_150min_HCD_gradient_3_20210719_F1_R1	17076	1613.05	2533.13	845.049	3	1	KLJYTLSQGHR		1316.71	5 2 0 0 0 0	H(5)N(2)	(N(N(H(H)(H(H(H))))))	10687	0 1 0 0 0 0;0 2 0 0 0 0;1 2 0 0 0 0;2 2 0 0 0 0;3 2 0 0 0 0;4 2 0 0 0 0;	1216.42	3	32.7307	19.3611	57.56	7	0.00263	1.03788	1	0.75	0	0	0	0	1.54747e-21	6.49239e-23	-1	0	6.49239e-23	sp|P15144|AMPN_HUMAN	ANPEP	128	7688380	30737300			-1	-1	-1		0	0	0
Lumos3_2ul_hili_150um_30cm_150min_HCD_gradient_3_20210719_F1_R1.17083.17083.2.0.dta	Lumos3_2ul_hili_150um_30cm_150min_HCD_gradient_3_20210719_F1_R1.17083.17083.2.0.dta	Lumos3_2ul_hili_150um_30cm_150min_HCD_gradient_3_20210719_F1_R1	17083	1613.62	2228.96	1114.98	2	1	GVYELTHNJK		1174.59	4 2 0 0 0 0	H(4)N(2)	(N(N(H(H)(H(H)))))	10698	0 1 0 0 0 0;0 2 0 0 0 0;1 2 0 0 0 0;2 2 0 0 0 0;3 2 0 0 0 0;	1054.37	9	20.5395	11.017	38.224	7	0.00384	1.72077	1	0.38889	0	0	0	0	4.37922e-14	1.14086e-15	-1	0.00567704	0.00567704	sp|Q7Z388|D19L4_HUMAN	DPY19L4	123	619437	1530610			-1	-1	-1		0	0	0
Lumos3_2ul_hili_150um_30cm_150min_HCD_gradient_3_20210719_F1_R1.17086.17086.3.2.dta	Lumos3_2ul_hili_150um_30cm_150min_HCD_gradient_3_20210719_F1_R1.17086.17086.3.2.dta	Lumos3_2ul_hili_150um_30cm_150min_HCD_gradient_3_20210719_F1_R1	17086	1613.87	3775.37	1259.13	3	1	EQQLESCACJETDJSCK	7,Carbamidomethyl[C];9,Carbamidomethyl[C];16,Carbamidomethyl[C];	2072.8	8 2 0 0 0 0	H(8)N(2)	(N(N(H(H(H(H)))(H(H(H(H)))))))	7107	0 1 0 0 0 0;0 2 0 0 0 0;1 2 0 0 0 0;2 2 0 0 0 0;3 2 0 0 0 0;4 2 0 0 0 0;5 2 0 0 0 0;6 2 0 0 0 0;7 2 0 0 0 0;	1702.58	10	21.2595	28.0483	8.65159	5	-0.00273	-0.7221	0.45455	0.625	0	0	0	0	0.00354808	0.000160617	-1	0	0.000160617	sp|P78536|ADA17_HUMAN	ADAM17	594	3746340	28390200			-1	-1	-1		0	0	0
Lumos3_2ul_hili_150um_30cm_150min_HCD_gradient_3_20210719_F1_R1.17097.17097.2.1.dta	Lumos3_2ul_hili_150um_30cm_150min_HCD_gradient_3_20210719_F1_R1.17097.17097.2.1.dta	Lumos3_2ul_hili_150um_30cm_150min_HCD_gradient_3_20210719_F1_R1	17097	1614.76	2553.07	1277.04	2	1	GVYELTHNJK		1174.59	6 2 0 0 0 0	H(6)N(2)	(N(N(H(H(H))(H(H(H))))))	7405	0 1 0 0 0 0;0 2 0 0 0 0;1 2 0 0 0 0;2 2 0 0 0 0;3 2 0 0 0 0;4 2 0 0 0 0;5 2 0 0 0 0;	1378.48	9	51.5157	44.9907	63.6335	7	0.00813	3.18388	1	0.88889	0	0	0	0	6.90305e-24	3.68454e-25	-1	0	3.68454e-25	sp|Q7Z388|D19L4_HUMAN	DPY19L4	123	2779570	10700600			-1	-1	-1		0	0	0
Lumos3_2ul_hili_150um_30cm_150min_HCD_gradient_3_20210719_F1_R1.17116.17116.3.0.dta	Lumos3_2ul_hili_150um_30cm_150min_HCD_gradient_3_20210719_F1_R1.17116.17116.3.0.dta	Lumos3_2ul_hili_150um_30cm_150min_HCD_gradient_3_20210719_F1_R1	17116	1616.56	3019.29	1007.1	3	1	KLJYTLSQGHR		1316.71	8 2 0 0 0 0	H(8)N(2)	(N(N(H(H(H(H)))(H(H)(H)(H)))))	7123	0 1 0 0 0 0;0 2 0 0 0 0;1 2 0 0 0 0;2 2 0 0 0 0;3 2 0 0 0 0;4 2 0 0 0 0;5 2 0 0 0 0;6 2 0 0 0 0;7 2 0 0 0 0;	1702.58	3	52.0423	27.0141	98.5233	7	0.00446	1.47644	1	0.8	0	0	0	0	6.34649e-37	5.4672e-38	-1	0	5.4672e-38	sp|P15144|AMPN_HUMAN	ANPEP	128	3432200	17444200			-1	-1	-1		0	0	0
Lumos3_2ul_hili_150um_30cm_150min_HCD_gradient_3_20210719_F1_R1.17130.17130.2.1.dta	Lumos3_2ul_hili_150um_30cm_150min_HCD_gradient_3_20210719_F1_R1.17130.17130.2.1.dta	Lumos3_2ul_hili_150um_30cm_150min_HCD_gradient_3_20210719_F1_R1	17130	1617.71	2585.98	1293.5	2	1	JFTMNEK		883.398	8 2 0 0 0 0	H(8)N(2)	(N(N(H(H(H(H)))(H(H)(H)(H)))))	7123	0 1 0 0 0 0;0 2 0 0 0 0;1 2 0 0 0 0;2 2 0 0 0 0;3 2 0 0 0 0;4 2 0 0 0 0;5 2 0 0 0 0;6 2 0 0 0 0;7 2 0 0 0 0;	1702.58	1	26.8801	18.256	42.8963	7	0.00509	1.96938	0.72727	0.91667	0	0	0	0	6.89164e-16	1.87634e-17	-1	0	1.87634e-17	sp|Q92820|GGH_HUMAN	GGH	203	2272870	8956610			-1	-1	-1		0	0	0
Lumos3_2ul_hili_150um_30cm_150min_HCD_gradient_3_20210719_F1_R1.17232.17232.3.1.dta	Lumos3_2ul_hili_150um_30cm_150min_HCD_gradient_3_20210719_F1_R1.17232.17232.3.1.dta	Lumos3_2ul_hili_150um_30cm_150min_HCD_gradient_3_20210719_F1_R1	17232	1626.93	2698.09	900.036	3	1	JFTVACQHR	6,Carbamidomethyl[C];	1132.53	5 3 0 1 0 0	H(5)N(3)F(1)	(N(F)(N(H(H(H))(H(N(H))))))	299	0 1 0 0 0 0;0 1 0 1 0 0;0 2 0 0 0 0;0 2 0 1 0 0;1 2 0 0 0 0;1 2 0 1 0 0;2 2 0 0 0 0;2 2 0 1 0 0;2 3 0 0 0 0;2 3 0 1 0 0;3 2 0 0 0 0;3 2 0 1 0 0;3 3 0 0 0 0;3 3 0 1 0 0;4 2 0 0 0 0;4 2 0 1 0 0;4 3 0 0 0 0;4 3 0 1 0 0;5 3 0 0 0 0;	1565.56	1	27.1974	17.8003	44.6492	8	0.00199	0.73635	0.57143	0.8125	0	0	0	0	1.46906e-16	4.48142e-18	-1	0	4.48142e-18	sp|P08581|MET_HUMAN	MET	785	5707600	26338400			-1	-1	-1		0	0	0
Lumos3_2ul_hili_150um_30cm_150min_HCD_gradient_3_20210719_F1_R1.17249.17249.2.0.dta	Lumos3_2ul_hili_150um_30cm_150min_HCD_gradient_3_20210719_F1_R1.17249.17249.2.0.dta	Lumos3_2ul_hili_150um_30cm_150min_HCD_gradient_3_20210719_F1_R1	17249	1628.31	2223.95	1112.48	2	1	AJATIEVK		845.473	6 2 0 0 0 0	H(6)N(2)	(N(N(H(H(H))(H(H)(H)))))	7413	0 1 0 0 0 0;0 2 0 0 0 0;1 2 0 0 0 0;2 2 0 0 0 0;3 2 0 0 0 0;4 2 0 0 0 0;5 2 0 0 0 0;	1378.48	2	49.0943	43.4937	59.4953	7	0.00105	0.47018	0.88889	1.21429	0	0	0	0	2.74754e-22	1.27193e-23	-1	0	1.27193e-23	sp|Q9Y639|NPTN_HUMAN	NPTN	229	6984140	21299700			-1	-1	-1		0	0	0
Lumos3_2ul_hili_150um_30cm_150min_HCD_gradient_3_20210719_F1_R1.17301.17301.3.1.dta	Lumos3_2ul_hili_150um_30cm_150min_HCD_gradient_3_20210719_F1_R1.17301.17301.3.1.dta	Lumos3_2ul_hili_150um_30cm_150min_HCD_gradient_3_20210719_F1_R1	17301	1632.98	2533.13	845.049	3	1	KLJYTLSQGHR		1316.71	5 2 0 0 0 0	H(5)N(2)	(N(N(H(H)(H(H(H))))))	10687	0 1 0 0 0 0;0 2 0 0 0 0;1 2 0 0 0 0;2 2 0 0 0 0;3 2 0 0 0 0;4 2 0 0 0 0;	1216.42	3	26.0137	15.4285	45.6719	7	0.00294	1.16105	0.875	0.65	0	0	0	0	5.96603e-17	1.852e-18	-1	0.000731886	0.000731886	sp|P15144|AMPN_HUMAN	ANPEP	128	7688380	30737300			-1	-1	-1		0	0	0
Lumos3_2ul_hili_150um_30cm_150min_HCD_gradient_3_20210719_F1_R1.17315.17315.2.2.dta	Lumos3_2ul_hili_150um_30cm_150min_HCD_gradient_3_20210719_F1_R1.17315.17315.2.2.dta	Lumos3_2ul_hili_150um_30cm_150min_HCD_gradient_3_20210719_F1_R1	17315	1634.12	2423.93	1212.47	2	1	JFTMNEK		883.398	7 2 0 0 0 0	H(7)N(2)	(N(N(H(H(H))(H(H(H(H)))))))	7399	0 1 0 0 0 0;0 2 0 0 0 0;1 2 0 0 0 0;2 2 0 0 0 0;3 2 0 0 0 0;4 2 0 0 0 0;5 2 0 0 0 0;6 2 0 0 0 0;	1540.53	1	46.3567	41.068	56.1786	7	-0.00023	-0.09397	0.8	1.41667	0	0	0	0	5.31742e-21	2.34217e-22	-1	0	2.34217e-22	sp|Q92820|GGH_HUMAN	GGH	203	15464600	52957200			-1	-1	-1		0	0	0
Lumos3_2ul_hili_150um_30cm_150min_HCD_gradient_3_20210719_F1_R1.17317.17317.2.0.dta	Lumos3_2ul_hili_150um_30cm_150min_HCD_gradient_3_20210719_F1_R1.17317.17317.2.0.dta	Lumos3_2ul_hili_150um_30cm_150min_HCD_gradient_3_20210719_F1_R1	17317	1634.28	2560.99	1281	2	1	JSTAYFR		858.41	8 2 0 0 0 0	H(8)N(2)	(N(N(H(H(H(H)))(H(H)(H)(H)))))	7123	0 1 0 0 0 0;0 2 0 0 0 0;1 2 0 0 0 0;2 2 0 0 0 0;3 2 0 0 0 0;4 2 0 0 0 0;5 2 0 0 0 0;6 2 0 0 0 0;7 2 0 0 0 0;	1702.58	1	26.6206	19.0813	40.6223	7	0.00037	0.1444	0.72727	1.08333	0	0	0	0	5.15723e-15	1.48353e-16	-1	0	1.48353e-16	sp|Q8NBL1|PGLT1_HUMAN	POGLUT1	204	8112880	29737200			-1	-1	-1		0	0	0
Lumos3_2ul_hili_150um_30cm_150min_HCD_gradient_3_20210719_F1_R1.17360.17360.3.0.dta	Lumos3_2ul_hili_150um_30cm_150min_HCD_gradient_3_20210719_F1_R1.17360.17360.3.0.dta	Lumos3_2ul_hili_150um_30cm_150min_HCD_gradient_3_20210719_F1_R1	17360	1638.19	2857.24	953.084	3	1	KLJYTLSQGHR		1316.71	7 2 0 0 0 0	H(7)N(2)	(N(N(H(H(H))(H(H(H(H)))))))	7399	0 1 0 0 0 0;0 2 0 0 0 0;1 2 0 0 0 0;2 2 0 0 0 0;3 2 0 0 0 0;4 2 0 0 0 0;5 2 0 0 0 0;6 2 0 0 0 0;	1540.53	3	31.1506	15.7249	59.7983	7	0.00085	0.29687	0.9	0.65	0	0	0	0	2.09644e-22	7.95423e-24	-1	0.000731886	0.000731886	sp|P15144|AMPN_HUMAN	ANPEP	128	9779440	42823600			-1	-1	-1		0	0	0
Lumos3_2ul_hili_150um_30cm_150min_HCD_gradient_3_20210719_F1_R1.17364.17364.3.2.dta	Lumos3_2ul_hili_150um_30cm_150min_HCD_gradient_3_20210719_F1_R1.17364.17364.3.2.dta	Lumos3_2ul_hili_150um_30cm_150min_HCD_gradient_3_20210719_F1_R1	17364	1638.51	3390.33	1130.78	3	1	JFTMNEK		883.398	4 7 1 1 0 0	H(4)N(7)A(1)F(1)	(N(N(H(N)(H(N)(N(F)))(H(N)(N(H(A)))))))	13627	0 1 0 0 0 0;0 2 0 0 0 0;1 2 0 0 0 0;1 3 0 0 0 0;2 2 0 0 0 0;2 3 0 0 0 0;2 3 0 1 0 0;2 4 0 0 0 0;2 4 0 1 0 0;2 5 0 0 0 0;2 5 0 1 0 0;3 2 0 0 0 0;3 3 0 0 0 0;3 3 0 1 0 0;3 3 1 0 0 0;3 4 0 0 0 0;3 4 0 1 0 0;3 4 1 0 0 0;3 5 0 0 0 0;3 5 0 1 0 0;3 5 1 0 0 0;3 6 0 0 0 0;3 6 0 1 0 0;3 7 0 0 0 0;3 7 0 1 0 0;4 3 0 0 0 0;4 3 1 0 0 0;4 4 0 0 0 0;4 4 0 1 0 0;4 4 1 0 0 0;4 4 1 1 0 0;4 5 0 0 0 0;4 5 0 1 0 0;4 5…	2506.92	1	12.6913	14.7872	8.79889	6	0.00837	2.46806	0.13636	0.91667	0	0	0	0	0.00325308	0.000143138	-1	0.000731886	0.000731886	sp|Q92820|GGH_HUMAN	GGH	203	3823710	12151400			-1	-1	-1		0	0	0
Lumos3_2ul_hili_150um_30cm_150min_HCD_gradient_3_20210719_F1_R1.17416.17416.3.1.dta	Lumos3_2ul_hili_150um_30cm_150min_HCD_gradient_3_20210719_F1_R1.17416.17416.3.1.dta	Lumos3_2ul_hili_150um_30cm_150min_HCD_gradient_3_20210719_F1_R1	17416	1643.34	3570.43	1190.82	3	1	DDLDPEKJDSEPGSQR		1801.78	5 4 0 1 0 0	H(5)N(4)F(1)	(N(F)(N(H(H(N(H)))(H(N(H))))))	2983	0 1 0 0 0 0;0 1 0 1 0 0;0 2 0 0 0 0;0 2 0 1 0 0;1 2 0 0 0 0;1 2 0 1 0 0;2 2 0 0 0 0;2 2 0 1 0 0;2 3 0 0 0 0;2 3 0 1 0 0;3 2 0 0 0 0;3 2 0 1 0 0;3 3 0 0 0 0;3 3 0 1 0 0;3 4 0 0 0 0;3 4 0 1 0 0;4 3 0 0 0 0;4 3 0 1 0 0;4 4 0 0 0 0;4 4 0 1 0 0;5 4 0 0 0 0;	1768.64	8	43.5898	26.5225	75.2863	9	0.0097	2.71794	0.73913	0.5	0	0	0	0	2.51942e-28	1.86138e-29	-1	0	1.86138e-29	sp|P54289|CA2D1_HUMAN	CACNA2D1	136	10482800	79575200			-1	-1	-1		0	0	0
Lumos3_2ul_hili_150um_30cm_150min_HCD_gradient_3_20210719_F1_R1.17447.17447.3.1.dta	Lumos3_2ul_hili_150um_30cm_150min_HCD_gradient_3_20210719_F1_R1.17447.17447.3.1.dta	Lumos3_2ul_hili_150um_30cm_150min_HCD_gradient_3_20210719_F1_R1	17447	1646.07	3570.43	1190.81	3	1	DDLDPEKJDSEPGSQR		1801.78	5 4 0 1 0 0	H(5)N(4)F(1)	(N(F)(N(H(H(N(H)))(H(N(H))))))	2983	0 1 0 0 0 0;0 1 0 1 0 0;0 2 0 0 0 0;0 2 0 1 0 0;1 2 0 0 0 0;1 2 0 1 0 0;2 2 0 0 0 0;2 2 0 1 0 0;2 3 0 0 0 0;2 3 0 1 0 0;3 2 0 0 0 0;3 2 0 1 0 0;3 3 0 0 0 0;3 3 0 1 0 0;3 4 0 0 0 0;3 4 0 1 0 0;4 3 0 0 0 0;4 3 0 1 0 0;4 4 0 0 0 0;4 4 0 1 0 0;5 4 0 0 0 0;	1768.64	8	43.1715	25.3934	76.188	9	0.00631	1.76847	0.73913	0.53333	0	0	0	0	1.15431e-28	7.56249e-30	-1	0	7.56249e-30	sp|P54289|CA2D1_HUMAN	CACNA2D1	136	10482800	79575200			-1	-1	-1		0	0	0
Lumos3_2ul_hili_150um_30cm_150min_HCD_gradient_3_20210719_F1_R1.17493.17493.2.0.dta	Lumos3_2ul_hili_150um_30cm_150min_HCD_gradient_3_20210719_F1_R1.17493.17493.2.0.dta	Lumos3_2ul_hili_150um_30cm_150min_HCD_gradient_3_20210719_F1_R1	17493	1650.21	3154.26	1577.63	2	1	JVSVAEGK		803.426	5 4 2 1 0 0	H(5)N(4)A(2)F(1)	(N(F)(N(H(H(N(H(A))))(H(N(H(A)))))))	1675	0 1 0 0 0 0;0 1 0 1 0 0;0 2 0 0 0 0;0 2 0 1 0 0;1 2 0 0 0 0;1 2 0 1 0 0;2 2 0 0 0 0;2 2 0 1 0 0;2 3 0 0 0 0;2 3 0 1 0 0;3 2 0 0 0 0;3 2 0 1 0 0;3 3 0 0 0 0;3 3 0 1 0 0;3 3 1 0 0 0;3 3 1 1 0 0;3 4 0 0 0 0;3 4 0 1 0 0;4 3 0 0 0 0;4 3 0 1 0 0;4 3 1 0 0 0;4 3 1 1 0 0;4 4 0 0 0 0;4 4 0 1 0 0;4 4 1 0 0 0;4 4 1 1 0 0;5 4 0 0 0 0;5 4 0 1 0 0;5 4 1 0 0 0;5 4 1 1 0 0;5 4 2 0 0 0;	2350.83	1	21.6493	18.4659	27.5613	9	0.00455	1.44096	0.36364	0.92857	0	0	0	0	6.12797e-10	1.43826e-11	-1	0	1.43826e-11	sp|Q9P2B2|FPRP_HUMAN	PTGFRN	286	2072710	7545450			-1	-1	-1		0	0	0
Lumos3_2ul_hili_150um_30cm_150min_HCD_gradient_3_20210719_F1_R1.17528.17528.3.0.dta	Lumos3_2ul_hili_150um_30cm_150min_HCD_gradient_3_20210719_F1_R1.17528.17528.3.0.dta	Lumos3_2ul_hili_150um_30cm_150min_HCD_gradient_3_20210719_F1_R1	17528	1653.48	2695.18	899.066	3	1	KLJYTLSQGHR		1316.71	6 2 0 0 0 0	H(6)N(2)	(N(N(H(H(H))(H(H(H))))))	7405	0 1 0 0 0 0;0 2 0 0 0 0;1 2 0 0 0 0;2 2 0 0 0 0;3 2 0 0 0 0;4 2 0 0 0 0;5 2 0 0 0 0;	1378.48	3	33.3617	17.6567	62.5281	7	-0.00055	-0.20531	1	0.75	0	0	0	0	1.84255e-23	7.78968e-25	-1	0.000259269	0.000259269	sp|P15144|AMPN_HUMAN	ANPEP	128	15943900	78829000			-1	-1	-1		0	0	0
Lumos3_2ul_hili_150um_30cm_150min_HCD_gradient_3_20210719_F1_R1.17540.17540.2.0.dta	Lumos3_2ul_hili_150um_30cm_150min_HCD_gradient_3_20210719_F1_R1.17540.17540.2.0.dta	Lumos3_2ul_hili_150um_30cm_150min_HCD_gradient_3_20210719_F1_R1	17540	1654.45	2498.03	1249.52	2	1	JVSVAEGK		803.426	4 3 1 1 0 0	H(4)N(3)A(1)F(1)	(N(F)(N(H(H)(H(N(H(A)))))))	3677	0 1 0 0 0 0;0 1 0 1 0 0;0 2 0 0 0 0;0 2 0 1 0 0;1 2 0 0 0 0;1 2 0 1 0 0;2 2 0 0 0 0;2 2 0 1 0 0;2 3 0 0 0 0;2 3 0 1 0 0;3 2 0 0 0 0;3 2 0 1 0 0;3 3 0 0 0 0;3 3 0 1 0 0;3 3 1 0 0 0;3 3 1 1 0 0;4 3 0 0 0 0;4 3 0 1 0 0;4 3 1 0 0 0;	1694.6	1	20.0854	17.6313	24.6431	8	0.00284	1.13676	0.47619	0.85714	0	0	0	0	6.8981e-09	1.8009e-10	-1	0.000259269	0.000259269	sp|Q9P2B2|FPRP_HUMAN	PTGFRN	286	519711	1791430			-1	-1	-1		0	0	0
Lumos3_2ul_hili_150um_30cm_150min_HCD_gradient_3_20210719_F1_R1.17552.17552.3.1.dta	Lumos3_2ul_hili_150um_30cm_150min_HCD_gradient_3_20210719_F1_R1.17552.17552.3.1.dta	Lumos3_2ul_hili_150um_30cm_150min_HCD_gradient_3_20210719_F1_R1	17552	1655.64	2533.13	845.049	3	1	KLJYTLSQGHR		1316.71	5 2 0 0 0 0	H(5)N(2)	(N(N(H(H)(H(H(H))))))	10687	0 1 0 0 0 0;0 2 0 0 0 0;1 2 0 0 0 0;2 2 0 0 0 0;3 2 0 0 0 0;4 2 0 0 0 0;	1216.42	3	31.9135	19.9136	54.199	7	0.00132	0.52034	1	0.75	0	0	0	0	3.11492e-20	1.18158e-21	-1	0	1.18158e-21	sp|P15144|AMPN_HUMAN	ANPEP	128	7688380	30737300			-1	-1	-1		0	0	0
Lumos3_2ul_hili_150um_30cm_150min_HCD_gradient_3_20210719_F1_R1.17626.17626.2.0.dta	Lumos3_2ul_hili_150um_30cm_150min_HCD_gradient_3_20210719_F1_R1.17626.17626.2.0.dta	Lumos3_2ul_hili_150um_30cm_150min_HCD_gradient_3_20210719_F1_R1	17626	1662.28	2373.96	1187.48	2	1	JSTAVWR		833.426	7 2 0 0 0 0	H(7)N(2)	(N(N(H(H(H))(H(H(H(H)))))))	7399	0 1 0 0 0 0;0 2 0 0 0 0;1 2 0 0 0 0;2 2 0 0 0 0;3 2 0 0 0 0;4 2 0 0 0 0;5 2 0 0 0 0;6 2 0 0 0 0;	1540.53	1	35.5184	28.3706	48.7929	7	0.00208	0.87627	0.8	1.25	0	0	0	0	3.79894e-18	1.30125e-19	-1	0	1.30125e-19	sp|Q6UW63|KDEL1_HUMAN	KDELC1	302	4901680	16553200			-1	-1	-1		0	0	0
Lumos3_2ul_hili_150um_30cm_150min_HCD_gradient_3_20210719_F1_R1.17640.17640.3.3.dta	Lumos3_2ul_hili_150um_30cm_150min_HCD_gradient_3_20210719_F1_R1.17640.17640.3.3.dta	Lumos3_2ul_hili_150um_30cm_150min_HCD_gradient_3_20210719_F1_R1	17640	1663.64	2371.08	791.031	3	1	KLJYTLSQGHR		1316.71	4 2 0 0 0 0	H(4)N(2)	(N(N(H(H)(H(H)))))	10698	0 1 0 0 0 0;0 2 0 0 0 0;1 2 0 0 0 0;2 2 0 0 0 0;3 2 0 0 0 0;	1054.37	3	50.5501	39.2224	71.5872	7	0.00125	0.52656	1	0.95	0	0	0	0	6.28612e-27	3.08798e-28	-1	0	3.08798e-28	sp|P15144|AMPN_HUMAN	ANPEP	128	5440330	15763300			-1	-1	-1		0	0	0
Lumos3_2ul_hili_150um_30cm_150min_HCD_gradient_3_20210719_F1_R1.17685.17685.2.0.dta	Lumos3_2ul_hili_150um_30cm_150min_HCD_gradient_3_20210719_F1_R1.17685.17685.2.0.dta	Lumos3_2ul_hili_150um_30cm_150min_HCD_gradient_3_20210719_F1_R1	17685	1667.5	2620.03	1310.52	2	1	JNSWVK		747.378	6 3 1 0 0 0	H(6)N(3)A(1)	(N(N(H(H)(H(H)(H(N(H(A))))))))	10693	0 1 0 0 0 0;0 2 0 0 0 0;1 2 0 0 0 0;2 2 0 0 0 0;3 2 0 0 0 0;3 3 0 0 0 0;4 2 0 0 0 0;4 3 0 0 0 0;4 3 1 0 0 0;5 2 0 0 0 0;5 3 0 0 0 0;5 3 1 0 0 0;6 3 0 0 0 0;	1872.65	1	25.6861	22.5994	31.4184	7	0.00259	0.988	0.6	1.2	0	0	0	0	2.06331e-11	5.43082e-13	-1	0	5.43082e-13	sp|Q9P2B2|FPRP_HUMAN	PTGFRN	525	1562560	5933800			-1	-1	-1		0	0	0
Lumos3_2ul_hili_150um_30cm_150min_HCD_gradient_3_20210719_F1_R1.17706.17706.3.0.dta	Lumos3_2ul_hili_150um_30cm_150min_HCD_gradient_3_20210719_F1_R1.17706.17706.3.0.dta	Lumos3_2ul_hili_150um_30cm_150min_HCD_gradient_3_20210719_F1_R1	17706	1669.38	4224.53	1408.85	3	1	CHEGJGTFECGACR	1,Carbamidomethyl[C];10,Carbamidomethyl[C];13,Carbamidomethyl[C];	1654.62	6 5 2 0 0 0	H(6)N(5)A(2)	(N(N(H(H(N(H(A))))(H(N(H))(N(H(A)))))))	8836	0 1 0 0 0 0;0 2 0 0 0 0;1 2 0 0 0 0;2 2 0 0 0 0;2 3 0 0 0 0;2 4 0 0 0 0;3 2 0 0 0 0;3 3 0 0 0 0;3 3 1 0 0 0;3 4 0 0 0 0;3 4 1 0 0 0;3 5 0 0 0 0;4 3 0 0 0 0;4 3 1 0 0 0;4 4 0 0 0 0;4 4 1 0 0 0;4 5 0 0 0 0;4 5 1 0 0 0;5 4 0 0 0 0;5 4 1 0 0 0;5 4 2 0 0 0;5 5 0 0 0 0;5 5 1 0 0 0;5 5 2 0 0 0;6 5 0 0 0 0;6 5 1 0 0 0;	2569.9	5	33.2377	19.7054	58.3689	7	0.00814	1.92613	0.53571	0.57692	0	0	0	0	7.51199e-22	2.97825e-23	-1	0	2.97825e-23	sp|P05556|ITB1_HUMAN	ITGB1	481	1569060	15349200			-1	-1	-1		0	0	0
Lumos3_2ul_hili_150um_30cm_150min_HCD_gradient_3_20210719_F1_R1.17763.17763.3.1.dta	Lumos3_2ul_hili_150um_30cm_150min_HCD_gradient_3_20210719_F1_R1.17763.17763.3.1.dta	Lumos3_2ul_hili_150um_30cm_150min_HCD_gradient_3_20210719_F1_R1	17763	1674.45	2695.18	899.066	3	1	KLJYTLSQGHR		1316.71	6 2 0 0 0 0	H(6)N(2)	(N(N(H(H(H))(H(H)(H)))))	7413	0 1 0 0 0 0;0 2 0 0 0 0;1 2 0 0 0 0;2 2 0 0 0 0;3 2 0 0 0 0;4 2 0 0 0 0;5 2 0 0 0 0;	1378.48	3	41.384	25.7598	70.4003	7	-0.00024	-0.09066	1	0.85	0	0	0	0	1.77393e-26	1.01601e-27	-1	0	1.01601e-27	sp|P15144|AMPN_HUMAN	ANPEP	128	15943900	78829000			-1	-1	-1		0	0	0
Lumos3_2ul_hili_150um_30cm_150min_HCD_gradient_3_20210719_F1_R1.17776.17776.2.0.dta	Lumos3_2ul_hili_150um_30cm_150min_HCD_gradient_3_20210719_F1_R1.17776.17776.2.0.dta	Lumos3_2ul_hili_150um_30cm_150min_HCD_gradient_3_20210719_F1_R1	17776	1675.51	2423.93	1212.47	2	1	JFTMNEK		883.398	7 2 0 0 0 0	H(7)N(2)	(N(N(H(H(H(H)))(H(H(H))))))	7115	0 1 0 0 0 0;0 2 0 0 0 0;1 2 0 0 0 0;2 2 0 0 0 0;3 2 0 0 0 0;4 2 0 0 0 0;5 2 0 0 0 0;6 2 0 0 0 0;	1540.53	1	18.3689	21.6305	12.3118	5	0.00057	0.23525	0.5	1.08333	0	0	0	0	0.000263478	8.061e-06	-1	0	8.061e-06	sp|Q92820|GGH_HUMAN	GGH	203	658425	2576870			-1	-1	-1		0	0	0
Lumos3_2ul_hili_150um_30cm_150min_HCD_gradient_3_20210719_F1_R1.17777.17777.2.0.dta	Lumos3_2ul_hili_150um_30cm_150min_HCD_gradient_3_20210719_F1_R1.17777.17777.2.0.dta	Lumos3_2ul_hili_150um_30cm_150min_HCD_gradient_3_20210719_F1_R1	17777	1675.59	2468.98	1235	2	1	YTSYJVSEK		1090.51	6 2 0 0 0 0	H(6)N(2)	(N(N(H(H(H))(H(H(H))))))	7405	0 1 0 0 0 0;0 2 0 0 0 0;1 2 0 0 0 0;2 2 0 0 0 0;3 2 0 0 0 0;4 2 0 0 0 0;5 2 0 0 0 0;	1378.48	5	28.2873	13.0009	56.6764	7	0.00262	1.06022	1	0.5625	0	0	0	0	3.4083e-21	1.50721e-22	-1	0.00136085	0.00136085	sp|Q86XX4|FRAS1_HUMAN	FRAS1	2563	1054530	3566070			-1	-1	-1		0	0	0
Lumos3_2ul_hili_150um_30cm_150min_HCD_gradient_3_20210719_F1_R1.17896.17896.3.0.dta	Lumos3_2ul_hili_150um_30cm_150min_HCD_gradient_3_20210719_F1_R1.17896.17896.3.0.dta	Lumos3_2ul_hili_150um_30cm_150min_HCD_gradient_3_20210719_F1_R1	17896	1686.12	3639.48	1213.83	3	1	NJHTASILDR		1140.58	7 6 0 1 0 0	H(7)N(6)F(1)	(N(F)(N(H(H(N(H)))(H(N(H(N(H(N(H))))))))))	2955	0 1 0 0 0 0;0 1 0 1 0 0;0 2 0 0 0 0;0 2 0 1 0 0;1 2 0 0 0 0;1 2 0 1 0 0;2 2 0 0 0 0;2 2 0 1 0 0;2 3 0 0 0 0;2 3 0 1 0 0;3 2 0 0 0 0;3 2 0 1 0 0;3 3 0 0 0 0;3 3 0 1 0 0;3 4 0 0 0 0;3 4 0 1 0 0;4 3 0 0 0 0;4 3 0 1 0 0;4 4 0 0 0 0;4 4 0 1 0 0;4 5 0 0 0 0;4 5 0 1 0 0;5 4 0 0 0 0;5 4 0 1 0 0;5 5 0 0 0 0;5 5 0 1 0 0;5 6 0 0 0 0;5 6 0 1 0 0;6 5 0 0 0 0;6 5 0 1 0 0;6 6 0 0 0 0;6 6 0 1 0 0;7 6 0 0 0 0;	2498.9	2	56.5832	18.1079	128.037	9	-0.00216	-0.59314	0.71429	0.72222	0	0	0	0	7.70301e-48	6.879e-49	-1	0	6.879e-49	sp|P08962|CD63_HUMAN	CD63	130	25563100	153988000			-1	-1	-1		0	0	0
Lumos3_2ul_hili_150um_30cm_150min_HCD_gradient_3_20210719_F1_R1.17897.17897.3.0.dta	Lumos3_2ul_hili_150um_30cm_150min_HCD_gradient_3_20210719_F1_R1.17897.17897.3.0.dta	Lumos3_2ul_hili_150um_30cm_150min_HCD_gradient_3_20210719_F1_R1	17897	1686.2	4004.62	1335.54	3	1	NJHTASILDR		1140.58	8 7 0 1 0 0	H(8)N(7)F(1)	(N(F)(N(H(H(N(H))(N(H)))(H(N(H))(N(H(N(H))))))))	2908	0 1 0 0 0 0;0 1 0 1 0 0;0 2 0 0 0 0;0 2 0 1 0 0;1 2 0 0 0 0;1 2 0 1 0 0;2 2 0 0 0 0;2 2 0 1 0 0;2 3 0 0 0 0;2 3 0 1 0 0;2 4 0 0 0 0;2 4 0 1 0 0;3 2 0 0 0 0;3 2 0 1 0 0;3 3 0 0 0 0;3 3 0 1 0 0;3 4 0 0 0 0;3 4 0 1 0 0;3 5 0 0 0 0;3 5 0 1 0 0;3 6 0 0 0 0;3 6 0 1 0 0;4 3 0 0 0 0;4 3 0 1 0 0;4 4 0 0 0 0;4 4 0 1 0 0;4 5 0 0 0 0;4 5 0 1 0 0;4 6 0 0 0 0;4 6 0 1 0 0;4 7 0 0 0 0;4 7 0 1 0 0;5 4 0 0 0 0;5 4…	2864.04	2	40.5053	11.431	94.5005	9	0.00495	1.23565	0.50943	0.55556	0	0	0	0	1.89464e-35	1.56077e-36	-1	0.00427625	0.00427625	sp|P08962|CD63_HUMAN	CD63	130	8699430	69369400			-1	-1	-1		0	0	0
Lumos3_2ul_hili_150um_30cm_150min_HCD_gradient_3_20210719_F1_R1.17950.17950.2.0.dta	Lumos3_2ul_hili_150um_30cm_150min_HCD_gradient_3_20210719_F1_R1.17950.17950.2.0.dta	Lumos3_2ul_hili_150um_30cm_150min_HCD_gradient_3_20210719_F1_R1	17950	1690.9	2211.9	1106.45	2	1	JSTAVWR		833.426	6 2 0 0 0 0	H(6)N(2)	(N(N(H(H(H))(H(H)(H)))))	7413	0 1 0 0 0 0;0 2 0 0 0 0;1 2 0 0 0 0;2 2 0 0 0 0;3 2 0 0 0 0;4 2 0 0 0 0;5 2 0 0 0 0;	1378.48	1	49.1046	36.4416	72.6214	7	-0.00059	-0.26599	1	1.33333	0	0	0	0	2.55114e-27	1.45842e-28	-1	0	1.45842e-28	sp|Q6UW63|KDEL1_HUMAN	KDELC1	302	45718200	142327000			-1	-1	-1		0	0	0
Lumos3_2ul_hili_150um_30cm_150min_HCD_gradient_3_20210719_F1_R1.17951.17951.2.0.dta	Lumos3_2ul_hili_150um_30cm_150min_HCD_gradient_3_20210719_F1_R1.17951.17951.2.0.dta	Lumos3_2ul_hili_150um_30cm_150min_HCD_gradient_3_20210719_F1_R1	17951	1690.99	2261.87	1131.44	2	1	JFTMNEK		883.398	6 2 0 0 0 0	H(6)N(2)	(N(N(H(H(H))(H(H)(H)))))	7413	0 1 0 0 0 0;0 2 0 0 0 0;1 2 0 0 0 0;2 2 0 0 0 0;3 2 0 0 0 0;4 2 0 0 0 0;5 2 0 0 0 0;	1378.48	1	45.1448	40.5739	53.6336	7	-0.0007	-0.30874	0.88889	1.41667	0	0	0	0	5.15822e-20	1.98604e-21	-1	0	1.98604e-21	sp|Q92820|GGH_HUMAN	GGH	203	21648300	69016600			-1	-1	-1		0	0	0
Lumos3_2ul_hili_150um_30cm_150min_HCD_gradient_3_20210719_F1_R1.17954.17954.2.0.dta	Lumos3_2ul_hili_150um_30cm_150min_HCD_gradient_3_20210719_F1_R1.17954.17954.2.0.dta	Lumos3_2ul_hili_150um_30cm_150min_HCD_gradient_3_20210719_F1_R1	17954	1691.23	2388.97	1194.99	2	1	NIETJYTR		1010.49	6 2 0 0 0 0	H(6)N(2)	(N(N(H(H(H))(H(H)(H)))))	7413	0 1 0 0 0 0;0 2 0 0 0 0;1 2 0 0 0 0;2 2 0 0 0 0;3 2 0 0 0 0;4 2 0 0 0 0;5 2 0 0 0 0;	1378.48	5	30.0931	13.0514	61.742	7	0.00171	0.71397	1	0.57143	0	0	0	0	3.70815e-23	1.66828e-24	-1	0.00114077	0.00114077	sp|O75503|CLN5_HUMAN	CLN5	255	3795120	9991990			-1	-1	-1		0	0	0
Lumos3_2ul_hili_150um_30cm_150min_HCD_gradient_3_20210719_F1_R1.17963.17963.3.0.dta	Lumos3_2ul_hili_150um_30cm_150min_HCD_gradient_3_20210719_F1_R1.17963.17963.3.0.dta	Lumos3_2ul_hili_150um_30cm_150min_HCD_gradient_3_20210719_F1_R1	17963	1692.17	2898.26	966.759	3	1	KLJYTLSQGHR		1316.71	6 3 0 0 0 0	H(6)N(3)	(N(N(H(H(H(H)))(H(N(H))))))	7127	0 1 0 0 0 0;0 2 0 0 0 0;1 2 0 0 0 0;2 2 0 0 0 0;2 3 0 0 0 0;3 2 0 0 0 0;3 3 0 0 0 0;4 2 0 0 0 0;4 3 0 0 0 0;5 2 0 0 0 0;5 3 0 0 0 0;	1581.56	3	27.9491	18.6147	45.2845	7	0.00022	0.07595	0.69231	0.7	0	0	0	0	8.39329e-17	2.54095e-18	-1	0	2.54095e-18	sp|P15144|AMPN_HUMAN	ANPEP	128	2188040	10213700			-1	-1	-1		0	0	0
Lumos3_2ul_hili_150um_30cm_150min_HCD_gradient_3_20210719_F1_R1.17990.17990.2.0.dta	Lumos3_2ul_hili_150um_30cm_150min_HCD_gradient_3_20210719_F1_R1.17990.17990.2.0.dta	Lumos3_2ul_hili_150um_30cm_150min_HCD_gradient_3_20210719_F1_R1	17990	1694.56	2593.03	1297.02	2	1	FJSSSSSLEEK		1214.55	6 2 0 0 0 0	H(6)N(2)	(N(N(H(H)(H(H)(H(H))))))	10692	0 1 0 0 0 0;0 2 0 0 0 0;1 2 0 0 0 0;2 2 0 0 0 0;3 2 0 0 0 0;4 2 0 0 0 0;5 2 0 0 0 0;	1378.48	2	79.0523	82.3697	72.8912	7	4e-05	0.01684	1	1.4	0	0	0	0	2.01694e-27	1.23499e-28	-1	0	1.23499e-28	sp|Q9H173|SIL1_HUMAN	SIL1	193	20652000	73980000			-1	-1	-1		0	0	0
Lumos3_2ul_hili_150um_30cm_150min_HCD_gradient_3_20210719_F1_R1.18060.18060.3.0.dta	Lumos3_2ul_hili_150um_30cm_150min_HCD_gradient_3_20210719_F1_R1.18060.18060.3.0.dta	Lumos3_2ul_hili_150um_30cm_150min_HCD_gradient_3_20210719_F1_R1	18060	1701.07	2533.13	845.049	3	1	KLJYTLSQGHR		1316.71	5 2 0 0 0 0	H(5)N(2)	(N(N(H(H(H))(H(H)))))	7414	0 1 0 0 0 0;0 2 0 0 0 0;1 2 0 0 0 0;2 2 0 0 0 0;3 2 0 0 0 0;4 2 0 0 0 0;	1216.42	3	30.2486	16.4848	55.81	7	0.00152	0.60087	1	0.65	0	0	0	0	7.39165e-21	3.13721e-22	-1	0.000510074	0.000510074	sp|P15144|AMPN_HUMAN	ANPEP	128	10911100	46299700			-1	-1	-1		0	0	0
Lumos3_2ul_hili_150um_30cm_150min_HCD_gradient_3_20210719_F1_R1.18110.18110.3.0.dta	Lumos3_2ul_hili_150um_30cm_150min_HCD_gradient_3_20210719_F1_R1.18110.18110.3.0.dta	Lumos3_2ul_hili_150um_30cm_150min_HCD_gradient_3_20210719_F1_R1	18110	1705.55	3639.48	1213.83	3	1	NJHTASILDR		1140.58	7 6 0 1 0 0	H(7)N(6)F(1)	(N(F)(N(H(H(N(H(N(H)))))(H(N(H(N(H))))))))	2067	0 1 0 0 0 0;0 1 0 1 0 0;0 2 0 0 0 0;0 2 0 1 0 0;1 2 0 0 0 0;1 2 0 1 0 0;2 2 0 0 0 0;2 2 0 1 0 0;2 3 0 0 0 0;2 3 0 1 0 0;3 2 0 0 0 0;3 2 0 1 0 0;3 3 0 0 0 0;3 3 0 1 0 0;3 4 0 0 0 0;3 4 0 1 0 0;4 3 0 0 0 0;4 3 0 1 0 0;4 4 0 0 0 0;4 4 0 1 0 0;4 5 0 0 0 0;4 5 0 1 0 0;5 4 0 0 0 0;5 4 0 1 0 0;5 5 0 0 0 0;5 5 0 1 0 0;5 6 0 0 0 0;5 6 0 1 0 0;6 5 0 0 0 0;6 5 0 1 0 0;6 6 0 0 0 0;6 6 0 1 0 0;7 6 0 0 0 0;	2498.9	2	36.6786	11.4217	83.5842	8	0.00021	0.05805	0.68571	0.55556	0	0	0	0	2.0043e-31	1.44535e-32	-1	0.00427625	0.00427625	sp|P08962|CD63_HUMAN	CD63	130	25563100	153988000			-1	-1	-1		0	0	0
Lumos3_2ul_hili_150um_30cm_150min_HCD_gradient_3_20210719_F1_R1.18172.18172.2.1.dta	Lumos3_2ul_hili_150um_30cm_150min_HCD_gradient_3_20210719_F1_R1.18172.18172.2.1.dta	Lumos3_2ul_hili_150um_30cm_150min_HCD_gradient_3_20210719_F1_R1	18172	1711	2211.9	1106.45	2	1	JSTAVWR		833.426	6 2 0 0 0 0	H(6)N(2)	(N(N(H(H(H))(H(H)(H)))))	7413	0 1 0 0 0 0;0 2 0 0 0 0;1 2 0 0 0 0;2 2 0 0 0 0;3 2 0 0 0 0;4 2 0 0 0 0;5 2 0 0 0 0;	1378.48	1	22.498	12.5992	40.8813	7	-0.00036	-0.16291	0.77778	0.83333	0	0	0	0	4.09793e-15	1.2718e-16	-1	0.00246195	0.00246195	sp|Q6UW63|KDEL1_HUMAN	KDELC1	302	45718200	142327000			-1	-1	-1		0	0	0
Lumos3_2ul_hili_150um_30cm_150min_HCD_gradient_3_20210719_F1_R1.18176.18176.2.0.dta	Lumos3_2ul_hili_150um_30cm_150min_HCD_gradient_3_20210719_F1_R1.18176.18176.2.0.dta	Lumos3_2ul_hili_150um_30cm_150min_HCD_gradient_3_20210719_F1_R1	18176	1711.33	2261.87	1131.44	2	1	JFTMNEK		883.398	6 2 0 0 0 0	H(6)N(2)	(N(N(H(H(H))(H(H(H))))))	7405	0 1 0 0 0 0;0 2 0 0 0 0;1 2 0 0 0 0;2 2 0 0 0 0;3 2 0 0 0 0;4 2 0 0 0 0;5 2 0 0 0 0;	1378.48	1	20.8702	18.1431	25.9347	6	-0.00066	-0.29283	0.66667	1	0	0	0	0	2.39582e-09	5.93632e-11	-1	0	5.93632e-11	sp|Q92820|GGH_HUMAN	GGH	203	21648300	69016600			-1	-1	-1		0	0	0
Lumos3_2ul_hili_150um_30cm_150min_HCD_gradient_3_20210719_F1_R1.18194.18194.3.0.dta	Lumos3_2ul_hili_150um_30cm_150min_HCD_gradient_3_20210719_F1_R1.18194.18194.3.0.dta	Lumos3_2ul_hili_150um_30cm_150min_HCD_gradient_3_20210719_F1_R1	18194	1713.01	3274.35	1092.12	3	1	NJHTASILDR		1140.58	6 5 0 1 0 0	H(6)N(5)F(1)	(N(F)(N(H(H(N(H)))(H(N(H(N(H))))))))	2957	0 1 0 0 0 0;0 1 0 1 0 0;0 2 0 0 0 0;0 2 0 1 0 0;1 2 0 0 0 0;1 2 0 1 0 0;2 2 0 0 0 0;2 2 0 1 0 0;2 3 0 0 0 0;2 3 0 1 0 0;3 2 0 0 0 0;3 2 0 1 0 0;3 3 0 0 0 0;3 3 0 1 0 0;3 4 0 0 0 0;3 4 0 1 0 0;4 3 0 0 0 0;4 3 0 1 0 0;4 4 0 0 0 0;4 4 0 1 0 0;4 5 0 0 0 0;4 5 0 1 0 0;5 4 0 0 0 0;5 4 0 1 0 0;5 5 0 0 0 0;5 5 0 1 0 0;6 5 0 0 0 0;	2133.77	2	49.144	17.8483	107.264	9	0.00427	1.30324	0.72414	0.72222	0	0	0	0	3.9453e-40	2.60632e-41	-1	0	2.60632e-41	sp|P08962|CD63_HUMAN	CD63	130	32743600	170842000			-1	-1	-1		0	0	0
Lumos3_2ul_hili_150um_30cm_150min_HCD_gradient_3_20210719_F1_R1.18264.18264.2.0.dta	Lumos3_2ul_hili_150um_30cm_150min_HCD_gradient_3_20210719_F1_R1.18264.18264.2.0.dta	Lumos3_2ul_hili_150um_30cm_150min_HCD_gradient_3_20210719_F1_R1	18264	1719.13	2439.01	1220.01	2	1	QDALQPFJK		1060.54	6 2 0 0 0 0	H(6)N(2)	(N(N(H(H(H))(H(H(H))))))	7405	0 1 0 0 0 0;0 2 0 0 0 0;1 2 0 0 0 0;2 2 0 0 0 0;3 2 0 0 0 0;4 2 0 0 0 0;5 2 0 0 0 0;	1378.48	8	28.2998	12.5918	57.4719	7	-0.01009	-4.13748	1	0.5625	0	0	0	0	1.67426e-21	7.318e-23	-1	0.00246195	0.00246195	sp|Q9NQX0|PRDM6_HUMAN	PRDM6	405	5310720	17978000			-1	-1	-1		0	0	0
Lumos3_2ul_hili_150um_30cm_150min_HCD_gradient_3_20210719_F1_R1.18265.18265.2.0.dta	Lumos3_2ul_hili_150um_30cm_150min_HCD_gradient_3_20210719_F1_R1.18265.18265.2.0.dta	Lumos3_2ul_hili_150um_30cm_150min_HCD_gradient_3_20210719_F1_R1	18265	1719.21	2468.06	1234.54	2	1	AJATIEVK		845.473	5 4 0 0 0 0	H(5)N(4)	(N(N(H(H(N(H)))(H(N(H))))))	9996	0 1 0 0 0 0;0 2 0 0 0 0;1 2 0 0 0 0;2 2 0 0 0 0;2 3 0 0 0 0;3 2 0 0 0 0;3 3 0 0 0 0;3 4 0 0 0 0;4 3 0 0 0 0;4 4 0 0 0 0;	1622.58	2	29.742	29.5963	30.0127	7	0.00846	3.42861	0.66667	1.14286	0	0	0	0	7.25739e-11	1.72869e-12	-1	0	1.72869e-12	sp|Q9Y639|NPTN_HUMAN	NPTN	229	1234800	4889740			-1	-1	-1		0	0	0
Lumos3_2ul_hili_150um_30cm_150min_HCD_gradient_3_20210719_F1_R1.18326.18326.2.0.dta	Lumos3_2ul_hili_150um_30cm_150min_HCD_gradient_3_20210719_F1_R1.18326.18326.2.0.dta	Lumos3_2ul_hili_150um_30cm_150min_HCD_gradient_3_20210719_F1_R1	18326	1724.61	2357	1179	2	1	NJHTASILDR		1140.58	5 2 0 0 0 0	H(5)N(2)	(N(N(H(H)(H(H(H))))))	10687	0 1 0 0 0 0;0 2 0 0 0 0;1 2 0 0 0 0;2 2 0 0 0 0;3 2 0 0 0 0;4 2 0 0 0 0;	1216.42	2	34.0528	16.9171	65.8764	7	0.00398	1.68947	1	0.66667	0	0	0	0	9.47437e-25	5.25311e-26	-1	0.000259269	0.000259269	sp|P08962|CD63_HUMAN	CD63	130	1941840	5674800			-1	-1	-1		0	0	0
Lumos3_2ul_hili_150um_30cm_150min_HCD_gradient_3_20210719_F1_R1.18353.18353.2.0.dta	Lumos3_2ul_hili_150um_30cm_150min_HCD_gradient_3_20210719_F1_R1.18353.18353.2.0.dta	Lumos3_2ul_hili_150um_30cm_150min_HCD_gradient_3_20210719_F1_R1	18353	1727.02	2236.89	1118.95	2	1	JSTAYFR		858.41	6 2 0 0 0 0	H(6)N(2)	(N(N(H(H(H))(H(H(H))))))	7405	0 1 0 0 0 0;0 2 0 0 0 0;1 2 0 0 0 0;2 2 0 0 0 0;3 2 0 0 0 0;4 2 0 0 0 0;5 2 0 0 0 0;	1378.48	1	30.185	19.8546	49.3702	7	0.00213	0.9543	0.88889	1.08333	0	0	0	0	2.27968e-18	8.30315e-20	-1	0	8.30315e-20	sp|Q8NBL1|PGLT1_HUMAN	POGLUT1	204	2947030	10061600			-1	-1	-1		0	0	0
Lumos3_2ul_hili_150um_30cm_150min_HCD_gradient_3_20210719_F1_R1.18354.18354.2.0.dta	Lumos3_2ul_hili_150um_30cm_150min_HCD_gradient_3_20210719_F1_R1.18354.18354.2.0.dta	Lumos3_2ul_hili_150um_30cm_150min_HCD_gradient_3_20210719_F1_R1	18354	1727.1	2650.08	1325.54	2	1	JSSVEAFK		881.436	5 4 0 1 0 0	H(5)N(4)F(1)	(N(F)(N(H(H(N(H)))(H(N(H))))))	2983	0 1 0 0 0 0;0 1 0 1 0 0;0 2 0 0 0 0;0 2 0 1 0 0;1 2 0 0 0 0;1 2 0 1 0 0;2 2 0 0 0 0;2 2 0 1 0 0;2 3 0 0 0 0;2 3 0 1 0 0;3 2 0 0 0 0;3 2 0 1 0 0;3 3 0 0 0 0;3 3 0 1 0 0;3 4 0 0 0 0;3 4 0 1 0 0;4 3 0 0 0 0;4 3 0 1 0 0;4 4 0 0 0 0;4 4 0 1 0 0;5 4 0 0 0 0;	1768.64	1	42.002	42.0847	41.8483	9	0.00319	1.20382	0.56522	1.35714	0	0	0	0	1.73996e-15	4.91058e-17	-1	0	4.91058e-17	sp|P42892|ECE1_HUMAN	ECE1	632	5255930	18744800			-1	-1	-1		0	0	0
Lumos3_2ul_hili_150um_30cm_150min_HCD_gradient_3_20210719_F1_R1.18405.18405.3.1.dta	Lumos3_2ul_hili_150um_30cm_150min_HCD_gradient_3_20210719_F1_R1.18405.18405.3.1.dta	Lumos3_2ul_hili_150um_30cm_150min_HCD_gradient_3_20210719_F1_R1	18405	1731.68	2650.08	884.03	3	1	JSSVEAFK		881.436	5 4 0 1 0 0	H(5)N(4)F(1)	(N(F)(N(H(H(N(H)))(H(N(H))))))	2983	0 1 0 0 0 0;0 1 0 1 0 0;0 2 0 0 0 0;0 2 0 1 0 0;1 2 0 0 0 0;1 2 0 1 0 0;2 2 0 0 0 0;2 2 0 1 0 0;2 3 0 0 0 0;2 3 0 1 0 0;3 2 0 0 0 0;3 2 0 1 0 0;3 3 0 0 0 0;3 3 0 1 0 0;3 4 0 0 0 0;3 4 0 1 0 0;4 3 0 0 0 0;4 3 0 1 0 0;4 4 0 0 0 0;4 4 0 1 0 0;5 4 0 0 0 0;	1768.64	1	22.1015	16.8418	31.8694	9	0.00053	0.19932	0.47826	0.85714	0	0	0	0	1.37348e-11	3.63359e-13	-1	0.000259269	0.000259269	sp|P42892|ECE1_HUMAN	ECE1	632	7007830	27468900			-1	-1	-1		0	0	0
Lumos3_2ul_hili_150um_30cm_150min_HCD_gradient_3_20210719_F1_R1.18421.18421.2.1.dta	Lumos3_2ul_hili_150um_30cm_150min_HCD_gradient_3_20210719_F1_R1.18421.18421.2.1.dta	Lumos3_2ul_hili_150um_30cm_150min_HCD_gradient_3_20210719_F1_R1	18421	1732.98	2284.95	1142.98	2	1	JSSVEAFK		881.436	4 3 0 1 0 0	H(4)N(3)F(1)	(N(F)(N(H(H)(H(N(H))))))	3710	0 1 0 0 0 0;0 1 0 1 0 0;0 2 0 0 0 0;0 2 0 1 0 0;1 2 0 0 0 0;1 2 0 1 0 0;2 2 0 0 0 0;2 2 0 1 0 0;2 3 0 0 0 0;2 3 0 1 0 0;3 2 0 0 0 0;3 2 0 1 0 0;3 3 0 0 0 0;3 3 0 1 0 0;4 3 0 0 0 0;	1403.51	1	25.2728	21.5705	32.1485	8	0.00338	1.47757	0.64706	1	0	0	0	0	1.06713e-11	2.73437e-13	-1	0	2.73437e-13	sp|P42892|ECE1_HUMAN	ECE1	632	1297990	4476220			-1	-1	-1		0	0	0
Lumos3_2ul_hili_150um_30cm_150min_HCD_gradient_3_20210719_F1_R1.18509.18509.3.0.dta	Lumos3_2ul_hili_150um_30cm_150min_HCD_gradient_3_20210719_F1_R1.18509.18509.3.0.dta	Lumos3_2ul_hili_150um_30cm_150min_HCD_gradient_3_20210719_F1_R1	18509	1740.78	3041.19	1014.4	3	1	EQYIHEJYSR		1338.61	8 2 0 0 0 0	H(8)N(2)	(N(N(H(H(H(H)))(H(H)(H)(H)))))	7123	0 1 0 0 0 0;0 2 0 0 0 0;1 2 0 0 0 0;2 2 0 0 0 0;3 2 0 0 0 0;4 2 0 0 0 0;5 2 0 0 0 0;6 2 0 0 0 0;7 2 0 0 0 0;	1702.58	7	32.4479	12.1009	70.2351	7	0.00205	0.67566	0.90909	0.33333	0	0	0	0	2.04977e-26	1.1532e-27	-1	0.00326442	0.00326442	sp|O60568|PLOD3_HUMAN	PLOD3	548	60489500	305163000			-1	-1	-1		0	0	0
Lumos3_2ul_hili_150um_30cm_150min_HCD_gradient_3_20210719_F1_R1.18524.18524.2.0.dta	Lumos3_2ul_hili_150um_30cm_150min_HCD_gradient_3_20210719_F1_R1.18524.18524.2.0.dta	Lumos3_2ul_hili_150um_30cm_150min_HCD_gradient_3_20210719_F1_R1	18524	1742	2226.91	1113.96	2	1	NIETJYTR		1010.49	5 2 0 0 0 0	H(5)N(2)	(N(N(H(H)(H(H)(H)))))	10697	0 1 0 0 0 0;0 2 0 0 0 0;1 2 0 0 0 0;2 2 0 0 0 0;3 2 0 0 0 0;4 2 0 0 0 0;	1216.42	5	17.9703	11.4082	30.1571	6	0.00194	0.86896	0.75	0.5	0	0	0	0	6.38373e-11	1.6038e-12	-1	0.00427625	0.00427625	sp|O75503|CLN5_HUMAN	CLN5	255	1872470	5622590			-1	-1	-1		0	0	0
Lumos3_2ul_hili_150um_30cm_150min_HCD_gradient_3_20210719_F1_R1.18567.18567.3.0.dta	Lumos3_2ul_hili_150um_30cm_150min_HCD_gradient_3_20210719_F1_R1.18567.18567.3.0.dta	Lumos3_2ul_hili_150um_30cm_150min_HCD_gradient_3_20210719_F1_R1	18567	1745.93	3041.19	1014.4	3	1	EQYIHEJYSR		1338.61	8 2 0 0 0 0	H(8)N(2)	(N(N(H(H(H(H)))(H(H(H(H)))))))	7107	0 1 0 0 0 0;0 2 0 0 0 0;1 2 0 0 0 0;2 2 0 0 0 0;3 2 0 0 0 0;4 2 0 0 0 0;5 2 0 0 0 0;6 2 0 0 0 0;7 2 0 0 0 0;	1702.58	7	58.5939	43.9925	85.7109	7	0.00203	0.66875	1	0.83333	0	0	0	0	3.26663e-32	2.20635e-33	-1	0	2.20635e-33	sp|O60568|PLOD3_HUMAN	PLOD3	548	60489500	305163000			-1	-1	-1		0	0	0
Lumos3_2ul_hili_150um_30cm_150min_HCD_gradient_3_20210719_F1_R1.18596.18596.3.0.dta	Lumos3_2ul_hili_150um_30cm_150min_HCD_gradient_3_20210719_F1_R1.18596.18596.3.0.dta	Lumos3_2ul_hili_150um_30cm_150min_HCD_gradient_3_20210719_F1_R1	18596	1748.5	3203.25	1068.42	3	1	EQYIHEJYSR		1338.61	9 2 0 0 0 0	H(9)N(2)	(N(N(H(H(H(H)))(H(H)(H(H)(H))))))	7121	0 1 0 0 0 0;0 2 0 0 0 0;1 2 0 0 0 0;2 2 0 0 0 0;3 2 0 0 0 0;4 2 0 0 0 0;5 2 0 0 0 0;6 2 0 0 0 0;7 2 0 0 0 0;8 2 0 0 0 0;	1864.63	7	93.4458	87.1374	105.162	7	0.00409	1.27663	1	1.16667	0	0	0	0	2.3366e-39	1.99479e-40	-1	0	1.99479e-40	sp|O60568|PLOD3_HUMAN	PLOD3	548	34031500	175478000			-1	-1	-1		0	0	0
Lumos3_2ul_hili_150um_30cm_150min_HCD_gradient_3_20210719_F1_R1.18609.18609.2.0.dta	Lumos3_2ul_hili_150um_30cm_150min_HCD_gradient_3_20210719_F1_R1.18609.18609.2.0.dta	Lumos3_2ul_hili_150um_30cm_150min_HCD_gradient_3_20210719_F1_R1	18609	1749.55	2099.82	1050.41	2	1	JFTMNEK		883.398	5 2 0 0 0 0	H(5)N(2)	(N(N(H(H(H))(H(H)))))	7414	0 1 0 0 0 0;0 2 0 0 0 0;1 2 0 0 0 0;2 2 0 0 0 0;3 2 0 0 0 0;4 2 0 0 0 0;	1216.42	1	15.2644	16.64	12.7097	5	0.00151	0.71677	0.625	0.83333	0	0	0	0	0.000184901	5.0769e-06	-1	0.000510074	0.000510074	sp|Q92820|GGH_HUMAN	GGH	203	9060060	28395400			-1	-1	-1		0	0	0
Lumos3_2ul_hili_150um_30cm_150min_HCD_gradient_3_20210719_F1_R1.18611.18611.2.0.dta	Lumos3_2ul_hili_150um_30cm_150min_HCD_gradient_3_20210719_F1_R1.18611.18611.2.0.dta	Lumos3_2ul_hili_150um_30cm_150min_HCD_gradient_3_20210719_F1_R1	18611	1749.71	2376.01	1188.51	2	1	LVSIJK		673.424	8 2 0 0 0 0	H(8)N(2)	(N(N(H(H(H(H)))(H(H)(H)(H)))))	7123	0 1 0 0 0 0;0 2 0 0 0 0;1 2 0 0 0 0;2 2 0 0 0 0;3 2 0 0 0 0;4 2 0 0 0 0;5 2 0 0 0 0;6 2 0 0 0 0;7 2 0 0 0 0;	1702.58	5	33.1669	18.6229	60.1771	7	0.00447	1.88248	0.81818	0.8	0	0	0	0	1.49538e-22	5.59313e-24	-1	0	5.59313e-24	sp|P25116|PAR1_HUMAN	F2R	75	2144280	7323580			-1	-1	-1		0	0	0
Lumos3_2ul_hili_150um_30cm_150min_HCD_gradient_3_20210719_F1_R1.18733.18733.3.0.dta	Lumos3_2ul_hili_150um_30cm_150min_HCD_gradient_3_20210719_F1_R1.18733.18733.3.0.dta	Lumos3_2ul_hili_150um_30cm_150min_HCD_gradient_3_20210719_F1_R1	18733	1760.46	3859.39	1287.14	3	1	CHEGJGTFECGACR	1,Carbamidomethyl[C];10,Carbamidomethyl[C];13,Carbamidomethyl[C];	1654.62	5 4 2 0 0 0	H(5)N(4)A(2)	(N(N(H(H(N(H(A))))(H(N(H(A)))))))	8783	0 1 0 0 0 0;0 2 0 0 0 0;1 2 0 0 0 0;2 2 0 0 0 0;2 3 0 0 0 0;3 2 0 0 0 0;3 3 0 0 0 0;3 3 1 0 0 0;3 4 0 0 0 0;4 3 0 0 0 0;4 3 1 0 0 0;4 4 0 0 0 0;4 4 1 0 0 0;5 4 0 0 0 0;5 4 1 0 0 0;	2204.77	5	56.8441	47.2757	74.6139	7	0.00495	1.28206	0.82353	0.96154	0	0	0	0	4.5133e-28	2.88961e-29	-1	0	2.88961e-29	sp|P05556|ITB1_HUMAN	ITGB1	481	3731590	27359400			-1	-1	-1		0	0	0
Lumos3_2ul_hili_150um_30cm_150min_HCD_gradient_3_20210719_F1_R1.18754.18754.3.0.dta	Lumos3_2ul_hili_150um_30cm_150min_HCD_gradient_3_20210719_F1_R1.18754.18754.3.0.dta	Lumos3_2ul_hili_150um_30cm_150min_HCD_gradient_3_20210719_F1_R1	18754	1762.38	3041.19	1014.4	3	1	EQYIHEJYSR		1338.61	8 2 0 0 0 0	H(8)N(2)	(N(N(H(H(H(H)))(H(H(H(H)))))))	7107	0 1 0 0 0 0;0 2 0 0 0 0;1 2 0 0 0 0;2 2 0 0 0 0;3 2 0 0 0 0;4 2 0 0 0 0;5 2 0 0 0 0;6 2 0 0 0 0;7 2 0 0 0 0;	1702.58	7	17.7503	21.0213	11.6756	5	0.00205	0.6727	0.45455	0.61111	0	0	0	0	0.000454422	1.42969e-05	-1	0	1.42969e-05	sp|O60568|PLOD3_HUMAN	PLOD3	548	60489500	305163000			-1	-1	-1		0	0	0
Lumos3_2ul_hili_150um_30cm_150min_HCD_gradient_3_20210719_F1_R1.18782.18782.3.1.dta	Lumos3_2ul_hili_150um_30cm_150min_HCD_gradient_3_20210719_F1_R1.18782.18782.3.1.dta	Lumos3_2ul_hili_150um_30cm_150min_HCD_gradient_3_20210719_F1_R1	18782	1764.88	3041.19	1014.4	3	1	EQYIHEJYSR		1338.61	8 2 0 0 0 0	H(8)N(2)	(N(N(H(H(H(H)))(H(H)(H)(H)))))	7123	0 1 0 0 0 0;0 2 0 0 0 0;1 2 0 0 0 0;2 2 0 0 0 0;3 2 0 0 0 0;4 2 0 0 0 0;5 2 0 0 0 0;6 2 0 0 0 0;7 2 0 0 0 0;	1702.58	7	57.8449	39.0437	92.7615	7	0.00205	0.6727	1	0.72222	0	0	0	0	8.24062e-35	5.14109e-36	-1	0	5.14109e-36	sp|O60568|PLOD3_HUMAN	PLOD3	548	60489500	305163000			-1	-1	-1		0	0	0
Lumos3_2ul_hili_150um_30cm_150min_HCD_gradient_3_20210719_F1_R1.18786.18786.3.1.dta	Lumos3_2ul_hili_150um_30cm_150min_HCD_gradient_3_20210719_F1_R1.18786.18786.3.1.dta	Lumos3_2ul_hili_150um_30cm_150min_HCD_gradient_3_20210719_F1_R1	18786	1765.2	3274.35	1092.12	3	1	NJHTASILDR		1140.58	6 5 0 1 0 0	H(6)N(5)F(1)	(N(F)(N(H(H(N(H)))(H(N(H(N(H))))))))	2957	0 1 0 0 0 0;0 1 0 1 0 0;0 2 0 0 0 0;0 2 0 1 0 0;1 2 0 0 0 0;1 2 0 1 0 0;2 2 0 0 0 0;2 2 0 1 0 0;2 3 0 0 0 0;2 3 0 1 0 0;3 2 0 0 0 0;3 2 0 1 0 0;3 3 0 0 0 0;3 3 0 1 0 0;3 4 0 0 0 0;3 4 0 1 0 0;4 3 0 0 0 0;4 3 0 1 0 0;4 4 0 0 0 0;4 4 0 1 0 0;4 5 0 0 0 0;4 5 0 1 0 0;5 4 0 0 0 0;5 4 0 1 0 0;5 5 0 0 0 0;5 5 0 1 0 0;6 5 0 0 0 0;	2133.77	2	83.5028	54.6414	137.103	9	0.00168	0.51438	0.7931	1.11111	0	0	0	0	3.14245e-51	3.25843e-52	-1	0	3.25843e-52	sp|P08962|CD63_HUMAN	CD63	130	32743600	170842000			-1	-1	-1		0	0	0
Lumos3_2ul_hili_150um_30cm_150min_HCD_gradient_3_20210719_F1_R1.18789.18789.3.1.dta	Lumos3_2ul_hili_150um_30cm_150min_HCD_gradient_3_20210719_F1_R1.18789.18789.3.1.dta	Lumos3_2ul_hili_150um_30cm_150min_HCD_gradient_3_20210719_F1_R1	18789	1765.44	3337.33	1113.11	3	1	YIHPQJNSICCTK	10,Carbamidomethyl[C];11,Carbamidomethyl[C];	1634.74	8 2 0 0 0 0	H(8)N(2)	(N(N(H(H(H(H)))(H(H)(H(H))))))	7122	0 1 0 0 0 0;0 2 0 0 0 0;1 2 0 0 0 0;2 2 0 0 0 0;3 2 0 0 0 0;4 2 0 0 0 0;5 2 0 0 0 0;6 2 0 0 0 0;7 2 0 0 0 0;	1702.58	6	31.443	19.6624	53.3212	7	0.00659	1.97457	0.90909	0.54167	0	0	0	0	6.81478e-20	2.65353e-21	-1	0	2.65353e-21	sp|P19438|TNR1A_HUMAN	TNFRSF1A	54	2533710	45398100			-1	-1	-1		0	0	0
Lumos3_2ul_hili_150um_30cm_150min_HCD_gradient_3_20210719_F1_R1.18852.18852.3.0.dta	Lumos3_2ul_hili_150um_30cm_150min_HCD_gradient_3_20210719_F1_R1.18852.18852.3.0.dta	Lumos3_2ul_hili_150um_30cm_150min_HCD_gradient_3_20210719_F1_R1	18852	1771	2879.14	960.384	3	1	EQYIHEJYSR		1338.61	7 2 0 0 0 0	H(7)N(2)	(N(N(H(H(H))(H(H(H(H)))))))	7399	0 1 0 0 0 0;0 2 0 0 0 0;1 2 0 0 0 0;2 2 0 0 0 0;3 2 0 0 0 0;4 2 0 0 0 0;5 2 0 0 0 0;6 2 0 0 0 0;	1540.53	7	30.8992	15.0474	60.3383	7	0.00107	0.37068	0.9	0.38889	0	0	0	0	1.29515e-22	5.13823e-24	-1	0.000731886	0.000731886	sp|O60568|PLOD3_HUMAN	PLOD3	548	8133840	34970300			-1	-1	-1		0	0	0
Lumos3_2ul_hili_150um_30cm_150min_HCD_gradient_3_20210719_F1_R1.19046.19046.2.1.dta	Lumos3_2ul_hili_150um_30cm_150min_HCD_gradient_3_20210719_F1_R1.19046.19046.2.1.dta	Lumos3_2ul_hili_150um_30cm_150min_HCD_gradient_3_20210719_F1_R1	19046	1788.01	2544.09	1272.55	2	1	NJHTASILDR		1140.58	4 3 0 1 0 0	H(4)N(3)F(1)	(N(F)(N(H(H)(H(N(H))))))	3710	0 1 0 0 0 0;0 1 0 1 0 0;0 2 0 0 0 0;0 2 0 1 0 0;1 2 0 0 0 0;1 2 0 1 0 0;2 2 0 0 0 0;2 2 0 1 0 0;2 3 0 0 0 0;2 3 0 1 0 0;3 2 0 0 0 0;3 2 0 1 0 0;3 3 0 0 0 0;3 3 0 1 0 0;4 3 0 0 0 0;	1403.51	2	26.7136	12.0538	53.9389	9	0.00681	2.67686	0.70588	0.61111	0	0	0	0	3.9286e-20	1.58401e-21	-1	0.00326442	0.00326442	sp|P08962|CD63_HUMAN	CD63	130	903403	2610810			-1	-1	-1		0	0	0
Lumos3_2ul_hili_150um_30cm_150min_HCD_gradient_3_20210719_F1_R1.19075.19075.2.0.dta	Lumos3_2ul_hili_150um_30cm_150min_HCD_gradient_3_20210719_F1_R1.19075.19075.2.0.dta	Lumos3_2ul_hili_150um_30cm_150min_HCD_gradient_3_20210719_F1_R1	19075	1790.58	2361.99	1181.5	2	1	LJITAK		659.409	8 2 0 0 0 0	H(8)N(2)	(N(N(H(H(H(H)))(H(H)(H)(H)))))	7123	0 1 0 0 0 0;0 2 0 0 0 0;1 2 0 0 0 0;2 2 0 0 0 0;3 2 0 0 0 0;4 2 0 0 0 0;5 2 0 0 0 0;6 2 0 0 0 0;7 2 0 0 0 0;	1702.58	2	50.2085	42.2613	64.9676	7	0.0014	0.59179	0.81818	1.4	0	0	0	0	2.11622e-24	9.96342e-26	-1	0	9.96342e-26	sp|Q6V0I7|FAT4_HUMAN	FAT4	1389	4371140	14115400			-1	-1	-1		0	0	0
Lumos3_2ul_hili_150um_30cm_150min_HCD_gradient_3_20210719_F1_R1.19096.19096.3.2.dta	Lumos3_2ul_hili_150um_30cm_150min_HCD_gradient_3_20210719_F1_R1.19096.19096.3.2.dta	Lumos3_2ul_hili_150um_30cm_150min_HCD_gradient_3_20210719_F1_R1	19096	1792.51	2879.14	960.384	3	1	EQYIHEJYSR		1338.61	7 2 0 0 0 0	H(7)N(2)	(N(N(H(H(H))(H(H(H(H)))))))	7399	0 1 0 0 0 0;0 2 0 0 0 0;1 2 0 0 0 0;2 2 0 0 0 0;3 2 0 0 0 0;4 2 0 0 0 0;5 2 0 0 0 0;6 2 0 0 0 0;	1540.53	7	42.5812	25.5043	74.2955	7	0.00122	0.42278	1	0.55556	0	0	0	0	5.94997e-28	4.13994e-29	-1	0	4.13994e-29	sp|O60568|PLOD3_HUMAN	PLOD3	548	8133840	34970300			-1	-1	-1		0	0	0
Lumos3_2ul_hili_150um_30cm_150min_HCD_gradient_3_20210719_F1_R1.19155.19155.3.0.dta	Lumos3_2ul_hili_150um_30cm_150min_HCD_gradient_3_20210719_F1_R1.19155.19155.3.0.dta	Lumos3_2ul_hili_150um_30cm_150min_HCD_gradient_3_20210719_F1_R1	19155	1797.73	2717.08	906.366	3	1	EQYIHEJYSR		1338.61	6 2 0 0 0 0	H(6)N(2)	(N(N(H(H(H))(H(H(H))))))	7405	0 1 0 0 0 0;0 2 0 0 0 0;1 2 0 0 0 0;2 2 0 0 0 0;3 2 0 0 0 0;4 2 0 0 0 0;5 2 0 0 0 0;	1378.48	7	46.9611	33.4887	71.9811	7	0.00187	0.68738	1	0.72222	0	0	0	0	4.45771e-27	2.34374e-28	-1	0	2.34374e-28	sp|O60568|PLOD3_HUMAN	PLOD3	548	79733800	330990000			-1	-1	-1		0	0	0
Lumos3_2ul_hili_150um_30cm_150min_HCD_gradient_3_20210719_F1_R1.19225.19225.2.0.dta	Lumos3_2ul_hili_150um_30cm_150min_HCD_gradient_3_20210719_F1_R1.19225.19225.2.0.dta	Lumos3_2ul_hili_150um_30cm_150min_HCD_gradient_3_20210719_F1_R1	19225	1803.82	2403.97	1202.49	2	1	TCMLJATSK	2,Carbamidomethyl[C];	1025.48	6 2 0 0 0 0	H(6)N(2)	(N(N(H(H(H))(H(H(H))))))	7405	0 1 0 0 0 0;0 2 0 0 0 0;1 2 0 0 0 0;2 2 0 0 0 0;3 2 0 0 0 0;4 2 0 0 0 0;5 2 0 0 0 0;	1378.48	5	24.6995	12.8217	46.7583	7	0.01933	8.04155	0.88889	0.5625	0	0	0	0	2.28987e-17	7.6689e-19	-1	0.00180059	0.00180059	sp|P25101|EDNRA_HUMAN	EDNRA	242	1547460	6249100			-1	-1	-1		0	0	0
Lumos3_2ul_hili_150um_30cm_150min_HCD_gradient_3_20210719_F1_R1.19241.19241.3.0.dta	Lumos3_2ul_hili_150um_30cm_150min_HCD_gradient_3_20210719_F1_R1.19241.19241.3.0.dta	Lumos3_2ul_hili_150um_30cm_150min_HCD_gradient_3_20210719_F1_R1	19241	1805.33	2555.04	852.351	3	1	EQYIHEJYSR		1338.61	5 2 0 0 0 0	H(5)N(2)	(N(N(H(H)(H(H)(H)))))	10697	0 1 0 0 0 0;0 2 0 0 0 0;1 2 0 0 0 0;2 2 0 0 0 0;3 2 0 0 0 0;4 2 0 0 0 0;	1216.42	7	52.8348	49.53	58.9722	7	0.00792	3.10136	1	0.83333	0	0	0	0	4.38275e-22	1.89477e-23	-1	0	1.89477e-23	sp|O60568|PLOD3_HUMAN	PLOD3	548	5834670	22519900			-1	-1	-1		0	0	0
Lumos3_2ul_hili_150um_30cm_150min_HCD_gradient_3_20210719_F1_R1.19270.19270.2.0.dta	Lumos3_2ul_hili_150um_30cm_150min_HCD_gradient_3_20210719_F1_R1.19270.19270.2.0.dta	Lumos3_2ul_hili_150um_30cm_150min_HCD_gradient_3_20210719_F1_R1	19270	1807.89	2568.05	1284.53	2	1	LSJLTR		703.41	9 2 0 0 0 0	H(9)N(2)	(N(N(H(H(H(H)))(H(H)(H(H(H)))))))	7119	0 1 0 0 0 0;0 2 0 0 0 0;1 2 0 0 0 0;2 2 0 0 0 0;3 2 0 0 0 0;4 2 0 0 0 0;5 2 0 0 0 0;6 2 0 0 0 0;7 2 0 0 0 0;8 2 0 0 0 0;	1864.63	3	39.4851	11.9335	90.6524	7	0.00504	1.96116	1	0.7	0	0	0	0	4.91258e-34	3.33156e-35	-1	0.00326442	0.00326442	sp|P57075|UBS3A_HUMAN	UBASH3A	208	6663850	22895000			-1	-1	-1		0	0	0
Lumos3_2ul_hili_150um_30cm_150min_HCD_gradient_3_20210719_F1_R1.19271.19271.2.0.dta	Lumos3_2ul_hili_150um_30cm_150min_HCD_gradient_3_20210719_F1_R1.19271.19271.2.0.dta	Lumos3_2ul_hili_150um_30cm_150min_HCD_gradient_3_20210719_F1_R1	19271	1807.97	2717.09	1359.05	2	1	EQYIHEJYSR		1338.61	6 2 0 0 0 0	H(6)N(2)	(N(N(H(H(H))(H(H)(H)))))	7413	0 1 0 0 0 0;0 2 0 0 0 0;1 2 0 0 0 0;2 2 0 0 0 0;3 2 0 0 0 0;4 2 0 0 0 0;5 2 0 0 0 0;	1378.48	7	66.3729	62.8632	72.8911	7	0.00273	1.00536	1	1.05556	0	0	0	0	2.01713e-27	1.25287e-28	-1	0	1.25287e-28	sp|O60568|PLOD3_HUMAN	PLOD3	548	8915990	37888600			-1	-1	-1		0	0	0
Lumos3_2ul_hili_150um_30cm_150min_HCD_gradient_3_20210719_F1_R1.19272.19272.2.0.dta	Lumos3_2ul_hili_150um_30cm_150min_HCD_gradient_3_20210719_F1_R1.19272.19272.2.0.dta	Lumos3_2ul_hili_150um_30cm_150min_HCD_gradient_3_20210719_F1_R1	19272	1808.05	2781.11	1391.06	2	1	JMTISR		721.366	5 4 1 1 0 0	H(5)N(4)A(1)F(1)	(N(F)(N(H(H(N(H)))(H(N(H(A)))))))	2949	0 1 0 0 0 0;0 1 0 1 0 0;0 2 0 0 0 0;0 2 0 1 0 0;1 2 0 0 0 0;1 2 0 1 0 0;2 2 0 0 0 0;2 2 0 1 0 0;2 3 0 0 0 0;2 3 0 1 0 0;3 2 0 0 0 0;3 2 0 1 0 0;3 3 0 0 0 0;3 3 0 1 0 0;3 3 1 0 0 0;3 3 1 1 0 0;3 4 0 0 0 0;3 4 0 1 0 0;4 3 0 0 0 0;4 3 0 1 0 0;4 3 1 0 0 0;4 3 1 1 0 0;4 4 0 0 0 0;4 4 0 1 0 0;4 4 1 0 0 0;4 4 1 1 0 0;5 4 0 0 0 0;5 4 0 1 0 0;5 4 1 0 0 0;	2059.73	1	37.0097	21.0631	66.6248	9	0.00509	1.83045	0.54839	1.2	0	0	0	0	4.89315e-25	2.43961e-26	-1	0	2.43961e-26	sp|P06756|ITAV_HUMAN	ITGAV	554	13201400	56270400			-1	-1	-1		0	0	0
Lumos3_2ul_hili_150um_30cm_150min_HCD_gradient_3_20210719_F1_R1.19322.19322.2.0.dta	Lumos3_2ul_hili_150um_30cm_150min_HCD_gradient_3_20210719_F1_R1.19322.19322.2.0.dta	Lumos3_2ul_hili_150um_30cm_150min_HCD_gradient_3_20210719_F1_R1	19322	1812.54	2392.98	1196.99	2	1	EQYIHEJYSR		1338.61	4 2 0 0 0 0	H(4)N(2)	(N(N(H(H)(H(H)))))	10698	0 1 0 0 0 0;0 2 0 0 0 0;1 2 0 0 0 0;2 2 0 0 0 0;3 2 0 0 0 0;	1054.37	7	27.589	17.4258	46.4635	7	0.00484	2.02363	1	0.55556	0	0	0	0	2.96964e-17	9.45744e-19	-1	0.000259269	0.000259269	sp|O60568|PLOD3_HUMAN	PLOD3	548	764134	3257800			-1	-1	-1		0	0	0
Lumos3_2ul_hili_150um_30cm_150min_HCD_gradient_3_20210719_F1_R1.19340.19340.3.0.dta	Lumos3_2ul_hili_150um_30cm_150min_HCD_gradient_3_20210719_F1_R1.19340.19340.3.0.dta	Lumos3_2ul_hili_150um_30cm_150min_HCD_gradient_3_20210719_F1_R1	19340	1814.22	2909.22	970.41	3	1	NJHTASILDR		1140.58	5 4 0 1 0 0	H(5)N(4)F(1)	(N(F)(N(H(H(N(H)))(H(N(H))))))	2983	0 1 0 0 0 0;0 1 0 1 0 0;0 2 0 0 0 0;0 2 0 1 0 0;1 2 0 0 0 0;1 2 0 1 0 0;2 2 0 0 0 0;2 2 0 1 0 0;2 3 0 0 0 0;2 3 0 1 0 0;3 2 0 0 0 0;3 2 0 1 0 0;3 3 0 0 0 0;3 3 0 1 0 0;3 4 0 0 0 0;3 4 0 1 0 0;4 3 0 0 0 0;4 3 0 1 0 0;4 4 0 0 0 0;4 4 0 1 0 0;5 4 0 0 0 0;	1768.64	2	41.5897	17.4203	86.4757	9	0.00181	0.62223	0.73913	0.66667	0	0	0	0	1.70338e-32	9.51819e-34	-1	0.000259269	0.000259269	sp|P08962|CD63_HUMAN	CD63	130	38588500	171143000			-1	-1	-1		0	0	0
Lumos3_2ul_hili_150um_30cm_150min_HCD_gradient_3_20210719_F1_R1.19345.19345.3.0.dta	Lumos3_2ul_hili_150um_30cm_150min_HCD_gradient_3_20210719_F1_R1.19345.19345.3.0.dta	Lumos3_2ul_hili_150um_30cm_150min_HCD_gradient_3_20210719_F1_R1	19345	1814.63	3900.51	1300.84	3	1	EJGTDTVQEEEESPAEGSK		2035.86	9 2 0 0 0 0	H(9)N(2)	(N(N(H(H(H(H)))(H(H(H(H(H))))))))	7102	0 1 0 0 0 0;0 2 0 0 0 0;1 2 0 0 0 0;2 2 0 0 0 0;3 2 0 0 0 0;4 2 0 0 0 0;5 2 0 0 0 0;6 2 0 0 0 0;7 2 0 0 0 0;8 2 0 0 0 0;	1864.63	2	17.5009	20.4998	11.9316	5	0.01352	3.46734	0.58333	0.55556	0	0	0	0	0.000366336	1.11854e-05	-1	0	1.11854e-05	sp|Q9Y4L1|HYOU1_HUMAN	HYOU1	596	320164	2792380			-1	-1	-1		0	0	0
Lumos3_2ul_hili_150um_30cm_150min_HCD_gradient_3_20210719_F1_R1.19381.19381.3.1.dta	Lumos3_2ul_hili_150um_30cm_150min_HCD_gradient_3_20210719_F1_R1.19381.19381.3.1.dta	Lumos3_2ul_hili_150um_30cm_150min_HCD_gradient_3_20210719_F1_R1	19381	1817.77	3900.51	1300.84	3	1	EJGTDTVQEEEESPAEGSK		2035.86	9 2 0 0 0 0	H(9)N(2)	(N(N(H(H)(H(H(H))(H(H(H(H))))))))	10684	0 1 0 0 0 0;0 2 0 0 0 0;1 2 0 0 0 0;2 2 0 0 0 0;3 2 0 0 0 0;4 2 0 0 0 0;5 2 0 0 0 0;6 2 0 0 0 0;7 2 0 0 0 0;8 2 0 0 0 0;	1864.63	2	16.3104	17.6858	13.756	5	0.01352	3.46734	0.58333	0.5	0	0	0	0	7.12085e-05	1.89721e-06	-1	0.000259269	0.000259972	sp|Q9Y4L1|HYOU1_HUMAN	HYOU1	596	320164	2792380			-1	-1	-1		0	0	0
Lumos3_2ul_hili_150um_30cm_150min_HCD_gradient_3_20210719_F1_R1.19406.19406.3.0.dta	Lumos3_2ul_hili_150um_30cm_150min_HCD_gradient_3_20210719_F1_R1.19406.19406.3.0.dta	Lumos3_2ul_hili_150um_30cm_150min_HCD_gradient_3_20210719_F1_R1	19406	1820.02	3737.48	1246.5	3	1	GYYJQSEAGSHTIQR		1710.78	10 2 0 0 0 0	H(10)N(2)	(N(N(H(H(H))(H(H(H(H)))(H(H(H)))))))	7398	0 1 0 0 0 0;0 2 0 0 0 0;1 2 0 0 0 0;2 2 0 0 0 0;3 2 0 0 0 0;4 2 0 0 0 0;5 2 0 0 0 0;6 2 0 0 0 0;7 2 0 0 0 0;8 2 0 0 0 0;9 2 0 0 0 0;	2026.69	4	68.0085	54.7013	92.7218	7	0.01245	3.33057	1	0.96429	0	0	0	0	8.5221e-35	5.38085e-36	-1	0	5.38085e-36	sp|Q95604|1C17_HUMAN	HLA-C	110	3224880	49481800			-1	-1	-1		0	0	0
Lumos3_2ul_hili_150um_30cm_150min_HCD_gradient_3_20210719_F1_R1.19406.19406.3.1.dta	Lumos3_2ul_hili_150um_30cm_150min_HCD_gradient_3_20210719_F1_R1.19406.19406.3.1.dta	Lumos3_2ul_hili_150um_30cm_150min_HCD_gradient_3_20210719_F1_R1	19406	1820.02	3738.47	1246.83	3	1	EJGTDTVQEEEESPAEGSK		2035.86	8 2 0 0 0 0	H(8)N(2)	(N(N(H(H(H(H)))(H(H)(H(H))))))	7122	0 1 0 0 0 0;0 2 0 0 0 0;1 2 0 0 0 0;2 2 0 0 0 0;3 2 0 0 0 0;4 2 0 0 0 0;5 2 0 0 0 0;6 2 0 0 0 0;7 2 0 0 0 0;	1702.58	2	34.0006	49.9047	4.46429	4	0.0357	9.54849	0.36364	0.91667	0	0	0	0	0.0760385	0.00395673	-1	0	0.00395673	sp|Q9Y4L1|HYOU1_HUMAN	HYOU1	596	6034100	43126100			-1	-1	-1		0	0	0
Lumos3_2ul_hili_150um_30cm_150min_HCD_gradient_3_20210719_F1_R1.19510.19510.3.0.dta	Lumos3_2ul_hili_150um_30cm_150min_HCD_gradient_3_20210719_F1_R1.19510.19510.3.0.dta	Lumos3_2ul_hili_150um_30cm_150min_HCD_gradient_3_20210719_F1_R1	19510	1829.13	3575.42	1192.48	3	1	GYYJQSEAGSHTIQR		1710.78	9 2 0 0 0 0	H(9)N(2)	(N(N(H(H(H(H)))(H(H)(H(H)(H))))))	7121	0 1 0 0 0 0;0 2 0 0 0 0;1 2 0 0 0 0;2 2 0 0 0 0;3 2 0 0 0 0;4 2 0 0 0 0;5 2 0 0 0 0;6 2 0 0 0 0;7 2 0 0 0 0;8 2 0 0 0 0;	1864.63	4	96.7224	90.1505	108.927	7	0.00421	1.17731	1	1.14286	0	0	0	0	9.64636e-41	5.54506e-42	-1	0	5.54506e-42	sp|Q95604|1C17_HUMAN	HLA-C	110	6721880	59360800			-1	-1	-1		0	0	0
Lumos3_2ul_hili_150um_30cm_150min_HCD_gradient_3_20210719_F1_R1.19534.19534.3.0.dta	Lumos3_2ul_hili_150um_30cm_150min_HCD_gradient_3_20210719_F1_R1.19534.19534.3.0.dta	Lumos3_2ul_hili_150um_30cm_150min_HCD_gradient_3_20210719_F1_R1	19534	1831.3	3413.36	1138.46	3	1	GYYJQSEAGSHTIQR		1710.78	8 2 0 0 0 0	H(8)N(2)	(N(N(H(H(H(H)))(H(H)(H)(H)))))	7123	0 1 0 0 0 0;0 2 0 0 0 0;1 2 0 0 0 0;2 2 0 0 0 0;3 2 0 0 0 0;4 2 0 0 0 0;5 2 0 0 0 0;6 2 0 0 0 0;7 2 0 0 0 0;	1702.58	4	51.4211	38.8597	74.7494	7	0.00018	0.05355	1	0.85714	0	0	0	0	4.01283e-28	2.51326e-29	-1	0	2.51326e-29	sp|Q95604|1C17_HUMAN	HLA-C	110	10429000	140108000			-1	-1	-1		0	0	0
Lumos3_2ul_hili_150um_30cm_150min_HCD_gradient_3_20210719_F1_R1.19579.19579.3.0.dta	Lumos3_2ul_hili_150um_30cm_150min_HCD_gradient_3_20210719_F1_R1.19579.19579.3.0.dta	Lumos3_2ul_hili_150um_30cm_150min_HCD_gradient_3_20210719_F1_R1	19579	1835.18	3413.36	1138.46	3	1	GYYJQSEAGSHTIQR		1710.78	8 2 0 0 0 0	H(8)N(2)	(N(N(H(H)(H(H(H(H(H(H)))))))))	10672	0 1 0 0 0 0;0 2 0 0 0 0;1 2 0 0 0 0;2 2 0 0 0 0;3 2 0 0 0 0;4 2 0 0 0 0;5 2 0 0 0 0;6 2 0 0 0 0;7 2 0 0 0 0;	1702.58	4	91.0443	87.3017	97.9949	7	0.00027	0.07992	1	1.17857	0	0	0	0	9.9125e-37	8.58495e-38	-1	0	8.58495e-38	sp|Q95604|1C17_HUMAN	HLA-C	110	10429000	140108000			-1	-1	-1		0	0	0
Lumos3_2ul_hili_150um_30cm_150min_HCD_gradient_3_20210719_F1_R1.19612.19612.3.0.dta	Lumos3_2ul_hili_150um_30cm_150min_HCD_gradient_3_20210719_F1_R1.19612.19612.3.0.dta	Lumos3_2ul_hili_150um_30cm_150min_HCD_gradient_3_20210719_F1_R1	19612	1838.08	3738.45	1246.82	3	1	EJGTDTVQEEEESPAEGSK		2035.86	8 2 0 0 0 0	H(8)N(2)	(N(N(H(H(H(H)))(H(H)(H(H))))))	7122	0 1 0 0 0 0;0 2 0 0 0 0;1 2 0 0 0 0;2 2 0 0 0 0;3 2 0 0 0 0;4 2 0 0 0 0;5 2 0 0 0 0;6 2 0 0 0 0;7 2 0 0 0 0;	1702.58	2	16.2599	17.0715	14.7525	6	0.01155	3.09026	0.54545	0.5	0	0	0	0	2.85651e-05	7.52477e-07	-1	0.000259269	0.000259269	sp|Q9Y4L1|HYOU1_HUMAN	HYOU1	596	6034100	41335300			-1	-1	-1		0	0	0
Lumos3_2ul_hili_150um_30cm_150min_HCD_gradient_3_20210719_F1_R1.19637.19637.3.2.dta	Lumos3_2ul_hili_150um_30cm_150min_HCD_gradient_3_20210719_F1_R1.19637.19637.3.2.dta	Lumos3_2ul_hili_150um_30cm_150min_HCD_gradient_3_20210719_F1_R1	19637	1840.33	2341	781.006	3	1	NJHTASILDR		1140.58	4 2 0 1 0 0	H(4)N(2)F(1)	(N(F)(N(H(H)(H(H)))))	3635	0 1 0 0 0 0;0 1 0 1 0 0;0 2 0 0 0 0;0 2 0 1 0 0;1 2 0 0 0 0;1 2 0 1 0 0;2 2 0 0 0 0;2 2 0 1 0 0;3 2 0 0 0 0;3 2 0 1 0 0;4 2 0 0 0 0;	1200.43	2	40.9069	31.9499	57.5415	8	-0.00092	-0.39397	0.84615	0.94444	0	0	0	0	1.57329e-21	6.71184e-23	-1	0	6.71184e-23	sp|P08962|CD63_HUMAN	CD63	130	6195360	20192700			-1	-1	-1		0	0	0
Lumos3_2ul_hili_150um_30cm_150min_HCD_gradient_3_20210719_F1_R1.19640.19640.3.0.dta	Lumos3_2ul_hili_150um_30cm_150min_HCD_gradient_3_20210719_F1_R1.19640.19640.3.0.dta	Lumos3_2ul_hili_150um_30cm_150min_HCD_gradient_3_20210719_F1_R1	19640	1840.57	2544.08	848.699	3	1	NJHTASILDR		1140.58	4 3 0 1 0 0	H(4)N(3)F(1)	(N(F)(N(H(H)(H(N(H))))))	3710	0 1 0 0 0 0;0 1 0 1 0 0;0 2 0 0 0 0;0 2 0 1 0 0;1 2 0 0 0 0;1 2 0 1 0 0;2 2 0 0 0 0;2 2 0 1 0 0;2 3 0 0 0 0;2 3 0 1 0 0;3 2 0 0 0 0;3 2 0 1 0 0;3 3 0 0 0 0;3 3 0 1 0 0;4 3 0 0 0 0;	1403.51	2	57.7867	43.3012	84.6882	9	-0.00075	-0.29552	0.70588	1	0	0	0	0	7.81041e-32	5.59529e-33	-1	0	5.59529e-33	sp|P08962|CD63_HUMAN	CD63	130	35654000	130764000			-1	-1	-1		0	0	0
Lumos3_2ul_hili_150um_30cm_150min_HCD_gradient_3_20210719_F1_R1.19649.19649.2.3.dta	Lumos3_2ul_hili_150um_30cm_150min_HCD_gradient_3_20210719_F1_R1.19649.19649.2.3.dta	Lumos3_2ul_hili_150um_30cm_150min_HCD_gradient_3_20210719_F1_R1	19649	1841.29	1838.84	919.923	2	1	RJWTITR		946.522	3 2 0 0 0 0	H(3)N(2)	(N(N(H(H)(H))))	10785	0 1 0 0 0 0;0 2 0 0 0 0;1 2 0 0 0 0;2 2 0 0 0 0;	892.317	2	23.2155	11.5573	44.8664	6	7e-05	0.03587	1	0.58333	0	0	0	0	1.21318e-16	3.71146e-18	-1	0.00427625	0.00427625	sp|P19022|CADH2_HUMAN	CDH2	651	1338060	3477620			-1	-1	-1		0	0	0
Lumos3_2ul_hili_150um_30cm_150min_HCD_gradient_3_20210719_F1_R1.19653.19653.2.1.dta	Lumos3_2ul_hili_150um_30cm_150min_HCD_gradient_3_20210719_F1_R1.19653.19653.2.1.dta	Lumos3_2ul_hili_150um_30cm_150min_HCD_gradient_3_20210719_F1_R1	19653	1841.62	2162.94	1081.98	2	1	RJWTITR		946.522	5 2 0 0 0 0	H(5)N(2)	(N(N(H(H(H))(H(H)))))	7414	0 1 0 0 0 0;0 2 0 0 0 0;1 2 0 0 0 0;2 2 0 0 0 0;3 2 0 0 0 0;4 2 0 0 0 0;	1216.42	2	40.8067	25.5099	69.2149	7	-0.00119	-0.55245	1	1.08333	0	0	0	0	5.01201e-26	2.6606e-27	-1	0	2.6606e-27	sp|P19022|CADH2_HUMAN	CDH2	651	4870670	13310500			-1	-1	-1		0	0	0
Lumos3_2ul_hili_150um_30cm_150min_HCD_gradient_3_20210719_F1_R1.19662.19662.3.1.dta	Lumos3_2ul_hili_150um_30cm_150min_HCD_gradient_3_20210719_F1_R1.19662.19662.3.1.dta	Lumos3_2ul_hili_150um_30cm_150min_HCD_gradient_3_20210719_F1_R1	19662	1842.58	3089.25	1030.42	3	1	GYYJQSEAGSHTIQR		1710.78	6 2 0 0 0 0	H(6)N(2)	(N(N(H(H(H))(H(H(H))))))	7405	0 1 0 0 0 0;0 2 0 0 0 0;1 2 0 0 0 0;2 2 0 0 0 0;3 2 0 0 0 0;4 2 0 0 0 0;5 2 0 0 0 0;	1378.48	4	25.2198	16.3045	41.7769	7	-0.0128	-4.14222	0.88889	0.53571	0	0	0	0	1.85335e-15	5.22776e-17	-1	0.000510074	0.000510074	sp|Q95604|1C17_HUMAN	HLA-C	110	7587510	35109600			-1	-1	-1		0	0	0
Lumos3_2ul_hili_150um_30cm_150min_HCD_gradient_3_20210719_F1_R1.19698.19698.3.1.dta	Lumos3_2ul_hili_150um_30cm_150min_HCD_gradient_3_20210719_F1_R1.19698.19698.3.1.dta	Lumos3_2ul_hili_150um_30cm_150min_HCD_gradient_3_20210719_F1_R1	19698	1845.72	3089.25	1030.42	3	1	GYYJQSEAGSHTIQR		1710.78	6 2 0 0 0 0	H(6)N(2)	(N(N(H(H(H))(H(H(H))))))	7405	0 1 0 0 0 0;0 2 0 0 0 0;1 2 0 0 0 0;2 2 0 0 0 0;3 2 0 0 0 0;4 2 0 0 0 0;5 2 0 0 0 0;	1378.48	4	14.8019	12.1833	19.6649	6	-0.0128	-4.14222	0.66667	0.46429	0	0	0	0	3.95117e-07	1.10733e-08	-1	0.00307963	0.00307963	sp|Q95604|1C17_HUMAN	HLA-C	110	7487310	35009400			-1	-1	-1		0	0	0
Lumos3_2ul_hili_150um_30cm_150min_HCD_gradient_3_20210719_F1_R1.19711.19711.3.1.dta	Lumos3_2ul_hili_150um_30cm_150min_HCD_gradient_3_20210719_F1_R1.19711.19711.3.1.dta	Lumos3_2ul_hili_150um_30cm_150min_HCD_gradient_3_20210719_F1_R1	19711	1846.78	3625.49	1209.17	3	1	GYYJQSEAGSHTIQR		1710.78	5 4 0 2 0 0	H(5)N(4)F(2)	(N(F)(N(H(H(N(H)))(H(N(H(F)))))))	2950	0 1 0 0 0 0;0 1 0 1 0 0;0 2 0 0 0 0;0 2 0 1 0 0;1 2 0 0 0 0;1 2 0 1 0 0;2 2 0 0 0 0;2 2 0 1 0 0;2 3 0 0 0 0;2 3 0 1 0 0;3 2 0 0 0 0;3 2 0 1 0 0;3 3 0 0 0 0;3 3 0 1 0 0;3 3 0 2 0 0;3 4 0 0 0 0;3 4 0 1 0 0;4 3 0 0 0 0;4 3 0 1 0 0;4 3 0 2 0 0;4 4 0 0 0 0;4 4 0 1 0 0;4 4 0 2 0 0;5 4 0 0 0 0;5 4 0 1 0 0;	1914.7	4	72.7373	57.8701	100.348	9	0.00896	2.47067	0.74074	0.96429	0	0	0	0	1.36121e-37	1.0947e-38	-1	0	1.0947e-38	sp|Q95604|1C17_HUMAN	HLA-C	110	22128100	148576000			-1	-1	-1		0	0	0
Lumos3_2ul_hili_150um_30cm_150min_HCD_gradient_3_20210719_F1_R1.19738.19738.3.0.dta	Lumos3_2ul_hili_150um_30cm_150min_HCD_gradient_3_20210719_F1_R1.19738.19738.3.0.dta	Lumos3_2ul_hili_150um_30cm_150min_HCD_gradient_3_20210719_F1_R1	19738	1849.19	3114.3	1038.77	3	1	GYYJQSEAGSHTIQR		1710.78	4 3 0 1 0 0	H(4)N(3)F(1)	(N(F)(N(H(H)(H(N(H))))))	3710	0 1 0 0 0 0;0 1 0 1 0 0;0 2 0 0 0 0;0 2 0 1 0 0;1 2 0 0 0 0;1 2 0 1 0 0;2 2 0 0 0 0;2 2 0 1 0 0;2 3 0 0 0 0;2 3 0 1 0 0;3 2 0 0 0 0;3 2 0 1 0 0;3 3 0 0 0 0;3 3 0 1 0 0;4 3 0 0 0 0;	1403.51	4	20.2672	13.0931	33.5904	8	0.00518	1.664	0.58824	0.42857	0	0	0	0	2.8855e-12	7.32413e-14	-1	0.00114077	0.00114077	sp|Q95604|1C17_HUMAN	HLA-C	110	2877570	27578800			-1	-1	-1		0	0	0
Lumos3_2ul_hili_150um_30cm_150min_HCD_gradient_3_20210719_F1_R1.19752.19752.2.0.dta	Lumos3_2ul_hili_150um_30cm_150min_HCD_gradient_3_20210719_F1_R1.19752.19752.2.0.dta	Lumos3_2ul_hili_150um_30cm_150min_HCD_gradient_3_20210719_F1_R1	19752	1850.32	2199.94	1100.48	2	1	LJITAK		659.409	7 2 0 0 0 0	H(7)N(2)	(N(N(H(H(H))(H(H(H(H)))))))	7399	0 1 0 0 0 0;0 2 0 0 0 0;1 2 0 0 0 0;2 2 0 0 0 0;3 2 0 0 0 0;4 2 0 0 0 0;5 2 0 0 0 0;6 2 0 0 0 0;	1540.53	2	31.0206	20.4153	50.7162	7	0.0059	2.68245	0.8	1	0	0	0	0	6.91459e-19	2.46092e-20	-1	0	2.46092e-20	sp|Q6V0I7|FAT4_HUMAN	FAT4	1389	7287120	23894800			-1	-1	-1		0	0	0
Lumos3_2ul_hili_150um_30cm_150min_HCD_gradient_3_20210719_F1_R1.19773.19773.3.1.dta	Lumos3_2ul_hili_150um_30cm_150min_HCD_gradient_3_20210719_F1_R1.19773.19773.3.1.dta	Lumos3_2ul_hili_150um_30cm_150min_HCD_gradient_3_20210719_F1_R1	19773	1852.25	3576.41	1192.81	3	1	EJGTDTVQEEEESPAEGSK		2035.86	7 2 0 0 0 0	H(7)N(2)	(N(N(H(H(H)(H))(H(H(H))))))	7175	0 1 0 0 0 0;0 2 0 0 0 0;1 2 0 0 0 0;2 2 0 0 0 0;3 2 0 0 0 0;4 2 0 0 0 0;5 2 0 0 0 0;6 2 0 0 0 0;	1540.53	2	16.4535	18.6319	12.4078	5	0.02599	7.26573	0.6	0.55556	0	0	0	0	0.000242069	7.07081e-06	-1	0	7.07081e-06	sp|Q9Y4L1|HYOU1_HUMAN	HYOU1	596	6320720	32194400			-1	-1	-1		0	0	0
Lumos3_2ul_hili_150um_30cm_150min_HCD_gradient_3_20210719_F1_R1.19928.19928.3.1.dta	Lumos3_2ul_hili_150um_30cm_150min_HCD_gradient_3_20210719_F1_R1.19928.19928.3.1.dta	Lumos3_2ul_hili_150um_30cm_150min_HCD_gradient_3_20210719_F1_R1	19928	1865.95	2382.03	794.682	3	1	NJHTASILDR		1140.58	3 3 0 1 0 0	H(3)N(3)F(1)	(N(F)(N(H(H)(H(N)))))	3722	0 1 0 0 0 0;0 1 0 1 0 0;0 2 0 0 0 0;0 2 0 1 0 0;1 2 0 0 0 0;1 2 0 1 0 0;2 2 0 0 0 0;2 2 0 1 0 0;2 3 0 0 0 0;2 3 0 1 0 0;3 2 0 0 0 0;3 2 0 1 0 0;3 3 0 0 0 0;	1241.45	2	36.2225	20.3251	65.7464	9	0.00161	0.67405	0.8	0.77778	0	0	0	0	1.06271e-24	5.9634e-26	-1	0	5.9634e-26	sp|P08962|CD63_HUMAN	CD63	130	11800100	55612900			-1	-1	-1		0	0	0
Lumos3_2ul_hili_150um_30cm_150min_HCD_gradient_3_20210719_F1_R1.19943.19943.3.0.dta	Lumos3_2ul_hili_150um_30cm_150min_HCD_gradient_3_20210719_F1_R1.19943.19943.3.0.dta	Lumos3_2ul_hili_150um_30cm_150min_HCD_gradient_3_20210719_F1_R1	19943	1867.17	3625.49	1209.17	3	1	GYYJQSEAGSHTIQR		1710.78	5 4 0 2 0 0	H(5)N(4)F(2)	(N(F)(N(H(H(N(H)))(H(N(H(F)))))))	2950	0 1 0 0 0 0;0 1 0 1 0 0;0 2 0 0 0 0;0 2 0 1 0 0;1 2 0 0 0 0;1 2 0 1 0 0;2 2 0 0 0 0;2 2 0 1 0 0;2 3 0 0 0 0;2 3 0 1 0 0;3 2 0 0 0 0;3 2 0 1 0 0;3 3 0 0 0 0;3 3 0 1 0 0;3 3 0 2 0 0;3 4 0 0 0 0;3 4 0 1 0 0;4 3 0 0 0 0;4 3 0 1 0 0;4 3 0 2 0 0;4 4 0 0 0 0;4 4 0 1 0 0;4 4 0 2 0 0;5 4 0 0 0 0;5 4 0 1 0 0;	1914.7	4	34.0335	16.8518	65.9426	8	0.00889	2.45247	0.7037	0.5	0	0	0	0	8.93616e-25	4.65652e-26	-1	0.000259269	0.000259269	sp|Q95604|1C17_HUMAN	HLA-C	110	22128100	148576000			-1	-1	-1		0	0	0
Lumos3_2ul_hili_150um_30cm_150min_HCD_gradient_3_20210719_F1_R1.19978.19978.2.0.dta	Lumos3_2ul_hili_150um_30cm_150min_HCD_gradient_3_20210719_F1_R1.19978.19978.2.0.dta	Lumos3_2ul_hili_150um_30cm_150min_HCD_gradient_3_20210719_F1_R1	19978	1870.23	2037.89	1019.45	2	1	LJITAK		659.409	6 2 0 0 0 0	H(6)N(2)	(N(N(H(H(H))(H(H(H))))))	7405	0 1 0 0 0 0;0 2 0 0 0 0;1 2 0 0 0 0;2 2 0 0 0 0;3 2 0 0 0 0;4 2 0 0 0 0;5 2 0 0 0 0;	1378.48	2	25.146	13.5574	46.6675	7	0.00337	1.65203	0.88889	0.9	0	0	0	0	2.48069e-17	8.21529e-19	-1	0.000921871	0.000921871	sp|Q6V0I7|FAT4_HUMAN	FAT4	1389	1561680	4201460			-1	-1	-1		0	0	0
Lumos3_2ul_hili_150um_30cm_150min_HCD_gradient_3_20210719_F1_R1.20002.20002.3.0.dta	Lumos3_2ul_hili_150um_30cm_150min_HCD_gradient_3_20210719_F1_R1.20002.20002.3.0.dta	Lumos3_2ul_hili_150um_30cm_150min_HCD_gradient_3_20210719_F1_R1	20002	1872.4	3414.34	1138.78	3	1	EJGTDTVQEEEESPAEGSK		2035.86	6 2 0 0 0 0	H(6)N(2)	(N(N(H(H)(H(H(H(H)))))))	10681	0 1 0 0 0 0;0 2 0 0 0 0;1 2 0 0 0 0;2 2 0 0 0 0;3 2 0 0 0 0;4 2 0 0 0 0;5 2 0 0 0 0;	1378.48	2	57.6361	78.4588	18.9655	6	0.005	1.46431	0.66667	0.97222	0	0	0	0	7.09417e-07	2.01001e-08	-1	0	2.01001e-08	sp|Q9Y4L1|HYOU1_HUMAN	HYOU1	596	23492900	130598000			-1	-1	-1		0	0	0
Lumos3_2ul_hili_150um_30cm_150min_HCD_gradient_3_20210719_F1_R1.20015.20015.2.2.dta	Lumos3_2ul_hili_150um_30cm_150min_HCD_gradient_3_20210719_F1_R1.20015.20015.2.2.dta	Lumos3_2ul_hili_150um_30cm_150min_HCD_gradient_3_20210719_F1_R1	20015	1873.46	2567.05	1284.03	2	1	JLSLGAK		702.414	9 2 0 0 0 0	H(9)N(2)	(N(N(H(H(H)(H))(H(H)(H(H(H)))))))	7177	0 1 0 0 0 0;0 2 0 0 0 0;1 2 0 0 0 0;2 2 0 0 0 0;3 2 0 0 0 0;4 2 0 0 0 0;5 2 0 0 0 0;6 2 0 0 0 0;7 2 0 0 0 0;8 2 0 0 0 0;	1864.63	1	45.47	35.8166	63.3976	7	0.00496	1.93115	0.75	1.33333	0	0	0	0	8.51038e-24	4.52826e-25	-1	0	4.52826e-25	sp|Q9H5I5|PIEZ2_HUMAN	PIEZO2	2539	4796770	17203800			-1	-1	-1		0	0	0
Lumos3_2ul_hili_150um_30cm_150min_HCD_gradient_3_20210719_F1_R1.20049.20049.2.0.dta	Lumos3_2ul_hili_150um_30cm_150min_HCD_gradient_3_20210719_F1_R1.20049.20049.2.0.dta	Lumos3_2ul_hili_150um_30cm_150min_HCD_gradient_3_20210719_F1_R1	20049	1876.45	2382.04	1191.52	2	1	NJHTASILDR		1140.58	3 3 0 1 0 0	H(3)N(3)F(1)	(N(F)(N(H(H)(H(N)))))	3722	0 1 0 0 0 0;0 1 0 1 0 0;0 2 0 0 0 0;0 2 0 1 0 0;1 2 0 0 0 0;1 2 0 1 0 0;2 2 0 0 0 0;2 2 0 1 0 0;2 3 0 0 0 0;2 3 0 1 0 0;3 2 0 0 0 0;3 2 0 1 0 0;3 3 0 0 0 0;	1241.45	2	46.7526	16.4162	103.092	9	0.00531	2.2307	1	0.66667	0	0	0	0	1.34293e-38	8.09322e-40	-1	0.000510074	0.000510074	sp|P08962|CD63_HUMAN	CD63	130	2646940	9643840			-1	-1	-1		0	0	0
Lumos3_2ul_hili_150um_30cm_150min_HCD_gradient_3_20210719_F1_R1.20059.20059.3.0.dta	Lumos3_2ul_hili_150um_30cm_150min_HCD_gradient_3_20210719_F1_R1.20059.20059.3.0.dta	Lumos3_2ul_hili_150um_30cm_150min_HCD_gradient_3_20210719_F1_R1	20059	1877.49	3479.43	1160.48	3	1	GYYJQSEAGSHTIQR		1710.78	5 4 0 1 0 0	H(5)N(4)F(1)	(N(F)(N(H(H(N(H)))(H(N(H))))))	2983	0 1 0 0 0 0;0 1 0 1 0 0;0 2 0 0 0 0;0 2 0 1 0 0;1 2 0 0 0 0;1 2 0 1 0 0;2 2 0 0 0 0;2 2 0 1 0 0;2 3 0 0 0 0;2 3 0 1 0 0;3 2 0 0 0 0;3 2 0 1 0 0;3 3 0 0 0 0;3 3 0 1 0 0;3 4 0 0 0 0;3 4 0 1 0 0;4 3 0 0 0 0;4 3 0 1 0 0;4 4 0 0 0 0;4 4 0 1 0 0;5 4 0 0 0 0;	1768.64	4	42.265	26.956	70.696	9	0.00718	2.06362	0.73913	0.75	0	0	0	0	1.3695e-26	6.72402e-28	-1	0	6.72402e-28	sp|Q95604|1C17_HUMAN	HLA-C	110	20859700	131691000			-1	-1	-1		0	0	0
Lumos3_2ul_hili_150um_30cm_150min_HCD_gradient_3_20210719_F1_R1.20065.20065.3.2.dta	Lumos3_2ul_hili_150um_30cm_150min_HCD_gradient_3_20210719_F1_R1.20065.20065.3.2.dta	Lumos3_2ul_hili_150um_30cm_150min_HCD_gradient_3_20210719_F1_R1	20065	1877.97	2178.95	726.988	3	1	NJHTASILDR		1140.58	3 2 0 1 0 0	H(3)N(2)F(1)	(N(F)(N(H(H)(H))))	3724	0 1 0 0 0 0;0 1 0 1 0 0;0 2 0 0 0 0;0 2 0 1 0 0;1 2 0 0 0 0;1 2 0 1 0 0;2 2 0 0 0 0;2 2 0 1 0 0;3 2 0 0 0 0;	1038.38	2	66.9852	51.9968	94.8208	9	8e-05	0.0377	1	1	0	0	0	0	1.44547e-35	1.07466e-36	-1	0	1.07466e-36	sp|P08962|CD63_HUMAN	CD63	130	34367500	106512000			-1	-1	-1		0	0	0
Lumos3_2ul_hili_150um_30cm_150min_HCD_gradient_3_20210719_F1_R1.20115.20115.3.0.dta	Lumos3_2ul_hili_150um_30cm_150min_HCD_gradient_3_20210719_F1_R1.20115.20115.3.0.dta	Lumos3_2ul_hili_150um_30cm_150min_HCD_gradient_3_20210719_F1_R1	20115	1882.25	3479.43	1160.48	3	1	GYYJQSEAGSHTIQR		1710.78	5 4 0 1 0 0	H(5)N(4)F(1)	(N(F)(N(H(H(N(H)))(H(N(H))))))	2983	0 1 0 0 0 0;0 1 0 1 0 0;0 2 0 0 0 0;0 2 0 1 0 0;1 2 0 0 0 0;1 2 0 1 0 0;2 2 0 0 0 0;2 2 0 1 0 0;2 3 0 0 0 0;2 3 0 1 0 0;3 2 0 0 0 0;3 2 0 1 0 0;3 3 0 0 0 0;3 3 0 1 0 0;3 4 0 0 0 0;3 4 0 1 0 0;4 3 0 0 0 0;4 3 0 1 0 0;4 4 0 0 0 0;4 4 0 1 0 0;5 4 0 0 0 0;	1768.64	4	64.0058	47.4878	94.6821	9	0.00719	2.0662	0.78261	0.89286	0	0	0	0	1.62522e-35	1.17444e-36	-1	0	1.17444e-36	sp|Q95604|1C17_HUMAN	HLA-C	110	20859700	131691000			-1	-1	-1		0	0	0
Lumos3_2ul_hili_150um_30cm_150min_HCD_gradient_3_20210719_F1_R1.20149.20149.2.0.dta	Lumos3_2ul_hili_150um_30cm_150min_HCD_gradient_3_20210719_F1_R1.20149.20149.2.0.dta	Lumos3_2ul_hili_150um_30cm_150min_HCD_gradient_3_20210719_F1_R1	20149	1885.23	2178.95	1089.98	2	1	NJHTASILDR		1140.58	3 2 0 1 0 0	H(3)N(2)F(1)	(N(F)(N(H(H)(H))))	3724	0 1 0 0 0 0;0 1 0 1 0 0;0 2 0 0 0 0;0 2 0 1 0 0;1 2 0 0 0 0;1 2 0 1 0 0;2 2 0 0 0 0;2 2 0 1 0 0;3 2 0 0 0 0;	1038.38	2	79.5117	75.9619	86.1043	9	0.00301	1.38238	0.90909	1.27778	0	0	0	0	2.33677e-32	1.68374e-33	-1	0	1.68374e-33	sp|P08962|CD63_HUMAN	CD63	130	16024900	49776500			-1	-1	-1		0	0	0
Lumos3_2ul_hili_150um_30cm_150min_HCD_gradient_3_20210719_F1_R1.20345.20345.3.1.dta	Lumos3_2ul_hili_150um_30cm_150min_HCD_gradient_3_20210719_F1_R1.20345.20345.3.1.dta	Lumos3_2ul_hili_150um_30cm_150min_HCD_gradient_3_20210719_F1_R1	20345	1902.48	3195.21	1065.74	3	1	YHYJGTFEDGK		1330.57	9 2 0 0 0 0	H(9)N(2)	(N(N(H(H(H)(H))(H(H(H))(H(H))))))	7174	0 1 0 0 0 0;0 2 0 0 0 0;1 2 0 0 0 0;2 2 0 0 0 0;3 2 0 0 0 0;4 2 0 0 0 0;5 2 0 0 0 0;6 2 0 0 0 0;7 2 0 0 0 0;8 2 0 0 0 0;	1864.63	4	40.4704	27.6075	64.3586	7	0.00129	0.40478	1	0.8	0	0	0	0	3.62914e-24	1.80479e-25	-1	0	1.80479e-25	sp|Q96AY3|FKB10_HUMAN	FKBP10	70	1885200	11364500			-1	-1	-1		0	0	0
Lumos3_2ul_hili_150um_30cm_150min_HCD_gradient_3_20210719_F1_R1.20347.20347.3.0.dta	Lumos3_2ul_hili_150um_30cm_150min_HCD_gradient_3_20210719_F1_R1.20347.20347.3.0.dta	Lumos3_2ul_hili_150um_30cm_150min_HCD_gradient_3_20210719_F1_R1	20347	1902.64	3317.38	1106.46	3	1	GYYJQSEAGSHTIQR		1710.78	4 4 0 1 0 0	H(4)N(4)F(1)	(N(N(H(H(N))(H(N(H)(F))))))	10639	0 1 0 0 0 0;0 2 0 0 0 0;1 2 0 0 0 0;2 2 0 0 0 0;2 3 0 0 0 0;2 3 0 1 0 0;3 2 0 0 0 0;3 3 0 0 0 0;3 3 0 1 0 0;3 4 0 0 0 0;3 4 0 1 0 0;4 3 0 0 0 0;4 3 0 1 0 0;4 4 0 0 0 0;	1606.59	4	34.3664	19.7343	61.5403	7	0.00671	2.02137	0.8125	0.64286	0	0	0	0	4.43738e-23	1.99597e-24	-1	0	1.99597e-24	sp|Q95604|1C17_HUMAN	HLA-C	110	2412640	13948500			-1	-1	-1		0	0	0
Lumos3_2ul_hili_150um_30cm_150min_HCD_gradient_3_20210719_F1_R1.20387.20387.2.0.dta	Lumos3_2ul_hili_150um_30cm_150min_HCD_gradient_3_20210719_F1_R1.20387.20387.2.0.dta	Lumos3_2ul_hili_150um_30cm_150min_HCD_gradient_3_20210719_F1_R1	20387	1906.1	2990.14	1495.57	2	1	YJCSIESPR	3,Carbamidomethyl[C];	1125.5	9 2 0 0 0 0	H(9)N(2)	(N(N(H(H(H(H)))(H(H)(H(H)(H))))))	7121	0 1 0 0 0 0;0 2 0 0 0 0;1 2 0 0 0 0;2 2 0 0 0 0;3 2 0 0 0 0;4 2 0 0 0 0;5 2 0 0 0 0;6 2 0 0 0 0;7 2 0 0 0 0;8 2 0 0 0 0;	1864.63	2	39.4328	20.1479	75.2477	7	0.00662	2.21239	1	0.9375	0	0	0	0	2.60529e-28	1.8872e-29	-1	0	1.8872e-29	sp|O00469|PLOD2_HUMAN	PLOD2	696	3538370	15715700			-1	-1	-1		0	0	0
Lumos3_2ul_hili_150um_30cm_150min_HCD_gradient_3_20210719_F1_R1.20400.20400.3.2.dta	Lumos3_2ul_hili_150um_30cm_150min_HCD_gradient_3_20210719_F1_R1.20400.20400.3.2.dta	Lumos3_2ul_hili_150um_30cm_150min_HCD_gradient_3_20210719_F1_R1	20400	1907.38	2927.2	976.405	3	1	GYYJQSEAGSHTIQR		1710.78	5 2 0 0 0 0	H(5)N(2)	(N(N(H(H(H))(H(H)))))	7414	0 1 0 0 0 0;0 2 0 0 0 0;1 2 0 0 0 0;2 2 0 0 0 0;3 2 0 0 0 0;4 2 0 0 0 0;	1216.42	4	35.8302	30.8229	45.1296	7	-0.00516	-1.76343	0.875	0.78571	0	0	0	0	9.62047e-17	2.97303e-18	-1	0	2.97303e-18	sp|Q95604|1C17_HUMAN	HLA-C	110	3533940	15442000			-1	-1	-1		0	0	0
Lumos3_2ul_hili_150um_30cm_150min_HCD_gradient_3_20210719_F1_R1.20436.20436.3.1.dta	Lumos3_2ul_hili_150um_30cm_150min_HCD_gradient_3_20210719_F1_R1.20436.20436.3.1.dta	Lumos3_2ul_hili_150um_30cm_150min_HCD_gradient_3_20210719_F1_R1	20436	1910.53	2552.04	851.352	3	1	EADJHTAFIR		1173.56	6 2 0 0 0 0	H(6)N(2)	(N(N(H(H(H))(H(H(H))))))	7405	0 1 0 0 0 0;0 2 0 0 0 0;1 2 0 0 0 0;2 2 0 0 0 0;3 2 0 0 0 0;4 2 0 0 0 0;5 2 0 0 0 0;	1378.48	4	27.9058	11.6094	58.1705	7	0.00146	0.57274	0.88889	0.55556	0	0	0	0	8.96824e-22	3.66077e-23	-1	0.00410279	0.00410279	sp|Q92545|TM131_HUMAN	TMEM131	290	3995490	14960200			-1	-1	-1		0	0	0
Lumos3_2ul_hili_150um_30cm_150min_HCD_gradient_3_20210719_F1_R1.20460.20460.3.2.dta	Lumos3_2ul_hili_150um_30cm_150min_HCD_gradient_3_20210719_F1_R1.20460.20460.3.2.dta	Lumos3_2ul_hili_150um_30cm_150min_HCD_gradient_3_20210719_F1_R1	20460	1912.7	3033.15	1011.72	3	1	YHYJGTFEDGK		1330.57	8 2 0 0 0 0	H(8)N(2)	(N(N(H(H(H))(H(H)(H(H(H)))))))	7409	0 1 0 0 0 0;0 2 0 0 0 0;1 2 0 0 0 0;2 2 0 0 0 0;3 2 0 0 0 0;4 2 0 0 0 0;5 2 0 0 0 0;6 2 0 0 0 0;7 2 0 0 0 0;	1702.58	4	78.4742	77.5397	80.2097	7	0.00337	1.11066	0.90909	1.25	0	0	0	0	3.60695e-30	2.08353e-31	-1	0	2.08353e-31	sp|Q96AY3|FKB10_HUMAN	FKBP10	70	24430100	120867000			-1	-1	-1		0	0	0
Lumos3_2ul_hili_150um_30cm_150min_HCD_gradient_3_20210719_F1_R1.20461.20461.2.1.dta	Lumos3_2ul_hili_150um_30cm_150min_HCD_gradient_3_20210719_F1_R1.20461.20461.2.1.dta	Lumos3_2ul_hili_150um_30cm_150min_HCD_gradient_3_20210719_F1_R1	20461	1912.78	2017.82	1009.41	2	1	YJCSIESPR	3,Carbamidomethyl[C];	1125.5	3 2 0 0 0 0	H(3)N(2)	(N(N(H(H)(H))))	10785	0 1 0 0 0 0;0 2 0 0 0 0;1 2 0 0 0 0;2 2 0 0 0 0;	892.317	2	24.3154	17.0189	37.866	6	0.00545	2.69893	1	0.8125	0	0	0	0	6.03729e-14	1.62665e-15	-1	0.000259269	0.000259269	sp|O00469|PLOD2_HUMAN	PLOD2	696	5658060	9564230			-1	-1	-1		0	0	0
Lumos3_2ul_hili_150um_30cm_150min_HCD_gradient_3_20210719_F1_R1.20484.20484.2.1.dta	Lumos3_2ul_hili_150um_30cm_150min_HCD_gradient_3_20210719_F1_R1.20484.20484.2.1.dta	Lumos3_2ul_hili_150um_30cm_150min_HCD_gradient_3_20210719_F1_R1	20484	1914.65	2546.04	1273.52	2	1	LNPGJYTAR		1005.51	7 2 0 0 0 0	H(7)N(2)	(N(N(H(H)(H(H(H))(H(H))))))	10686	0 1 0 0 0 0;0 2 0 0 0 0;1 2 0 0 0 0;2 2 0 0 0 0;3 2 0 0 0 0;4 2 0 0 0 0;5 2 0 0 0 0;6 2 0 0 0 0;	1540.53	5	44.848	27.5856	76.9068	7	0.00226	0.88931	1	0.75	0	0	0	0	6.20141e-29	3.7407e-30	-1	0	3.7407e-30	sp|P08069|IGF1R_HUMAN	IGF1R	900	11251000	39237600			-1	-1	-1		0	0	0
Lumos3_2ul_hili_150um_30cm_150min_HCD_gradient_3_20210719_F1_R1.20517.20517.3.0.dta	Lumos3_2ul_hili_150um_30cm_150min_HCD_gradient_3_20210719_F1_R1.20517.20517.3.0.dta	Lumos3_2ul_hili_150um_30cm_150min_HCD_gradient_3_20210719_F1_R1	20517	1917.55	3861.53	1287.85	3	1	DDLDPEKJDSEPGSQR		1801.78	5 4 1 1 0 0	H(5)N(4)A(1)F(1)	(N(F)(N(H(H(N(H)))(H(N(H(A)))))))	2949	0 1 0 0 0 0;0 1 0 1 0 0;0 2 0 0 0 0;0 2 0 1 0 0;1 2 0 0 0 0;1 2 0 1 0 0;2 2 0 0 0 0;2 2 0 1 0 0;2 3 0 0 0 0;2 3 0 1 0 0;3 2 0 0 0 0;3 2 0 1 0 0;3 3 0 0 0 0;3 3 0 1 0 0;3 3 1 0 0 0;3 3 1 1 0 0;3 4 0 0 0 0;3 4 0 1 0 0;4 3 0 0 0 0;4 3 0 1 0 0;4 3 1 0 0 0;4 3 1 1 0 0;4 4 0 0 0 0;4 4 0 1 0 0;4 4 1 0 0 0;4 4 1 1 0 0;5 4 0 0 0 0;5 4 0 1 0 0;5 4 1 0 0 0;	2059.73	8	39.7309	15.4133	84.892	9	0.00892	2.30989	0.70968	0.4	0	0	0	0	6.56466e-32	5.09273e-33	-1	0.000731886	0.000731886	sp|P54289|CA2D1_HUMAN	CACNA2D1	136	4122530	27962000			-1	-1	-1		0	0	0
Lumos3_2ul_hili_150um_30cm_150min_HCD_gradient_3_20210719_F1_R1.20552.20552.2.0.dta	Lumos3_2ul_hili_150um_30cm_150min_HCD_gradient_3_20210719_F1_R1.20552.20552.2.0.dta	Lumos3_2ul_hili_150um_30cm_150min_HCD_gradient_3_20210719_F1_R1	20552	1920.61	2341.92	1171.47	2	1	YJCSIESPR	3,Carbamidomethyl[C];	1125.5	5 2 0 0 0 0	H(5)N(2)	(N(N(H(H(H))(H(H)))))	7414	0 1 0 0 0 0;0 2 0 0 0 0;1 2 0 0 0 0;2 2 0 0 0 0;3 2 0 0 0 0;4 2 0 0 0 0;	1216.42	2	46.8957	35.7587	67.5786	7	0.0028	1.1935	1	1.0625	0	0	0	0	2.11139e-25	1.00635e-26	-1	0	1.00635e-26	sp|O00469|PLOD2_HUMAN	PLOD2	696	8844520	29553700			-1	-1	-1		0	0	0
Lumos3_2ul_hili_150um_30cm_150min_HCD_gradient_3_20210719_F1_R1.20571.20571.3.1.dta	Lumos3_2ul_hili_150um_30cm_150min_HCD_gradient_3_20210719_F1_R1.20571.20571.3.1.dta	Lumos3_2ul_hili_150um_30cm_150min_HCD_gradient_3_20210719_F1_R1	20571	1922.38	3155.32	1052.45	3	1	GYYJQSEAGSHTIQR		1710.78	3 4 0 1 0 0	H(3)N(4)F(1)	(N(F)(N(H(H(N))(H(N)))))	3627	0 1 0 0 0 0;0 1 0 1 0 0;0 2 0 0 0 0;0 2 0 1 0 0;1 2 0 0 0 0;1 2 0 1 0 0;2 2 0 0 0 0;2 2 0 1 0 0;2 3 0 0 0 0;2 3 0 1 0 0;3 2 0 0 0 0;3 2 0 1 0 0;3 3 0 0 0 0;3 3 0 1 0 0;3 4 0 0 0 0;	1444.53	4	59.5654	43.2033	89.9522	9	0.00437	1.3853	0.94118	0.89286	0	0	0	0	8.89301e-34	6.95214e-35	-1	0	6.95214e-35	sp|Q95604|1C17_HUMAN	HLA-C	110	2737960	14987100			-1	-1	-1		0	0	0
Lumos3_2ul_hili_150um_30cm_150min_HCD_gradient_3_20210719_F1_R1.20580.20580.2.0.dta	Lumos3_2ul_hili_150um_30cm_150min_HCD_gradient_3_20210719_F1_R1.20580.20580.2.0.dta	Lumos3_2ul_hili_150um_30cm_150min_HCD_gradient_3_20210719_F1_R1	20580	1923.11	2503.98	1252.49	2	1	YJCSIESPR	3,Carbamidomethyl[C];	1125.5	6 2 0 0 0 0	H(6)N(2)	(N(N(H(H(H))(H(H)(H)))))	7413	0 1 0 0 0 0;0 2 0 0 0 0;1 2 0 0 0 0;2 2 0 0 0 0;3 2 0 0 0 0;4 2 0 0 0 0;5 2 0 0 0 0;	1378.48	2	45.3148	33.6316	67.0122	7	0.00562	2.24589	1	1	0	0	0	0	3.47716e-25	1.92484e-26	-1	0	1.92484e-26	sp|O00469|PLOD2_HUMAN	PLOD2	696	2629820	10716600			-1	-1	-1		0	0	0
Lumos3_2ul_hili_150um_30cm_150min_HCD_gradient_3_20210719_F1_R1.20587.20587.2.1.dta	Lumos3_2ul_hili_150um_30cm_150min_HCD_gradient_3_20210719_F1_R1.20587.20587.2.1.dta	Lumos3_2ul_hili_150um_30cm_150min_HCD_gradient_3_20210719_F1_R1	20587	1923.68	2754.1	1377.55	2	1	LJITCESSK	5,Carbamidomethyl[C];	1051.51	8 2 0 0 0 0	H(8)N(2)	(N(N(H(H(H)(H))(H(H(H(H)))))))	7172	0 1 0 0 0 0;0 2 0 0 0 0;1 2 0 0 0 0;2 2 0 0 0 0;3 2 0 0 0 0;4 2 0 0 0 0;5 2 0 0 0 0;6 2 0 0 0 0;7 2 0 0 0 0;	1702.58	2	83.7866	79.9325	90.9443	7	0.00533	1.9345	1	1.375	0	0	0	0	3.83663e-34	2.22157e-35	-1	0	2.22157e-35	sp|Q4KMQ2|ANO6_HUMAN	ANO6	361	15990900	65425300			-1	-1	-1		0	0	0
Lumos3_2ul_hili_150um_30cm_150min_HCD_gradient_3_20210719_F1_R1.20622.20622.2.0.dta	Lumos3_2ul_hili_150um_30cm_150min_HCD_gradient_3_20210719_F1_R1.20622.20622.2.0.dta	Lumos3_2ul_hili_150um_30cm_150min_HCD_gradient_3_20210719_F1_R1	20622	1926.75	2811.12	1406.06	2	1	JISQDLEK		946.484	9 2 0 0 0 0	H(9)N(2)	(N(N(H(H(H(H)))(H(H(H(H(H))))))))	7102	0 1 0 0 0 0;0 2 0 0 0 0;1 2 0 0 0 0;2 2 0 0 0 0;3 2 0 0 0 0;4 2 0 0 0 0;5 2 0 0 0 0;6 2 0 0 0 0;7 2 0 0 0 0;8 2 0 0 0 0;	1864.63	1	46.8573	44.5255	51.1878	7	0.00448	1.59487	0.75	1.35714	0	0	0	0	4.54929e-19	1.62505e-20	-1	0	1.62505e-20	sp|P11047|LAMC1_HUMAN	LAMC1	1241	3664140	14347700			-1	-1	-1		0	0	0
Lumos3_2ul_hili_150um_30cm_150min_HCD_gradient_3_20210719_F1_R1.20686.20686.2.0.dta	Lumos3_2ul_hili_150um_30cm_150min_HCD_gradient_3_20210719_F1_R1.20686.20686.2.0.dta	Lumos3_2ul_hili_150um_30cm_150min_HCD_gradient_3_20210719_F1_R1	20686	1932.39	2267.94	1134.47	2	1	LJITCESSK	5,Carbamidomethyl[C];	1051.51	5 2 0 0 0 0	H(5)N(2)	(N(N(H(H)(H(H(H))))))	10687	0 1 0 0 0 0;0 2 0 0 0 0;1 2 0 0 0 0;2 2 0 0 0 0;3 2 0 0 0 0;4 2 0 0 0 0;	1216.42	2	34.2137	29.987	42.0634	7	0.00396	1.747	0.875	1.0625	0	0	0	0	1.43854e-15	3.79931e-17	-1	0	3.79931e-17	sp|Q4KMQ2|ANO6_HUMAN	ANO6	361	1225270	3574940			-1	-1	-1		0	0	0
Lumos3_2ul_hili_150um_30cm_150min_HCD_gradient_3_20210719_F1_R1.20689.20689.2.0.dta	Lumos3_2ul_hili_150um_30cm_150min_HCD_gradient_3_20210719_F1_R1.20689.20689.2.0.dta	Lumos3_2ul_hili_150um_30cm_150min_HCD_gradient_3_20210719_F1_R1	20689	1932.64	2429.99	1215.5	2	1	LJITCESSK	5,Carbamidomethyl[C];	1051.51	6 2 0 0 0 0	H(6)N(2)	(N(N(H(H(H))(H(H)(H)))))	7413	0 1 0 0 0 0;0 2 0 0 0 0;1 2 0 0 0 0;2 2 0 0 0 0;3 2 0 0 0 0;4 2 0 0 0 0;5 2 0 0 0 0;	1378.48	2	23.6807	16.4909	37.033	7	0.00237	0.97641	0.77778	0.75	0	0	0	0	1.2768e-13	3.29679e-15	-1	0.000510074	0.000510074	sp|Q4KMQ2|ANO6_HUMAN	ANO6	361	732785	2302450			-1	-1	-1		0	0	0
Lumos3_2ul_hili_150um_30cm_150min_HCD_gradient_3_20210719_F1_R1.20745.20745.3.0.dta	Lumos3_2ul_hili_150um_30cm_150min_HCD_gradient_3_20210719_F1_R1.20745.20745.3.0.dta	Lumos3_2ul_hili_150um_30cm_150min_HCD_gradient_3_20210719_F1_R1	20745	1937.62	2871.1	957.705	3	1	YHYJGTFEDGK		1330.57	7 2 0 0 0 0	H(7)N(2)	(N(N(H(H(H)(H))(H(H)(H)))))	7179	0 1 0 0 0 0;0 2 0 0 0 0;1 2 0 0 0 0;2 2 0 0 0 0;3 2 0 0 0 0;4 2 0 0 0 0;5 2 0 0 0 0;6 2 0 0 0 0;	1540.53	4	24.2037	12.169	46.5538	7	0.00099	0.3435	0.9	0.5	0	0	0	0	2.74228e-17	8.81106e-19	-1	0.00307963	0.00307963	sp|Q96AY3|FKB10_HUMAN	FKBP10	70	14089400	60581100			-1	-1	-1		0	0	0
Lumos3_2ul_hili_150um_30cm_150min_HCD_gradient_3_20210719_F1_R1.20757.20757.2.0.dta	Lumos3_2ul_hili_150um_30cm_150min_HCD_gradient_3_20210719_F1_R1.20757.20757.2.0.dta	Lumos3_2ul_hili_150um_30cm_150min_HCD_gradient_3_20210719_F1_R1	20757	1938.59	2017.82	1009.41	2	1	YJCSIESPR	3,Carbamidomethyl[C];	1125.5	3 2 0 0 0 0	H(3)N(2)	(N(N(H(H)(H))))	10785	0 1 0 0 0 0;0 2 0 0 0 0;1 2 0 0 0 0;2 2 0 0 0 0;	892.317	2	25.267	25.5527	24.7363	5	0.00441	2.18649	0.83333	1	0	0	0	0	6.39443e-09	1.66852e-10	-1	0	1.66852e-10	sp|O00469|PLOD2_HUMAN	PLOD2	696	5658060	9564230			-1	-1	-1		0	0	0
Lumos3_2ul_hili_150um_30cm_150min_HCD_gradient_3_20210719_F1_R1.20798.20798.3.1.dta	Lumos3_2ul_hili_150um_30cm_150min_HCD_gradient_3_20210719_F1_R1.20798.20798.3.1.dta	Lumos3_2ul_hili_150um_30cm_150min_HCD_gradient_3_20210719_F1_R1	20798	1942.35	3575.43	1192.48	3	1	GYYJQSEAGSHTIQR		1710.78	9 2 0 0 0 0	H(9)N(2)	(N(N(H(H(H(H)))(H(H(H(H(H))))))))	7102	0 1 0 0 0 0;0 2 0 0 0 0;1 2 0 0 0 0;2 2 0 0 0 0;3 2 0 0 0 0;4 2 0 0 0 0;5 2 0 0 0 0;6 2 0 0 0 0;7 2 0 0 0 0;8 2 0 0 0 0;	1864.63	4	54.5228	36.7682	87.4955	7	0.01091	3.05176	0.91667	0.82143	0	0	0	0	7.1556e-33	4.42911e-34	-1	0	4.42911e-34	sp|Q95604|1C17_HUMAN	HLA-C	110	978312	12284300			-1	-1	-1		0	0	0
Lumos3_2ul_hili_150um_30cm_150min_HCD_gradient_3_20210719_F1_R1.20799.20799.3.0.dta	Lumos3_2ul_hili_150um_30cm_150min_HCD_gradient_3_20210719_F1_R1.20799.20799.3.0.dta	Lumos3_2ul_hili_150um_30cm_150min_HCD_gradient_3_20210719_F1_R1	20799	1942.43	3737.49	1246.5	3	1	GYYJQSEAGSHTIQR		1710.78	10 2 0 0 0 0	H(10)N(2)	(N(N(H(H(H(H(H))))(H(H(H))(H(H))))))	7068	0 1 0 0 0 0;0 2 0 0 0 0;1 2 0 0 0 0;2 2 0 0 0 0;3 2 0 0 0 0;4 2 0 0 0 0;5 2 0 0 0 0;6 2 0 0 0 0;7 2 0 0 0 0;8 2 0 0 0 0;9 2 0 0 0 0;	2026.69	4	29.9348	17.3544	53.2985	7	0.01652	4.4206	0.84615	0.57143	0	0	0	0	6.95444e-20	2.79046e-21	-1	0.000259269	0.000259269	sp|Q95604|1C17_HUMAN	HLA-C	110	320467	6714680			-1	-1	-1		0	0	0
Lumos3_2ul_hili_150um_30cm_150min_HCD_gradient_3_20210719_F1_R1.20806.20806.2.0.dta	Lumos3_2ul_hili_150um_30cm_150min_HCD_gradient_3_20210719_F1_R1.20806.20806.2.0.dta	Lumos3_2ul_hili_150um_30cm_150min_HCD_gradient_3_20210719_F1_R1	20806	1943	2341.93	1171.47	2	1	YJCSIESPR	3,Carbamidomethyl[C];	1125.5	5 2 0 0 0 0	H(5)N(2)	(N(N(H(H(H))(H(H)))))	7414	0 1 0 0 0 0;0 2 0 0 0 0;1 2 0 0 0 0;2 2 0 0 0 0;3 2 0 0 0 0;4 2 0 0 0 0;	1216.42	2	29.0693	22.985	40.3688	6	0.00299	1.27805	0.875	0.9375	0	0	0	0	6.45953e-15	1.78241e-16	-1	0	1.78241e-16	sp|O00469|PLOD2_HUMAN	PLOD2	696	8844520	29553700			-1	-1	-1		0	0	0
Lumos3_2ul_hili_150um_30cm_150min_HCD_gradient_3_20210719_F1_R1.20808.20808.2.0.dta	Lumos3_2ul_hili_150um_30cm_150min_HCD_gradient_3_20210719_F1_R1.20808.20808.2.0.dta	Lumos3_2ul_hili_150um_30cm_150min_HCD_gradient_3_20210719_F1_R1	20808	1943.16	2666.03	1333.52	2	1	YJCSIESPR	3,Carbamidomethyl[C];	1125.5	7 2 0 0 0 0	H(7)N(2)	(N(N(H(H(H(H)))(H(H(H))))))	7115	0 1 0 0 0 0;0 2 0 0 0 0;1 2 0 0 0 0;2 2 0 0 0 0;3 2 0 0 0 0;4 2 0 0 0 0;5 2 0 0 0 0;6 2 0 0 0 0;	1540.53	2	62.3657	50.9864	83.4986	7	0.00298	1.1186	1	1.25	0	0	0	0	2.15635e-31	1.58015e-32	-1	0	1.58015e-32	sp|O00469|PLOD2_HUMAN	PLOD2	696	20130600	83769600			-1	-1	-1		0	0	0
Lumos3_2ul_hili_150um_30cm_150min_HCD_gradient_3_20210719_F1_R1.20831.20831.3.1.dta	Lumos3_2ul_hili_150um_30cm_150min_HCD_gradient_3_20210719_F1_R1.20831.20831.3.1.dta	Lumos3_2ul_hili_150um_30cm_150min_HCD_gradient_3_20210719_F1_R1	20831	1945.25	3575.43	1192.48	3	1	GYYJQSEAGSHTIQR		1710.78	9 2 0 0 0 0	H(9)N(2)	(N(N(H(H(H)(H))(H(H(H))(H(H))))))	7174	0 1 0 0 0 0;0 2 0 0 0 0;1 2 0 0 0 0;2 2 0 0 0 0;3 2 0 0 0 0;4 2 0 0 0 0;5 2 0 0 0 0;6 2 0 0 0 0;7 2 0 0 0 0;8 2 0 0 0 0;	1864.63	4	53.4133	40.5303	77.3389	7	0.00783	2.18921	0.91667	0.89286	0	0	0	0	4.27018e-29	3.00182e-30	-1	0	3.00182e-30	sp|Q95604|1C17_HUMAN	HLA-C	110	978312	12284300			-1	-1	-1		0	0	0
Lumos3_2ul_hili_150um_30cm_150min_HCD_gradient_3_20210719_F1_R1.20842.20842.2.2.dta	Lumos3_2ul_hili_150um_30cm_150min_HCD_gradient_3_20210719_F1_R1.20842.20842.2.2.dta	Lumos3_2ul_hili_150um_30cm_150min_HCD_gradient_3_20210719_F1_R1	20842	1946.14	2179.87	1090.44	2	1	YJCSIESPR	3,Carbamidomethyl[C];	1125.5	4 2 0 0 0 0	H(4)N(2)	(N(N(H(H)(H(H)))))	10698	0 1 0 0 0 0;0 2 0 0 0 0;1 2 0 0 0 0;2 2 0 0 0 0;3 2 0 0 0 0;	1054.37	2	18.8561	13.3582	29.0665	6	0.00435	1.99485	0.85714	0.6875	0	0	0	0	1.67117e-10	4.18337e-12	-1	0.000921871	0.000921871	sp|O00469|PLOD2_HUMAN	PLOD2	696	8958830	26072000			-1	-1	-1		0	0	0
Lumos3_2ul_hili_150um_30cm_150min_HCD_gradient_3_20210719_F1_R1.20863.20863.2.0.dta	Lumos3_2ul_hili_150um_30cm_150min_HCD_gradient_3_20210719_F1_R1.20863.20863.2.0.dta	Lumos3_2ul_hili_150um_30cm_150min_HCD_gradient_3_20210719_F1_R1	20863	1948.05	2162.91	1081.96	2	1	JISQDLEK		946.484	5 2 0 0 0 0	H(5)N(2)	(N(N(H(H(H))(H(H)))))	7414	0 1 0 0 0 0;0 2 0 0 0 0;1 2 0 0 0 0;2 2 0 0 0 0;3 2 0 0 0 0;4 2 0 0 0 0;	1216.42	1	44.8551	44.3148	45.8586	7	0.00081	0.37408	0.875	1.35714	0	0	0	0	5.06084e-17	1.52701e-18	-1	0	1.52701e-18	sp|P11047|LAMC1_HUMAN	LAMC1	1241	1583620	4297180			-1	-1	-1		0	0	0
Lumos3_2ul_hili_150um_30cm_150min_HCD_gradient_3_20210719_F1_R1.20870.20870.2.1.dta	Lumos3_2ul_hili_150um_30cm_150min_HCD_gradient_3_20210719_F1_R1.20870.20870.2.1.dta	Lumos3_2ul_hili_150um_30cm_150min_HCD_gradient_3_20210719_F1_R1	20870	1948.62	2649.07	1325.04	2	1	JISQDLEK		946.484	8 2 0 0 0 0	H(8)N(2)	(N(N(H(H)(H(H(H(H(H(H)))))))))	10672	0 1 0 0 0 0;0 2 0 0 0 0;1 2 0 0 0 0;2 2 0 0 0 0;3 2 0 0 0 0;4 2 0 0 0 0;5 2 0 0 0 0;6 2 0 0 0 0;7 2 0 0 0 0;	1702.58	1	70.7826	68.8891	74.2991	7	0.00406	1.5314	0.90909	1.42857	0	0	0	0	5.93104e-28	4.08397e-29	-1	0	4.08397e-29	sp|P11047|LAMC1_HUMAN	LAMC1	1241	29789600	113514000			-1	-1	-1		0	0	0
Lumos3_2ul_hili_150um_30cm_150min_HCD_gradient_3_20210719_F1_R1.20871.20871.2.0.dta	Lumos3_2ul_hili_150um_30cm_150min_HCD_gradient_3_20210719_F1_R1.20871.20871.2.0.dta	Lumos3_2ul_hili_150um_30cm_150min_HCD_gradient_3_20210719_F1_R1	20871	1948.7	2871.1	1436.05	2	1	YHYJGTFEDGK		1330.57	7 2 0 0 0 0	H(7)N(2)	(N(N(H(H(H))(H(H(H(H)))))))	7399	0 1 0 0 0 0;0 2 0 0 0 0;1 2 0 0 0 0;2 2 0 0 0 0;3 2 0 0 0 0;4 2 0 0 0 0;5 2 0 0 0 0;6 2 0 0 0 0;	1540.53	4	18.1819	16.2054	21.8526	5	0.00113	0.39261	0.8	0.6	0	0	0	0	6.57698e-08	1.96497e-09	-1	0.000510074	0.000510074	sp|Q96AY3|FKB10_HUMAN	FKBP10	70	1405840	5564800			-1	-1	-1		0	0	0
Lumos3_2ul_hili_150um_30cm_150min_HCD_gradient_3_20210719_F1_R1.20894.20894.3.0.dta	Lumos3_2ul_hili_150um_30cm_150min_HCD_gradient_3_20210719_F1_R1.20894.20894.3.0.dta	Lumos3_2ul_hili_150um_30cm_150min_HCD_gradient_3_20210719_F1_R1	20894	1950.79	3205.36	1069.12	3	1	VPGJQTSTTLK		1145.62	5 4 1 1 0 0	H(5)N(4)A(1)F(1)	(N(F)(N(H(H(N(H)))(H(N(H(A)))))))	2949	0 1 0 0 0 0;0 1 0 1 0 0;0 2 0 0 0 0;0 2 0 1 0 0;1 2 0 0 0 0;1 2 0 1 0 0;2 2 0 0 0 0;2 2 0 1 0 0;2 3 0 0 0 0;2 3 0 1 0 0;3 2 0 0 0 0;3 2 0 1 0 0;3 3 0 0 0 0;3 3 0 1 0 0;3 3 1 0 0 0;3 3 1 1 0 0;3 4 0 0 0 0;3 4 0 1 0 0;4 3 0 0 0 0;4 3 0 1 0 0;4 3 1 0 0 0;4 3 1 1 0 0;4 4 0 0 0 0;4 4 0 1 0 0;4 4 1 0 0 0;4 4 1 1 0 0;5 4 0 0 0 0;5 4 0 1 0 0;5 4 1 0 0 0;	2059.73	4	59.4115	30.1386	113.775	9	0.00467	1.45746	0.70968	0.8	0	0	0	0	1.56887e-42	1.2875e-43	-1	0	1.2875e-43	sp|P32004|L1CAM_HUMAN	L1CAM	671	61301900	316465000			-1	-1	-1		0	0	0
Lumos3_2ul_hili_150um_30cm_150min_HCD_gradient_3_20210719_F1_R1.20921.20921.3.0.dta	Lumos3_2ul_hili_150um_30cm_150min_HCD_gradient_3_20210719_F1_R1.20921.20921.3.0.dta	Lumos3_2ul_hili_150um_30cm_150min_HCD_gradient_3_20210719_F1_R1	20921	1953.2	3413.37	1138.46	3	1	GYYJQSEAGSHTIQR		1710.78	8 2 0 0 0 0	H(8)N(2)	(N(N(H(H(H(H)))(H(H)(H)(H)))))	7123	0 1 0 0 0 0;0 2 0 0 0 0;1 2 0 0 0 0;2 2 0 0 0 0;3 2 0 0 0 0;4 2 0 0 0 0;5 2 0 0 0 0;6 2 0 0 0 0;7 2 0 0 0 0;	1702.58	4	57.7133	45.2444	80.8698	7	0.00489	1.43254	0.90909	0.89286	0	0	0	0	2.04673e-30	1.12648e-31	-1	0	1.12648e-31	sp|Q95604|1C17_HUMAN	HLA-C	110	4157680	21509000			-1	-1	-1		0	0	0
Lumos3_2ul_hili_150um_30cm_150min_HCD_gradient_3_20210719_F1_R1.20923.20923.2.2.dta	Lumos3_2ul_hili_150um_30cm_150min_HCD_gradient_3_20210719_F1_R1.20923.20923.2.2.dta	Lumos3_2ul_hili_150um_30cm_150min_HCD_gradient_3_20210719_F1_R1	20923	1953.37	2000.86	1000.93	2	1	JISQDLEK		946.484	4 2 0 0 0 0	H(4)N(2)	(N(N(H(H)(H)(H))))	10783	0 1 0 0 0 0;0 2 0 0 0 0;1 2 0 0 0 0;2 2 0 0 0 0;3 2 0 0 0 0;	1054.37	1	39.831	43.8292	32.4059	6	0.00325	1.62257	0.85714	1.35714	0	0	0	0	8.45339e-12	2.09735e-13	-1	0	2.09735e-13	sp|P11047|LAMC1_HUMAN	LAMC1	1241	757652	1451010			-1	-1	-1		0	0	0
Lumos3_2ul_hili_150um_30cm_150min_HCD_gradient_3_20210719_F1_R1.20925.20925.2.0.dta	Lumos3_2ul_hili_150um_30cm_150min_HCD_gradient_3_20210719_F1_R1.20925.20925.2.0.dta	Lumos3_2ul_hili_150um_30cm_150min_HCD_gradient_3_20210719_F1_R1	20925	1953.53	2324.96	1162.99	2	1	JISQDLEK		946.484	6 2 0 0 0 0	H(6)N(2)	(N(N(H(H(H))(H(H(H))))))	7405	0 1 0 0 0 0;0 2 0 0 0 0;1 2 0 0 0 0;2 2 0 0 0 0;3 2 0 0 0 0;4 2 0 0 0 0;5 2 0 0 0 0;	1378.48	1	39.0899	38.8247	39.5825	7	0.00336	1.4459	0.77778	1.28571	0	0	0	0	1.30049e-14	3.63265e-16	-1	0	3.63265e-16	sp|P11047|LAMC1_HUMAN	LAMC1	1241	1447670	4420230			-1	-1	-1		0	0	0
Lumos3_2ul_hili_150um_30cm_150min_HCD_gradient_3_20210719_F1_R1.20927.20927.2.0.dta	Lumos3_2ul_hili_150um_30cm_150min_HCD_gradient_3_20210719_F1_R1.20927.20927.2.0.dta	Lumos3_2ul_hili_150um_30cm_150min_HCD_gradient_3_20210719_F1_R1	20927	1953.69	2505.03	1253.02	2	1	JGTLEIR		802.442	8 2 0 0 0 0	H(8)N(2)	(N(N(H(H(H(H)))(H(H)(H)(H)))))	7123	0 1 0 0 0 0;0 2 0 0 0 0;1 2 0 0 0 0;2 2 0 0 0 0;3 2 0 0 0 0;4 2 0 0 0 0;5 2 0 0 0 0;6 2 0 0 0 0;7 2 0 0 0 0;	1702.58	1	30.4921	15.7836	57.8079	7	0.00729	2.90966	0.81818	0.91667	0	0	0	0	1.23995e-21	5.03922e-23	-1	0.000731886	0.000731886	sp|Q6WRI0|IGS10_HUMAN	IGSF10	2295	4693450	20310300			-1	-1	-1		0	0	0
Lumos3_2ul_hili_150um_30cm_150min_HCD_gradient_3_20210719_F1_R1.20952.20952.3.0.dta	Lumos3_2ul_hili_150um_30cm_150min_HCD_gradient_3_20210719_F1_R1.20952.20952.3.0.dta	Lumos3_2ul_hili_150um_30cm_150min_HCD_gradient_3_20210719_F1_R1	20952	1955.94	3280.39	1094.13	3	1	VVJSTTGPGEHLR		1366.71	5 4 1 0 0 0	H(5)N(4)A(1)	(N(N(H(H(N(H)))(H(N(H(A)))))))	9949	0 1 0 0 0 0;0 2 0 0 0 0;1 2 0 0 0 0;2 2 0 0 0 0;2 3 0 0 0 0;3 2 0 0 0 0;3 3 0 0 0 0;3 3 1 0 0 0;3 4 0 0 0 0;4 3 0 0 0 0;4 3 1 0 0 0;4 4 0 0 0 0;4 4 1 0 0 0;5 4 0 0 0 0;	1913.68	3	45.0449	27.1066	78.3588	7	0.0046	1.40242	0.8125	0.79167	0	0	0	0	1.77222e-29	1.06474e-30	-1	0	1.06474e-30	sp|P07996|TSP1_HUMAN	THBS1	1067	6074950	37969600			-1	-1	-1		0	0	0
Lumos3_2ul_hili_150um_30cm_150min_HCD_gradient_3_20210719_F1_R1.20953.20953.3.0.dta	Lumos3_2ul_hili_150um_30cm_150min_HCD_gradient_3_20210719_F1_R1.20953.20953.3.0.dta	Lumos3_2ul_hili_150um_30cm_150min_HCD_gradient_3_20210719_F1_R1	20953	1956.02	3413.37	1138.46	3	1	GYYJQSEAGSHTIQR		1710.78	8 2 0 0 0 0	H(8)N(2)	(N(N(H(H(H(H)))(H(H)(H)(H)))))	7123	0 1 0 0 0 0;0 2 0 0 0 0;1 2 0 0 0 0;2 2 0 0 0 0;3 2 0 0 0 0;4 2 0 0 0 0;5 2 0 0 0 0;6 2 0 0 0 0;7 2 0 0 0 0;	1702.58	4	69.2304	60.7595	84.9621	7	0.00419	1.22776	0.90909	1.03571	0	0	0	0	6.18377e-32	4.64217e-33	-1	0	4.64217e-33	sp|Q95604|1C17_HUMAN	HLA-C	110	4157680	21509000			-1	-1	-1		0	0	0
Lumos3_2ul_hili_150um_30cm_150min_HCD_gradient_3_20210719_F1_R1.20957.20957.2.2.dta	Lumos3_2ul_hili_150um_30cm_150min_HCD_gradient_3_20210719_F1_R1.20957.20957.2.2.dta	Lumos3_2ul_hili_150um_30cm_150min_HCD_gradient_3_20210719_F1_R1	20957	1956.34	2487.02	1244.01	2	1	JISQDLEK		946.484	7 2 0 0 0 0	H(7)N(2)	(N(N(H(H(H(H)))(H(H(H))))))	7115	0 1 0 0 0 0;0 2 0 0 0 0;1 2 0 0 0 0;2 2 0 0 0 0;3 2 0 0 0 0;4 2 0 0 0 0;5 2 0 0 0 0;6 2 0 0 0 0;	1540.53	1	26.1233	14.9674	46.8414	7	0.00574	2.30808	0.9	0.71429	0	0	0	0	2.12817e-17	7.30974e-19	-1	0.000731886	0.000731886	sp|P11047|LAMC1_HUMAN	LAMC1	1241	247229	680352			-1	-1	-1		0	0	0
Lumos3_2ul_hili_150um_30cm_150min_HCD_gradient_3_20210719_F1_R1.20958.20958.3.0.dta	Lumos3_2ul_hili_150um_30cm_150min_HCD_gradient_3_20210719_F1_R1.20958.20958.3.0.dta	Lumos3_2ul_hili_150um_30cm_150min_HCD_gradient_3_20210719_F1_R1	20958	1956.42	3861.53	1287.85	3	1	DDLDPEKJDSEPGSQR		1801.78	5 4 1 1 0 0	H(5)N(4)A(1)F(1)	(N(F)(N(H(H(N(H)))(H(N(H(A)))))))	2949	0 1 0 0 0 0;0 1 0 1 0 0;0 2 0 0 0 0;0 2 0 1 0 0;1 2 0 0 0 0;1 2 0 1 0 0;2 2 0 0 0 0;2 2 0 1 0 0;2 3 0 0 0 0;2 3 0 1 0 0;3 2 0 0 0 0;3 2 0 1 0 0;3 3 0 0 0 0;3 3 0 1 0 0;3 3 1 0 0 0;3 3 1 1 0 0;3 4 0 0 0 0;3 4 0 1 0 0;4 3 0 0 0 0;4 3 0 1 0 0;4 3 1 0 0 0;4 3 1 1 0 0;4 4 0 0 0 0;4 4 0 1 0 0;4 4 1 0 0 0;4 4 1 1 0 0;5 4 0 0 0 0;5 4 0 1 0 0;5 4 1 0 0 0;	2059.73	8	29.9038	10.5027	65.9345	9	0.00758	1.96417	0.6129	0.33333	0	0	0	0	8.99994e-25	4.77288e-26	-1	0.00863132	0.00863132	sp|P54289|CA2D1_HUMAN	CACNA2D1	136	2215140	14926800			-1	-1	-1		0	0	0
Lumos3_2ul_hili_150um_30cm_150min_HCD_gradient_3_20210719_F1_R1.20964.20964.2.0.dta	Lumos3_2ul_hili_150um_30cm_150min_HCD_gradient_3_20210719_F1_R1.20964.20964.2.0.dta	Lumos3_2ul_hili_150um_30cm_150min_HCD_gradient_3_20210719_F1_R1	20964	1956.91	2383.99	1192.5	2	1	LNPGJYTAR		1005.51	6 2 0 0 0 0	H(6)N(2)	(N(N(H(H(H))(H(H)(H)))))	7413	0 1 0 0 0 0;0 2 0 0 0 0;1 2 0 0 0 0;2 2 0 0 0 0;3 2 0 0 0 0;4 2 0 0 0 0;5 2 0 0 0 0;	1378.48	5	44.4517	28.9129	73.3093	7	0.00766	3.21127	1	0.8125	0	0	0	0	1.40176e-27	7.74573e-29	-1	0	7.74573e-29	sp|P08069|IGF1R_HUMAN	IGF1R	900	7610390	25321400			-1	-1	-1		0	0	0
Lumos3_2ul_hili_150um_30cm_150min_HCD_gradient_3_20210719_F1_R1.20965.20965.2.0.dta	Lumos3_2ul_hili_150um_30cm_150min_HCD_gradient_3_20210719_F1_R1.20965.20965.2.0.dta	Lumos3_2ul_hili_150um_30cm_150min_HCD_gradient_3_20210719_F1_R1	20965	1956.99	2592.04	1296.52	2	1	LJITCESSK	5,Carbamidomethyl[C];	1051.51	7 2 0 0 0 0	H(7)N(2)	(N(N(H(H(H)(H))(H(H)(H)))))	7179	0 1 0 0 0 0;0 2 0 0 0 0;1 2 0 0 0 0;2 2 0 0 0 0;3 2 0 0 0 0;4 2 0 0 0 0;5 2 0 0 0 0;6 2 0 0 0 0;	1540.53	2	50.648	48.0719	55.4322	7	0.00433	1.6702	0.8	1.25	0	0	0	0	1.03587e-20	4.50947e-22	-1	0	4.50947e-22	sp|Q4KMQ2|ANO6_HUMAN	ANO6	361	13725900	54724100			-1	-1	-1		0	0	0
Lumos3_2ul_hili_150um_30cm_150min_HCD_gradient_3_20210719_F1_R1.20982.20982.3.1.dta	Lumos3_2ul_hili_150um_30cm_150min_HCD_gradient_3_20210719_F1_R1.20982.20982.3.1.dta	Lumos3_2ul_hili_150um_30cm_150min_HCD_gradient_3_20210719_F1_R1	20982	1958.6	2871.1	957.705	3	1	YHYJGTFEDGK		1330.57	7 2 0 0 0 0	H(7)N(2)	(N(N(H(H(H))(H(H(H(H)))))))	7399	0 1 0 0 0 0;0 2 0 0 0 0;1 2 0 0 0 0;2 2 0 0 0 0;3 2 0 0 0 0;4 2 0 0 0 0;5 2 0 0 0 0;6 2 0 0 0 0;	1540.53	4	40.388	33.8007	52.6214	7	0.00081	0.28185	0.9	0.9	0	0	0	0	1.27118e-19	5.23956e-21	-1	0	5.23956e-21	sp|Q96AY3|FKB10_HUMAN	FKBP10	70	14089400	60581100			-1	-1	-1		0	0	0
Lumos3_2ul_hili_150um_30cm_150min_HCD_gradient_3_20210719_F1_R1.21021.21021.3.0.dta	Lumos3_2ul_hili_150um_30cm_150min_HCD_gradient_3_20210719_F1_R1.21021.21021.3.0.dta	Lumos3_2ul_hili_150um_30cm_150min_HCD_gradient_3_20210719_F1_R1	21021	1961.98	3861.53	1287.85	3	1	DDLDPEKJDSEPGSQR		1801.78	5 4 1 1 0 0	H(5)N(4)A(1)F(1)	(N(F)(N(H(H(N(H)))(H(N(H(A)))))))	2949	0 1 0 0 0 0;0 1 0 1 0 0;0 2 0 0 0 0;0 2 0 1 0 0;1 2 0 0 0 0;1 2 0 1 0 0;2 2 0 0 0 0;2 2 0 1 0 0;2 3 0 0 0 0;2 3 0 1 0 0;3 2 0 0 0 0;3 2 0 1 0 0;3 3 0 0 0 0;3 3 0 1 0 0;3 3 1 0 0 0;3 3 1 1 0 0;3 4 0 0 0 0;3 4 0 1 0 0;4 3 0 0 0 0;4 3 0 1 0 0;4 3 1 0 0 0;4 3 1 1 0 0;4 4 0 0 0 0;4 4 0 1 0 0;4 4 1 0 0 0;4 4 1 1 0 0;5 4 0 0 0 0;5 4 0 1 0 0;5 4 1 0 0 0;	2059.73	8	37.8949	19.1968	72.6198	9	0.00758	1.96417	0.64516	0.5	0	0	0	0	2.55478e-27	1.48093e-28	-1	0	1.48093e-28	sp|P54289|CA2D1_HUMAN	CACNA2D1	136	2215140	14926800			-1	-1	-1		0	0	0
Lumos3_2ul_hili_150um_30cm_150min_HCD_gradient_3_20210719_F1_R1.21033.21033.2.0.dta	Lumos3_2ul_hili_150um_30cm_150min_HCD_gradient_3_20210719_F1_R1.21033.21033.2.0.dta	Lumos3_2ul_hili_150um_30cm_150min_HCD_gradient_3_20210719_F1_R1	21033	1962.96	2549.13	1275.07	2	1	VPGJQTSTTLK		1145.62	4 3 0 1 0 0	H(4)N(3)F(1)	(N(F)(N(H(H)(H(N(H))))))	3710	0 1 0 0 0 0;0 1 0 1 0 0;0 2 0 0 0 0;0 2 0 1 0 0;1 2 0 0 0 0;1 2 0 1 0 0;2 2 0 0 0 0;2 2 0 1 0 0;2 3 0 0 0 0;2 3 0 1 0 0;3 2 0 0 0 0;3 2 0 1 0 0;3 3 0 0 0 0;3 3 0 1 0 0;4 3 0 0 0 0;	1403.51	4	48.6307	29.547	84.0719	9	0.00385	1.50882	0.88235	0.8	0	0	0	0	1.32152e-31	1.02929e-32	-1	0	1.02929e-32	sp|P32004|L1CAM_HUMAN	L1CAM	671	3057760	10673100			-1	-1	-1		0	0	0
Lumos3_2ul_hili_150um_30cm_150min_HCD_gradient_3_20210719_F1_R1.21051.21051.3.0.dta	Lumos3_2ul_hili_150um_30cm_150min_HCD_gradient_3_20210719_F1_R1.21051.21051.3.0.dta	Lumos3_2ul_hili_150um_30cm_150min_HCD_gradient_3_20210719_F1_R1	21051	1964.65	2709.05	903.687	3	1	YHYJGTFEDGK		1330.57	6 2 0 0 0 0	H(6)N(2)	(N(N(H(H(H))(H(H(H))))))	7405	0 1 0 0 0 0;0 2 0 0 0 0;1 2 0 0 0 0;2 2 0 0 0 0;3 2 0 0 0 0;4 2 0 0 0 0;5 2 0 0 0 0;	1378.48	4	67.0483	61.3846	77.5665	7	0.00207	0.76472	1	1.1	0	0	0	0	3.50893e-29	2.38557e-30	-1	0	2.38557e-30	sp|Q96AY3|FKB10_HUMAN	FKBP10	70	36160700	147440000			-1	-1	-1		0	0	0
Lumos3_2ul_hili_150um_30cm_150min_HCD_gradient_3_20210719_F1_R1.21053.21053.3.0.dta	Lumos3_2ul_hili_150um_30cm_150min_HCD_gradient_3_20210719_F1_R1.21053.21053.3.0.dta	Lumos3_2ul_hili_150um_30cm_150min_HCD_gradient_3_20210719_F1_R1	21053	1964.81	2923.13	975.05	3	1	JQSVPLSCCR	8,Carbamidomethyl[C];9,Carbamidomethyl[C];	1220.55	8 2 0 0 0 0	H(8)N(2)	(N(N(H(H(H(H)))(H(H(H(H)))))))	7107	0 1 0 0 0 0;0 2 0 0 0 0;1 2 0 0 0 0;2 2 0 0 0 0;3 2 0 0 0 0;4 2 0 0 0 0;5 2 0 0 0 0;6 2 0 0 0 0;7 2 0 0 0 0;	1702.58	1	13.8265	14.8308	11.9613	5	0.00197	0.67318	0.45455	0.61111	0	0	0	0	0.000357149	1.07173e-05	-1	0.000731886	0.000731886	sp|O60637|TSN3_HUMAN	TSPAN3	167	4959200	20852100			-1	-1	-1		0	0	0
Lumos3_2ul_hili_150um_30cm_150min_HCD_gradient_3_20210719_F1_R1.21062.21062.2.0.dta	Lumos3_2ul_hili_150um_30cm_150min_HCD_gradient_3_20210719_F1_R1.21062.21062.2.0.dta	Lumos3_2ul_hili_150um_30cm_150min_HCD_gradient_3_20210719_F1_R1	21062	1965.54	2709.05	1355.03	2	1	YHYJGTFEDGK		1330.57	6 2 0 0 0 0	H(6)N(2)	(N(N(H(H(H))(H(H(H))))))	7405	0 1 0 0 0 0;0 2 0 0 0 0;1 2 0 0 0 0;2 2 0 0 0 0;3 2 0 0 0 0;4 2 0 0 0 0;5 2 0 0 0 0;	1378.48	4	73.404	76.9514	66.8159	7	0.00628	2.31766	1	1.35	0	0	0	0	4.13427e-25	2.18752e-26	-1	0	2.18752e-26	sp|Q96AY3|FKB10_HUMAN	FKBP10	70	5088170	21636300			-1	-1	-1		0	0	0
Lumos3_2ul_hili_150um_30cm_150min_HCD_gradient_3_20210719_F1_R1.21063.21063.2.1.dta	Lumos3_2ul_hili_150um_30cm_150min_HCD_gradient_3_20210719_F1_R1.21063.21063.2.1.dta	Lumos3_2ul_hili_150um_30cm_150min_HCD_gradient_3_20210719_F1_R1	21063	1965.62	2666.03	1333.52	2	1	YJCSIESPR	3,Carbamidomethyl[C];	1125.5	7 2 0 0 0 0	H(7)N(2)	(N(N(H(H(H(H)))(H(H(H))))))	7115	0 1 0 0 0 0;0 2 0 0 0 0;1 2 0 0 0 0;2 2 0 0 0 0;3 2 0 0 0 0;4 2 0 0 0 0;5 2 0 0 0 0;6 2 0 0 0 0;	1540.53	2	35.7227	18.555	67.6055	7	0.0034	1.27464	1	0.8125	0	0	0	0	2.06192e-25	9.91362e-27	-1	0	9.91362e-27	sp|O00469|PLOD2_HUMAN	PLOD2	696	20130600	83769600			-1	-1	-1		0	0	0
Lumos3_2ul_hili_150um_30cm_150min_HCD_gradient_3_20210719_F1_R1.21064.21064.2.0.dta	Lumos3_2ul_hili_150um_30cm_150min_HCD_gradient_3_20210719_F1_R1.21064.21064.2.0.dta	Lumos3_2ul_hili_150um_30cm_150min_HCD_gradient_3_20210719_F1_R1	21064	1965.7	2754.1	1377.55	2	1	EGDJITLK		889.463	9 2 0 0 0 0	H(9)N(2)	(N(N(H(H(H))(H(H)(H(H(H(H))))))))	7408	0 1 0 0 0 0;0 2 0 0 0 0;1 2 0 0 0 0;2 2 0 0 0 0;3 2 0 0 0 0;4 2 0 0 0 0;5 2 0 0 0 0;6 2 0 0 0 0;7 2 0 0 0 0;8 2 0 0 0 0;	1864.63	4	44.7585	28.6408	74.6914	7	0.0048	1.74371	0.91667	1	0	0	0	0	4.21999e-28	2.67665e-29	-1	0	2.67665e-29	sp|Q13740|CD166_HUMAN	ALCAM	265	3118910	12611200			-1	-1	-1		0	0	0
Lumos3_2ul_hili_150um_30cm_150min_HCD_gradient_3_20210719_F1_R1.21066.21066.2.0.dta	Lumos3_2ul_hili_150um_30cm_150min_HCD_gradient_3_20210719_F1_R1.21066.21066.2.0.dta	Lumos3_2ul_hili_150um_30cm_150min_HCD_gradient_3_20210719_F1_R1	21066	1965.86	2923.14	1462.07	2	1	JQSVPLSCCR	8,Carbamidomethyl[C];9,Carbamidomethyl[C];	1220.55	8 2 0 0 0 0	H(8)N(2)	(N(N(H(H(H(H)))(H(H)(H)(H)))))	7123	0 1 0 0 0 0;0 2 0 0 0 0;1 2 0 0 0 0;2 2 0 0 0 0;3 2 0 0 0 0;4 2 0 0 0 0;5 2 0 0 0 0;6 2 0 0 0 0;7 2 0 0 0 0;	1702.58	1	48.3496	38.8125	66.0614	7	0.00797	2.72542	1	1.05556	0	0	0	0	8.04606e-25	4.15315e-26	-1	0	4.15315e-26	sp|O60637|TSN3_HUMAN	TSPAN3	167	2413000	11379800			-1	-1	-1		0	0	0
Lumos3_2ul_hili_150um_30cm_150min_HCD_gradient_3_20210719_F1_R1.21150.21150.3.1.dta	Lumos3_2ul_hili_150um_30cm_150min_HCD_gradient_3_20210719_F1_R1.21150.21150.3.1.dta	Lumos3_2ul_hili_150um_30cm_150min_HCD_gradient_3_20210719_F1_R1	21150	1973.35	2941.24	981.084	3	1	YVQJGTYTVK		1172.59	5 4 0 1 0 0	H(5)N(4)F(1)	(N(F)(N(H(H(N(H)))(H(N(H))))))	2983	0 1 0 0 0 0;0 1 0 1 0 0;0 2 0 0 0 0;0 2 0 1 0 0;1 2 0 0 0 0;1 2 0 1 0 0;2 2 0 0 0 0;2 2 0 1 0 0;2 3 0 0 0 0;2 3 0 1 0 0;3 2 0 0 0 0;3 2 0 1 0 0;3 3 0 0 0 0;3 3 0 1 0 0;3 4 0 0 0 0;3 4 0 1 0 0;4 3 0 0 0 0;4 3 0 1 0 0;4 4 0 0 0 0;4 4 0 1 0 0;5 4 0 0 0 0;	1768.64	4	28.5804	12.0618	59.2576	9	0.00471	1.60246	0.6087	0.61111	0	0	0	0	3.39677e-22	1.53352e-23	-1	0.00326442	0.00326442	sp|Q14126|DSG2_HUMAN	DSG2	462	14304400	71070900			-1	-1	-1		0	0	0
Lumos3_2ul_hili_150um_30cm_150min_HCD_gradient_3_20210719_F1_R1.21155.21155.3.0.dta	Lumos3_2ul_hili_150um_30cm_150min_HCD_gradient_3_20210719_F1_R1.21155.21155.3.0.dta	Lumos3_2ul_hili_150um_30cm_150min_HCD_gradient_3_20210719_F1_R1	21155	1973.76	3625.49	1209.17	3	1	GYYJQSEAGSHTIQR		1710.78	5 4 0 2 0 0	H(5)N(4)F(2)	(N(F)(N(H(H(N(H)))(H(N(H)(F))))))	2972	0 1 0 0 0 0;0 1 0 1 0 0;0 2 0 0 0 0;0 2 0 1 0 0;1 2 0 0 0 0;1 2 0 1 0 0;2 2 0 0 0 0;2 2 0 1 0 0;2 3 0 0 0 0;2 3 0 1 0 0;2 3 0 2 0 0;3 2 0 0 0 0;3 2 0 1 0 0;3 3 0 0 0 0;3 3 0 1 0 0;3 3 0 2 0 0;3 4 0 0 0 0;3 4 0 1 0 0;3 4 0 2 0 0;4 3 0 0 0 0;4 3 0 1 0 0;4 3 0 2 0 0;4 4 0 0 0 0;4 4 0 1 0 0;4 4 0 2 0 0;5 4 0 0 0 0;5 4 0 1 0 0;	1914.7	4	56.1367	46.3044	74.3967	8	0.00696	1.91875	0.65517	0.89286	0	0	0	0	5.44941e-28	3.81005e-29	-1	0	3.81005e-29	sp|Q95604|1C17_HUMAN	HLA-C	110	11690100	80207400			-1	-1	-1		0	0	0
Lumos3_2ul_hili_150um_30cm_150min_HCD_gradient_3_20210719_F1_R1.21165.21165.2.0.dta	Lumos3_2ul_hili_150um_30cm_150min_HCD_gradient_3_20210719_F1_R1.21165.21165.2.0.dta	Lumos3_2ul_hili_150um_30cm_150min_HCD_gradient_3_20210719_F1_R1	21165	1974.57	2503.98	1252.49	2	1	YJCSIESPR	3,Carbamidomethyl[C];	1125.5	6 2 0 0 0 0	H(6)N(2)	(N(N(H(H(H))(H(H)(H)))))	7413	0 1 0 0 0 0;0 2 0 0 0 0;1 2 0 0 0 0;2 2 0 0 0 0;3 2 0 0 0 0;4 2 0 0 0 0;5 2 0 0 0 0;	1378.48	2	67.4099	60.4983	80.2458	7	0.00648	2.58694	1	1.25	0	0	0	0	3.49666e-30	1.88957e-31	-1	0	1.88957e-31	sp|O00469|PLOD2_HUMAN	PLOD2	696	55323900	204071000			-1	-1	-1		0	0	0
Lumos3_2ul_hili_150um_30cm_150min_HCD_gradient_3_20210719_F1_R1.21201.21201.2.3.dta	Lumos3_2ul_hili_150um_30cm_150min_HCD_gradient_3_20210719_F1_R1.21201.21201.2.3.dta	Lumos3_2ul_hili_150um_30cm_150min_HCD_gradient_3_20210719_F1_R1	21201	1977.71	2487.02	1244.01	2	1	JISQDLEK		946.484	7 2 0 0 0 0	H(7)N(2)	(N(N(H(H(H))(H(H(H(H)))))))	7399	0 1 0 0 0 0;0 2 0 0 0 0;1 2 0 0 0 0;2 2 0 0 0 0;3 2 0 0 0 0;4 2 0 0 0 0;5 2 0 0 0 0;6 2 0 0 0 0;	1540.53	1	27.7058	16.9201	47.7365	7	0.00803	3.23046	0.9	0.85714	0	0	0	0	9.66092e-18	2.78082e-19	-1	0.000259269	0.000259269	sp|P11047|LAMC1_HUMAN	LAMC1	1241	5465880	18444600			-1	-1	-1		0	0	0
Lumos3_2ul_hili_150um_30cm_150min_HCD_gradient_3_20210719_F1_R1.21227.21227.2.1.dta	Lumos3_2ul_hili_150um_30cm_150min_HCD_gradient_3_20210719_F1_R1.21227.21227.2.1.dta	Lumos3_2ul_hili_150um_30cm_150min_HCD_gradient_3_20210719_F1_R1	21227	1980.05	2017.82	1009.41	2	1	YJCSIESPR	3,Carbamidomethyl[C];	1125.5	3 2 0 0 0 0	H(3)N(2)	(N(N(H(H)(H))))	10785	0 1 0 0 0 0;0 2 0 0 0 0;1 2 0 0 0 0;2 2 0 0 0 0;	892.317	2	35.3909	31.0008	43.5438	6	0.00224	1.11207	1	1	0	0	0	0	3.89217e-16	1.0432e-17	-1	0	1.0432e-17	sp|O00469|PLOD2_HUMAN	PLOD2	696	8780780	18525900			-1	-1	-1		0	0	0
Lumos3_2ul_hili_150um_30cm_150min_HCD_gradient_3_20210719_F1_R1.21229.21229.2.0.dta	Lumos3_2ul_hili_150um_30cm_150min_HCD_gradient_3_20210719_F1_R1.21229.21229.2.0.dta	Lumos3_2ul_hili_150um_30cm_150min_HCD_gradient_3_20210719_F1_R1	21229	1980.21	2179.87	1090.44	2	1	YJCSIESPR	3,Carbamidomethyl[C];	1125.5	4 2 0 0 0 0	H(4)N(2)	(N(N(H(H)(H(H)))))	10698	0 1 0 0 0 0;0 2 0 0 0 0;1 2 0 0 0 0;2 2 0 0 0 0;3 2 0 0 0 0;	1054.37	2	44.5863	37.2788	58.1574	7	0.00401	1.84163	1	1.125	0	0	0	0	9.0743e-22	3.74772e-23	-1	0	3.74772e-23	sp|O00469|PLOD2_HUMAN	PLOD2	696	7866730	23133900			-1	-1	-1		0	0	0
Lumos3_2ul_hili_150um_30cm_150min_HCD_gradient_3_20210719_F1_R1.21231.21231.2.0.dta	Lumos3_2ul_hili_150um_30cm_150min_HCD_gradient_3_20210719_F1_R1.21231.21231.2.0.dta	Lumos3_2ul_hili_150um_30cm_150min_HCD_gradient_3_20210719_F1_R1	21231	1980.37	2576.11	1288.56	2	1	YVQJGTYTVK		1172.59	4 3 0 1 0 0	H(4)N(3)F(1)	(N(F)(N(H(H)(H(N(H))))))	3710	0 1 0 0 0 0;0 1 0 1 0 0;0 2 0 0 0 0;0 2 0 1 0 0;1 2 0 0 0 0;1 2 0 1 0 0;2 2 0 0 0 0;2 2 0 1 0 0;2 3 0 0 0 0;2 3 0 1 0 0;3 2 0 0 0 0;3 2 0 1 0 0;3 3 0 0 0 0;3 3 0 1 0 0;4 3 0 0 0 0;	1403.51	4	29.3779	18.2853	49.9786	9	0.00672	2.60671	0.64706	0.72222	0	0	0	0	1.32991e-18	4.87351e-20	-1	0	4.87351e-20	sp|Q14126|DSG2_HUMAN	DSG2	462	1504080	6121780			-1	-1	-1		0	0	0
Lumos3_2ul_hili_150um_30cm_150min_HCD_gradient_3_20210719_F1_R1.21269.21269.2.0.dta	Lumos3_2ul_hili_150um_30cm_150min_HCD_gradient_3_20210719_F1_R1.21269.21269.2.0.dta	Lumos3_2ul_hili_150um_30cm_150min_HCD_gradient_3_20210719_F1_R1	21269	1983.68	2448.01	1224.51	2	1	JITLER		745.42	8 2 0 0 0 0	H(8)N(2)	(N(N(H(H(H(H)))(H(H)(H)(H)))))	7123	0 1 0 0 0 0;0 2 0 0 0 0;1 2 0 0 0 0;2 2 0 0 0 0;3 2 0 0 0 0;4 2 0 0 0 0;5 2 0 0 0 0;6 2 0 0 0 0;7 2 0 0 0 0;	1702.58	1	37.2445	21.1629	67.1105	7	0.00807	3.2977	0.90909	1.2	0	0	0	0	3.1888e-25	1.78922e-26	-1	0	1.78922e-26	sp|Q6PCB8|EMB_HUMAN	EMB	75	5516890	20785400			-1	-1	-1		0	0	0
Lumos3_2ul_hili_150um_30cm_150min_HCD_gradient_3_20210719_F1_R1.21282.21282.3.1.dta	Lumos3_2ul_hili_150um_30cm_150min_HCD_gradient_3_20210719_F1_R1.21282.21282.3.1.dta	Lumos3_2ul_hili_150um_30cm_150min_HCD_gradient_3_20210719_F1_R1	21282	1984.95	2341.92	781.312	3	1	YJCSIESPR	3,Carbamidomethyl[C];	1125.5	5 2 0 0 0 0	H(5)N(2)	(N(N(H(H)(H(H(H))))))	10687	0 1 0 0 0 0;0 2 0 0 0 0;1 2 0 0 0 0;2 2 0 0 0 0;3 2 0 0 0 0;4 2 0 0 0 0;	1216.42	2	16.0958	13.7198	20.5085	6	0.00027	0.11618	0.75	0.75	0	0	0	0	1.96751e-07	5.22418e-09	-1	0.000921871	0.000921871	sp|O00469|PLOD2_HUMAN	PLOD2	696	11037500	39843100			-1	-1	-1		0	0	0
Lumos3_2ul_hili_150um_30cm_150min_HCD_gradient_3_20210719_F1_R1.21299.21299.2.0.dta	Lumos3_2ul_hili_150um_30cm_150min_HCD_gradient_3_20210719_F1_R1.21299.21299.2.0.dta	Lumos3_2ul_hili_150um_30cm_150min_HCD_gradient_3_20210719_F1_R1	21299	1986.33	2487.02	1244.01	2	1	JISQDLEK		946.484	7 2 0 0 0 0	H(7)N(2)	(N(N(H(H(H))(H(H)(H)(H)))))	7412	0 1 0 0 0 0;0 2 0 0 0 0;1 2 0 0 0 0;2 2 0 0 0 0;3 2 0 0 0 0;4 2 0 0 0 0;5 2 0 0 0 0;6 2 0 0 0 0;	1540.53	1	53.6791	49.7024	61.0645	7	0.0079	3.17578	0.9	1.35714	0	0	0	0	6.77939e-23	2.83448e-24	-1	0	2.83448e-24	sp|P11047|LAMC1_HUMAN	LAMC1	1241	5465880	18444600			-1	-1	-1		0	0	0
Lumos3_2ul_hili_150um_30cm_150min_HCD_gradient_3_20210719_F1_R1.21302.21302.2.0.dta	Lumos3_2ul_hili_150um_30cm_150min_HCD_gradient_3_20210719_F1_R1.21302.21302.2.0.dta	Lumos3_2ul_hili_150um_30cm_150min_HCD_gradient_3_20210719_F1_R1	21302	1986.57	2761.09	1381.05	2	1	JQSVPLSCCR	8,Carbamidomethyl[C];9,Carbamidomethyl[C];	1220.55	7 2 0 0 0 0	H(7)N(2)	(N(N(H(H)(H(H)(H(H(H)))))))	10691	0 1 0 0 0 0;0 2 0 0 0 0;1 2 0 0 0 0;2 2 0 0 0 0;3 2 0 0 0 0;4 2 0 0 0 0;5 2 0 0 0 0;6 2 0 0 0 0;	1540.53	1	45.0402	33.1226	67.1728	7	0.00674	2.4426	1	1	0	0	0	0	3.01827e-25	1.57483e-26	-1	0	1.57483e-26	sp|O60637|TSN3_HUMAN	TSPAN3	167	11890900	51074400			-1	-1	-1		0	0	0
Lumos3_2ul_hili_150um_30cm_150min_HCD_gradient_3_20210719_F1_R1.21368.21368.3.2.dta	Lumos3_2ul_hili_150um_30cm_150min_HCD_gradient_3_20210719_F1_R1.21368.21368.3.2.dta	Lumos3_2ul_hili_150um_30cm_150min_HCD_gradient_3_20210719_F1_R1	21368	1992.59	2017.82	673.277	3	1	YJCSIESPR	3,Carbamidomethyl[C];	1125.5	3 2 0 0 0 0	H(3)N(2)	(N(N(H(H)(H))))	10785	0 1 0 0 0 0;0 2 0 0 0 0;1 2 0 0 0 0;2 2 0 0 0 0;	892.317	2	17.9705	21.499	11.4177	4	0.00071	0.35283	0.66667	0.875	0	0	0	0	0.000561153	1.81701e-05	-1	0	1.81701e-05	sp|O00469|PLOD2_HUMAN	PLOD2	696	1175370	2254820			-1	-1	-1		0	0	0
Lumos3_2ul_hili_150um_30cm_150min_HCD_gradient_3_20210719_F1_R1.21387.21387.2.0.dta	Lumos3_2ul_hili_150um_30cm_150min_HCD_gradient_3_20210719_F1_R1.21387.21387.2.0.dta	Lumos3_2ul_hili_150um_30cm_150min_HCD_gradient_3_20210719_F1_R1	21387	1994.13	2341.93	1171.47	2	1	YJCSIESPR	3,Carbamidomethyl[C];	1125.5	5 2 0 0 0 0	H(5)N(2)	(N(N(H(H(H))(H(H)))))	7414	0 1 0 0 0 0;0 2 0 0 0 0;1 2 0 0 0 0;2 2 0 0 0 0;3 2 0 0 0 0;4 2 0 0 0 0;	1216.42	2	18.1098	13.929	25.8742	6	0.0045	1.92111	0.75	0.75	0	0	0	0	2.51846e-09	6.33497e-11	-1	0.000921871	0.000921871	sp|O00469|PLOD2_HUMAN	PLOD2	696	2463440	8826390			-1	-1	-1		0	0	0
Lumos3_2ul_hili_150um_30cm_150min_HCD_gradient_3_20210719_F1_R1.21388.21388.2.1.dta	Lumos3_2ul_hili_150um_30cm_150min_HCD_gradient_3_20210719_F1_R1.21388.21388.2.1.dta	Lumos3_2ul_hili_150um_30cm_150min_HCD_gradient_3_20210719_F1_R1	21388	1994.22	2436.98	1218.99	2	1	JQSVPLSCCR	8,Carbamidomethyl[C];9,Carbamidomethyl[C];	1220.55	5 2 0 0 0 0	H(5)N(2)	(N(N(H(H)(H(H)(H)))))	10697	0 1 0 0 0 0;0 2 0 0 0 0;1 2 0 0 0 0;2 2 0 0 0 0;3 2 0 0 0 0;4 2 0 0 0 0;	1216.42	1	37.2087	28.8425	52.7461	7	0.00675	2.77027	1	0.88889	0	0	0	0	1.13763e-19	4.4891e-21	-1	0	4.4891e-21	sp|O60637|TSN3_HUMAN	TSPAN3	167	1318960	5531030			-1	-1	-1		0	0	0
Lumos3_2ul_hili_150um_30cm_150min_HCD_gradient_3_20210719_F1_R1.21490.21490.2.0.dta	Lumos3_2ul_hili_150um_30cm_150min_HCD_gradient_3_20210719_F1_R1.21490.21490.2.0.dta	Lumos3_2ul_hili_150um_30cm_150min_HCD_gradient_3_20210719_F1_R1	21490	2003.16	2429.99	1215.5	2	1	LJITCESSK	5,Carbamidomethyl[C];	1051.51	6 2 0 0 0 0	H(6)N(2)	(N(N(H(H(H))(H(H(H))))))	7405	0 1 0 0 0 0;0 2 0 0 0 0;1 2 0 0 0 0;2 2 0 0 0 0;3 2 0 0 0 0;4 2 0 0 0 0;5 2 0 0 0 0;	1378.48	2	25.6291	13.7874	47.6209	7	0.00482	1.98382	0.88889	0.6875	0	0	0	0	1.06989e-17	3.22872e-19	-1	0.000921871	0.000921871	sp|Q4KMQ2|ANO6_HUMAN	ANO6	361	1896430	7129190			-1	-1	-1		0	0	0
Lumos3_2ul_hili_150um_30cm_150min_HCD_gradient_3_20210719_F1_R1.21518.21518.3.1.dta	Lumos3_2ul_hili_150um_30cm_150min_HCD_gradient_3_20210719_F1_R1.21518.21518.3.1.dta	Lumos3_2ul_hili_150um_30cm_150min_HCD_gradient_3_20210719_F1_R1	21518	2005.66	3671.44	1224.48	3	1	JSSVEAFK		881.436	7 6 1 1 0 0	H(7)N(6)A(1)F(1)	(N(F)(N(H(H(N(H))(N(H)))(H(N(H))(N(H(A)))))))	2906	0 1 0 0 0 0;0 1 0 1 0 0;0 2 0 0 0 0;0 2 0 1 0 0;1 2 0 0 0 0;1 2 0 1 0 0;2 2 0 0 0 0;2 2 0 1 0 0;2 3 0 0 0 0;2 3 0 1 0 0;2 4 0 0 0 0;2 4 0 1 0 0;3 2 0 0 0 0;3 2 0 1 0 0;3 3 0 0 0 0;3 3 0 1 0 0;3 3 1 0 0 0;3 3 1 1 0 0;3 4 0 0 0 0;3 4 0 1 0 0;3 4 1 0 0 0;3 4 1 1 0 0;3 5 0 0 0 0;3 5 0 1 0 0;3 6 0 0 0 0;3 6 0 1 0 0;4 3 0 0 0 0;4 3 0 1 0 0;4 3 1 0 0 0;4 3 1 1 0 0;4 4 0 0 0 0;4 4 0 1 0 0;4 4 1 0 0 0;4 4…	2790	1	21.4489	26.3134	12.4149	8	-0.0004	-0.10983	0.14925	1.14286	0	0	0	0	0.000240552	6.92986e-06	-1	0	6.92986e-06	sp|P42892|ECE1_HUMAN	ECE1	632	2903070	19760000			-1	-1	-1		0	0	0
Lumos3_2ul_hili_150um_30cm_150min_HCD_gradient_3_20210719_F1_R1.21617.21617.3.2.dta	Lumos3_2ul_hili_150um_30cm_150min_HCD_gradient_3_20210719_F1_R1.21617.21617.3.2.dta	Lumos3_2ul_hili_150um_30cm_150min_HCD_gradient_3_20210719_F1_R1	21617	2014.37	2546.99	849.669	3	1	YHYJGTFEDGK		1330.57	5 2 0 0 0 0	H(5)N(2)	(N(N(H(H)(H(H(H))))))	10687	0 1 0 0 0 0;0 2 0 0 0 0;1 2 0 0 0 0;2 2 0 0 0 0;3 2 0 0 0 0;4 2 0 0 0 0;	1216.42	4	26.5578	21.9329	35.1468	6	0.00105	0.41386	0.875	0.65	0	0	0	0	7.02379e-13	1.57858e-14	-1	0	1.57858e-14	sp|Q96AY3|FKB10_HUMAN	FKBP10	70	4002980	13858400			-1	-1	-1		0	0	0
Lumos3_2ul_hili_150um_30cm_150min_HCD_gradient_3_20210719_F1_R1.21628.21628.3.0.dta	Lumos3_2ul_hili_150um_30cm_150min_HCD_gradient_3_20210719_F1_R1.21628.21628.3.0.dta	Lumos3_2ul_hili_150um_30cm_150min_HCD_gradient_3_20210719_F1_R1	21628	2015.26	4515.63	1505.88	3	1	CHEGJGTFECGACR	1,Carbamidomethyl[C];10,Carbamidomethyl[C];13,Carbamidomethyl[C];	1654.62	6 5 3 0 0 0	H(6)N(5)A(3)	(N(N(H(H(N(H(A))))(H(N(H(A)))(N(H(A)))))))	8769	0 1 0 0 0 0;0 2 0 0 0 0;1 2 0 0 0 0;2 2 0 0 0 0;2 3 0 0 0 0;2 4 0 0 0 0;3 2 0 0 0 0;3 3 0 0 0 0;3 3 1 0 0 0;3 4 0 0 0 0;3 4 1 0 0 0;3 5 0 0 0 0;4 3 0 0 0 0;4 3 1 0 0 0;4 4 0 0 0 0;4 4 1 0 0 0;4 4 2 0 0 0;4 5 0 0 0 0;4 5 1 0 0 0;5 4 0 0 0 0;5 4 1 0 0 0;5 4 2 0 0 0;5 5 0 0 0 0;5 5 1 0 0 0;5 5 2 0 0 0;6 5 0 0 0 0;6 5 1 0 0 0;6 5 2 0 0 0;	2861	5	24.1386	14.5835	41.8839	6	0.01469	3.25259	0.5	0.46154	0	0	0	0	1.68606e-15	4.65948e-17	-1	0.000921871	0.000921871	sp|P05556|ITB1_HUMAN	ITGB1	481	1008550	11892200			-1	-1	-1		0	0	0
Lumos3_2ul_hili_150um_30cm_150min_HCD_gradient_3_20210719_F1_R1.21659.21659.2.0.dta	Lumos3_2ul_hili_150um_30cm_150min_HCD_gradient_3_20210719_F1_R1.21659.21659.2.0.dta	Lumos3_2ul_hili_150um_30cm_150min_HCD_gradient_3_20210719_F1_R1	21659	2017.99	2341.93	1171.47	2	1	YJCSIESPR	3,Carbamidomethyl[C];	1125.5	5 2 0 0 0 0	H(5)N(2)	(N(N(H(H(H))(H(H)))))	7414	0 1 0 0 0 0;0 2 0 0 0 0;1 2 0 0 0 0;2 2 0 0 0 0;3 2 0 0 0 0;4 2 0 0 0 0;	1216.42	2	61.6364	54.6672	74.5791	7	0.00385	1.64185	1	1.3125	0	0	0	0	4.65169e-28	2.97903e-29	-1	0	2.97903e-29	sp|O00469|PLOD2_HUMAN	PLOD2	696	37430200	126084000			-1	-1	-1		0	0	0
Lumos3_2ul_hili_150um_30cm_150min_HCD_gradient_3_20210719_F1_R1.21661.21661.2.0.dta	Lumos3_2ul_hili_150um_30cm_150min_HCD_gradient_3_20210719_F1_R1.21661.21661.2.0.dta	Lumos3_2ul_hili_150um_30cm_150min_HCD_gradient_3_20210719_F1_R1	21661	2018.15	2487.02	1244.01	2	1	JISQDLEK		946.484	7 2 0 0 0 0	H(7)N(2)	(N(N(H(H(H))(H(H)(H)(H)))))	7412	0 1 0 0 0 0;0 2 0 0 0 0;1 2 0 0 0 0;2 2 0 0 0 0;3 2 0 0 0 0;4 2 0 0 0 0;5 2 0 0 0 0;6 2 0 0 0 0;	1540.53	1	43.2597	38.9843	51.1999	7	0.00634	2.54852	0.9	1.28571	0	0	0	0	4.50054e-19	1.59115e-20	-1	0	1.59115e-20	sp|P11047|LAMC1_HUMAN	LAMC1	1241	9016560	30709800			-1	-1	-1		0	0	0
Lumos3_2ul_hili_150um_30cm_150min_HCD_gradient_3_20210719_F1_R1.21663.21663.2.0.dta	Lumos3_2ul_hili_150um_30cm_150min_HCD_gradient_3_20210719_F1_R1.21663.21663.2.0.dta	Lumos3_2ul_hili_150um_30cm_150min_HCD_gradient_3_20210719_F1_R1	21663	2018.31	2761.09	1381.05	2	1	JQSVPLSCCR	8,Carbamidomethyl[C];9,Carbamidomethyl[C];	1220.55	7 2 0 0 0 0	H(7)N(2)	(N(N(H(H(H)(H))(H(H)(H)))))	7179	0 1 0 0 0 0;0 2 0 0 0 0;1 2 0 0 0 0;2 2 0 0 0 0;3 2 0 0 0 0;4 2 0 0 0 0;5 2 0 0 0 0;6 2 0 0 0 0;	1540.53	1	40.4517	27.87	63.8177	7	0.00638	2.31004	1	0.94444	0	0	0	0	5.86205e-24	2.94089e-25	-1	0	2.94089e-25	sp|O60637|TSN3_HUMAN	TSPAN3	167	11890900	51074400			-1	-1	-1		0	0	0
Lumos3_2ul_hili_150um_30cm_150min_HCD_gradient_3_20210719_F1_R1.21711.21711.2.0.dta	Lumos3_2ul_hili_150um_30cm_150min_HCD_gradient_3_20210719_F1_R1.21711.21711.2.0.dta	Lumos3_2ul_hili_150um_30cm_150min_HCD_gradient_3_20210719_F1_R1	21711	2022.65	2179.88	1090.44	2	1	YJCSIESPR	3,Carbamidomethyl[C];	1125.5	4 2 0 0 0 0	H(4)N(2)	(N(N(H(H)(H)(H))))	10783	0 1 0 0 0 0;0 2 0 0 0 0;1 2 0 0 0 0;2 2 0 0 0 0;3 2 0 0 0 0;	1054.37	2	34.3818	23.2628	55.0314	7	0.00625	2.86921	1	0.9375	0	0	0	0	1.48168e-20	6.08083e-22	-1	0	6.08083e-22	sp|O00469|PLOD2_HUMAN	PLOD2	696	8781620	26545400			-1	-1	-1		0	0	0
Lumos3_2ul_hili_150um_30cm_150min_HCD_gradient_3_20210719_F1_R1.21742.21742.3.1.dta	Lumos3_2ul_hili_150um_30cm_150min_HCD_gradient_3_20210719_F1_R1.21742.21742.3.1.dta	Lumos3_2ul_hili_150um_30cm_150min_HCD_gradient_3_20210719_F1_R1	21742	2025.39	3479.43	1160.48	3	1	GYYJQSEAGSHTIQR		1710.78	5 4 0 1 0 0	H(5)N(4)F(1)	(N(F)(N(H(H(N(H)))(H(N(H))))))	2983	0 1 0 0 0 0;0 1 0 1 0 0;0 2 0 0 0 0;0 2 0 1 0 0;1 2 0 0 0 0;1 2 0 1 0 0;2 2 0 0 0 0;2 2 0 1 0 0;2 3 0 0 0 0;2 3 0 1 0 0;3 2 0 0 0 0;3 2 0 1 0 0;3 3 0 0 0 0;3 3 0 1 0 0;3 4 0 0 0 0;3 4 0 1 0 0;4 3 0 0 0 0;4 3 0 1 0 0;4 4 0 0 0 0;4 4 0 1 0 0;5 4 0 0 0 0;	1768.64	4	58.762	41.5446	90.7373	9	0.00487	1.39972	0.78261	0.85714	0	0	0	0	4.57176e-34	2.97057e-35	-1	0	2.97057e-35	sp|Q95604|1C17_HUMAN	HLA-C	110	27877200	167776000			-1	-1	-1		0	0	0
Lumos3_2ul_hili_150um_30cm_150min_HCD_gradient_3_20210719_F1_R1.21766.21766.4.1.dta	Lumos3_2ul_hili_150um_30cm_150min_HCD_gradient_3_20210719_F1_R1.21766.21766.4.1.dta	Lumos3_2ul_hili_150um_30cm_150min_HCD_gradient_3_20210719_F1_R1	21766	2027.57	4658.82	1165.46	4	1	TFKJESEJTCQDVDECQQNPR	10,Carbamidomethyl[C];16,Carbamidomethyl[C];	2599.08	5 4 1 1 0 0	H(5)N(4)A(1)F(1)	(N(F)(N(H(H(N(H)))(H(N(H(A)))))))	2949	0 1 0 0 0 0;0 1 0 1 0 0;0 2 0 0 0 0;0 2 0 1 0 0;1 2 0 0 0 0;1 2 0 1 0 0;2 2 0 0 0 0;2 2 0 1 0 0;2 3 0 0 0 0;2 3 0 1 0 0;3 2 0 0 0 0;3 2 0 1 0 0;3 3 0 0 0 0;3 3 0 1 0 0;3 3 1 0 0 0;3 3 1 1 0 0;3 4 0 0 0 0;3 4 0 1 0 0;4 3 0 0 0 0;4 3 0 1 0 0;4 3 1 0 0 0;4 3 1 1 0 0;4 4 0 0 0 0;4 4 0 1 0 0;4 4 1 0 0 0;4 4 1 1 0 0;5 4 0 0 0 0;5 4 0 1 0 0;5 4 1 0 0 0;	2059.73	4	24.3768	26.7134	20.0374	8	0.01059	2.27282	0.32258	0.6	0	0	0	0	2.90117e-07	7.85436e-09	-1	0	7.85436e-09	sp|P48960|CD97_HUMAN;sp|Q9UHX3|AGRE2_HUMAN	CD97;ADGRE2	108;111	4908100	114710000			-1	-1	-1		0	0	0
Lumos3_2ul_hili_150um_30cm_150min_HCD_gradient_3_20210719_F1_R1.21817.21817.3.1.dta	Lumos3_2ul_hili_150um_30cm_150min_HCD_gradient_3_20210719_F1_R1.21817.21817.3.1.dta	Lumos3_2ul_hili_150um_30cm_150min_HCD_gradient_3_20210719_F1_R1	21817	2032.28	3898.65	1300.22	3	1	ISSLQTTEKJDTVAGQGER		2034.01	9 2 0 0 0 0	H(9)N(2)	(N(N(H(H)(H(H)(H(H(H(H(H)))))))))	10689	0 1 0 0 0 0;0 2 0 0 0 0;1 2 0 0 0 0;2 2 0 0 0 0;3 2 0 0 0 0;4 2 0 0 0 0;5 2 0 0 0 0;6 2 0 0 0 0;7 2 0 0 0 0;8 2 0 0 0 0;	1864.63	10	81.924	77.3158	90.4821	7	0.00879	2.25395	0.91667	0.86111	0	0	0	0	5.67521e-34	3.7187e-35	-1	0	3.7187e-35	sp|P06756|ITAV_HUMAN	ITGAV	874	6656080	46445300			-1	-1	-1		0	0	0
Lumos3_2ul_hili_150um_30cm_150min_HCD_gradient_3_20210719_F1_R1.21859.21859.3.4.dta	Lumos3_2ul_hili_150um_30cm_150min_HCD_gradient_3_20210719_F1_R1.21859.21859.3.4.dta	Lumos3_2ul_hili_150um_30cm_150min_HCD_gradient_3_20210719_F1_R1	21859	2036.2	2927.22	976.411	3	1	GYYJQSEAGSHTIQR		1710.78	5 2 0 0 0 0	H(5)N(2)	(N(N(H(H)(H(H(H))))))	10687	0 1 0 0 0 0;0 2 0 0 0 0;1 2 0 0 0 0;2 2 0 0 0 0;3 2 0 0 0 0;4 2 0 0 0 0;	1216.42	4	25.5404	15.9534	43.3448	7	0.01128	3.85386	0.875	0.53571	0	0	0	0	4.63903e-16	1.24788e-17	-1	0.000731886	0.000731886	sp|Q95604|1C17_HUMAN	HLA-C	110	1416170	4234070			-1	-1	-1		0	0	0
Lumos3_2ul_hili_150um_30cm_150min_HCD_gradient_3_20210719_F1_R1.21874.21874.3.0.dta	Lumos3_2ul_hili_150um_30cm_150min_HCD_gradient_3_20210719_F1_R1.21874.21874.3.0.dta	Lumos3_2ul_hili_150um_30cm_150min_HCD_gradient_3_20210719_F1_R1	21874	2037.42	3736.6	1246.2	3	1	ISSLQTTEKJDTVAGQGER		2034.01	8 2 0 0 0 0	H(8)N(2)	(N(N(H(H(H(H)))(H(H)(H)(H)))))	7123	0 1 0 0 0 0;0 2 0 0 0 0;1 2 0 0 0 0;2 2 0 0 0 0;3 2 0 0 0 0;4 2 0 0 0 0;5 2 0 0 0 0;6 2 0 0 0 0;7 2 0 0 0 0;	1702.58	10	85.2692	84.3545	86.9679	7	0.00863	2.309	1	0.88889	0	0	0	0	1.12064e-32	6.34831e-34	-1	0	6.34831e-34	sp|P06756|ITAV_HUMAN	ITGAV	874	27684100	181910000			-1	-1	-1		0	0	0
Lumos3_2ul_hili_150um_30cm_150min_HCD_gradient_3_20210719_F1_R1.21903.21903.3.1.dta	Lumos3_2ul_hili_150um_30cm_150min_HCD_gradient_3_20210719_F1_R1.21903.21903.3.1.dta	Lumos3_2ul_hili_150um_30cm_150min_HCD_gradient_3_20210719_F1_R1	21903	2040.04	2599.03	867.014	3	1	JQSVPLSCCR	8,Carbamidomethyl[C];9,Carbamidomethyl[C];	1220.55	6 2 0 0 0 0	H(6)N(2)	(N(N(H(H(H))(H(H(H))))))	7405	0 1 0 0 0 0;0 2 0 0 0 0;1 2 0 0 0 0;2 2 0 0 0 0;3 2 0 0 0 0;4 2 0 0 0 0;5 2 0 0 0 0;	1378.48	1	12.3807	15.0722	7.38228	4	0.00085	0.3273	0.44444	0.61111	0	0	0	0	0.00773232	0.000369524	-1	0.000731886	0.000731886	sp|O60637|TSN3_HUMAN	TSPAN3	167	10462500	41352600			-1	-1	-1		0	0	0
Lumos3_2ul_hili_150um_30cm_150min_HCD_gradient_3_20210719_F1_R1.21911.21911.3.0.dta	Lumos3_2ul_hili_150um_30cm_150min_HCD_gradient_3_20210719_F1_R1.21911.21911.3.0.dta	Lumos3_2ul_hili_150um_30cm_150min_HCD_gradient_3_20210719_F1_R1	21911	2040.69	3317.37	1106.46	3	1	GYYJQSEAGSHTIQR		1710.78	4 4 0 1 0 0	H(4)N(4)F(1)	(N(F)(N(H(H(N))(H(N(H))))))	3604	0 1 0 0 0 0;0 1 0 1 0 0;0 2 0 0 0 0;0 2 0 1 0 0;1 2 0 0 0 0;1 2 0 1 0 0;2 2 0 0 0 0;2 2 0 1 0 0;2 3 0 0 0 0;2 3 0 1 0 0;3 2 0 0 0 0;3 2 0 1 0 0;3 3 0 0 0 0;3 3 0 1 0 0;3 4 0 0 0 0;3 4 0 1 0 0;4 3 0 0 0 0;4 3 0 1 0 0;4 4 0 0 0 0;	1606.59	4	32.1327	15.1542	63.6642	8	0.00415	1.25179	0.80952	0.5	0	0	0	0	6.71737e-24	3.56486e-25	-1	0.000731886	0.000731886	sp|Q95604|1C17_HUMAN	HLA-C	110	3318340	18502300			-1	-1	-1		0	0	0
Lumos3_2ul_hili_150um_30cm_150min_HCD_gradient_3_20210719_F1_R1.21934.21934.3.0.dta	Lumos3_2ul_hili_150um_30cm_150min_HCD_gradient_3_20210719_F1_R1.21934.21934.3.0.dta	Lumos3_2ul_hili_150um_30cm_150min_HCD_gradient_3_20210719_F1_R1	21934	2042.8	3114.3	1038.77	3	1	GYYJQSEAGSHTIQR		1710.78	4 3 0 1 0 0	H(4)N(3)F(1)	(N(F)(N(H(H)(H(N(H))))))	3710	0 1 0 0 0 0;0 1 0 1 0 0;0 2 0 0 0 0;0 2 0 1 0 0;1 2 0 0 0 0;1 2 0 1 0 0;2 2 0 0 0 0;2 2 0 1 0 0;2 3 0 0 0 0;2 3 0 1 0 0;3 2 0 0 0 0;3 2 0 1 0 0;3 3 0 0 0 0;3 3 0 1 0 0;4 3 0 0 0 0;	1403.51	4	47.0204	40.2389	59.6146	9	0.00525	1.68519	0.70588	0.82143	0	0	0	0	2.46992e-22	1.06171e-23	-1	0	1.06171e-23	sp|Q95604|1C17_HUMAN	HLA-C	110	3732100	22136800			-1	-1	-1		0	0	0
Lumos3_2ul_hili_150um_30cm_150min_HCD_gradient_3_20210719_F1_R1.21949.21949.2.0.dta	Lumos3_2ul_hili_150um_30cm_150min_HCD_gradient_3_20210719_F1_R1.21949.21949.2.0.dta	Lumos3_2ul_hili_150um_30cm_150min_HCD_gradient_3_20210719_F1_R1	21949	2044.03	2274.92	1137.97	2	1	JQSVPLSCCR	8,Carbamidomethyl[C];9,Carbamidomethyl[C];	1220.55	4 2 0 0 0 0	H(4)N(2)	(N(N(H(H)(H)(H))))	10783	0 1 0 0 0 0;0 2 0 0 0 0;1 2 0 0 0 0;2 2 0 0 0 0;3 2 0 0 0 0;	1054.37	1	40.2444	37.2966	45.7189	7	0.00339	1.49039	1	1.11111	0	0	0	0	5.72425e-17	1.73988e-18	-1	0	1.73988e-18	sp|O60637|TSN3_HUMAN	TSPAN3	167	8105570	32912700			-1	-1	-1		0	0	0
Lumos3_2ul_hili_150um_30cm_150min_HCD_gradient_3_20210719_F1_R1.21982.21982.2.0.dta	Lumos3_2ul_hili_150um_30cm_150min_HCD_gradient_3_20210719_F1_R1.21982.21982.2.0.dta	Lumos3_2ul_hili_150um_30cm_150min_HCD_gradient_3_20210719_F1_R1	21982	2046.97	2324.97	1162.99	2	1	JISQDLEK		946.484	6 2 0 0 0 0	H(6)N(2)	(N(N(H(H(H))(H(H)(H)))))	7413	0 1 0 0 0 0;0 2 0 0 0 0;1 2 0 0 0 0;2 2 0 0 0 0;3 2 0 0 0 0;4 2 0 0 0 0;5 2 0 0 0 0;	1378.48	1	51.5082	43.1897	66.9569	7	0.00594	2.55387	1	1.28571	0	0	0	0	3.65099e-25	1.99871e-26	-1	0	1.99871e-26	sp|P11047|LAMC1_HUMAN	LAMC1	1241	20663100	69419300			-1	-1	-1		0	0	0
Lumos3_2ul_hili_150um_30cm_150min_HCD_gradient_3_20210719_F1_R1.21983.21983.2.0.dta	Lumos3_2ul_hili_150um_30cm_150min_HCD_gradient_3_20210719_F1_R1.21983.21983.2.0.dta	Lumos3_2ul_hili_150um_30cm_150min_HCD_gradient_3_20210719_F1_R1	21983	2047.05	2680.03	1340.52	2	1	DYYLJK		815.393	9 2 0 0 0 0	H(9)N(2)	(N(N(H(H(H))(H(H)(H(H(H(H))))))))	7408	0 1 0 0 0 0;0 2 0 0 0 0;1 2 0 0 0 0;2 2 0 0 0 0;3 2 0 0 0 0;4 2 0 0 0 0;5 2 0 0 0 0;6 2 0 0 0 0;7 2 0 0 0 0;8 2 0 0 0 0;	1864.63	5	56.8189	49.041	71.2636	7	0.00671	2.50458	0.83333	1.4	0	0	0	0	8.33889e-27	4.36902e-28	-1	0	4.36902e-28	sp|P42892|ECE1_HUMAN	ECE1	270	9488920	37902900			-1	-1	-1		0	0	0
Lumos3_2ul_hili_150um_30cm_150min_HCD_gradient_3_20210719_F1_R1.21984.21984.2.0.dta	Lumos3_2ul_hili_150um_30cm_150min_HCD_gradient_3_20210719_F1_R1.21984.21984.2.0.dta	Lumos3_2ul_hili_150um_30cm_150min_HCD_gradient_3_20210719_F1_R1	21984	2047.13	2599.03	1300.02	2	1	JQSVPLSCCR	8,Carbamidomethyl[C];9,Carbamidomethyl[C];	1220.55	6 2 0 0 0 0	H(6)N(2)	(N(N(H(H(H))(H(H(H))))))	7405	0 1 0 0 0 0;0 2 0 0 0 0;1 2 0 0 0 0;2 2 0 0 0 0;3 2 0 0 0 0;4 2 0 0 0 0;5 2 0 0 0 0;	1378.48	1	61.9334	57.2254	70.677	7	0.00475	1.82824	1	1.16667	0	0	0	0	1.39251e-26	7.06216e-28	-1	0	7.06216e-28	sp|O60637|TSN3_HUMAN	TSPAN3	167	14308100	55677800			-1	-1	-1		0	0	0
Lumos3_2ul_hili_150um_30cm_150min_HCD_gradient_3_20210719_F1_R1.22077.22077.2.2.dta	Lumos3_2ul_hili_150um_30cm_150min_HCD_gradient_3_20210719_F1_R1.22077.22077.2.2.dta	Lumos3_2ul_hili_150um_30cm_150min_HCD_gradient_3_20210719_F1_R1	22077	2055.45	2000.86	1000.93	2	1	JISQDLEK		946.484	4 2 0 0 0 0	H(4)N(2)	(N(N(H(H)(H(H)))))	10698	0 1 0 0 0 0;0 2 0 0 0 0;1 2 0 0 0 0;2 2 0 0 0 0;3 2 0 0 0 0;	1054.37	1	38.2724	38.1269	38.5426	7	0.00331	1.65255	1	1.28571	0	0	0	0	3.2921e-14	9.11265e-16	-1	0	9.11265e-16	sp|P11047|LAMC1_HUMAN	LAMC1	1241	617394	1383940			-1	-1	-1		0	0	0
Lumos3_2ul_hili_150um_30cm_150min_HCD_gradient_3_20210719_F1_R1.22103.22103.3.0.dta	Lumos3_2ul_hili_150um_30cm_150min_HCD_gradient_3_20210719_F1_R1.22103.22103.3.0.dta	Lumos3_2ul_hili_150um_30cm_150min_HCD_gradient_3_20210719_F1_R1	22103	2057.79	3155.32	1052.44	3	1	GYYJQSEAGSHTIQR		1710.78	3 4 0 1 0 0	H(3)N(4)F(1)	(N(F)(N(H(H(N))(H(N)))))	3627	0 1 0 0 0 0;0 1 0 1 0 0;0 2 0 0 0 0;0 2 0 1 0 0;1 2 0 0 0 0;1 2 0 1 0 0;2 2 0 0 0 0;2 2 0 1 0 0;2 3 0 0 0 0;2 3 0 1 0 0;3 2 0 0 0 0;3 2 0 1 0 0;3 3 0 0 0 0;3 3 0 1 0 0;3 4 0 0 0 0;	1444.53	4	39.3144	25.4088	65.139	8	0.00337	1.06679	0.88235	0.67857	0	0	0	0	1.81837e-24	8.69919e-26	-1	0	8.69919e-26	sp|Q95604|1C17_HUMAN	HLA-C	110	4856270	20834500			-1	-1	-1		0	0	0
Lumos3_2ul_hili_150um_30cm_150min_HCD_gradient_3_20210719_F1_R1.22108.22108.3.0.dta	Lumos3_2ul_hili_150um_30cm_150min_HCD_gradient_3_20210719_F1_R1.22108.22108.3.0.dta	Lumos3_2ul_hili_150um_30cm_150min_HCD_gradient_3_20210719_F1_R1	22108	2058.19	3663.45	1221.82	3	1	LMSTEASQJITYHCK	14,Carbamidomethyl[C];2,Oxidation[M];	1798.81	9 2 0 0 0 0	H(9)N(2)	(N(N(H(H(H)(H))(H(H(H(H(H))))))))	7169	0 1 0 0 0 0;0 2 0 0 0 0;1 2 0 0 0 0;2 2 0 0 0 0;3 2 0 0 0 0;4 2 0 0 0 0;5 2 0 0 0 0;6 2 0 0 0 0;7 2 0 0 0 0;8 2 0 0 0 0;	1864.63	9	24.3561	12.8385	45.7458	6	0.00984	2.68472	0.83333	0.46429	0	0	0	0	5.58997e-17	1.68492e-18	-1	0.00180059	0.00180059	sp|P02452|CO1A1_HUMAN	COL1A1	1365	2376240	24015500			-1	-1	-1		0	0	0
Lumos3_2ul_hili_150um_30cm_150min_HCD_gradient_3_20210719_F1_R1.22132.22132.3.1.dta	Lumos3_2ul_hili_150um_30cm_150min_HCD_gradient_3_20210719_F1_R1.22132.22132.3.1.dta	Lumos3_2ul_hili_150um_30cm_150min_HCD_gradient_3_20210719_F1_R1	22132	2060.37	2802.11	934.708	3	1	JQSVPLSCCR	8,Carbamidomethyl[C];9,Carbamidomethyl[C];	1220.55	6 3 0 0 0 0	H(6)N(3)	(N(N(H(H(H(H)))(H(N(H))))))	7127	0 1 0 0 0 0;0 2 0 0 0 0;1 2 0 0 0 0;2 2 0 0 0 0;2 3 0 0 0 0;3 2 0 0 0 0;3 3 0 0 0 0;4 2 0 0 0 0;4 3 0 0 0 0;5 2 0 0 0 0;5 3 0 0 0 0;	1581.56	1	45.3928	42.1178	51.4749	7	0.00382	1.3633	0.69231	1.11111	0	0	0	0	3.52487e-19	1.24788e-20	-1	0	1.24788e-20	sp|O60637|TSN3_HUMAN	TSPAN3	167	43077400	194121000			-1	-1	-1		0	0	0
Lumos3_2ul_hili_150um_30cm_150min_HCD_gradient_3_20210719_F1_R1.22152.22152.2.1.dta	Lumos3_2ul_hili_150um_30cm_150min_HCD_gradient_3_20210719_F1_R1.22152.22152.2.1.dta	Lumos3_2ul_hili_150um_30cm_150min_HCD_gradient_3_20210719_F1_R1	22152	2062	2436.98	1218.99	2	1	JQSVPLSCCR	8,Carbamidomethyl[C];9,Carbamidomethyl[C];	1220.55	5 2 0 0 0 0	H(5)N(2)	(N(N(H(H)(H(H)(H)))))	10697	0 1 0 0 0 0;0 2 0 0 0 0;1 2 0 0 0 0;2 2 0 0 0 0;3 2 0 0 0 0;4 2 0 0 0 0;	1216.42	1	54.8516	54.4672	55.5654	7	0.00437	1.79283	1	1.16667	0	0	0	0	9.19637e-21	3.96808e-22	-1	0	3.96808e-22	sp|O60637|TSN3_HUMAN	TSPAN3	167	23806900	96399300			-1	-1	-1		0	0	0
Lumos3_2ul_hili_150um_30cm_150min_HCD_gradient_3_20210719_F1_R1.22185.22185.2.3.dta	Lumos3_2ul_hili_150um_30cm_150min_HCD_gradient_3_20210719_F1_R1.22185.22185.2.3.dta	Lumos3_2ul_hili_150um_30cm_150min_HCD_gradient_3_20210719_F1_R1	22185	2064.91	2274.92	1137.97	2	1	JQSVPLSCCR	8,Carbamidomethyl[C];9,Carbamidomethyl[C];	1220.55	4 2 0 0 0 0	H(4)N(2)	(N(N(H(H)(H(H)))))	10698	0 1 0 0 0 0;0 2 0 0 0 0;1 2 0 0 0 0;2 2 0 0 0 0;3 2 0 0 0 0;	1054.37	1	43.6514	41.5474	47.5589	7	0.00358	1.57479	1	1.11111	0	0	0	0	1.13008e-17	3.49027e-19	-1	0	3.49027e-19	sp|O60637|TSN3_HUMAN	TSPAN3	167	4562110	17567500			-1	-1	-1		0	0	0
Lumos3_2ul_hili_150um_30cm_150min_HCD_gradient_3_20210719_F1_R1.22208.22208.3.0.dta	Lumos3_2ul_hili_150um_30cm_150min_HCD_gradient_3_20210719_F1_R1.22208.22208.3.0.dta	Lumos3_2ul_hili_150um_30cm_150min_HCD_gradient_3_20210719_F1_R1	22208	2067.01	2640.05	880.69	3	1	JQSVPLSCCR	8,Carbamidomethyl[C];9,Carbamidomethyl[C];	1220.55	5 3 0 0 0 0	H(5)N(3)	(N(N(H(H(H))(H(N(H))))))	7506	0 1 0 0 0 0;0 2 0 0 0 0;1 2 0 0 0 0;2 2 0 0 0 0;2 3 0 0 0 0;3 2 0 0 0 0;3 3 0 0 0 0;4 2 0 0 0 0;4 3 0 0 0 0;	1419.5	1	20.8236	16.2174	29.3779	7	0.00136	0.51384	0.63636	0.66667	0	0	0	0	1.27166e-10	3.48245e-12	-1	0.000510074	0.000510074	sp|O60637|TSN3_HUMAN	TSPAN3	167	2670670	10802000			-1	-1	-1		0	0	0
Lumos3_2ul_hili_150um_30cm_150min_HCD_gradient_3_20210719_F1_R1.22238.22238.3.1.dta	Lumos3_2ul_hili_150um_30cm_150min_HCD_gradient_3_20210719_F1_R1.22238.22238.3.1.dta	Lumos3_2ul_hili_150um_30cm_150min_HCD_gradient_3_20210719_F1_R1	22238	2069.67	2749.17	917.061	3	1	GYYJQSEAGSHTIQR		1710.78	3 2 0 1 0 0	H(3)N(2)F(1)	(N(F)(N(H(H)(H))))	3724	0 1 0 0 0 0;0 1 0 1 0 0;0 2 0 0 0 0;0 2 0 1 0 0;1 2 0 0 0 0;1 2 0 1 0 0;2 2 0 0 0 0;2 2 0 1 0 0;3 2 0 0 0 0;	1038.38	4	13.4228	14.3015	11.7911	6	0.01092	3.97034	0.54545	0.42857	0	0	0	0	0.000412637	1.26283e-05	-1	0.000921871	0.000921871	sp|Q95604|1C17_HUMAN	HLA-C	110	9790640	35624200			-1	-1	-1		0	0	0
Lumos3_2ul_hili_150um_30cm_150min_HCD_gradient_3_20210719_F1_R1.22246.22246.3.0.dta	Lumos3_2ul_hili_150um_30cm_150min_HCD_gradient_3_20210719_F1_R1.22246.22246.3.0.dta	Lumos3_2ul_hili_150um_30cm_150min_HCD_gradient_3_20210719_F1_R1	22246	2070.32	3574.55	1192.19	3	1	ISSLQTTEKJDTVAGQGER		2034.01	7 2 0 0 0 0	H(7)N(2)	(N(N(H(H(H))(H(H(H(H)))))))	7399	0 1 0 0 0 0;0 2 0 0 0 0;1 2 0 0 0 0;2 2 0 0 0 0;3 2 0 0 0 0;4 2 0 0 0 0;5 2 0 0 0 0;6 2 0 0 0 0;	1540.53	10	37.762	30.4484	51.3445	7	0.00701	1.96199	0.9	0.52778	0	0	0	0	3.95791e-19	1.43337e-20	-1	0	1.43337e-20	sp|P06756|ITAV_HUMAN	ITGAV	874	6136060	36376400			-1	-1	-1		0	0	0
Lumos3_2ul_hili_150um_30cm_150min_HCD_gradient_3_20210719_F1_R1.22307.22307.3.1.dta	Lumos3_2ul_hili_150um_30cm_150min_HCD_gradient_3_20210719_F1_R1.22307.22307.3.1.dta	Lumos3_2ul_hili_150um_30cm_150min_HCD_gradient_3_20210719_F1_R1	22307	2075.72	3930.58	1310.87	3	1	NJHTASILDR		1140.58	7 6 1 1 0 0	H(7)N(6)A(1)F(1)	(N(F)(N(H(H(N(H))(N(H)))(H(N(H))(N(H(A)))))))	2906	0 1 0 0 0 0;0 1 0 1 0 0;0 2 0 0 0 0;0 2 0 1 0 0;1 2 0 0 0 0;1 2 0 1 0 0;2 2 0 0 0 0;2 2 0 1 0 0;2 3 0 0 0 0;2 3 0 1 0 0;2 4 0 0 0 0;2 4 0 1 0 0;3 2 0 0 0 0;3 2 0 1 0 0;3 3 0 0 0 0;3 3 0 1 0 0;3 3 1 0 0 0;3 3 1 1 0 0;3 4 0 0 0 0;3 4 0 1 0 0;3 4 1 0 0 0;3 4 1 1 0 0;3 5 0 0 0 0;3 5 0 1 0 0;3 6 0 0 0 0;3 6 0 1 0 0;4 3 0 0 0 0;4 3 0 1 0 0;4 3 1 0 0 0;4 3 1 1 0 0;4 4 0 0 0 0;4 4 0 1 0 0;4 4 1 0 0 0;4 4…	2790	2	31.2611	11.4927	67.9738	8	0.00619	1.57604	0.37313	0.55556	0	0	0	0	1.49111e-25	7.20609e-27	-1	0.00427625	0.00427625	sp|P08962|CD63_HUMAN	CD63	130	11905200	86645300			-1	-1	-1		0	0	0
Lumos3_2ul_hili_150um_30cm_150min_HCD_gradient_3_20210719_F1_R1.22315.22315.2.0.dta	Lumos3_2ul_hili_150um_30cm_150min_HCD_gradient_3_20210719_F1_R1.22315.22315.2.0.dta	Lumos3_2ul_hili_150um_30cm_150min_HCD_gradient_3_20210719_F1_R1	22315	2076.37	2517.98	1259.49	2	1	DYYLJK		815.393	8 2 0 0 0 0	H(8)N(2)	(N(N(H(H(H(H)))(H(H)(H(H))))))	7122	0 1 0 0 0 0;0 2 0 0 0 0;1 2 0 0 0 0;2 2 0 0 0 0;3 2 0 0 0 0;4 2 0 0 0 0;5 2 0 0 0 0;6 2 0 0 0 0;7 2 0 0 0 0;	1702.58	5	51.0926	48.0012	56.8339	7	0.00515	2.04521	0.72727	1.4	0	0	0	0	2.9607e-21	1.25005e-22	-1	0	1.25005e-22	sp|P42892|ECE1_HUMAN	ECE1	270	6350130	24140700			-1	-1	-1		0	0	0
Lumos3_2ul_hili_150um_30cm_150min_HCD_gradient_3_20210719_F1_R1.22318.22318.2.0.dta	Lumos3_2ul_hili_150um_30cm_150min_HCD_gradient_3_20210719_F1_R1.22318.22318.2.0.dta	Lumos3_2ul_hili_150um_30cm_150min_HCD_gradient_3_20210719_F1_R1	22318	2076.62	2802.11	1401.56	2	1	JQSVPLSCCR	8,Carbamidomethyl[C];9,Carbamidomethyl[C];	1220.55	6 3 0 0 0 0	H(6)N(3)	(N(N(H(H(H(H)))(H(N(H))))))	7127	0 1 0 0 0 0;0 2 0 0 0 0;1 2 0 0 0 0;2 2 0 0 0 0;2 3 0 0 0 0;3 2 0 0 0 0;3 3 0 0 0 0;4 2 0 0 0 0;4 3 0 0 0 0;5 2 0 0 0 0;5 3 0 0 0 0;	1581.56	1	15.3412	11.9555	21.6289	7	0.00678	2.41858	0.53846	0.61111	0	0	0	0	7.88498e-08	2.31776e-09	-1	0.00326442	0.00326442	sp|O60637|TSN3_HUMAN	TSPAN3	167	9922100	43507300			-1	-1	-1		0	0	0
Lumos3_2ul_hili_150um_30cm_150min_HCD_gradient_3_20210719_F1_R1.22349.22349.3.0.dta	Lumos3_2ul_hili_150um_30cm_150min_HCD_gradient_3_20210719_F1_R1.22349.22349.3.0.dta	Lumos3_2ul_hili_150um_30cm_150min_HCD_gradient_3_20210719_F1_R1	22349	2079.36	3378.35	1126.79	3	1	AEPPLJASASDQGEK		1513.71	9 2 0 0 0 0	H(9)N(2)	(N(N(H(H(H(H)))(H(H)(H(H(H)))))))	7119	0 1 0 0 0 0;0 2 0 0 0 0;1 2 0 0 0 0;2 2 0 0 0 0;3 2 0 0 0 0;4 2 0 0 0 0;5 2 0 0 0 0;6 2 0 0 0 0;7 2 0 0 0 0;8 2 0 0 0 0;	1864.63	6	30.2738	30.9886	28.9465	6	0.00559	1.65535	0.66667	0.67857	0	0	0	0	1.85594e-10	4.7967e-12	-1	0	4.7967e-12	sp|Q9Y4L1|HYOU1_HUMAN	HYOU1	931	3221390	19149700			-1	-1	-1		0	0	0
Lumos3_2ul_hili_150um_30cm_150min_HCD_gradient_3_20210719_F1_R1.22372.22372.3.1.dta	Lumos3_2ul_hili_150um_30cm_150min_HCD_gradient_3_20210719_F1_R1.22372.22372.3.1.dta	Lumos3_2ul_hili_150um_30cm_150min_HCD_gradient_3_20210719_F1_R1	22372	2081.45	2749.17	917.061	3	1	GYYJQSEAGSHTIQR		1710.78	3 2 0 1 0 0	H(3)N(2)F(1)	(N(F)(N(H(H)(H))))	3724	0 1 0 0 0 0;0 1 0 1 0 0;0 2 0 0 0 0;0 2 0 1 0 0;1 2 0 0 0 0;1 2 0 1 0 0;2 2 0 0 0 0;2 2 0 1 0 0;3 2 0 0 0 0;	1038.38	4	66.1063	62.5375	72.7341	9	0.01088	3.95725	1	1.07143	0	0	0	0	2.31254e-27	1.3712e-28	-1	0	1.3712e-28	sp|Q95604|1C17_HUMAN	HLA-C	110	9790640	35624200			-1	-1	-1		0	0	0
Lumos3_2ul_hili_150um_30cm_150min_HCD_gradient_3_20210719_F1_R1.22410.22410.2.0.dta	Lumos3_2ul_hili_150um_30cm_150min_HCD_gradient_3_20210719_F1_R1.22410.22410.2.0.dta	Lumos3_2ul_hili_150um_30cm_150min_HCD_gradient_3_20210719_F1_R1	22410	2084.76	2580.08	1290.54	2	1	VIQTFJR		877.489	8 2 0 0 0 0	H(8)N(2)	(N(N(H(H(H(H)))(H(H(H(H)))))))	7107	0 1 0 0 0 0;0 2 0 0 0 0;1 2 0 0 0 0;2 2 0 0 0 0;3 2 0 0 0 0;4 2 0 0 0 0;5 2 0 0 0 0;6 2 0 0 0 0;7 2 0 0 0 0;	1702.58	6	35.387	15.2834	72.7221	7	0.00493	1.91072	0.90909	0.5	0	0	0	0	2.3369e-27	1.39183e-28	-1	0.000731886	0.000731886	sp|Q99985|SEM3C_HUMAN	SEMA3C	123	3788200	14481300			-1	-1	-1		0	0	0
Lumos3_2ul_hili_150um_30cm_150min_HCD_gradient_3_20210719_F1_R1.22414.22414.2.0.dta	Lumos3_2ul_hili_150um_30cm_150min_HCD_gradient_3_20210719_F1_R1.22414.22414.2.0.dta	Lumos3_2ul_hili_150um_30cm_150min_HCD_gradient_3_20210719_F1_R1	22414	2085.08	3216.3	1608.65	2	1	AEPPLJASASDQGEK		1513.71	8 2 0 0 0 0	H(8)N(2)	(N(N(H(H(H(H)))(H(H(H(H)))))))	7107	0 1 0 0 0 0;0 2 0 0 0 0;1 2 0 0 0 0;2 2 0 0 0 0;3 2 0 0 0 0;4 2 0 0 0 0;5 2 0 0 0 0;6 2 0 0 0 0;7 2 0 0 0 0;	1702.58	6	24.2093	18.8402	34.1806	6	0.0081	2.51898	0.90909	0.57143	0	0	0	0	1.68806e-12	4.01345e-14	-1	0	4.01345e-14	sp|Q9Y4L1|HYOU1_HUMAN	HYOU1	931	4730770	21093300			-1	-1	-1		0	0	0
Lumos3_2ul_hili_150um_30cm_150min_HCD_gradient_3_20210719_F1_R1.22441.22441.3.0.dta	Lumos3_2ul_hili_150um_30cm_150min_HCD_gradient_3_20210719_F1_R1.22441.22441.3.0.dta	Lumos3_2ul_hili_150um_30cm_150min_HCD_gradient_3_20210719_F1_R1	22441	2087.5	3362.44	1121.48	3	1	TSJISKPGTLER		1302.7	5 4 1 1 0 0	H(5)N(4)A(1)F(1)	(N(F)(N(H(H(N(H)))(H(N(H(A)))))))	2949	0 1 0 0 0 0;0 1 0 1 0 0;0 2 0 0 0 0;0 2 0 1 0 0;1 2 0 0 0 0;1 2 0 1 0 0;2 2 0 0 0 0;2 2 0 1 0 0;2 3 0 0 0 0;2 3 0 1 0 0;3 2 0 0 0 0;3 2 0 1 0 0;3 3 0 0 0 0;3 3 0 1 0 0;3 3 1 0 0 0;3 3 1 1 0 0;3 4 0 0 0 0;3 4 0 1 0 0;4 3 0 0 0 0;4 3 0 1 0 0;4 3 1 0 0 0;4 3 1 1 0 0;4 4 0 0 0 0;4 4 0 1 0 0;4 4 1 0 0 0;4 4 1 1 0 0;5 4 0 0 0 0;5 4 0 1 0 0;5 4 1 0 0 0;	2059.73	3	34.1152	11.2799	76.5236	9	0.00346	1.02773	0.6129	0.5	0	0	0	0	8.63537e-29	5.57232e-30	-1	0.00466596	0.00466596	sp|Q9UBG0|MRC2_HUMAN	MRC2	140	2603410	18148700			-1	-1	-1		0	0	0
Lumos3_2ul_hili_150um_30cm_150min_HCD_gradient_3_20210719_F1_R1.22448.22448.2.0.dta	Lumos3_2ul_hili_150um_30cm_150min_HCD_gradient_3_20210719_F1_R1.22448.22448.2.0.dta	Lumos3_2ul_hili_150um_30cm_150min_HCD_gradient_3_20210719_F1_R1	22448	2088.06	2436.98	1218.99	2	1	JQSVPLSCCR	8,Carbamidomethyl[C];9,Carbamidomethyl[C];	1220.55	5 2 0 0 0 0	H(5)N(2)	(N(N(H(H(H))(H(H)))))	7414	0 1 0 0 0 0;0 2 0 0 0 0;1 2 0 0 0 0;2 2 0 0 0 0;3 2 0 0 0 0;4 2 0 0 0 0;	1216.42	1	24.7892	13.6344	45.5052	7	0.00453	1.85767	1	0.61111	0	0	0	0	6.91004e-17	2.08176e-18	-1	0.000921871	0.000921871	sp|O60637|TSN3_HUMAN	TSPAN3	167	23806900	96399300			-1	-1	-1		0	0	0
Lumos3_2ul_hili_150um_30cm_150min_HCD_gradient_3_20210719_F1_R1.22478.22478.3.0.dta	Lumos3_2ul_hili_150um_30cm_150min_HCD_gradient_3_20210719_F1_R1.22478.22478.3.0.dta	Lumos3_2ul_hili_150um_30cm_150min_HCD_gradient_3_20210719_F1_R1	22478	2090.72	3216.3	1072.77	3	1	AEPPLJASASDQGEK		1513.71	8 2 0 0 0 0	H(8)N(2)	(N(N(H(H(H(H)))(H(H)(H)(H)))))	7123	0 1 0 0 0 0;0 2 0 0 0 0;1 2 0 0 0 0;2 2 0 0 0 0;3 2 0 0 0 0;4 2 0 0 0 0;5 2 0 0 0 0;6 2 0 0 0 0;7 2 0 0 0 0;	1702.58	6	69.961	76.0626	58.6295	7	0.0027	0.84034	0.90909	1.03571	0	0	0	0	5.95196e-22	2.42589e-23	-1	0	2.42589e-23	sp|Q9Y4L1|HYOU1_HUMAN	HYOU1	931	26958000	134383000			-1	-1	-1		0	0	0
Lumos3_2ul_hili_150um_30cm_150min_HCD_gradient_3_20210719_F1_R1.22545.22545.2.0.dta	Lumos3_2ul_hili_150um_30cm_150min_HCD_gradient_3_20210719_F1_R1.22545.22545.2.0.dta	Lumos3_2ul_hili_150um_30cm_150min_HCD_gradient_3_20210719_F1_R1	22545	2096.58	2805.12	1403.06	2	1	ICPJDTGGLR	2,Carbamidomethyl[C];	1102.53	8 2 0 0 0 0	H(8)N(2)	(N(N(H(H(H(H)))(H(H)(H)(H)))))	7123	0 1 0 0 0 0;0 2 0 0 0 0;1 2 0 0 0 0;2 2 0 0 0 0;3 2 0 0 0 0;4 2 0 0 0 0;5 2 0 0 0 0;6 2 0 0 0 0;7 2 0 0 0 0;	1702.58	4	31.4375	11.3065	68.8236	7	0.00344	1.22768	1	0.5	0	0	0	0	7.06588e-26	3.55249e-27	-1	0.00466596	0.00466596	sp|Q99985|SEM3C_HUMAN	SEMA3C	268	9010610	23806700			-1	-1	-1		0	0	0
Lumos3_2ul_hili_150um_30cm_150min_HCD_gradient_3_20210719_F1_R1.22594.22594.3.0.dta	Lumos3_2ul_hili_150um_30cm_150min_HCD_gradient_3_20210719_F1_R1.22594.22594.3.0.dta	Lumos3_2ul_hili_150um_30cm_150min_HCD_gradient_3_20210719_F1_R1	22594	2101	2274.92	758.979	3	1	JQSVPLSCCR	8,Carbamidomethyl[C];9,Carbamidomethyl[C];	1220.55	4 2 0 0 0 0	H(4)N(2)	(N(N(H(H)(H(H)))))	10698	0 1 0 0 0 0;0 2 0 0 0 0;1 2 0 0 0 0;2 2 0 0 0 0;3 2 0 0 0 0;	1054.37	1	14.24	19.6861	4.12576	3	0.00233	1.02224	0.42857	0.72222	0	0	0	0	0.102836	0.0053614	-1	0	0.0053614	sp|O60637|TSN3_HUMAN	TSPAN3	167	1173790	4268220			-1	-1	-1		0	0	0
Lumos3_2ul_hili_150um_30cm_150min_HCD_gradient_3_20210719_F1_R1.22597.22597.3.1.dta	Lumos3_2ul_hili_150um_30cm_150min_HCD_gradient_3_20210719_F1_R1.22597.22597.3.1.dta	Lumos3_2ul_hili_150um_30cm_150min_HCD_gradient_3_20210719_F1_R1	22597	2101.25	2436.98	812.997	3	1	JQSVPLSCCR	8,Carbamidomethyl[C];9,Carbamidomethyl[C];	1220.55	5 2 0 0 0 0	H(5)N(2)	(N(N(H(H)(H(H)(H)))))	10697	0 1 0 0 0 0;0 2 0 0 0 0;1 2 0 0 0 0;2 2 0 0 0 0;3 2 0 0 0 0;4 2 0 0 0 0;	1216.42	1	35.3976	49.8224	8.60874	4	0.00211	0.86463	0.5	1.16667	0	0	0	0	0.00363893	0.000163831	-1	0	0.000163831	sp|O60637|TSN3_HUMAN	TSPAN3	167	6362340	27868900			-1	-1	-1		0	0	0
Lumos3_2ul_hili_150um_30cm_150min_HCD_gradient_3_20210719_F1_R1.22607.22607.3.0.dta	Lumos3_2ul_hili_150um_30cm_150min_HCD_gradient_3_20210719_F1_R1.22607.22607.3.0.dta	Lumos3_2ul_hili_150um_30cm_150min_HCD_gradient_3_20210719_F1_R1	22607	2102.06	3054.25	1018.75	3	1	AEPPLJASASDQGEK		1513.71	7 2 0 0 0 0	H(7)N(2)	(N(N(H(H(H))(H(H(H(H)))))))	7399	0 1 0 0 0 0;0 2 0 0 0 0;1 2 0 0 0 0;2 2 0 0 0 0;3 2 0 0 0 0;4 2 0 0 0 0;5 2 0 0 0 0;6 2 0 0 0 0;	1540.53	6	27.742	24.3147	34.107	6	0.00468	1.53302	0.8	0.60714	0	0	0	0	1.80482e-12	4.27166e-14	-1	0	4.27166e-14	sp|Q9Y4L1|HYOU1_HUMAN	HYOU1	931	14510400	67606200			-1	-1	-1		0	0	0
Lumos3_2ul_hili_150um_30cm_150min_HCD_gradient_3_20210719_F1_R1.22637.22637.2.0.dta	Lumos3_2ul_hili_150um_30cm_150min_HCD_gradient_3_20210719_F1_R1.22637.22637.2.0.dta	Lumos3_2ul_hili_150um_30cm_150min_HCD_gradient_3_20210719_F1_R1	22637	2104.72	2355.93	1178.47	2	1	DYYLJK		815.393	7 2 0 0 0 0	H(7)N(2)	(N(N(H(H(H)(H))(H(H(H))))))	7175	0 1 0 0 0 0;0 2 0 0 0 0;1 2 0 0 0 0;2 2 0 0 0 0;3 2 0 0 0 0;4 2 0 0 0 0;5 2 0 0 0 0;6 2 0 0 0 0;	1540.53	5	15.4181	13.1256	19.6756	6	0.00713	3.02523	0.6	0.8	0	0	0	0	3.91646e-07	1.09354e-08	-1	0.00114077	0.00114077	sp|P42892|ECE1_HUMAN	ECE1	270	363609	942548			-1	-1	-1		0	0	0
Lumos3_2ul_hili_150um_30cm_150min_HCD_gradient_3_20210719_F1_R1.22637.22637.2.2.dta	Lumos3_2ul_hili_150um_30cm_150min_HCD_gradient_3_20210719_F1_R1.22637.22637.2.2.dta	Lumos3_2ul_hili_150um_30cm_150min_HCD_gradient_3_20210719_F1_R1	22637	2104.72	2356.98	1179	2	1	JTTFNVESTK		1140.55	5 2 0 0 0 0	H(5)N(2)	(N(N(H(H(H))(H(H)))))	7414	0 1 0 0 0 0;0 2 0 0 0 0;1 2 0 0 0 0;2 2 0 0 0 0;3 2 0 0 0 0;4 2 0 0 0 0;	1216.42	1	31.5536	24.844	44.0144	7	0.00885	3.75484	1	0.88889	0	0	0	0	2.57037e-16	7.28937e-18	-1	0	7.28937e-18	sp|P56199|ITA1_HUMAN	ITGA1	418	2355500	6906460			-1	-1	-1		0	0	0
Lumos3_2ul_hili_150um_30cm_150min_HCD_gradient_3_20210719_F1_R1.22639.22639.2.0.dta	Lumos3_2ul_hili_150um_30cm_150min_HCD_gradient_3_20210719_F1_R1.22639.22639.2.0.dta	Lumos3_2ul_hili_150um_30cm_150min_HCD_gradient_3_20210719_F1_R1	22639	2104.89	2418.02	1209.51	2	1	VIQTFJR		877.489	7 2 0 0 0 0	H(7)N(2)	(N(N(H(H(H))(H(H)(H)(H)))))	7412	0 1 0 0 0 0;0 2 0 0 0 0;1 2 0 0 0 0;2 2 0 0 0 0;3 2 0 0 0 0;4 2 0 0 0 0;5 2 0 0 0 0;6 2 0 0 0 0;	1540.53	6	44.882	22.9755	85.5655	7	0.00466	1.92688	1	0.58333	0	0	0	0	3.69746e-32	2.40476e-33	-1	0	2.40476e-33	sp|Q99985|SEM3C_HUMAN	SEMA3C	123	53973400	186436000			-1	-1	-1		0	0	0
Lumos3_2ul_hili_150um_30cm_150min_HCD_gradient_3_20210719_F1_R1.22643.22643.2.0.dta	Lumos3_2ul_hili_150um_30cm_150min_HCD_gradient_3_20210719_F1_R1.22643.22643.2.0.dta	Lumos3_2ul_hili_150um_30cm_150min_HCD_gradient_3_20210719_F1_R1	22643	2105.21	2948.17	1474.59	2	1	JQSVPLSCCR	8,Carbamidomethyl[C];9,Carbamidomethyl[C];	1220.55	6 3 0 1 0 0	H(6)N(3)F(1)	(N(F)(N(H(H(H))(H(N(H(H)))))))	267	0 1 0 0 0 0;0 1 0 1 0 0;0 2 0 0 0 0;0 2 0 1 0 0;1 2 0 0 0 0;1 2 0 1 0 0;2 2 0 0 0 0;2 2 0 1 0 0;2 3 0 0 0 0;2 3 0 1 0 0;3 2 0 0 0 0;3 2 0 1 0 0;3 3 0 0 0 0;3 3 0 1 0 0;4 2 0 0 0 0;4 2 0 1 0 0;4 3 0 0 0 0;4 3 0 1 0 0;5 3 0 0 0 0;5 3 0 1 0 0;6 3 0 0 0 0;	1727.61	1	12.8961	13.3031	12.1401	6	0.00922	3.12815	0.34783	0.66667	0	0	0	0	0.000306132	9.49644e-06	-1	0.00114077	0.00114077	sp|O60637|TSN3_HUMAN	TSPAN3	167	2025890	9888410			-1	-1	-1		0	0	0
Lumos3_2ul_hili_150um_30cm_150min_HCD_gradient_3_20210719_F1_R1.22644.22644.2.0.dta	Lumos3_2ul_hili_150um_30cm_150min_HCD_gradient_3_20210719_F1_R1.22644.22644.2.0.dta	Lumos3_2ul_hili_150um_30cm_150min_HCD_gradient_3_20210719_F1_R1	22644	2105.29	3216.3	1608.65	2	1	AEPPLJASASDQGEK		1513.71	8 2 0 0 0 0	H(8)N(2)	(N(N(H(H(H(H)))(H(H)(H)(H)))))	7123	0 1 0 0 0 0;0 2 0 0 0 0;1 2 0 0 0 0;2 2 0 0 0 0;3 2 0 0 0 0;4 2 0 0 0 0;5 2 0 0 0 0;6 2 0 0 0 0;7 2 0 0 0 0;	1702.58	6	29.0005	17.264	50.7969	7	0.00826	2.56686	1	0.57143	0	0	0	0	6.4365e-19	2.26224e-20	-1	0.000259269	0.000259269	sp|Q9Y4L1|HYOU1_HUMAN	HYOU1	931	4730770	21093300			-1	-1	-1		0	0	0
Lumos3_2ul_hili_150um_30cm_150min_HCD_gradient_3_20210719_F1_R1.22665.22665.3.0.dta	Lumos3_2ul_hili_150um_30cm_150min_HCD_gradient_3_20210719_F1_R1.22665.22665.3.0.dta	Lumos3_2ul_hili_150um_30cm_150min_HCD_gradient_3_20210719_F1_R1	22665	2107.22	2980.28	994.099	3	1	JISGHIYNQJVSQK		1601.8	6 2 0 0 0 0	H(6)N(2)	(N(N(H(H(H))(H(H)(H)))))	7413	0 1 0 0 0 0;0 2 0 0 0 0;1 2 0 0 0 0;2 2 0 0 0 0;3 2 0 0 0 0;4 2 0 0 0 0;5 2 0 0 0 0;	1378.48	1	56.6194	58.8727	52.4347	7	0.00445	1.49236	0.88889	1.07692	0	0	0	0	1.50103e-19	6.10401e-21	-1	0	6.10401e-21	sp|Q9P0T7|TMEM9_HUMAN	TMEM9	38	4715360	24088800			-1	-1	-1		0	0	0
Lumos3_2ul_hili_150um_30cm_150min_HCD_gradient_3_20210719_F1_R1.22724.22724.2.3.dta	Lumos3_2ul_hili_150um_30cm_150min_HCD_gradient_3_20210719_F1_R1.22724.22724.2.3.dta	Lumos3_2ul_hili_150um_30cm_150min_HCD_gradient_3_20210719_F1_R1	22724	2112.47	1931.86	966.435	2	1	VIQTFJR		877.489	4 2 0 0 0 0	H(4)N(2)	(N(N(H(H)(H(H)))))	10698	0 1 0 0 0 0;0 2 0 0 0 0;1 2 0 0 0 0;2 2 0 0 0 0;3 2 0 0 0 0;	1054.37	6	25.2403	10.5759	52.4742	7	0.00443	2.29391	1	0.41667	0	0	0	0	1.44918e-19	5.87398e-21	-1	0.00784152	0.00784152	sp|Q99985|SEM3C_HUMAN	SEMA3C	123	2370170	10084800			-1	-1	-1		0	0	0
Lumos3_2ul_hili_150um_30cm_150min_HCD_gradient_3_20210719_F1_R1.22728.22728.3.0.dta	Lumos3_2ul_hili_150um_30cm_150min_HCD_gradient_3_20210719_F1_R1.22728.22728.3.0.dta	Lumos3_2ul_hili_150um_30cm_150min_HCD_gradient_3_20210719_F1_R1	22728	2112.79	3324.34	1108.79	3	1	QGEHLSJSTSAFSTR		1621.76	8 2 0 0 0 0	H(8)N(2)	(N(N(H(H(H(H)))(H(H(H(H)))))))	7107	0 1 0 0 0 0;0 2 0 0 0 0;1 2 0 0 0 0;2 2 0 0 0 0;3 2 0 0 0 0;4 2 0 0 0 0;5 2 0 0 0 0;6 2 0 0 0 0;7 2 0 0 0 0;	1702.58	7	41.1889	25.145	70.9849	7	0.00539	1.62251	1	0.67857	0	0	0	0	1.06385e-26	5.19729e-28	-1	0	5.19729e-28	sp|Q92626|PXDN_HUMAN	PXDN	1368	3065220	15860500			-1	-1	-1		0	0	0
Lumos3_2ul_hili_150um_30cm_150min_HCD_gradient_3_20210719_F1_R1.22731.22731.3.0.dta	Lumos3_2ul_hili_150um_30cm_150min_HCD_gradient_3_20210719_F1_R1.22731.22731.3.0.dta	Lumos3_2ul_hili_150um_30cm_150min_HCD_gradient_3_20210719_F1_R1	22731	2113.03	3565.45	1189.15	3	1	NJHTASILDR		1140.58	6 5 1 1 0 0	H(6)N(5)A(1)F(1)	(N(F)(N(H(H(N(H(A))))(H(N(H))(N(H))))))	1749	0 1 0 0 0 0;0 1 0 1 0 0;0 2 0 0 0 0;0 2 0 1 0 0;1 2 0 0 0 0;1 2 0 1 0 0;2 2 0 0 0 0;2 2 0 1 0 0;2 3 0 0 0 0;2 3 0 1 0 0;2 4 0 0 0 0;2 4 0 1 0 0;3 2 0 0 0 0;3 2 0 1 0 0;3 3 0 0 0 0;3 3 0 1 0 0;3 3 1 0 0 0;3 3 1 1 0 0;3 4 0 0 0 0;3 4 0 1 0 0;3 5 0 0 0 0;3 5 0 1 0 0;4 3 0 0 0 0;4 3 0 1 0 0;4 3 1 0 0 0;4 3 1 1 0 0;4 4 0 0 0 0;4 4 0 1 0 0;4 4 1 0 0 0;4 4 1 1 0 0;4 5 0 0 0 0;4 5 0 1 0 0;4 5 1 0 0 0;4 5…	2424.87	2	58.5653	27.7625	115.771	9	0.00611	1.71387	0.55319	0.88889	0	0	0	0	2.86304e-43	1.51126e-44	-1	0	1.51126e-44	sp|P08962|CD63_HUMAN	CD63	130	20115700	123476000			-1	-1	-1		0	0	0
Lumos3_2ul_hili_150um_30cm_150min_HCD_gradient_3_20210719_F1_R1.22739.22739.2.0.dta	Lumos3_2ul_hili_150um_30cm_150min_HCD_gradient_3_20210719_F1_R1.22739.22739.2.0.dta	Lumos3_2ul_hili_150um_30cm_150min_HCD_gradient_3_20210719_F1_R1	22739	2113.68	2093.92	1047.46	2	1	VIQTFJR		877.489	5 2 0 0 0 0	H(5)N(2)	(N(N(H(H(H))(H(H)))))	7414	0 1 0 0 0 0;0 2 0 0 0 0;1 2 0 0 0 0;2 2 0 0 0 0;3 2 0 0 0 0;4 2 0 0 0 0;	1216.42	6	31.098	14.2607	62.3672	7	0.00458	2.18924	1	0.5	0	0	0	0	2.12603e-23	9.12666e-25	-1	0.000921871	0.000921871	sp|Q99985|SEM3C_HUMAN	SEMA3C	123	2489840	7503080			-1	-1	-1		0	0	0
Lumos3_2ul_hili_150um_30cm_150min_HCD_gradient_3_20210719_F1_R1.22740.22740.2.0.dta	Lumos3_2ul_hili_150um_30cm_150min_HCD_gradient_3_20210719_F1_R1.22740.22740.2.0.dta	Lumos3_2ul_hili_150um_30cm_150min_HCD_gradient_3_20210719_F1_R1	22740	2113.76	2194.93	1097.97	2	1	JTTFNVESTK		1140.55	4 2 0 0 0 0	H(4)N(2)	(N(N(H(H)(H(H)))))	10698	0 1 0 0 0 0;0 2 0 0 0 0;1 2 0 0 0 0;2 2 0 0 0 0;3 2 0 0 0 0;	1054.37	1	17.6952	19.3533	14.6158	5	0.00338	1.53879	0.71429	0.77778	0	0	0	0	3.2361e-05	8.64905e-07	-1	0	8.64905e-07	sp|P56199|ITA1_HUMAN	ITGA1	418	793543	6461820			-1	-1	-1		0	0	0
Lumos3_2ul_hili_150um_30cm_150min_HCD_gradient_3_20210719_F1_R1.22741.22741.2.0.dta	Lumos3_2ul_hili_150um_30cm_150min_HCD_gradient_3_20210719_F1_R1.22741.22741.2.0.dta	Lumos3_2ul_hili_150um_30cm_150min_HCD_gradient_3_20210719_F1_R1	22741	2113.85	2356.98	1179	2	1	JTTFNVESTK		1140.55	5 2 0 0 0 0	H(5)N(2)	(N(N(H(H(H))(H(H)))))	7414	0 1 0 0 0 0;0 2 0 0 0 0;1 2 0 0 0 0;2 2 0 0 0 0;3 2 0 0 0 0;4 2 0 0 0 0;	1216.42	1	32.6026	35.7331	26.7888	6	0.00885	3.75484	0.75	1.11111	0	0	0	0	1.1769e-09	2.7728e-11	-1	0	2.7728e-11	sp|P56199|ITA1_HUMAN	ITGA1	418	2355500	6906460			-1	-1	-1		0	0	0
Lumos3_2ul_hili_150um_30cm_150min_HCD_gradient_3_20210719_F1_R1.22765.22765.3.0.dta	Lumos3_2ul_hili_150um_30cm_150min_HCD_gradient_3_20210719_F1_R1.22765.22765.3.0.dta	Lumos3_2ul_hili_150um_30cm_150min_HCD_gradient_3_20210719_F1_R1	22765	2116.01	2436.98	812.997	3	1	JQSVPLSCCR	8,Carbamidomethyl[C];9,Carbamidomethyl[C];	1220.55	5 2 0 0 0 0	H(5)N(2)	(N(N(H(H(H))(H(H)))))	7414	0 1 0 0 0 0;0 2 0 0 0 0;1 2 0 0 0 0;2 2 0 0 0 0;3 2 0 0 0 0;4 2 0 0 0 0;	1216.42	1	9.19115	12.1688	3.66122	3	0.00211	0.86463	0.375	0.55556	0	0	0	0	0.150871	0.00817408	-1	0.00307963	0.00961855	sp|O60637|TSN3_HUMAN	TSPAN3	167	6362340	27868900			-1	-1	-1		0	0	0
Lumos3_2ul_hili_150um_30cm_150min_HCD_gradient_3_20210719_F1_R1.22766.22766.3.0.dta	Lumos3_2ul_hili_150um_30cm_150min_HCD_gradient_3_20210719_F1_R1.22766.22766.3.0.dta	Lumos3_2ul_hili_150um_30cm_150min_HCD_gradient_3_20210719_F1_R1	22766	2116.09	2640.06	880.69	3	1	JQSVPLSCCR	8,Carbamidomethyl[C];9,Carbamidomethyl[C];	1220.55	5 3 0 0 0 0	H(5)N(3)	(N(N(H(H(H))(H(N(H))))))	7506	0 1 0 0 0 0;0 2 0 0 0 0;1 2 0 0 0 0;2 2 0 0 0 0;2 3 0 0 0 0;3 2 0 0 0 0;3 3 0 0 0 0;4 2 0 0 0 0;4 3 0 0 0 0;	1419.5	1	27.0346	24.4209	31.8885	7	0.00173	0.65361	0.63636	0.83333	0	0	0	0	1.35002e-11	3.41272e-13	-1	0	3.41272e-13	sp|O60637|TSN3_HUMAN	TSPAN3	167	18579800	75306300			-1	-1	-1		0	0	0
Lumos3_2ul_hili_150um_30cm_150min_HCD_gradient_3_20210719_F1_R1.22820.22820.3.0.dta	Lumos3_2ul_hili_150um_30cm_150min_HCD_gradient_3_20210719_F1_R1.22820.22820.3.0.dta	Lumos3_2ul_hili_150um_30cm_150min_HCD_gradient_3_20210719_F1_R1	22820	2120.92	3054.24	1018.75	3	1	AEPPLJASASDQGEK		1513.71	7 2 0 0 0 0	H(7)N(2)	(N(N(H(H(H))(H(H(H(H)))))))	7399	0 1 0 0 0 0;0 2 0 0 0 0;1 2 0 0 0 0;2 2 0 0 0 0;3 2 0 0 0 0;4 2 0 0 0 0;5 2 0 0 0 0;6 2 0 0 0 0;	1540.53	6	25.7114	25.8959	25.3688	6	0.00345	1.1303	0.7	0.60714	0	0	0	0	3.81627e-09	9.86827e-11	-1	0	9.86827e-11	sp|Q9Y4L1|HYOU1_HUMAN	HYOU1	931	14510400	67606200			-1	-1	-1		0	0	0
Lumos3_2ul_hili_150um_30cm_150min_HCD_gradient_3_20210719_F1_R1.22821.22821.3.0.dta	Lumos3_2ul_hili_150um_30cm_150min_HCD_gradient_3_20210719_F1_R1.22821.22821.3.0.dta	Lumos3_2ul_hili_150um_30cm_150min_HCD_gradient_3_20210719_F1_R1	22821	2121.01	3216.3	1072.77	3	1	AEPPLJASASDQGEK		1513.71	8 2 0 0 0 0	H(8)N(2)	(N(N(H(H(H(H)))(H(H)(H(H))))))	7122	0 1 0 0 0 0;0 2 0 0 0 0;1 2 0 0 0 0;2 2 0 0 0 0;3 2 0 0 0 0;4 2 0 0 0 0;5 2 0 0 0 0;6 2 0 0 0 0;7 2 0 0 0 0;	1702.58	6	18.6255	17.3008	21.0857	6	0.00487	1.51286	0.63636	0.53571	0	0	0	0	1.22666e-07	3.47883e-09	-1	0.000259269	0.000259269	sp|Q9Y4L1|HYOU1_HUMAN	HYOU1	931	26958000	134383000			-1	-1	-1		0	0	0
Lumos3_2ul_hili_150um_30cm_150min_HCD_gradient_3_20210719_F1_R1.22831.22831.2.0.dta	Lumos3_2ul_hili_150um_30cm_150min_HCD_gradient_3_20210719_F1_R1.22831.22831.2.0.dta	Lumos3_2ul_hili_150um_30cm_150min_HCD_gradient_3_20210719_F1_R1	22831	2121.82	2601.06	1301.03	2	1	VJVTVEDER		1060.53	7 2 0 0 0 0	H(7)N(2)	(N(N(H(H(H))(H(H(H(H)))))))	7399	0 1 0 0 0 0;0 2 0 0 0 0;1 2 0 0 0 0;2 2 0 0 0 0;3 2 0 0 0 0;4 2 0 0 0 0;5 2 0 0 0 0;6 2 0 0 0 0;	1540.53	2	32.6161	26.5542	43.8737	7	0.00418	1.60712	0.8	1	0	0	0	0	2.90988e-16	7.89107e-18	-1	0	7.89107e-18	sp|P13726|TF_HUMAN	F3	156	2345730	9121800			-1	-1	-1		0	0	0
Lumos3_2ul_hili_150um_30cm_150min_HCD_gradient_3_20210719_F1_R1.22833.22833.2.0.dta	Lumos3_2ul_hili_150um_30cm_150min_HCD_gradient_3_20210719_F1_R1.22833.22833.2.0.dta	Lumos3_2ul_hili_150um_30cm_150min_HCD_gradient_3_20210719_F1_R1	22833	2121.98	3054.25	1527.63	2	1	AEPPLJASASDQGEK		1513.71	7 2 0 0 0 0	H(7)N(2)	(N(N(H(H(H))(H(H(H(H)))))))	7399	0 1 0 0 0 0;0 2 0 0 0 0;1 2 0 0 0 0;2 2 0 0 0 0;3 2 0 0 0 0;4 2 0 0 0 0;5 2 0 0 0 0;6 2 0 0 0 0;	1540.53	6	33.5954	25.5512	48.5344	7	0.0076	2.48677	1	0.67857	0	0	0	0	4.77435e-18	1.51303e-19	-1	0	1.51303e-19	sp|Q9Y4L1|HYOU1_HUMAN	HYOU1	931	2351810	10493300			-1	-1	-1		0	0	0
Lumos3_2ul_hili_150um_30cm_150min_HCD_gradient_3_20210719_F1_R1.22895.22895.2.0.dta	Lumos3_2ul_hili_150um_30cm_150min_HCD_gradient_3_20210719_F1_R1.22895.22895.2.0.dta	Lumos3_2ul_hili_150um_30cm_150min_HCD_gradient_3_20210719_F1_R1	22895	2127.45	2112.87	1056.94	2	1	JQSVPLSCCR	8,Carbamidomethyl[C];9,Carbamidomethyl[C];	1220.55	3 2 0 0 0 0	H(3)N(2)	(N(N(H(H)(H))))	10785	0 1 0 0 0 0;0 2 0 0 0 0;1 2 0 0 0 0;2 2 0 0 0 0;	892.317	1	20.6048	19.9649	21.7932	5	0.00224	1.06204	0.83333	0.83333	0	0	0	0	6.90146e-08	2.05125e-09	-1	0	2.05125e-09	sp|O60637|TSN3_HUMAN	TSPAN3	167	1255000	5280140			-1	-1	-1		0	0	0
Lumos3_2ul_hili_150um_30cm_150min_HCD_gradient_3_20210719_F1_R1.22901.22901.2.0.dta	Lumos3_2ul_hili_150um_30cm_150min_HCD_gradient_3_20210719_F1_R1.22901.22901.2.0.dta	Lumos3_2ul_hili_150um_30cm_150min_HCD_gradient_3_20210719_F1_R1	22901	2127.94	2715.13	1358.07	2	1	JISQDLEK		946.484	5 4 0 1 0 0	H(5)N(4)F(1)	(N(F)(N(H(H(N(H)))(H(N(H))))))	2983	0 1 0 0 0 0;0 1 0 1 0 0;0 2 0 0 0 0;0 2 0 1 0 0;1 2 0 0 0 0;1 2 0 1 0 0;2 2 0 0 0 0;2 2 0 1 0 0;2 3 0 0 0 0;2 3 0 1 0 0;3 2 0 0 0 0;3 2 0 1 0 0;3 3 0 0 0 0;3 3 0 1 0 0;3 4 0 0 0 0;3 4 0 1 0 0;4 3 0 0 0 0;4 3 0 1 0 0;4 4 0 0 0 0;4 4 0 1 0 0;5 4 0 0 0 0;	1768.64	1	24.0504	20.7402	30.1978	9	0.00457	1.68214	0.47826	0.92857	0	0	0	0	6.15699e-11	1.47762e-12	-1	0	1.47762e-12	sp|P11047|LAMC1_HUMAN	LAMC1	1241	1152680	4192990			-1	-1	-1		0	0	0
Lumos3_2ul_hili_150um_30cm_150min_HCD_gradient_3_20210719_F1_R1.22921.22921.3.0.dta	Lumos3_2ul_hili_150um_30cm_150min_HCD_gradient_3_20210719_F1_R1.22921.22921.3.0.dta	Lumos3_2ul_hili_150um_30cm_150min_HCD_gradient_3_20210719_F1_R1	22921	2129.79	3250.44	1084.15	3	1	ISSLQTTEKJDTVAGQGER		2034.01	5 2 0 0 0 0	H(5)N(2)	(N(N(H(H)(H(H(H))))))	10687	0 1 0 0 0 0;0 2 0 0 0 0;1 2 0 0 0 0;2 2 0 0 0 0;3 2 0 0 0 0;4 2 0 0 0 0;	1216.42	10	28.7022	25.4341	34.7715	7	0.00699	2.15174	0.875	0.44444	0	0	0	0	9.87212e-13	2.14057e-14	-1	0	2.14057e-14	sp|P06756|ITAV_HUMAN	ITGAV	874	502694	3370490			-1	-1	-1		0	0	0
Lumos3_2ul_hili_150um_30cm_150min_HCD_gradient_3_20210719_F1_R1.22933.22933.2.0.dta	Lumos3_2ul_hili_150um_30cm_150min_HCD_gradient_3_20210719_F1_R1.22933.22933.2.0.dta	Lumos3_2ul_hili_150um_30cm_150min_HCD_gradient_3_20210719_F1_R1	22933	2130.76	2640.06	1320.53	2	1	JQSVPLSCCR	8,Carbamidomethyl[C];9,Carbamidomethyl[C];	1220.55	5 3 0 0 0 0	H(5)N(3)	(N(H)(N(H(H)(H(N(H))))))	6969	0 1 0 0 0 0;0 2 0 0 0 0;1 1 0 0 0 0;1 2 0 0 0 0;2 2 0 0 0 0;2 3 0 0 0 0;3 2 0 0 0 0;3 3 0 0 0 0;4 2 0 0 0 0;4 3 0 0 0 0;	1419.5	1	38.1846	26.3864	60.0955	7	0.00403	1.52745	0.83333	0.94444	0	0	0	0	1.60818e-22	6e-24	-1	0	6e-24	sp|O60637|TSN3_HUMAN	TSPAN3	167	8643790	49848300			-1	-1	-1		0	0	0
Lumos3_2ul_hili_150um_30cm_150min_HCD_gradient_3_20210719_F1_R1.22934.22934.2.3.dta	Lumos3_2ul_hili_150um_30cm_150min_HCD_gradient_3_20210719_F1_R1.22934.22934.2.3.dta	Lumos3_2ul_hili_150um_30cm_150min_HCD_gradient_3_20210719_F1_R1	22934	2130.84	2681.09	1341.05	2	1	JTTFNVESTK		1140.55	7 2 0 0 0 0	H(7)N(2)	(N(N(H(H(H))(H(H(H(H)))))))	7399	0 1 0 0 0 0;0 2 0 0 0 0;1 2 0 0 0 0;2 2 0 0 0 0;3 2 0 0 0 0;4 2 0 0 0 0;5 2 0 0 0 0;6 2 0 0 0 0;	1540.53	1	34.8499	25.3337	52.5227	7	0.00576	2.14884	0.9	1	0	0	0	0	1.38799e-19	5.7081e-21	-1	0	5.7081e-21	sp|P56199|ITA1_HUMAN	ITGA1	418	8520580	32623600			-1	-1	-1		0	0	0
Lumos3_2ul_hili_150um_30cm_150min_HCD_gradient_3_20210719_F1_R1.23051.23051.3.0.dta	Lumos3_2ul_hili_150um_30cm_150min_HCD_gradient_3_20210719_F1_R1.23051.23051.3.0.dta	Lumos3_2ul_hili_150um_30cm_150min_HCD_gradient_3_20210719_F1_R1	23051	2141.22	3054.25	1018.75	3	1	AEPPLJASASDQGEK		1513.71	7 2 0 0 0 0	H(7)N(2)	(N(N(H(H(H)(H))(H(H)(H)))))	7179	0 1 0 0 0 0;0 2 0 0 0 0;1 2 0 0 0 0;2 2 0 0 0 0;3 2 0 0 0 0;4 2 0 0 0 0;5 2 0 0 0 0;6 2 0 0 0 0;	1540.53	6	14.2426	10.8294	20.5814	6	0.00397	1.29925	0.7	0.32143	0	0	0	0	1.85327e-07	4.81064e-09	-1	0.00625391	0.00625391	sp|Q9Y4L1|HYOU1_HUMAN	HYOU1	931	14510400	67606200			-1	-1	-1		0	0	0
Lumos3_2ul_hili_150um_30cm_150min_HCD_gradient_3_20210719_F1_R1.23061.23061.3.0.dta	Lumos3_2ul_hili_150um_30cm_150min_HCD_gradient_3_20210719_F1_R1.23061.23061.3.0.dta	Lumos3_2ul_hili_150um_30cm_150min_HCD_gradient_3_20210719_F1_R1	23061	2142.04	3915.58	1305.86	3	1	GYYJQSEAGSHTIQR		1710.78	5 4 2 0 0 0	H(5)N(4)A(2)	(N(N(H(H(N(H(A))))(H(N(H(A)))))))	8783	0 1 0 0 0 0;0 2 0 0 0 0;1 2 0 0 0 0;2 2 0 0 0 0;2 3 0 0 0 0;3 2 0 0 0 0;3 3 0 0 0 0;3 3 1 0 0 0;3 4 0 0 0 0;4 3 0 0 0 0;4 3 1 0 0 0;4 4 0 0 0 0;4 4 1 0 0 0;5 4 0 0 0 0;5 4 1 0 0 0;	2204.77	4	18.2196	13.961	26.1285	6	0.01978	5.05136	0.52941	0.5	0	0	0	0	2.04081e-09	4.7486e-11	-1	0.000921871	0.000921871	sp|Q95604|1C17_HUMAN	HLA-C	110	289288	7251550			-1	-1	-1		0	0	0
Lumos3_2ul_hili_150um_30cm_150min_HCD_gradient_3_20210719_F1_R1.23064.23064.3.1.dta	Lumos3_2ul_hili_150um_30cm_150min_HCD_gradient_3_20210719_F1_R1.23064.23064.3.1.dta	Lumos3_2ul_hili_150um_30cm_150min_HCD_gradient_3_20210719_F1_R1	23064	2142.28	4135.66	1379.22	3	1	GYYJQSEAGSHTIQR		1710.78	6 5 1 1 0 0	H(6)N(5)A(1)F(1)	(N(F)(N(H(H(N(H(A))))(H(N(H))(N(H))))))	1749	0 1 0 0 0 0;0 1 0 1 0 0;0 2 0 0 0 0;0 2 0 1 0 0;1 2 0 0 0 0;1 2 0 1 0 0;2 2 0 0 0 0;2 2 0 1 0 0;2 3 0 0 0 0;2 3 0 1 0 0;2 4 0 0 0 0;2 4 0 1 0 0;3 2 0 0 0 0;3 2 0 1 0 0;3 3 0 0 0 0;3 3 0 1 0 0;3 3 1 0 0 0;3 3 1 1 0 0;3 4 0 0 0 0;3 4 0 1 0 0;3 5 0 0 0 0;3 5 0 1 0 0;4 3 0 0 0 0;4 3 0 1 0 0;4 3 1 0 0 0;4 3 1 1 0 0;4 4 0 0 0 0;4 4 0 1 0 0;4 4 1 0 0 0;4 4 1 1 0 0;4 5 0 0 0 0;4 5 0 1 0 0;4 5 1 0 0 0;4 5…	2424.87	4	64.9046	47.4172	97.3811	9	0.00727	1.75902	0.53191	0.89286	0	0	0	0	1.66397e-36	1.41395e-37	-1	0	1.41395e-37	sp|Q95604|1C17_HUMAN	HLA-C	110	6516140	54541700			-1	-1	-1		0	0	0
Lumos3_2ul_hili_150um_30cm_150min_HCD_gradient_3_20210719_F1_R1.23086.23086.3.0.dta	Lumos3_2ul_hili_150um_30cm_150min_HCD_gradient_3_20210719_F1_R1.23086.23086.3.0.dta	Lumos3_2ul_hili_150um_30cm_150min_HCD_gradient_3_20210719_F1_R1	23086	2144.29	3292.39	1098.14	3	1	PIJTTGTLKPDDR		1427.75	9 2 0 0 0 0	H(9)N(2)	(N(N(H(H(H)(H(H)))(H(H)(H(H))))))	7164	0 1 0 0 0 0;0 2 0 0 0 0;1 2 0 0 0 0;2 2 0 0 0 0;3 2 0 0 0 0;4 2 0 0 0 0;5 2 0 0 0 0;6 2 0 0 0 0;7 2 0 0 0 0;8 2 0 0 0 0;	1864.63	3	35.7296	18.805	67.1612	7	0.01006	3.05442	0.91667	0.625	0	0	0	0	3.04944e-25	1.59585e-26	-1	0	1.59585e-26	sp|Q92542|NICA_HUMAN	NCSTN	264	830324	5159090			-1	-1	-1		0	0	0
Lumos3_2ul_hili_150um_30cm_150min_HCD_gradient_3_20210719_F1_R1.23098.23098.2.0.dta	Lumos3_2ul_hili_150um_30cm_150min_HCD_gradient_3_20210719_F1_R1.23098.23098.2.0.dta	Lumos3_2ul_hili_150um_30cm_150min_HCD_gradient_3_20210719_F1_R1	23098	2145.26	2406.04	1203.52	2	1	AEPPLJASASDQGEK		1513.71	3 2 0 0 0 0	H(3)N(2)	(N(N(H(H)(H))))	10785	0 1 0 0 0 0;0 2 0 0 0 0;1 2 0 0 0 0;2 2 0 0 0 0;	892.317	6	42.5909	47.7295	33.0478	6	0.00532	2.21067	1	0.92857	0	0	0	0	4.72266e-12	1.14899e-13	-1	0	1.14899e-13	sp|Q9Y4L1|HYOU1_HUMAN	HYOU1	931	2547910	9056210			-1	-1	-1		0	0	0
Lumos3_2ul_hili_150um_30cm_150min_HCD_gradient_3_20210719_F1_R1.23121.23121.3.0.dta	Lumos3_2ul_hili_150um_30cm_150min_HCD_gradient_3_20210719_F1_R1.23121.23121.3.0.dta	Lumos3_2ul_hili_150um_30cm_150min_HCD_gradient_3_20210719_F1_R1	23121	2147.36	2730.14	910.717	3	1	AEPPLJASASDQGEK		1513.71	5 2 0 0 0 0	H(5)N(2)	(N(N(H(H)(H(H)(H)))))	10697	0 1 0 0 0 0;0 2 0 0 0 0;1 2 0 0 0 0;2 2 0 0 0 0;3 2 0 0 0 0;4 2 0 0 0 0;	1216.42	6	55.8973	60.2745	47.7682	7	0.00129	0.474	0.875	0.89286	0	0	0	0	9.39422e-18	2.61811e-19	-1	0	2.61811e-19	sp|Q9Y4L1|HYOU1_HUMAN	HYOU1	931	28424800	104830000			-1	-1	-1		0	0	0
Lumos3_2ul_hili_150um_30cm_150min_HCD_gradient_3_20210719_F1_R1.23123.23123.3.0.dta	Lumos3_2ul_hili_150um_30cm_150min_HCD_gradient_3_20210719_F1_R1.23123.23123.3.0.dta	Lumos3_2ul_hili_150um_30cm_150min_HCD_gradient_3_20210719_F1_R1	23123	2147.52	2892.19	964.736	3	1	AEPPLJASASDQGEK		1513.71	6 2 0 0 0 0	H(6)N(2)	(N(N(H(H(H))(H(H)(H)))))	7413	0 1 0 0 0 0;0 2 0 0 0 0;1 2 0 0 0 0;2 2 0 0 0 0;3 2 0 0 0 0;4 2 0 0 0 0;5 2 0 0 0 0;	1378.48	6	94.2293	108.061	68.5424	7	0.00388	1.34073	1	1.14286	0	0	0	0	9.0452e-26	4.4144e-27	-1	0	4.4144e-27	sp|Q9Y4L1|HYOU1_HUMAN	HYOU1	931	98675600	435438000			-1	-1	-1		0	0	0
Lumos3_2ul_hili_150um_30cm_150min_HCD_gradient_3_20210719_F1_R1.23128.23128.3.0.dta	Lumos3_2ul_hili_150um_30cm_150min_HCD_gradient_3_20210719_F1_R1.23128.23128.3.0.dta	Lumos3_2ul_hili_150um_30cm_150min_HCD_gradient_3_20210719_F1_R1	23128	2147.93	3565.45	1189.15	3	1	NJHTASILDR		1140.58	6 5 1 1 0 0	H(6)N(5)A(1)F(1)	(N(F)(N(H(H(N(H(A))))(H(N(H))(N(H))))))	1749	0 1 0 0 0 0;0 1 0 1 0 0;0 2 0 0 0 0;0 2 0 1 0 0;1 2 0 0 0 0;1 2 0 1 0 0;2 2 0 0 0 0;2 2 0 1 0 0;2 3 0 0 0 0;2 3 0 1 0 0;2 4 0 0 0 0;2 4 0 1 0 0;3 2 0 0 0 0;3 2 0 1 0 0;3 3 0 0 0 0;3 3 0 1 0 0;3 3 1 0 0 0;3 3 1 1 0 0;3 4 0 0 0 0;3 4 0 1 0 0;3 5 0 0 0 0;3 5 0 1 0 0;4 3 0 0 0 0;4 3 0 1 0 0;4 3 1 0 0 0;4 3 1 1 0 0;4 4 0 0 0 0;4 4 0 1 0 0;4 4 1 0 0 0;4 4 1 1 0 0;4 5 0 0 0 0;4 5 0 1 0 0;4 5 1 0 0 0;4 5…	2424.87	2	63.1393	25.3385	133.341	9	0.00495	1.38825	0.61702	0.88889	0	0	0	0	8.00286e-50	3.41827e-51	-1	0	3.41827e-51	sp|P08962|CD63_HUMAN	CD63	130	12211400	75668100			-1	-1	-1		0	0	0
Lumos3_2ul_hili_150um_30cm_150min_HCD_gradient_3_20210719_F1_R1.23129.23129.3.0.dta	Lumos3_2ul_hili_150um_30cm_150min_HCD_gradient_3_20210719_F1_R1.23129.23129.3.0.dta	Lumos3_2ul_hili_150um_30cm_150min_HCD_gradient_3_20210719_F1_R1	23129	2148.01	3802.65	1268.22	3	1	ISSLQTTEKJDTVAGQGER		2034.01	5 4 0 1 0 0	H(5)N(4)F(1)	(N(F)(N(H(H(N(H)))(H(N(H))))))	2983	0 1 0 0 0 0;0 1 0 1 0 0;0 2 0 0 0 0;0 2 0 1 0 0;1 2 0 0 0 0;1 2 0 1 0 0;2 2 0 0 0 0;2 2 0 1 0 0;2 3 0 0 0 0;2 3 0 1 0 0;3 2 0 0 0 0;3 2 0 1 0 0;3 3 0 0 0 0;3 3 0 1 0 0;3 4 0 0 0 0;3 4 0 1 0 0;4 3 0 0 0 0;4 3 0 1 0 0;4 4 0 0 0 0;4 4 0 1 0 0;5 4 0 0 0 0;	1768.64	10	48.8812	33.4955	77.4545	9	0.00405	1.06537	0.78261	0.61111	0	0	0	0	3.86467e-29	2.7708e-30	-1	0	2.7708e-30	sp|P06756|ITAV_HUMAN	ITGAV	874	3204480	22131700			-1	-1	-1		0	0	0
Lumos3_2ul_hili_150um_30cm_150min_HCD_gradient_3_20210719_F1_R1.23183.23183.3.1.dta	Lumos3_2ul_hili_150um_30cm_150min_HCD_gradient_3_20210719_F1_R1.23183.23183.3.1.dta	Lumos3_2ul_hili_150um_30cm_150min_HCD_gradient_3_20210719_F1_R1	23183	2152.83	3314.3	1105.44	3	1	DYYLJK		815.393	7 6 0 1 0 0	H(7)N(6)F(1)	(N(F)(N(H(H(N(H(N(H)))))(H(N(H(N(H))))))))	2067	0 1 0 0 0 0;0 1 0 1 0 0;0 2 0 0 0 0;0 2 0 1 0 0;1 2 0 0 0 0;1 2 0 1 0 0;2 2 0 0 0 0;2 2 0 1 0 0;2 3 0 0 0 0;2 3 0 1 0 0;3 2 0 0 0 0;3 2 0 1 0 0;3 3 0 0 0 0;3 3 0 1 0 0;3 4 0 0 0 0;3 4 0 1 0 0;4 3 0 0 0 0;4 3 0 1 0 0;4 4 0 0 0 0;4 4 0 1 0 0;4 5 0 0 0 0;4 5 0 1 0 0;5 4 0 0 0 0;5 4 0 1 0 0;5 5 0 0 0 0;5 5 0 1 0 0;5 6 0 0 0 0;5 6 0 1 0 0;6 5 0 0 0 0;6 5 0 1 0 0;6 6 0 0 0 0;6 6 0 1 0 0;7 6 0 0 0 0;	2498.9	5	31.7395	28.5622	37.6403	9	0.00568	1.71508	0.4	1.1	0	0	0	0	7.39384e-14	2.06607e-15	-1	0	2.06607e-15	sp|P42892|ECE1_HUMAN	ECE1	270	16559400	93032900			-1	-1	-1		0	0	0
Lumos3_2ul_hili_150um_30cm_150min_HCD_gradient_3_20210719_F1_R1.23197.23197.2.0.dta	Lumos3_2ul_hili_150um_30cm_150min_HCD_gradient_3_20210719_F1_R1.23197.23197.2.0.dta	Lumos3_2ul_hili_150um_30cm_150min_HCD_gradient_3_20210719_F1_R1	23197	2153.97	2568.09	1284.55	2	1	AEPPLJASASDQGEK		1513.71	4 2 0 0 0 0	H(4)N(2)	(N(N(H(H)(H(H)))))	10698	0 1 0 0 0 0;0 2 0 0 0 0;1 2 0 0 0 0;2 2 0 0 0 0;3 2 0 0 0 0;	1054.37	6	59.9403	66.9697	46.8858	7	0.00575	2.23728	1	1.03571	0	0	0	0	2.0464e-17	7.03352e-19	-1	0	7.03352e-19	sp|Q9Y4L1|HYOU1_HUMAN	HYOU1	931	4665600	18232500			-1	-1	-1		0	0	0
Lumos3_2ul_hili_150um_30cm_150min_HCD_gradient_3_20210719_F1_R1.23199.23199.2.0.dta	Lumos3_2ul_hili_150um_30cm_150min_HCD_gradient_3_20210719_F1_R1.23199.23199.2.0.dta	Lumos3_2ul_hili_150um_30cm_150min_HCD_gradient_3_20210719_F1_R1	23199	2154.13	2681.09	1341.05	2	1	JTTFNVESTK		1140.55	7 2 0 0 0 0	H(7)N(2)	(N(N(H(H(H(H)))(H(H(H))))))	7115	0 1 0 0 0 0;0 2 0 0 0 0;1 2 0 0 0 0;2 2 0 0 0 0;3 2 0 0 0 0;4 2 0 0 0 0;5 2 0 0 0 0;6 2 0 0 0 0;	1540.53	1	20.2375	16.1767	27.7788	6	0.00545	2.03396	0.8	0.72222	0	0	0	0	5.09024e-10	1.27455e-11	-1	0.000731886	0.000731886	sp|P56199|ITA1_HUMAN	ITGA1	418	8520580	32623600			-1	-1	-1		0	0	0
Lumos3_2ul_hili_150um_30cm_150min_HCD_gradient_3_20210719_F1_R1.23200.23200.2.0.dta	Lumos3_2ul_hili_150um_30cm_150min_HCD_gradient_3_20210719_F1_R1.23200.23200.2.0.dta	Lumos3_2ul_hili_150um_30cm_150min_HCD_gradient_3_20210719_F1_R1	23200	2154.21	2730.14	1365.57	2	1	AEPPLJASASDQGEK		1513.71	5 2 0 0 0 0	H(5)N(2)	(N(N(H(H(H))(H(H)))))	7414	0 1 0 0 0 0;0 2 0 0 0 0;1 2 0 0 0 0;2 2 0 0 0 0;3 2 0 0 0 0;4 2 0 0 0 0;	1216.42	6	23.7607	22.1147	26.8176	6	0.00333	1.21902	0.875	0.64286	0	0	0	0	1.14883e-09	2.70009e-11	-1	0	2.70009e-11	sp|Q9Y4L1|HYOU1_HUMAN	HYOU1	931	6908030	28101700			-1	-1	-1		0	0	0
Lumos3_2ul_hili_150um_30cm_150min_HCD_gradient_3_20210719_F1_R1.23260.23260.3.0.dta	Lumos3_2ul_hili_150um_30cm_150min_HCD_gradient_3_20210719_F1_R1.23260.23260.3.0.dta	Lumos3_2ul_hili_150um_30cm_150min_HCD_gradient_3_20210719_F1_R1	23260	2159.53	3916.58	1306.2	3	1	GYYJQSEAGSHTIQR		1710.78	5 4 1 2 0 0	H(5)N(4)A(1)F(2)	(N(F)(N(H(H(N(H(A))))(H(N(H(F)))))))	1676	0 1 0 0 0 0;0 1 0 1 0 0;0 2 0 0 0 0;0 2 0 1 0 0;1 2 0 0 0 0;1 2 0 1 0 0;2 2 0 0 0 0;2 2 0 1 0 0;2 3 0 0 0 0;2 3 0 1 0 0;3 2 0 0 0 0;3 2 0 1 0 0;3 3 0 0 0 0;3 3 0 1 0 0;3 3 0 2 0 0;3 3 1 0 0 0;3 3 1 1 0 0;3 4 0 0 0 0;3 4 0 1 0 0;4 3 0 0 0 0;4 3 0 1 0 0;4 3 0 2 0 0;4 3 1 0 0 0;4 3 1 1 0 0;4 4 0 0 0 0;4 4 0 1 0 0;4 4 0 2 0 0;4 4 1 0 0 0;4 4 1 1 0 0;5 4 0 0 0 0;5 4 0 1 0 0;5 4 0 2 0 0;5 4 1 0 0 0;5 4…	2205.79	4	32.0334	22.157	50.3754	8	0.00745	1.90137	0.5	0.71429	0	0	0	0	9.35548e-19	3.34272e-20	-1	0	3.34272e-20	sp|Q95604|1C17_HUMAN	HLA-C	110	11121600	81832800			0	0	-1		0	0	0
Lumos3_2ul_hili_150um_30cm_150min_HCD_gradient_3_20210719_F1_R1.23289.23289.3.1.dta	Lumos3_2ul_hili_150um_30cm_150min_HCD_gradient_3_20210719_F1_R1.23289.23289.3.1.dta	Lumos3_2ul_hili_150um_30cm_150min_HCD_gradient_3_20210719_F1_R1	23289	2162.11	2786.11	929.376	3	1	JQSVPLSCCR	8,Carbamidomethyl[C];9,Carbamidomethyl[C];	1220.55	5 3 0 1 0 0	H(5)N(3)F(1)	(N(F)(N(H(H)(H(N(H(H)))))))	3679	0 1 0 0 0 0;0 1 0 1 0 0;0 2 0 0 0 0;0 2 0 1 0 0;1 2 0 0 0 0;1 2 0 1 0 0;2 2 0 0 0 0;2 2 0 1 0 0;2 3 0 0 0 0;2 3 0 1 0 0;3 2 0 0 0 0;3 2 0 1 0 0;3 3 0 0 0 0;3 3 0 1 0 0;4 3 0 0 0 0;4 3 0 1 0 0;5 3 0 0 0 0;	1565.56	1	27.9935	26.5643	30.6477	8	0.00292	1.04725	0.52632	0.83333	0	0	0	0	4.12148e-11	1.03683e-12	-1	0	1.03683e-12	sp|O60637|TSN3_HUMAN	TSPAN3	167	24212100	108060000			-1	-1	-1		0	0	0
Lumos3_2ul_hili_150um_30cm_150min_HCD_gradient_3_20210719_F1_R1.23293.23293.3.0.dta	Lumos3_2ul_hili_150um_30cm_150min_HCD_gradient_3_20210719_F1_R1.23293.23293.3.0.dta	Lumos3_2ul_hili_150um_30cm_150min_HCD_gradient_3_20210719_F1_R1	23293	2162.43	3130.34	1044.12	3	1	PIJTTGTLKPDDR		1427.75	8 2 0 0 0 0	H(8)N(2)	(N(N(H(H(H(H)))(H(H)(H)(H)))))	7123	0 1 0 0 0 0;0 2 0 0 0 0;1 2 0 0 0 0;2 2 0 0 0 0;3 2 0 0 0 0;4 2 0 0 0 0;5 2 0 0 0 0;6 2 0 0 0 0;7 2 0 0 0 0;	1702.58	3	44.6516	26.9861	77.459	7	0.00604	1.93008	0.90909	0.75	0	0	0	0	3.84972e-29	2.72689e-30	-1	0	2.72689e-30	sp|Q92542|NICA_HUMAN	NCSTN	264	1356910	5870990			-1	-1	-1		0	0	0
Lumos3_2ul_hili_150um_30cm_150min_HCD_gradient_3_20210719_F1_R1.23331.23331.3.0.dta	Lumos3_2ul_hili_150um_30cm_150min_HCD_gradient_3_20210719_F1_R1.23331.23331.3.0.dta	Lumos3_2ul_hili_150um_30cm_150min_HCD_gradient_3_20210719_F1_R1	23331	2165.74	3916.58	1306.2	3	1	GYYJQSEAGSHTIQR		1710.78	5 4 1 2 0 0	H(5)N(4)A(1)F(2)	(N(F)(N(H(H(N(H(A))))(H(N(H(F)))))))	1676	0 1 0 0 0 0;0 1 0 1 0 0;0 2 0 0 0 0;0 2 0 1 0 0;1 2 0 0 0 0;1 2 0 1 0 0;2 2 0 0 0 0;2 2 0 1 0 0;2 3 0 0 0 0;2 3 0 1 0 0;3 2 0 0 0 0;3 2 0 1 0 0;3 3 0 0 0 0;3 3 0 1 0 0;3 3 0 2 0 0;3 3 1 0 0 0;3 3 1 1 0 0;3 4 0 0 0 0;3 4 0 1 0 0;4 3 0 0 0 0;4 3 0 1 0 0;4 3 0 2 0 0;4 3 1 0 0 0;4 3 1 1 0 0;4 4 0 0 0 0;4 4 0 1 0 0;4 4 0 2 0 0;4 4 1 0 0 0;4 4 1 1 0 0;5 4 0 0 0 0;5 4 0 1 0 0;5 4 0 2 0 0;5 4 1 0 0 0;5 4…	2205.79	4	84.0792	44.1942	158.151	9	0.00744	1.89984	0.86111	0.85714	0	0	0	0	4.99012e-59	9.42553e-60	-1	0	9.42553e-60	sp|Q95604|1C17_HUMAN	HLA-C	110	11121600	81832800			0	0	-1		0	0	0
Lumos3_2ul_hili_150um_30cm_150min_HCD_gradient_3_20210719_F1_R1.23333.23333.2.0.dta	Lumos3_2ul_hili_150um_30cm_150min_HCD_gradient_3_20210719_F1_R1.23333.23333.2.0.dta	Lumos3_2ul_hili_150um_30cm_150min_HCD_gradient_3_20210719_F1_R1	23333	2165.91	2112.87	1056.94	2	1	JQSVPLSCCR	8,Carbamidomethyl[C];9,Carbamidomethyl[C];	1220.55	3 2 0 0 0 0	H(3)N(2)	(N(N(H(H)(H))))	10785	0 1 0 0 0 0;0 2 0 0 0 0;1 2 0 0 0 0;2 2 0 0 0 0;	892.317	1	20.802	21.9249	18.7167	5	0.00237	1.12167	0.83333	0.83333	0	0	0	0	8.75053e-07	2.44834e-08	-1	0	2.44834e-08	sp|O60637|TSN3_HUMAN	TSPAN3	167	2168010	9263790			-1	-1	-1		0	0	0
Lumos3_2ul_hili_150um_30cm_150min_HCD_gradient_3_20210719_F1_R1.23334.23334.2.2.dta	Lumos3_2ul_hili_150um_30cm_150min_HCD_gradient_3_20210719_F1_R1.23334.23334.2.2.dta	Lumos3_2ul_hili_150um_30cm_150min_HCD_gradient_3_20210719_F1_R1	23334	2165.99	2255.97	1128.49	2	1	VIQTFJR		877.489	6 2 0 0 0 0	H(6)N(2)	(N(N(H(H(H))(H(H)(H)))))	7413	0 1 0 0 0 0;0 2 0 0 0 0;1 2 0 0 0 0;2 2 0 0 0 0;3 2 0 0 0 0;4 2 0 0 0 0;5 2 0 0 0 0;	1378.48	6	41.5574	22.0025	77.8736	7	0.00356	1.57744	1	0.66667	0	0	0	0	2.69224e-29	1.78688e-30	-1	0	1.78688e-30	sp|Q99985|SEM3C_HUMAN	SEMA3C	123	17827600	56070500			-1	-1	-1		0	0	0
Lumos3_2ul_hili_150um_30cm_150min_HCD_gradient_3_20210719_F1_R1.23335.23335.2.0.dta	Lumos3_2ul_hili_150um_30cm_150min_HCD_gradient_3_20210719_F1_R1.23335.23335.2.0.dta	Lumos3_2ul_hili_150um_30cm_150min_HCD_gradient_3_20210719_F1_R1	23335	2166.07	2406.04	1203.52	2	1	AEPPLJASASDQGEK		1513.71	3 2 0 0 0 0	H(3)N(2)	(N(N(H(H)(H))))	10785	0 1 0 0 0 0;0 2 0 0 0 0;1 2 0 0 0 0;2 2 0 0 0 0;	892.317	6	30.4448	27.9016	35.1677	6	0.00532	2.21067	1	0.67857	0	0	0	0	6.89183e-13	1.54346e-14	-1	0	1.54346e-14	sp|Q9Y4L1|HYOU1_HUMAN	HYOU1	931	2547910	9056210			-1	-1	-1		0	0	0
Lumos3_2ul_hili_150um_30cm_150min_HCD_gradient_3_20210719_F1_R1.23392.23392.3.0.dta	Lumos3_2ul_hili_150um_30cm_150min_HCD_gradient_3_20210719_F1_R1.23392.23392.3.0.dta	Lumos3_2ul_hili_150um_30cm_150min_HCD_gradient_3_20210719_F1_R1	23392	2171.15	2730.14	910.718	3	1	AEPPLJASASDQGEK		1513.71	5 2 0 0 0 0	H(5)N(2)	(N(N(H(H(H))(H(H)))))	7414	0 1 0 0 0 0;0 2 0 0 0 0;1 2 0 0 0 0;2 2 0 0 0 0;3 2 0 0 0 0;4 2 0 0 0 0;	1216.42	6	23.9961	29.153	14.419	5	0.00297	1.08826	0.625	0.60714	0	0	0	0	3.87471e-05	1.05764e-06	-1	0	1.05764e-06	sp|Q9Y4L1|HYOU1_HUMAN	HYOU1	931	28424800	104830000			-1	-1	-1		0	0	0
Lumos3_2ul_hili_150um_30cm_150min_HCD_gradient_3_20210719_F1_R1.23394.23394.3.1.dta	Lumos3_2ul_hili_150um_30cm_150min_HCD_gradient_3_20210719_F1_R1.23394.23394.3.1.dta	Lumos3_2ul_hili_150um_30cm_150min_HCD_gradient_3_20210719_F1_R1	23394	2171.31	2892.19	964.736	3	1	AEPPLJASASDQGEK		1513.71	6 2 0 0 0 0	H(6)N(2)	(N(N(H(H(H))(H(H(H))))))	7405	0 1 0 0 0 0;0 2 0 0 0 0;1 2 0 0 0 0;2 2 0 0 0 0;3 2 0 0 0 0;4 2 0 0 0 0;5 2 0 0 0 0;	1378.48	6	36.3649	45.7706	18.8971	5	0.00409	1.41334	0.66667	0.82143	0	0	0	0	7.51424e-07	2.11068e-08	-1	0	2.11068e-08	sp|Q9Y4L1|HYOU1_HUMAN	HYOU1	931	98675600	435438000			-1	-1	-1		0	0	0
Lumos3_2ul_hili_150um_30cm_150min_HCD_gradient_3_20210719_F1_R1.23405.23405.3.0.dta	Lumos3_2ul_hili_150um_30cm_150min_HCD_gradient_3_20210719_F1_R1.23405.23405.3.0.dta	Lumos3_2ul_hili_150um_30cm_150min_HCD_gradient_3_20210719_F1_R1	23405	2172.2	3770.53	1257.51	3	1	GYYJQSEAGSHTIQR		1710.78	5 4 1 1 0 0	H(5)N(4)A(1)F(1)	(N(F)(N(H(H(N(H)))(H(N(H(A)))))))	2949	0 1 0 0 0 0;0 1 0 1 0 0;0 2 0 0 0 0;0 2 0 1 0 0;1 2 0 0 0 0;1 2 0 1 0 0;2 2 0 0 0 0;2 2 0 1 0 0;2 3 0 0 0 0;2 3 0 1 0 0;3 2 0 0 0 0;3 2 0 1 0 0;3 3 0 0 0 0;3 3 0 1 0 0;3 3 1 0 0 0;3 3 1 1 0 0;3 4 0 0 0 0;3 4 0 1 0 0;4 3 0 0 0 0;4 3 0 1 0 0;4 3 1 0 0 0;4 3 1 1 0 0;4 4 0 0 0 0;4 4 0 1 0 0;4 4 1 0 0 0;4 4 1 1 0 0;5 4 0 0 0 0;5 4 0 1 0 0;5 4 1 0 0 0;	2059.73	4	54.2458	33.8084	92.2008	9	0.01164	3.08622	0.67742	0.78571	0	0	0	0	1.32424e-34	9.3764e-36	-1	0	9.3764e-36	sp|Q95604|1C17_HUMAN	HLA-C	110	2607840	27885900			-1	-1	-1		0	0	0
Lumos3_2ul_hili_150um_30cm_150min_HCD_gradient_3_20210719_F1_R1.23427.23427.3.0.dta	Lumos3_2ul_hili_150um_30cm_150min_HCD_gradient_3_20210719_F1_R1.23427.23427.3.0.dta	Lumos3_2ul_hili_150um_30cm_150min_HCD_gradient_3_20210719_F1_R1	23427	2174.21	3536.53	1179.51	3	1	RDPGAAVPGAAJASAQQPR		1833.93	8 2 0 0 0 0	H(8)N(2)	(N(N(H(H(H(H)))(H(H)(H(H))))))	7122	0 1 0 0 0 0;0 2 0 0 0 0;1 2 0 0 0 0;2 2 0 0 0 0;3 2 0 0 0 0;4 2 0 0 0 0;5 2 0 0 0 0;6 2 0 0 0 0;7 2 0 0 0 0;	1702.58	12	24.733	12.1837	48.0389	7	0.01468	4.15204	0.90909	0.30556	0	0	0	0	7.39711e-18	2.23244e-19	-1	0.00307963	0.00307963	sp|P28300|LYOX_HUMAN	LOX	81	626970	4945750			-1	-1	-1		0	0	0
Lumos3_2ul_hili_150um_30cm_150min_HCD_gradient_3_20210719_F1_R1.23436.23436.2.0.dta	Lumos3_2ul_hili_150um_30cm_150min_HCD_gradient_3_20210719_F1_R1.23436.23436.2.0.dta	Lumos3_2ul_hili_150um_30cm_150min_HCD_gradient_3_20210719_F1_R1	23436	2174.94	2274.92	1137.97	2	1	JQSVPLSCCR	8,Carbamidomethyl[C];9,Carbamidomethyl[C];	1220.55	4 2 0 0 0 0	H(4)N(2)	(N(N(H(H)(H(H)))))	10698	0 1 0 0 0 0;0 2 0 0 0 0;1 2 0 0 0 0;2 2 0 0 0 0;3 2 0 0 0 0;	1054.37	1	36.2984	31.1779	45.8078	7	0.00291	1.27763	1	1	0	0	0	0	5.2929e-17	1.56096e-18	-1	0	1.56096e-18	sp|O60637|TSN3_HUMAN	TSPAN3	167	3926250	16035000			-1	-1	-1		0	0	0
Lumos3_2ul_hili_150um_30cm_150min_HCD_gradient_3_20210719_F1_R1.23438.23438.2.2.dta	Lumos3_2ul_hili_150um_30cm_150min_HCD_gradient_3_20210719_F1_R1.23438.23438.2.2.dta	Lumos3_2ul_hili_150um_30cm_150min_HCD_gradient_3_20210719_F1_R1	23438	2175.11	2420.98	1210.99	2	1	JQSVPLSCCR	8,Carbamidomethyl[C];9,Carbamidomethyl[C];	1220.55	4 2 0 1 0 0	H(4)N(2)F(1)	(N(F)(N(H(H)(H(H)))))	3635	0 1 0 0 0 0;0 1 0 1 0 0;0 2 0 0 0 0;0 2 0 1 0 0;1 2 0 0 0 0;1 2 0 1 0 0;2 2 0 0 0 0;2 2 0 1 0 0;3 2 0 0 0 0;3 2 0 1 0 0;4 2 0 0 0 0;	1200.43	1	49.0954	45.6849	55.4291	8	0.00194	0.80121	0.92308	1.16667	0	0	0	0	1.03878e-20	4.5539e-22	-1	0	4.5539e-22	sp|O60637|TSN3_HUMAN	TSPAN3	167	6117710	17881500			-1	-1	-1		0	0	0
Lumos3_2ul_hili_150um_30cm_150min_HCD_gradient_3_20210719_F1_R1.23483.23483.3.2.dta	Lumos3_2ul_hili_150um_30cm_150min_HCD_gradient_3_20210719_F1_R1.23483.23483.3.2.dta	Lumos3_2ul_hili_150um_30cm_150min_HCD_gradient_3_20210719_F1_R1	23483	2179.19	3200.32	1067.44	3	1	NJHTASILDR		1140.58	5 4 1 1 0 0	H(5)N(4)A(1)F(1)	(N(F)(N(H(H(N(H)))(H(N(H(A)))))))	2949	0 1 0 0 0 0;0 1 0 1 0 0;0 2 0 0 0 0;0 2 0 1 0 0;1 2 0 0 0 0;1 2 0 1 0 0;2 2 0 0 0 0;2 2 0 1 0 0;2 3 0 0 0 0;2 3 0 1 0 0;3 2 0 0 0 0;3 2 0 1 0 0;3 3 0 0 0 0;3 3 0 1 0 0;3 3 1 0 0 0;3 3 1 1 0 0;3 4 0 0 0 0;3 4 0 1 0 0;4 3 0 0 0 0;4 3 0 1 0 0;4 3 1 0 0 0;4 3 1 1 0 0;4 4 0 0 0 0;4 4 0 1 0 0;4 4 1 0 0 0;4 4 1 1 0 0;5 4 0 0 0 0;5 4 0 1 0 0;5 4 1 0 0 0;	2059.73	2	84.1539	53.018	141.978	9	0.0054	1.68724	0.77419	1.11111	0	0	0	0	4.77447e-53	2.84847e-54	-1	0	2.84847e-54	sp|P08962|CD63_HUMAN	CD63	130	20432000	110404000			-1	-1	-1		0	0	0
Lumos3_2ul_hili_150um_30cm_150min_HCD_gradient_3_20210719_F1_R1.23504.23504.2.0.dta	Lumos3_2ul_hili_150um_30cm_150min_HCD_gradient_3_20210719_F1_R1.23504.23504.2.0.dta	Lumos3_2ul_hili_150um_30cm_150min_HCD_gradient_3_20210719_F1_R1	23504	2180.9	2892.2	1446.6	2	1	AEPPLJASASDQGEK		1513.71	6 2 0 0 0 0	H(6)N(2)	(N(N(H(H(H))(H(H)(H)))))	7413	0 1 0 0 0 0;0 2 0 0 0 0;1 2 0 0 0 0;2 2 0 0 0 0;3 2 0 0 0 0;4 2 0 0 0 0;5 2 0 0 0 0;	1378.48	6	38.4414	31.5491	51.2414	7	0.00851	2.94263	1	0.75	0	0	0	0	4.33773e-19	1.54165e-20	-1	0	1.54165e-20	sp|Q9Y4L1|HYOU1_HUMAN	HYOU1	931	31781800	141144000			-1	-1	-1		0	0	0
Lumos3_2ul_hili_150um_30cm_150min_HCD_gradient_3_20210719_F1_R1.23518.23518.3.1.dta	Lumos3_2ul_hili_150um_30cm_150min_HCD_gradient_3_20210719_F1_R1.23518.23518.3.1.dta	Lumos3_2ul_hili_150um_30cm_150min_HCD_gradient_3_20210719_F1_R1	23518	2182.25	2642.09	881.367	3	1	VJVTVEDER		1060.53	6 3 0 0 0 0	H(6)N(3)	(N(N(H(H(H(H)))(H(N(H))))))	7127	0 1 0 0 0 0;0 2 0 0 0 0;1 2 0 0 0 0;2 2 0 0 0 0;2 3 0 0 0 0;3 2 0 0 0 0;3 3 0 0 0 0;4 2 0 0 0 0;4 3 0 0 0 0;5 2 0 0 0 0;5 3 0 0 0 0;	1581.56	2	35.3533	27.7602	49.4547	7	0.00389	1.47275	0.69231	1	0	0	0	0	2.11526e-18	7.75004e-20	-1	0	7.75004e-20	sp|P13726|TF_HUMAN	F3	156	17961100	68554400			-1	-1	-1		0	0	0
Lumos3_2ul_hili_150um_30cm_150min_HCD_gradient_3_20210719_F1_R1.23562.23562.2.1.dta	Lumos3_2ul_hili_150um_30cm_150min_HCD_gradient_3_20210719_F1_R1.23562.23562.2.1.dta	Lumos3_2ul_hili_150um_30cm_150min_HCD_gradient_3_20210719_F1_R1	23562	2186.05	2276.96	1138.98	2	1	VJVTVEDER		1060.53	5 2 0 0 0 0	H(5)N(2)	(N(N(H(H(H))(H(H)))))	7414	0 1 0 0 0 0;0 2 0 0 0 0;1 2 0 0 0 0;2 2 0 0 0 0;3 2 0 0 0 0;4 2 0 0 0 0;	1216.42	2	43.5484	34.9605	59.4975	7	0.00528	2.31849	1	1.0625	0	0	0	0	2.7422e-22	1.2582e-23	-1	0	1.2582e-23	sp|P13726|TF_HUMAN	F3	156	3575580	11011700			-1	-1	-1		0	0	0
[truncated: 3,372 more rows]

## Sheet: pGlyco_ManNSe
GlySpec	PepSpec	RawName	Scan	RT	PrecursorMH	PrecursorMZ	Charge	Rank	Peptide	Mod	PeptideMH	Glycan(H,N,A,F,NS)	GlycanComposition	PlausibleStruct	GlyID	GlyFrag	GlyMass	GlySite	TotalScore	PepScore	GlyScore	CoreMatched	MassDeviation	PPM	GlyIonRatio	byIonRatio	czIonRatio	GlyDecoy	PepDecoy	IsSmallGlycan	GlycanPEP	GlycanFDR	PeptidePEP	PeptideFDR	TotalFDR	Proteins	Genes	ProSites	MonoArea	IsotopeArea	CorrectedGlycan(H,N,A,F,NS)	CorrectedComposition	CorrectedMonoArea	CorrectedIsotopeArea	ETDScan	LocalizedSiteGroups	LocalizedScore	LocalizedIonRatio	PreLocalizedScore
[truncated: 4,390 more rows]

[truncated: 4 more sheets: pGlyco_SiaNSe, pGlyco_9AzSiaNSe, pGlyco_1,6-Pr2ManNSe, pGlyco_Ac4ManNSe]
