# Supplementary material for: Selenium-based metabolic oligosaccharide engineering strategy for quantitative glycan detection
Source: Nat Commun. 2023 Dec 13;14:8281. doi: 10.1038/s41467-023-44118-w (PMC10719347; doi:10.1038/s41467-023-44118-w)
Supplement: Supplementary file 5 — Supplementary Data 2 [file 41467_2023_44118_MOESM5_ESM.xlsx]

## Sheet: Summary
Selenium-based metabolic oligosaccharide engineering strategy for quantitative glycan detection
This file provides the MS1 matches in the SESTAR++ searches described below.
All databases are provided as supplementary files included with the manuscript.
Tab	Description
SESTAR_Control	MS1 matches of HeLa cells in the SESTAR++ search
SESTAR_ManNSe	MS1 matches of ManNSe-treated HeLa cells in the SESTAR++ search
SESTAR_SiaNSe	MS1 matches of SiaNSe-treated HeLa cells in the SESTAR++ search
SESTAR_9AzSiaNSe	MS1 matches of 9AzSiaNSe-treated HeLa cells in the SESTAR++ search
SESTAR_1,6-Pr2ManNSe	MS1 matches of 1,6-Pr2ManNSe-treated HeLa cells in the SESTAR++ search
SESTAR_Ac4ManNSe	MS1 matches of Ac4ManNSe-treated HeLa cells in the SESTAR++ search

## Sheet: SESTAR_Control
retention.time	scan.No	charge	mass	mz.max	mz	intensity	calc.se.distribution	SS.Se	SD.Se
0.127104	54	2	1077.31	539.662	538.1523; 538.6562; 539.1616; 539.6618; 540.1631; 540.6651;	41579.7; 62822.6; 60146.1; 283656.2; 122873.3; 65091.2;	0.07236593; 0.167427; 0.08288037; 0.306411; 0.1588147; 0.09875054;	14.642	5.06613
0.175389	75	2	881.434	441.724	439.7087; 440.212; 440.7162; 441.219; 441.7243; 442.226; 442.726;	80693.4; 38899.1; 489801.7; 257509.7; 1369119.2; 543594.7; 159768.6;	0.05948174; 0.0742543; 0.1775942; 0.07363629; 0.3305405; 0.1426025; 0.09250609;	14.4049	5.83853
0.348992	145	2	881.434	441.724	439.7085; 440.2117; 440.7164; 441.2192; 441.7243; 442.2263; 442.7271;	127546.1; 73391.9; 957365.6; 488591.4; 2149119.8; 1064744.4; 189129.3;	0.05948174; 0.0742543; 0.1775942; 0.07363629; 0.3305405; 0.1426025; 0.09250609;	14.0396	5.96532
0.429756	175	2	937.509	469.762	468.2485; 468.7535; 469.256; 469.7617; 470.2637; 470.7689;	54554.1; 130165.2; 76921; 307236.1; 209691.2; 45858.3;	0.07385664; 0.1748956; 0.07632538; 0.3238623; 0.1474487; 0.09385334;	12.8879	5.56209
0.453375	182	2	995.479	498.747	496.7314; 497.2339; 497.7385; 498.2424; 498.7468; 499.2487; 499.7551;	29657.4; 40169.1; 296072.9; 138299.7; 572896.6; 230194; 89400.5;	0.0560541; 0.07316743; 0.1713024; 0.07954884; 0.3153884; 0.1530678; 0.09614028;	11.1732	7.34499
0.453375	182	2	937.51	469.762	468.2498; 468.7543; 469.2567; 469.7623; 470.2638; 470.7666;	19194.6; 131726.7; 68427.5; 412430.1; 137252; 63016.6;	0.07385664; 0.1748956; 0.07632538; 0.3238623; 0.1474487; 0.09385334;	14.2175	5.46009
0.494267	202	2	881.434	441.724	440.2108; 440.7164; 441.2193; 441.7242; 442.2261; 442.7265;	34746.6; 366324.1; 181915; 1108884; 464197.2; 106026.9;	0.0742543; 0.1775942; 0.07363629; 0.3305405; 0.1426025; 0.09250609;	14.8842	5.30823
0.50201	204	2	937.508	469.761	468.2496; 468.7528; 469.2553; 469.7614; 470.2629; 470.7658;	56344.7; 160615.6; 86850.2; 289931.8; 179116.5; 48439.7;	0.07385664; 0.1748956; 0.07632538; 0.3238623; 0.1474487; 0.09385334;	9.00741	7.60524
0.511897	207	2	848.413	425.214	423.1981; 423.7002; 424.2057; 424.7081; 425.2136; 425.7149; 426.2171; 426.7183;	88971.7; 27788.6; 214618.1; 85159.3; 363201.6; 113018.5; 32420; 30636.6;	0.0611027; 0.07476266; 0.1805622; 0.07082678; 0.3377066; 0.1376366; 0.09077826; 0.03007015;	11.8926	6.2852
0.521825	211	2	937.509	469.762	468.2491; 468.7538; 469.2553; 469.7616; 470.2631; 470.7638;	19045.8; 53502.6; 26358.4; 160292.8; 52209.4; 16827.5;	0.07385664; 0.1748956; 0.07632538; 0.3238623; 0.1474487; 0.09385334;	13.4559	5.49839
0.529113	214	2	848.413	425.214	423.1978; 423.7002; 424.2058; 424.708; 425.2137; 425.7154; 426.2206;	21699.4; 31012.8; 149734.8; 54053.1; 279863.4; 107527.9; 23501.9;	0.0611027; 0.07476266; 0.1805622; 0.07082678; 0.3377066; 0.1376366; 0.09077826;	10.652	7.62203
0.552067	226	2	995.477	498.746	496.7315; 497.2334; 497.7371; 498.2412; 498.746; 499.2477; 499.7493; 500.2551;	38496.6; 21463.5; 217985.2; 128505.6; 441015.7; 167412.2; 30319.7; 25616.7;	0.0560541; 0.07316743; 0.1713024; 0.07954884; 0.3153884; 0.1530678; 0.09614028; 0.03572275;	14.3948	5.6334
0.562287	231	2	995.479	498.747	496.7312; 497.2341; 497.738; 498.2406; 498.7466; 499.2483; 499.75;	21980.3; 12754.5; 167036.3; 92349.5; 355394.4; 170188.3; 43739.2;	0.0560541; 0.07316743; 0.1713024; 0.07954884; 0.3153884; 0.1530678; 0.09614028;	12.7996	6.46547
0.598559	247	2	881.435	441.725	439.7093; 440.2126; 440.717; 441.219; 441.7246; 442.226; 442.7281;	25510.4; 20658.3; 72280.6; 50404.8; 260356.2; 123599.7; 36305.8;	0.05948174; 0.0742543; 0.1775942; 0.07363629; 0.3305405; 0.1426025; 0.09250609;	14.8662	5.50652
0.623696	258	2	995.479	498.747	496.7313; 497.2337; 497.7381; 498.2415; 498.7468; 499.2488; 499.7546; 500.2553;	17208; 12820.1; 159455.9; 85926.6; 318983; 145429.8; 21315.3; 10789.3;	0.0560541; 0.07316743; 0.1713024; 0.07954884; 0.3153884; 0.1530678; 0.09614028; 0.03572275;	14.7345	5.61707
0.623696	258	2	995.479	498.747	496.7313; 497.2337; 497.7381; 498.2415; 498.7468; 499.2488; 499.7485;	17208; 12820.1; 159455.9; 85926.6; 318983; 145429.8; 20454.4;	0.0560541; 0.07316743; 0.1713024; 0.07954884; 0.3153884; 0.1530678; 0.09614028;	14.4736	5.71806
0.688167	283	2	961.475	481.745	480.2334; 480.7372; 481.2404; 481.7446; 482.2475; 482.7491;	4406.7; 24537; 12987.6; 66241.6; 27794.3; 11714;	0.07353513; 0.1735214; 0.07743104; 0.3207716; 0.1492968; 0.09491259;	11.0699	6.82357
0.706804	291	2	995.477	498.746	497.2346; 497.7383; 498.2408; 498.746; 499.2475; 499.7491;	21994.4; 100278.9; 45951.1; 229678.7; 118249.7; 40249.9;	0.07316743; 0.1713024; 0.07954884; 0.3153884; 0.1530678; 0.09614028;	9.39413	7.79798
0.733821	303	2	881.434	441.724	440.2112; 440.7165; 441.2191; 441.7244; 442.2261; 442.7272;	13557.6; 46859; 48921.9; 122440.6; 54681.7; 16114.8;	0.0742543; 0.1775942; 0.07363629; 0.3305405; 0.1426025; 0.09250609;	13.5084	5.47639
0.753298	310	2	995.48	498.747	496.7327; 497.2365; 497.7398; 498.2424; 498.7472; 499.2487; 499.7549;	7755.5; 9881.8; 102855.6; 57190.3; 245095.8; 111261; 28672.6;	0.0560541; 0.07316743; 0.1713024; 0.07954884; 0.3153884; 0.1530678; 0.09614028;	13.9075	6.04729
0.830572	340	2	995.478	498.746	497.2336; 497.7369; 498.2414; 498.7464; 499.2477; 499.7536;	13403.3; 138934.8; 71319.4; 224068.3; 107994; 21972.6;	0.07316743; 0.1713024; 0.07954884; 0.3153884; 0.1530678; 0.09614028;	12.5282	5.66188
0.839501	343	2	995.478	498.747	496.7314; 497.2346; 497.7373; 498.2412; 498.7465; 499.2487; 499.7514; 500.2558;	17941.6; 8000.4; 121836.1; 92404.4; 202504.8; 98497.2; 35548.3; 12860.7;	0.0560541; 0.07316743; 0.1713024; 0.07954884; 0.3153884; 0.1530678; 0.09614028; 0.03572275;	14.0434	5.78347
0.880675	362	2	995.477	498.746	497.2349; 497.7373; 498.2402; 498.7457; 499.2472; 499.749;	11575.6; 152818; 88332.6; 304651.9; 132355.5; 43425.7;	0.07316743; 0.1713024; 0.07954884; 0.3153884; 0.1530678; 0.09614028;	11.3291	6.4993
0.898508	370	2	995.48	498.747	496.7311; 497.235; 497.7386; 498.2417; 498.7472; 499.2492; 499.7503;	16969.8; 6083; 144868; 86142.1; 254110.1; 98799.7; 25946.6;	0.0560541; 0.07316743; 0.1713024; 0.07954884; 0.3153884; 0.1530678; 0.09614028;	14.6811	5.59739
0.999496	411	2	995.477	498.746	497.2328; 497.7378; 498.24; 498.746; 499.2477; 499.749;	26358.9; 285373.2; 171932.8; 597570.3; 277302.1; 45887.7;	0.07316743; 0.1713024; 0.07954884; 0.3153884; 0.1530678; 0.09614028;	13.2323	5.5823
1.02505	421	2	846.4	424.207	422.6992; 423.1997; 423.7029; 424.2074; 424.7096; 425.2083;	8493; 14123.1; 15627.8; 59876; 27896.6; 10912.5;	0.07476266; 0.1805622; 0.07082678; 0.3377066; 0.1376366; 0.09077826;	14.8913	5.11285
1.1342	465	2	995.479	498.747	496.7298; 497.233; 497.7387; 498.2414; 498.7468; 499.2485; 499.7495;	20521.1; 24734.8; 245726; 148706.1; 424338; 190738.5; 35842.7;	0.0560541; 0.07316743; 0.1713024; 0.07954884; 0.3153884; 0.1530678; 0.09614028;	14.2691	5.76369
1.15599	471	2	995.477	498.746	496.7305; 497.2331; 497.7378; 498.2407; 498.7459; 499.2474; 499.7537;	35249.4; 65367; 404150.2; 239429.6; 683929.9; 290057.8; 81011.5;	0.0560541; 0.07316743; 0.1713024; 0.07954884; 0.3153884; 0.1530678; 0.09614028;	12.6391	6.42964
1.15599	471	2	995.477	498.746	496.7305; 497.2331; 497.7378; 498.2407; 498.7459; 499.2474; 499.7486;	35249.4; 65367; 404150.2; 239429.6; 683929.9; 290057.8; 80118.1;	0.0560541; 0.07316743; 0.1713024; 0.07954884; 0.3153884; 0.1530678; 0.09614028;	12.6761	6.41082
1.16741	477	2	995.478	498.746	496.7306; 497.2328; 497.7381; 498.2408; 498.7462; 499.2475; 499.7535; 500.2573;	34945.9; 28563.7; 419070.9; 219290.7; 685985.5; 298142.9; 63374.4; 11854;	0.0560541; 0.07316743; 0.1713024; 0.07954884; 0.3153884; 0.1530678; 0.09614028; 0.03572275;	14.92	5.5188
1.16741	477	2	995.478	498.746	496.7306; 497.2328; 497.7381; 498.2408; 498.7462; 499.2475; 499.7535; 500.2515;	34945.9; 28563.7; 419070.9; 219290.7; 685985.5; 298142.9; 63374.4; 12051.9;	0.0560541; 0.07316743; 0.1713024; 0.07954884; 0.3153884; 0.1530678; 0.09614028; 0.03572275;	14.9165	5.52011
1.16741	477	2	846.399	424.207	422.7002; 423.1997; 423.7011; 424.2069; 424.7098; 425.2137;	12095.9; 49290.9; 26326.2; 109651; 58137.2; 33372.9;	0.07476266; 0.1805622; 0.07082678; 0.3377066; 0.1376366; 0.09077826;	8.60048	8.66421
1.20076	489	2	995.477	498.746	496.7296; 497.234; 497.7379; 498.2398; 498.7458; 499.2469; 499.7532; 500.2556;	104393.4; 66868; 640815.2; 347189.9; 915313.1; 370511.7; 111359.7; 49446.5;	0.0560541; 0.07316743; 0.1713024; 0.07954884; 0.3153884; 0.1530678; 0.09614028; 0.03572275;	14.3763	5.49774
1.23746	504	2	995.477	498.746	496.7302; 497.2348; 497.7375; 498.2406; 498.7456; 499.2474; 499.7492; 500.2548;	59282.4; 35049.8; 440492.4; 372569.7; 889115.7; 423062; 120482.2; 85484.4;	0.0560541; 0.07316743; 0.1713024; 0.07954884; 0.3153884; 0.1530678; 0.09614028; 0.03572275;	14.2765	5.77162
1.28362	524	2	995.478	498.746	496.7302; 497.2329; 497.7382; 498.2409; 498.7463; 499.2482; 499.752; 500.2561;	48697; 31528.6; 422885.1; 312772.3; 768624.8; 380389.2; 98240.2; 46586.1;	0.0560541; 0.07316743; 0.1713024; 0.07954884; 0.3153884; 0.1530678; 0.09614028; 0.03572275;	14.1837	5.80104
1.34044	556	2	1073.47	537.744	535.7286; 536.2316; 536.7382; 537.2388; 537.7441; 538.2452; 538.7516;	22808.2; 21529.3; 55127.7; 31442.7; 112269.3; 26877.6; 14002.2;	0.05397722; 0.07236593; 0.167427; 0.08288037; 0.306411; 0.1588147; 0.09875054;	14.3877	5.01223
1.34044	556	2	1073.47	537.744	535.7286; 536.2316; 536.7382; 537.2388; 537.7441; 538.2452; 538.7468;	22808.2; 21529.3; 55127.7; 31442.7; 112269.3; 26877.6; 16695.3;	0.05397722; 0.07236593; 0.167427; 0.08288037; 0.306411; 0.1588147; 0.09875054;	13.788	5.23322
1.39235	583	2	995.479	498.747	497.2412; 497.7389; 498.2414; 498.7466; 499.2485; 499.7536;	31963.9; 293326.5; 201119.1; 456967.3; 196427.1; 57043.6;	0.07316743; 0.1713024; 0.07954884; 0.3153884; 0.1530678; 0.09614028;	14.0409	4.96445
1.42979	603	2	1029.48	515.748	514.2432; 514.7414; 515.2427; 515.7479; 516.2499; 516.7512;	31325.4; 46087.9; 40869.9; 94320.6; 70530.3; 21661.2;	0.07276867; 0.1696049; 0.08090056; 0.3115815; 0.1553355; 0.09742867;	12.5527	5.11498
1.62014	698	2	1095.43	548.72	547.2178; 547.7202; 548.2206; 548.7202; 549.2222; 549.7262;	13785.9; 22879; 23685.5; 80647.6; 45608.6; 15486.2;	0.07202207; 0.1661413; 0.08379944; 0.303644; 0.1603065; 0.0998294;	12.8158	5.59848
1.73623	752	2	1038.47	520.244	518.7302; 519.2354; 519.739; 520.2442; 520.7465; 521.246;	34683; 41584.2; 29481.1; 102366.8; 38901.8; 20179;	0.07257222; 0.1685253; 0.08188931; 0.30901; 0.157077; 0.0980745;	10.2761	6.06696
1.75462	763	2	1073.47	537.745	536.2385; 536.7373; 537.2394; 537.7446; 538.2465; 538.7515;	15507.1; 109700.7; 37094.7; 145777.1; 70853.5; 13894.4;	0.07236593; 0.167427; 0.08288037; 0.306411; 0.1588147; 0.09875054;	14.1018	4.68392
1.75462	763	2	1073.47	537.745	536.2385; 536.7373; 537.2394; 537.7446; 538.2465; 538.7477;	15507.1; 109700.7; 37094.7; 145777.1; 70853.5; 12674.4;	0.07236593; 0.167427; 0.08288037; 0.306411; 0.1588147; 0.09875054;	14.3517	4.6017
2.13837	982	2	1197.49	599.751	598.2512; 598.7549; 599.2507; 599.7515; 600.2505; 600.7551;	25770.8; 29466; 23456.5; 89364.1; 63350.9; 37538.9;	0.07064702; 0.1600745; 0.0886949; 0.2899361; 0.1686412; 0.1041692;	11.1687	6.05984
2.18115	1006	2	1203.49	602.752	601.2479; 601.75; 602.252; 602.7524; 603.2541; 603.7511; 604.2527;	144256.3; 163767.5; 49756.1; 317781.2; 161927.4; 111998.7; 66510.1;	0.07064394; 0.1600611; 0.08870561; 0.2899059; 0.1686594; 0.1041789; 0.04326504;	11.4228	5.03937
2.51572	1222	2	813.385	407.7	405.6912; 406.1941; 406.6989; 407.2011; 407.6996; 408.2028;	20286.9; 22206.1; 22588.6; 13445.4; 85505.8; 31039.3;	0.06178264; 0.07491324; 0.1817854; 0.0695427; 0.3408107; 0.1352857;	12.8332	5.62239
2.59818	1278	1	712.316	713.323	709.3076; 710.3149; 711.3215; 712.3256; 713.3231; 714.3263;	51749.4; 105125; 139943.3; 54617.1; 265785.2; 101558.8;	0.06570604; 0.07588913; 0.188868; 0.06230508; 0.3585358; 0.1221959;	8.25454	8.84026
2.64778	1312	1	580.289	581.296	578.2791; 579.2876; 580.2948; 581.2962; 582.2993; 583.3027;	144538.4; 361967.9; 186462.9; 1181649; 238096; 40227.6;	0.07661801; 0.1979098; 0.05200001; 0.3824579; 0.1028421; 0.08433902;	13.8946	5.59763
2.74316	1377	2	1450.56	726.29	724.7851; 725.2891; 725.7875; 726.2897; 726.7925; 727.2899;	74651.2; 94360.7; 53652.6; 155917.6; 79159.1; 47066.5;	0.06728958; 0.1479431; 0.09686062; 0.2642668; 0.1819533; 0.1141308;	12.5371	4.03502
2.79283	1411	3	1338.63	447.219	445.8742; 446.2082; 446.5467; 446.8818; 447.2188; 447.5531; 447.8875; 448.2232;	418592.9; 92836.1; 2165114.2; 1806103.9; 4607406.5; 1961441.4; 1058525.5; 231404.2;	0.04667216; 0.06886477; 0.1534252; 0.09333988; 0.2756931; 0.1762681; 0.1095373; 0.04811757;	14.981	5.2788
2.79283	1411	2	1400.55	701.28	699.7738; 700.277; 700.7783; 701.2803; 701.7798; 702.2789; 702.7795;	470017; 551589.9; 199401; 1044649.3; 728624; 357271.2; 242026.4;	0.0678963; 0.150092; 0.09545334; 0.2687757; 0.1796666; 0.1123559; 0.05067014;	10.6962	5.36463
2.89192	1479	2	1026.54	514.279	512.2639; 512.7652; 513.2712; 513.7739; 514.2789; 514.7812; 515.2823; 515.7878;	369768.8; 117849.8; 1494349; 419761.2; 2115460.8; 891471.4; 316727.6; 65955.6;	0.05515552; 0.07276867; 0.1696049; 0.08090056; 0.3115815; 0.1553355; 0.09742867; 0.03686657;	13.6745	5.60849
2.99107	1547	2	1941.83	971.921	969.4088; 969.9158; 970.4182; 970.9194; 971.4198; 971.9213; 972.4192; 972.9211;	119712.4; 424092.2; 633806.3; 364908.2; 698512.2; 792657.3; 366281.8; 395690.5;	0.03379292; 0.05973577; 0.1267178; 0.1058808; 0.2245107; 0.1953743; 0.1335459; 0.07090668;	14.0207	4.36909
2.99107	1547	2	1020.35	511.185	509.6803; 510.1819; 510.6825; 511.1846; 511.6835; 512.1821;	260234.6; 191664.9; 120118; 653591.6; 329710.6; 290697.7;	0.07276867; 0.1696049; 0.08090056; 0.3115815; 0.1553355; 0.09742867;	14.6231	4.45302
3.27979	1745	3	1276.47	426.498	425.498; 425.8304; 426.1664; 426.4976; 426.8314; 427.1653; 427.497;	41768.6; 38784.6; 38708.7; 96752.4; 63358; 47150.8; 27578.3;	0.06972703; 0.1565307; 0.09125324; 0.2822579; 0.172873; 0.1069735; 0.04580323;	11.5021	5.28822
3.27979	1745	2	2230.88	1116.45	1114.433; 1114.9401; 1115.4404; 1115.9462; 1116.4479; 1116.9478; 1117.4502;	57712.7; 89630.8; 87560.9; 217294.3; 241773.2; 117643.9; 87332.3;	0.05520402; 0.1159483; 0.1077857; 0.2066431; 0.1976696; 0.1433406; 0.08165639;	9.29041	6.35749
3.27979	1745	2	1354.58	678.296	676.2863; 676.7914; 677.2953; 677.7936; 678.296; 678.7974; 679.2958; 679.7977; 680.301; 680.802;	42858.2; 148906; 157999.4; 79938.5; 346062.4; 235807.7; 148681.9; 121675.4; 95439; 30816.4;	0.04602541; 0.06853428; 0.1521721; 0.09422594; 0.2729955; 0.1777325; 0.1105296; 0.04902988; 0.01615305; 0.00421527;	14.2587	4.99215
3.27979	1745	2	1076.37	539.191	537.6871; 538.1893; 538.6922; 539.1911; 539.6927; 540.1962;	78504.7; 108790; 35760.5; 224128.8; 101154.2; 61856.6;	0.07236593; 0.167427; 0.08288037; 0.306411; 0.1588147; 0.09875054;	7.91737	7.77835
3.32929	1780	2	1313.54	657.777	655.7643; 656.2677; 656.7654; 657.2713; 657.7767; 658.2788; 658.78;	50778.4; 97984; 125567.5; 147253.7; 371713; 290866.2; 154880.6;	0.04725719; 0.06924531; 0.1546033; 0.09268953; 0.2780312; 0.175274; 0.1084486;	10.9022	6.88337
3.32929	1780	2	1085.44	543.726	541.7217; 542.2213; 542.7242; 543.2267; 543.7264; 544.2277; 544.7246; 545.2256; 545.7325;	40490.1; 839365.5; 701677.2; 324236.9; 2013690.6; 949492.8; 720569.8; 399454.2; 231876.2;	0.05341368; 0.07216366; 0.1663813; 0.08381038; 0.3039522; 0.1604383; 0.09941125; 0.0389006; 0.01088148;	14.967	5.12587
3.37899	1814	1	588.782	589.789	585.7724; 586.7709; 587.7784; 588.783; 589.789; 590.7923; 591.8006;	87441.3; 33652.3; 154773.2; 68521.9; 331081.8; 27228.2; 136458.9;	0.07003804; 0.07655311; 0.1965575; 0.05362647; 0.3787741; 0.1059589; 0.08454576;	14.6512	5.13342
3.52819	1916	3	1389.56	464.195	462.8554; 463.1938; 463.5277; 463.8622; 464.1955; 464.53; 464.8614;	20211.1; 15531.8; 34006.2; 22668.2; 68736.6; 28423.6; 24520;	0.0455331; 0.06827646; 0.1512148; 0.09488872; 0.2709498; 0.1788219; 0.1112992;	10.8497	6.14914
3.52819	1916	2	2294.74	1148.38	1146.874; 1147.3754; 1147.8773; 1148.3772; 1148.8789; 1149.377; 1149.875; 1150.3768;	42892; 35133.1; 37127; 99475.4; 81473.2; 64247.9; 22792.8; 22086.7;	0.05451356; 0.1143493; 0.1079864; 0.2040519; 0.1978831; 0.1447675; 0.08328629; 0.03833385;	11.3756	4.80818
3.52819	1916	1	845.83	846.838	843.8377; 844.8331; 845.8382; 846.8376; 847.8356; 848.842;	19955.6; 77600.2; 32055.9; 133923; 79253.6; 36631.8;	0.07476266; 0.1805622; 0.07082678; 0.3377066; 0.1376366; 0.09077826;	8.15376	8.75973
3.57795	1950	2	1346.49	674.25	672.7458; 673.2471; 673.7492; 674.25; 674.7515; 675.2501; 675.7497;	93343.6; 82205.8; 32655.4; 291023.1; 161737.9; 100879.7; 48886.8;	0.06886144; 0.1534125; 0.0933489; 0.2756657; 0.176283; 0.1095473; 0.04812678;	14.3634	4.60041
3.57795	1950	1	845.831	846.838	842.8354; 843.8375; 844.8337; 845.8361; 846.8379; 847.8362; 848.8392;	37579.1; 24687.4; 183286.7; 60941.3; 349440; 173886.3; 59258;	0.0611027; 0.07476266; 0.1805622; 0.07082678; 0.3377066; 0.1376366; 0.09077826;	9.75958	8.30878
3.6277	1984	1	728.265	729.272	725.2689; 726.2686; 727.2664; 728.27; 729.2723; 730.2711;	22751.5; 27782.4; 123144.3; 48966; 163051.3; 75751.8;	0.06487983; 0.07562836; 0.1873632; 0.06373998; 0.3548982; 0.1247079;	10.5791	7.45911
3.75988	2071	1	717.276	718.283	714.279; 715.2802; 716.2773; 717.281; 718.283; 719.2805; 720.2882;	31225.2; 31493.1; 211051; 55319.6; 262773; 98477.2; 13953.4;	0.06569652; 0.07588761; 0.1888511; 0.06232406; 0.3584913; 0.1222313; 0.08686616;	14.864	5.39651
3.78026	2080	3	1433.54	478.855	477.8528; 478.187; 478.5213; 478.8546; 479.1894; 479.5206; 479.854;	19772.7; 31341.6; 22243.7; 81592.2; 59417.3; 37075.9; 40639.3;	0.06754827; 0.1488495; 0.09627464; 0.2661607; 0.1810042; 0.1133767; 0.05160495;	14.0762	4.77109
3.83538	2104	3	1433.54	478.856	477.8535; 478.1883; 478.5221; 478.8556; 479.1904; 479.5224; 479.8564;	9085.8; 9716.8; 9005.8; 28088.6; 14547.7; 9381.8; 7837.2;	0.06754827; 0.1488495; 0.09627464; 0.2661607; 0.1810042; 0.1133767; 0.05160495;	11.0556	5.59559
3.9245	2143	2	2458.8	1230.4	1228.3992; 1228.9014; 1229.406; 1229.9061; 1230.4049; 1230.9048; 1231.4111;	6924.3; 9748.3; 10738.1; 11923.6; 18823.6; 13020.8; 10623;	0.05169285; 0.1081858; 0.1079976; 0.1946238; 0.1975346; 0.1499901; 0.0898644;	11.8	4.2978
3.98294	2160	2	2432.86	1217.44	1215.9271; 1216.4316; 1216.9369; 1217.4382; 1217.9467; 1218.4447; 1218.9446;	3722.9; 4029.2; 7272.7; 18838.7; 12629.8; 13994.2; 7411.7;	0.05208269; 0.1089936; 0.1081003; 0.1957872; 0.1977361; 0.1493538; 0.08896593;	13.7105	4.42995
4.18697	2215	2	1132.48	567.246	565.7433; 566.2457; 566.7467; 567.2465; 567.7484; 568.2486;	5488.3; 11192.8; 4063.1; 18861.6; 6865; 5128.4;	0.07152596; 0.1636961; 0.08591505; 0.2979595; 0.1639774; 0.1014284;	9.14906	6.61123
4.22288	2226	2	1132.32	567.169	565.666; 566.1676; 566.669; 567.1687; 567.6701; 568.1666; 568.6681;	6133; 5056.5; 5002.1; 18837.5; 9381.3; 4443.2; 3821.2;	0.07152596; 0.1636961; 0.08591505; 0.2979595; 0.1639774; 0.1014284; 0.04073947;	13.3086	4.96627
5.07853	2495	2	1017.51	509.761	508.2564; 508.7591; 509.26; 509.7614; 510.2644; 510.7694;	5050.6; 21194; 8809.6; 29750.9; 10184.5; 4316.9;	0.07297393; 0.1701937; 0.08058502; 0.3127245; 0.1549007; 0.09678391;	12.5583	5.12899
5.30593	2601	2	1110.34	556.178	554.1771; 554.6743; 555.1744; 555.6763; 556.1779; 556.6795; 557.1766; 557.6791;	6931; 10653.5; 10090; 5038; 41802.7; 18921; 14904.8; 6789.5;	0.05256096; 0.07174282; 0.1647468; 0.08501466; 0.3003923; 0.1624195; 0.100731; 0.04005381;	14.6421	5.09415
5.65858	2826	2	1190.55	596.284	594.7733; 595.2764; 595.7792; 596.2842; 596.7867; 597.2873; 597.7908;	33487.1; 65981.5; 25482.2; 84960.1; 72146.2; 35803.7; 24202.9;	0.07086972; 0.1610667; 0.08788995; 0.2921833; 0.1672671; 0.1034675; 0.04258621;	11.15	5.29645
5.65858	2826	1	618.772	619.78	616.7659; 617.7744; 618.777; 619.7797; 620.7773; 621.7848;	27690.1; 93753.9; 27950.1; 221362.8; 84192.9; 37658.8;	0.07645261; 0.1947626; 0.05575857; 0.373918; 0.1100241; 0.08487829;	7.67059	9.95617
5.76698	2898	2	971.477	486.746	485.2321; 485.7385; 486.2412; 486.7456; 487.2501; 487.7536;	28717.7; 40314.2; 32502.7; 101993; 46358.3; 21900.9;	0.07335617; 0.1724216; 0.07848803; 0.3180948; 0.151183; 0.09551081;	8.25969	7.99908
5.86676	2964	2	1001.52	501.769	500.2583; 500.7578; 501.2644; 501.7695; 502.2718; 502.7735;	46038.8; 41121.5; 60649.7; 136122.7; 82329.8; 40563.2;	0.07316743; 0.1713024; 0.07954884; 0.3153884; 0.1530678; 0.09614028;	14.7875	4.49183
6.07867	3107	3	1398.61	467.21	466.212; 466.5444; 466.8785; 467.2104; 467.5437; 467.8774;	16823.7; 133208.6; 130925.4; 211982.5; 104182.3; 99825.8;	0.0678963; 0.150092; 0.09545334; 0.2687757; 0.1796666; 0.1123559;	14.347	4.41008
6.22762	3209	2	1167.56	584.789	582.7734; 583.2752; 583.7816; 584.2822; 584.7891; 585.2916; 585.7937;	35672.9; 54517.5; 144528.3; 106856.9; 310593.1; 166602; 57149.3;	0.0514433; 0.07130521; 0.1626549; 0.08679342; 0.2955644; 0.1654903; 0.1021354;	8.34066	9.15349
6.22762	3209	2	1059.51	530.762	528.7581; 529.259; 529.7646; 530.2657; 530.7621; 531.264; 531.7654; 532.2663;	173983.8; 57095; 525757.1; 252598.5; 740070.9; 392929; 138555.9; 48016.2;	0.0539849; 0.0723687; 0.1674413; 0.08286768; 0.3064446; 0.1587926; 0.09874153; 0.03822584;	11.6646	6.3857
6.26327	3233	2	1549.57	775.79	774.2864; 774.7859; 775.2881; 775.7899; 776.2889; 776.7883;	67499.1; 79705.8; 125036; 278317.4; 192835.2; 97104.4;	0.06588111; 0.1436561; 0.09909634; 0.255859; 0.1853898; 0.1180028;	11.2561	5.72337
6.26327	3233	1	764.293	765.3	761.2972; 762.2991; 763.295; 764.2975; 765.3; 766.2982; 767.3038;	93512.9; 44179.4; 409695; 116104.8; 672979.2; 337413.9; 37959.5;	0.06416243; 0.07550503; 0.1860844; 0.06515428; 0.3515666; 0.127341; 0.0882148;	13.2221	6.07413
6.31296	3267	1	764.293	765.3	761.2964; 762.2978; 763.2953; 764.298; 765.3002; 766.2986; 767.2999; 768.2976; 769.3009;	76179.4; 45443.4; 385458; 178789.8; 860086.1; 443073.1; 116183.9; 51831.3; 74390.6;	0.06416243; 0.07550503; 0.1860844; 0.06515428; 0.3515666; 0.127341; 0.0882148; 0.02689297; 0.00570971;	13.2617	6.25795
6.73791	3543	2	1012.44	507.228	505.2147; 505.713; 506.2193; 506.7226; 507.2276; 507.7292; 508.2314;	23443.1; 89444.4; 287246; 110064.6; 661553.1; 295569.9; 95833.2;	0.05545883; 0.07297655; 0.1702083; 0.08057158; 0.3127593; 0.154877; 0.0967752;	11.2905	7.23195
6.76637	3561	2	1524.64	763.326	761.814; 762.3186; 762.821; 763.3258; 763.8292; 764.3326;	115213.8; 117752.2; 149398.2; 280258.5; 181825.8; 68573.2;	0.06627788; 0.1447466; 0.09864207; 0.2578821; 0.1847369; 0.1169602;	13.0465	4.2563
6.76637	3561	2	1250.53	626.272	624.7643; 625.2657; 625.7648; 626.2721; 626.7733; 627.2732;	65275.1; 92809.7; 44003.4; 329261.5; 125432.2; 112731.9;	0.07004457; 0.1578447; 0.09024628; 0.2851699; 0.1711771; 0.1059935;	14.8254	4.6982
6.81627	3595	2	1524.64	763.327	761.3077; 761.8161; 762.3193; 762.8205; 763.3267; 763.8299; 764.3323;	41559.1; 73920.5; 245743.8; 167855.6; 411817.1; 256723.8; 125011;	0.04230493; 0.06627788; 0.1447466; 0.09864207; 0.2578821; 0.1847369; 0.1169602;	7.51114	9.7005
6.81627	3595	1	782.785	783.792	779.7896; 780.7905; 781.787; 782.7877; 783.792; 784.7895; 785.7985;	157763; 78541.8; 355055.6; 107994.7; 1136237.8; 453322; 116705.3;	0.0632457; 0.07533441; 0.1844465; 0.06694017; 0.3473308; 0.1306489; 0.08880376;	14.2394	5.64303
6.81627	3595	1	782.785	783.792	779.7896; 780.7905; 781.787; 782.7877; 783.792; 784.7895; 785.7933;	157763; 78541.8; 355055.6; 107994.7; 1136237.8; 453322; 116028.5;	0.0632457; 0.07533441; 0.1844465; 0.06694017; 0.3473308; 0.1306489; 0.08880376;	14.2534	5.63747
6.84195	3611	3	1564.57	522.529	521.1887; 521.5266; 521.8622; 522.1967; 522.5292; 522.8635; 523.1954; 523.5286; 523.8656;	30360.6; 223803.8; 270083.1; 244880.6; 1073988.4; 745265.2; 513615.3; 211898.8; 190570.5;	0.04135448; 0.06561243; 0.142789; 0.09959298; 0.2541114; 0.1861752; 0.1187542; 0.05652796; 0.02046343;	14.3337	5.4711
6.84195	3611	2	1524.64	763.328	761.8171; 762.3203; 762.8196; 763.3284; 763.8298; 764.3328;	141611.9; 177976; 81430.5; 273300.1; 176984.1; 99976.6;	0.06627788; 0.1447466; 0.09864207; 0.2578821; 0.1847369; 0.1169602;	11.6909	4.30295
6.88905	3643	3	1088.52	363.847	362.5042; 362.8388; 363.1754; 363.5096; 363.847; 364.1819; 364.5197; 364.8562;	22885.5; 20680.7; 38305.7; 16184.6; 56721.9; 38401.3; 28476.6; 21739.9;	0.05340609; 0.07216085; 0.1663672; 0.08382277; 0.3039191; 0.1604598; 0.09942041; 0.03890967;	13.6781	4.83738
6.88905	3643	2	1524.64	763.327	761.8177; 762.3185; 762.8214; 763.3267; 763.8309; 764.3348; 764.8376;	41302; 104099.4; 86057.9; 168114.7; 100047; 84761.5; 30419.3;	0.06627788; 0.1447466; 0.09864207; 0.2578821; 0.1847369; 0.1169602; 0.0548732;	7.35629	7.84606
6.94816	3681	3	1564.57	522.53	521.192; 521.5273; 521.8631; 522.1959; 522.5302; 522.8646; 523.1945;	18541.9; 18666.2; 23969.9; 27961.2; 46001.9; 34463.9; 18933.2;	0.04135448; 0.06561243; 0.142789; 0.09959298; 0.2541114; 0.1861752; 0.1187542;	12.401	4.94083
7.03699	3741	1	766.288	767.296	763.2934; 764.2944; 765.2914; 766.2924; 767.2957; 768.2942; 769.2997;	25109.6; 23747.4; 69835.4; 20426.8; 131810.8; 40862.8; 35527.8;	0.06348128; 0.07538026; 0.184868; 0.06648452; 0.348416; 0.1298075; 0.08864519;	3.61296	21.023
7.27986	3904	1	789.272	790.279	786.277; 787.2762; 788.2728; 789.2761; 790.2789; 791.2788; 792.2817;	91930.8; 51745.4; 234908.5; 97061; 283212.9; 125278.6; 92880.2;	0.06256623; 0.07519954; 0.1832301; 0.06824999; 0.3442051; 0.133064; 0.08927062;	12.288	5.85277
7.4088	3991	2	1096.49	549.251	547.2407; 547.7394; 548.2459; 548.7484; 549.2513; 549.7537; 550.2538;	53331.5; 21314.9; 82347.2; 46252.4; 185882.5; 87484.5; 25496.4;	0.05330925; 0.07202207; 0.1661413; 0.08379944; 0.303644; 0.1603065; 0.0998294;	11.547	6.1988
7.45848	4025	3	1512.53	505.183	504.1795; 504.5156; 504.8518; 505.1834; 505.5175; 505.8498; 506.1834;	15487.1; 38812.9; 19017.8; 52217.7; 35954; 42939.4; 22480.2;	0.06628148; 0.1447584; 0.09863516; 0.257906; 0.1847259; 0.1169501; 0.05486389;	13.9328	4.29009
7.4947	4049	2	899.447	450.731	449.2247; 449.7301; 450.2312; 450.7307; 451.2324; 451.7344;	29175; 80192.1; 41645.9; 93526.7; 44592.7; 25479.2;	0.07425208; 0.1775787; 0.07365189; 0.330502; 0.1426307; 0.09251361;	13.1786	4.62585
7.57375	4102	2	1495.44	748.728	747.2253; 747.7276; 748.226; 748.7278; 749.2315; 749.7271; 750.2291;	39187.5; 40544.7; 21202.6; 82670.9; 56411.4; 29677.6; 30305.1;	0.06663462; 0.1459336; 0.09792773; 0.2603084; 0.183597; 0.115945; 0.05394292;	12.086	4.69013
7.61941	4133	3	1172.45	391.824	390.8212; 391.1555; 391.4905; 391.8237; 392.158; 392.4897; 392.8232;	113119.4; 81855.6; 62311; 268097.1; 154147.5; 76105.6; 34029.2;	0.07095028; 0.1614285; 0.08759481; 0.2930047; 0.1667625; 0.1032132; 0.04234273;	13.2898	4.69599
7.67797	4171	2	1194.43	598.223	596.7191; 597.2211; 597.7232; 598.2235; 598.7258; 599.2226; 599.7245;	22601.4; 64451.8; 32623; 114361.1; 36806.9; 37225.8; 25650.6;	0.07064702; 0.1600745; 0.0886949; 0.2899361; 0.1686412; 0.1041692; 0.0432559;	11.1303	5.70979
7.70188	4186	2	919.4	460.707	459.2068; 459.7067; 460.209; 460.7071; 461.2089; 461.7135;	12779.7; 57690.8; 25572.4; 150924.5; 45539; 63244.3;	0.07408494; 0.1764114; 0.07482558; 0.3276007; 0.1447521; 0.09308039;	12.8529	5.88329
7.79389	4246	3	1609.65	537.558	536.2164; 536.5554; 536.8904; 537.2241; 537.5584; 537.8931; 538.2249; 538.5595; 538.8933; 539.2255;	23354.8; 60291.3; 69210.9; 38057; 143898.9; 138974.7; 49587.6; 64446.3; 20758.3; 12447.5;	0.0403624; 0.06497511; 0.1407822; 0.1006969; 0.2501129; 0.1879043; 0.1205173; 0.05815629; 0.02141211; 0.006311748;	14.1397	4.89799
7.88463	4305	2	1089.4	545.708	544.2035; 544.7051; 545.207; 545.7083; 546.2094; 546.7067;	14295; 37528.7; 17630.8; 105489.4; 34675.2; 13853.6;	0.07216085; 0.1663672; 0.08382277; 0.3039191; 0.1604598; 0.09942041;	14.1581	5.02492
7.91533	4325	2	919.414	460.714	459.2049; 459.7062; 460.2086; 460.7141; 461.2159; 461.7139;	28919.3; 40322.6; 21605.1; 137507.2; 41850.2; 28753.8;	0.07408494; 0.1764114; 0.07482558; 0.3276007; 0.1447521; 0.09308039;	12.1515	5.84977
7.94193	4342	3	1390.6	464.54	463.539; 463.872; 464.209; 464.5403; 464.8763; 465.2093; 465.5417;	23458; 24022.6; 19578.3; 60483.4; 43783.4; 24011.1; 11006.6;	0.06827646; 0.1512148; 0.09488872; 0.2709498; 0.1788219; 0.1112992; 0.04973408;	8.7238	7.0054
8.02187	4393	2	1079.39	540.703	539.1989; 539.7007; 540.2032; 540.7033; 541.2042; 541.7014;	35322.9; 62868.9; 42288.1; 150893.8; 69708.8; 43607.2;	0.07236593; 0.167427; 0.08288037; 0.306411; 0.1588147; 0.09875054;	5.486	12.1528
8.12269	4457	2	2484.95	1243.48	1241.9745; 1242.472; 1242.9739; 1243.4841; 1243.9845; 1244.4862; 1244.99;	17146.2; 49569; 23381.5; 99099.6; 73258.5; 74724; 27005.3;	0.05140154; 0.1075475; 0.1079995; 0.1936452; 0.1975014; 0.1505272; 0.09054378;	12.6294	4.45768
8.14935	4474	2	2485.95	1243.98	1241.9679; 1242.4706; 1242.9757; 1243.4795; 1243.9839; 1244.4849; 1244.9877;	29599.1; 37779.2; 31558.9; 54141.1; 75592.9; 67505; 35293.6;	0.05140154; 0.1075475; 0.1079995; 0.1936452; 0.1975014; 0.1505272; 0.09054378;	10.8117	4.98209
8.32534	4588	3	1386.53	463.185	462.1823; 462.517; 462.8507; 463.1845; 463.5186; 463.8514; 464.1835;	32723; 35805.3; 26166; 87509.5; 42061.8; 51900.9; 19281.7;	0.06827987; 0.1512272; 0.09488027; 0.2709762; 0.178808; 0.1112891; 0.04972484;	12.8989	4.7329
8.42964	4657	2	1408.51	705.263	703.7578; 704.2605; 704.7595; 705.2628; 705.7644; 706.2619; 706.7621;	118028.7; 229767.8; 116702.7; 364542.1; 193340.9; 122475.8; 87247.5;	0.06789286; 0.1500797; 0.09546154; 0.2687497; 0.17968; 0.112366; 0.0506794;	7.76271	7.26821
8.66788	4806	1	693.766	694.773	690.7707; 691.7707; 692.7678; 693.7723; 694.7731; 695.7707; 696.7778;	172289; 110462.5; 563418; 108118.8; 732364.8; 273892.1; 221844.7;	0.06642304; 0.07599597; 0.1901405; 0.06086405; 0.3618915; 0.119494; 0.08649255;	9.93623	7.6271
8.6956	4824	1	438.197	439.204	435.1913; 436.1948; 437.1973; 438.1976; 439.204; 440.2077; 441.2109;	26802.6; 11462.4; 43448.1; 10982.9; 132734.6; 18259.5; 19599.4;	0.07649472; 0.07714035; 0.2079062; 0.04003303; 0.4096096; 0.08000262; 0.08257131;	10.1529	7.66985
8.82562	4902	2	1408.51	705.264	703.7598; 704.2609; 704.7615; 705.2637; 705.764; 706.2648;	23244.4; 42382.8; 15246.7; 71658.1; 62465.1; 24493.6;	0.06789286; 0.1500797; 0.09546154; 0.2687497; 0.17968; 0.112366;	9.8674	6.17242
8.89171	4943	3	1386.53	463.185	462.183; 462.5156; 462.8506; 463.1846; 463.5186; 463.8513;	24691.1; 44476.4; 10847.1; 72865; 41196.8; 30432.9;	0.06827987; 0.1512272; 0.09488027; 0.2709762; 0.178808; 0.1112891;	9.69407	6.01343
9.00783	5018	3	1386.53	463.184	462.1817; 462.5168; 462.8524; 463.1837; 463.5182; 463.8487;	27326.5; 25870.1; 14746.2; 57292.4; 36670.6; 11511.8;	0.06827987; 0.1512272; 0.09488027; 0.2709762; 0.178808; 0.1112891;	13.5144	4.13041
9.00783	5018	2	852.407	427.211	425.7025; 426.2028; 426.7064; 427.211; 427.7128; 428.2145;	20934.3; 17332.7; 13981.2; 71765.7; 30542.1; 19145.5;	0.07476266; 0.1805622; 0.07082678; 0.3377066; 0.1376366; 0.09077826;	13.6414	5.12124
9.02905	5031	2	1190.37	596.191	594.6866; 595.191; 595.6887; 596.1913; 596.6923; 597.1888;	21271.4; 18772.8; 17590.8; 78343.4; 33672.4; 18898.1;	0.07086972; 0.1610667; 0.08788995; 0.2921833; 0.1672671; 0.1034675;	14.28	4.73177
9.05964	5051	3	1386.53	463.184	462.1821; 462.5162; 462.8492; 463.1844; 463.5176; 463.8533; 464.1837;	15842.6; 22343.5; 16707.7; 59423.8; 25970; 11602.6; 20341.2;	0.06827987; 0.1512272; 0.09488027; 0.2709762; 0.178808; 0.1112891; 0.04972484;	14.9424	4.21632
9.10476	5079	2	1394.57	698.292	696.7908; 697.2921; 697.7931; 698.2921; 698.7932; 699.2896; 699.7924;	25598.6; 47044.3; 36834.3; 134217.3; 65179.3; 26910.6; 33000.4;	0.06814595; 0.1510034; 0.0948355; 0.2707103; 0.178654; 0.1116185; 0.04999226;	12.5835	5.24912
9.15324	5107	2	1394.57	698.294	696.7905; 697.2918; 697.7919; 698.2941; 698.7947; 699.2911;	20870.1; 33567; 23568.4; 53051.3; 43577.2; 19213.6;	0.06814595; 0.1510034; 0.0948355; 0.2707103; 0.178654; 0.1116185;	7.60243	7.45237
9.2507	5166	3	1422.63	475.217	474.2193; 474.5498; 474.8824; 475.2172; 475.5522; 475.8874;	27878.1; 46777.5; 20788.3; 93479.7; 42925.3; 45442.4;	0.06763732; 0.1491634; 0.0960703; 0.2668179; 0.1806727; 0.1131166;	10.2851	5.86487
9.34461	5225	2	1279.39	640.705	639.1994; 639.7015; 640.2029; 640.7046; 641.2051; 641.7029;	18278.3; 42982.4; 24336.7; 108836.8; 67948.5; 42015.8;	0.06972703; 0.1565307; 0.09125324; 0.2822579; 0.172873; 0.1069735;	7.88134	8.7444
9.36297	5236	3	1251.49	418.171	416.8277; 417.164; 417.5001; 417.8344; 418.1715; 418.5065; 418.8397; 419.1735;	11666.2; 12280.4; 33917.9; 32605.6; 69681.5; 53323.6; 22031.5; 16706.8;	0.04894999; 0.07004457; 0.1578447; 0.09024628; 0.2851699; 0.1711771; 0.1059935; 0.04488644;	9.82663	7.66129
9.37872	5245	3	1251.5	418.173	416.828; 417.1628; 417.5001; 417.8349; 418.1728; 418.5052; 418.8398;	12115.1; 13067.8; 43417.7; 30539.9; 90916.1; 48766.2; 28299;	0.04894999; 0.07004457; 0.1578447; 0.09024628; 0.2851699; 0.1711771; 0.1059935;	5.71334	13.2685
9.40394	5261	3	1422.63	475.218	474.2098; 474.5466; 474.8813; 475.2178; 475.5518; 475.8864;	16245.6; 34711.3; 33037.9; 67332.2; 60089; 28344.1;	0.06763732; 0.1491634; 0.0960703; 0.2668179; 0.1806727; 0.1131166;	8.3005	7.63651
9.44678	5285	3	1251.49	418.172	416.8289; 417.1635; 417.4999; 417.8344; 418.1717; 418.5065; 418.8406;	11751.2; 28569.9; 78562.6; 38391.7; 106430.6; 93766.4; 37582.7;	0.04894999; 0.07004457; 0.1578447; 0.09024628; 0.2851699; 0.1711771; 0.1059935;	10.1211	7.36314
9.48477	5308	2	1217.49	609.752	608.2466; 608.7446; 609.2468; 609.7521; 610.2545; 610.7551; 611.2554;	11530.8; 152803.1; 151331; 358081.4; 203208; 76423.2; 12679.2;	0.07041474; 0.1590642; 0.08950096; 0.287663; 0.1700108; 0.104898; 0.04394424;	13.5751	5.29806
9.5304	5334	2	1251.49	626.754	625.7452; 626.2471; 626.754; 627.2552; 627.7565; 628.2573;	72198.1; 35170.2; 243579; 160986.2; 66092.5; 34592.1;	0.1578447; 0.09024628; 0.2851699; 0.1711771; 0.1059935; 0.04488644;	13.4706	4.68812
9.57459	5359	1	629.208	630.216	627.2001; 628.2089; 629.2136; 630.2155; 631.2134; 632.2205;	19508.1; 189532.7; 34401.7; 221261.5; 106149.1; 45933;	0.07645261; 0.1947626; 0.05575857; 0.373918; 0.1100241; 0.08487829;	14.8151	5.01442
9.61273	5382	2	1554.54	778.278	776.7742; 777.2724; 777.7747; 778.2778; 778.7778; 779.2769;	10907.8; 16854.5; 19914.4; 29647.1; 24277.3; 14321.9;	0.06561606; 0.1428006; 0.09958649; 0.2541346; 0.186165; 0.1187441;	9.61042	5.83551
9.66405	5412	3	2166.78	723.268	721.9296; 722.2668; 722.5995; 722.9336; 723.2675; 723.5988; 723.9333; 724.2671;	23163.4; 19785.9; 30190.9; 32278.3; 68255; 49051.6; 37670.8; 13814.8;	0.03004733; 0.05618707; 0.1181919; 0.1075613; 0.2102311; 0.1974644; 0.1413445; 0.07934258;	11.3481	5.40465
9.68388	5424	1	629.208	630.215	627.2013; 628.2089; 629.2101; 630.2152; 631.2126; 632.2199;	14473.8; 82293.6; 18965.6; 127345.8; 46240.6; 34302.6;	0.07645261; 0.1947626; 0.05575857; 0.373918; 0.1100241; 0.08487829;	7.26724	10.2698
9.96873	5592	2	1406.64	704.325	702.8242; 703.3256; 703.8267; 704.325; 704.8271; 705.3286;	38542; 28702.9; 19962.6; 115444; 76950.2; 39599.4;	0.06789286; 0.1500797; 0.09546154; 0.2687497; 0.17968; 0.112366;	14.5913	4.52528
9.96873	5592	1	777.767	778.774	774.774; 775.7745; 776.7703; 777.7721; 778.7745; 779.7742;	17919.4; 18806; 54235.4; 42780.8; 100928.9; 49167.3;	0.0632457; 0.07533441; 0.1844465; 0.06694017; 0.3473308; 0.1306489;	10.8123	7.10985
9.99608	5607	3	1605.64	536.219	534.8824; 535.2175; 535.5542; 535.8848; 536.2194; 536.5514; 536.8849;	21871.2; 23106.9; 16274.5; 40550.7; 47547.6; 25830; 12377.9;	0.06497511; 0.1407822; 0.1006969; 0.2501129; 0.1879043; 0.1205173; 0.05815629;	13.0895	4.45395
10.0604	5644	2	1576.51	789.264	787.7627; 788.2607; 788.7614; 789.2641; 789.7684; 790.2676;	15059; 11890.2; 13751.1; 30209.9; 28897.8; 12509.8;	0.06534193; 0.1419286; 0.1000744; 0.2523888; 0.1869323; 0.119506;	12.8311	4.53101
10.1481	5693	3	1604.63	535.885	534.8824; 535.2173; 535.5522; 535.8853; 536.2191; 536.5515;	25361; 28744.9; 20358.8; 71271; 45906.2; 48772;	0.06497511; 0.1407822; 0.1006969; 0.2501129; 0.1879043; 0.1205173;	11.9725	5.12681
10.1972	5724	1	777.771	778.778	774.7737; 775.7759; 776.7729; 777.7748; 778.7778; 779.7744; 780.7819;	33942.6; 24342.9; 63444.8; 24338.6; 137067.2; 68782.2; 25698.2;	0.0632457; 0.07533441; 0.1844465; 0.06694017; 0.3473308; 0.1306489; 0.08880376;	7.95504	9.30867
10.2157	5735	3	1605.64	536.22	534.8842; 535.2174; 535.5486; 535.8846; 536.2199; 536.5507;	8734.6; 16262.3; 9271.3; 29129.2; 32421.2; 15341.8;	0.06497511; 0.1407822; 0.1006969; 0.2501129; 0.1879043; 0.1205173;	11.0606	5.66316
10.2157	5735	2	1576.52	789.266	787.7607; 788.2629; 788.7648; 789.2662; 789.7667; 790.2659;	11291.5; 14298.3; 15525.8; 33263.8; 29279.2; 12304.8;	0.06534193; 0.1419286; 0.1000744; 0.2523888; 0.1869323; 0.119506;	8.95259	6.71613
10.2157	5735	1	790.265	791.272	788.2629; 789.2662; 790.2659; 791.2722; 792.2728; 793.2775;	14298.3; 33263.8; 12304.8; 112206.9; 45995.2; 12786.7;	0.07519954; 0.1832301; 0.06824999; 0.3442051; 0.133064; 0.08927062;	13.4626	5.67863
10.2355	5747	1	777.771	778.778	774.7716; 775.7763; 776.775; 777.7751; 778.7783; 779.7775; 780.7814;	46696.5; 18393.8; 52647.2; 23120.5; 112348; 53090.1; 18478;	0.0632457; 0.07533441; 0.1844465; 0.06694017; 0.3473308; 0.1306489; 0.08880376;	12.4005	5.44894
10.3669	5823	1	777.771	778.778	774.7747; 775.778; 776.7736; 777.7759; 778.7778; 779.777; 780.7841;	21905.7; 18900.4; 53675.8; 20358.7; 74730.3; 34402.4; 17076.1;	0.0632457; 0.07533441; 0.1844465; 0.06694017; 0.3473308; 0.1306489; 0.08880376;	8.65488	8.25888
10.3827	5832	3	1406.64	469.887	468.8857; 469.2203; 469.5521; 469.8866; 470.2217; 470.555;	35305.5; 25054; 40370.9; 93615.1; 53935.7; 30245.6;	0.06789286; 0.1500797; 0.09546154; 0.2687497; 0.17968; 0.112366;	13.7376	4.47112
10.4101	5847	2	1530.61	766.312	764.7975; 765.3041; 765.8061; 766.3121; 766.8134; 767.3147; 767.8196;	8852.7; 47377.9; 28113.4; 137292.3; 84083.2; 44339.2; 9400.2;	0.06601418; 0.1438835; 0.09914923; 0.2561305; 0.1855415; 0.1177058; 0.05555616;	13.9033	5.06826
10.4559	5873	2	1554.53	778.274	776.2712; 776.7687; 777.2717; 777.7714; 778.2743; 778.776; 779.2727; 779.7742; 780.275;	15269.8; 60247.1; 69035.2; 43475.7; 138840.4; 104813; 65639.7; 52483.5; 22920.2;	0.04136022; 0.06561606; 0.1428006; 0.09958649; 0.2541346; 0.186165; 0.1187441; 0.05651863; 0.02045802;	9.99403	6.9534
10.4846	5889	3	1114.55	372.524	371.5188; 371.8533; 372.1865; 372.5235; 372.8575; 373.1929;	316331.1; 755178.4; 808511.8; 2141708.5; 1632534.1; 513100.4;	0.07174282; 0.1647468; 0.08501466; 0.3003923; 0.1624195; 0.100731;	14.0596	5.11929
10.6824	6027	2	2384.89	1193.45	1191.9441; 1192.4425; 1192.9467; 1193.4531; 1193.9552; 1194.4569; 1194.9584;	148878.4; 396318.5; 577684.4; 1456628.8; 1446846.5; 714432.2; 334631.3;	0.05304535; 0.1111356; 0.1080148; 0.1991251; 0.1977301; 0.1475129; 0.08671262;	13.8129	4.44989
10.7321	6061	4	1509.86	378.471	377.7208; 377.9702; 378.2206; 378.4715; 378.7229; 378.9737; 379.2251;	111192; 544506.9; 485959.8; 727867.7; 515137; 247179; 101456;	0.06628148; 0.1447584; 0.09863516; 0.257906; 0.1847259; 0.1169501; 0.05486389;	13.2451	4.37959
10.8306	6129	3	1440.54	481.187	480.1843; 480.5181; 480.8558; 481.1868; 481.5208; 481.8522; 482.1862;	231289.2; 216339; 96479.7; 505368.2; 371116.8; 299605.4; 145120.2;	0.06729309; 0.1479552; 0.09685297; 0.2642919; 0.1819409; 0.1141206; 0.05228444;	13.183	4.62608
10.9797	6231	3	2746.02	916.348	915.3511; 915.6844; 916.0138; 916.3483; 916.6789; 917.0163; 917.3522;	48702.3; 35217.7; 83024.5; 126402.6; 112677.5; 99028.9; 68278.7;	0.04732398; 0.09899761; 0.1070302; 0.1811754; 0.1956114; 0.1571554; 0.09993735;	10.0221	5.11144
11.129	6333	3	1433.34	478.788	477.4543; 477.7894; 478.1199; 478.4539; 478.788; 479.1221; 479.4569; 479.7948;	182428.2; 102759.5; 946553.9; 528316.4; 1442148.1; 821383.6; 300432.6; 118392.6;	0.04435015; 0.06754827; 0.1488495; 0.09627464; 0.2661607; 0.1810042; 0.1133767; 0.05160495;	13.1027	5.71794
11.2284	6401	2	2732.05	1367.03	1365.02; 1365.5242; 1366.0193; 1366.5283; 1367.0305; 1367.5326; 1368.035; 1368.5413; 1369.0323;	492636.8; 2442256.8; 3000343; 5407439; 6402737.5; 4279178.5; 2345695.8; 435667.7; 785457.8;	0.04769569; 0.09976975; 0.1071416; 0.1822884; 0.195815; 0.156575; 0.0990844; 0.05094525; 0.02181108;	9.43308	5.86123
11.2284	6401	2	2568.99	1285.5	1283.9923; 1284.4962; 1284.9968; 1285.5017; 1286.0039; 1286.5059; 1287.0067; 1287.511;	665997.4; 1780291.8; 2628716.8; 8803386; 7354487.5; 4941231.5; 2905913.5; 1331136.2;	0.05005874; 0.1046864; 0.1078109; 0.1893915; 0.1970606; 0.1528361; 0.0936541; 0.04642022;	14.6899	4.25888
11.3281	6473	2	2244.88	1123.45	1121.428; 1121.933; 1122.4388; 1122.942; 1123.4469; 1123.9487; 1124.4507; 1124.9519; 1125.4541; 1125.9557;	1006730.6; 838999.9; 6018713; 8653306; 25022662; 22580936; 13886124; 5689060.5; 2115330; 509081.7;	0.02909435; 0.0552001; 0.1159392; 0.1077869; 0.2066282; 0.1976709; 0.1433488; 0.08166564; 0.03715961; 0.01389439;	14.8943	5.22376
11.3769	6507	1	1134.91	1135.92	1131.9116; 1132.912; 1133.9139; 1134.9127; 1135.9154; 1136.9116; 1137.9169;	436902.2; 216803.8; 1061012.2; 422678.2; 1711270.2; 707101.7; 213882.9;	0.05199882; 0.07152596; 0.1636961; 0.08591505; 0.2979595; 0.1639774; 0.1014284;	12.6105	5.67436
11.3769	6507	1	1005.4	1006.41	1003.4055; 1004.4129; 1005.4106; 1006.4084; 1007.41; 1008.4182;	250944.8; 1085099.4; 536487.9; 2385906.8; 662861.6; 428841.6;	0.07316486; 0.1712877; 0.0795626; 0.315353; 0.1530921; 0.09614882;	11.5016	6.17723
11.8712	6847	2	2525.98	1264	1261.993; 1262.4884; 1262.9894; 1263.498; 1263.9985; 1264.4991; 1265.0048;	227667.5; 489772.9; 550050.6; 1551024.8; 1861269.4; 881452.2; 602250.5;	0.05063331; 0.1059238; 0.1078613; 0.191253; 0.1972043; 0.1518241; 0.09232009;	13.5042	4.52182
11.9209	6881	3	2331.94	778.321	776.9835; 777.3204; 777.6519; 777.9858; 778.3205; 778.6555; 778.9884;	118704.8; 197847.4; 144850.5; 376680.6; 401117.1; 173820.2; 73188.3;	0.05373356; 0.1126305; 0.1080293; 0.2013981; 0.1978423; 0.1462495; 0.08510929;	12.1824	4.35449
11.9209	6881	1	567.24	568.248	565.2366; 566.2399; 567.2408; 568.2476; 569.2488; 570.2576;	151828.1; 469915.5; 172200.4; 755479.3; 169482.8; 60203.9;	0.07676876; 0.1981824; 0.05192844; 0.3828769; 0.1029021; 0.08373797;	9.32321	7.64239
12.4673	7255	1	973.143	974.15	971.1368; 972.1453; 973.1459; 974.1502; 975.1561; 976.1551;	245051.3; 1137787.8; 349524.8; 1456387.1; 1020316.9; 247856.3;	0.07335617; 0.1724216; 0.07848803; 0.3180948; 0.151183; 0.09551081;	12.855	5.21025
12.517	7289	4	2053	514.256	513.5016; 513.7525; 514.0045; 514.2565; 514.5073; 514.7585; 515.0095; 515.2607;	86435.2; 1286749.1; 1250346.8; 3114946.5; 3022497; 1296824.2; 413723.8; 251982.1;	0.05806535; 0.1225841; 0.1069034; 0.2174178; 0.196726; 0.1373595; 0.07490143; 0.03229175;	14.0924	4.52621
12.616	7357	5	2054	411.808	411.003; 411.2039; 411.405; 411.6073; 411.8081; 412.0089; 412.2081; 412.4112;	151604.1; 1006156.4; 547533.1; 1693008.5; 1772329.6; 828438; 125410.3; 154221.7;	0.05806535; 0.1225841; 0.1069034; 0.2174178; 0.196726; 0.1373595; 0.07490143; 0.03229175;	14.1093	4.28753
12.616	7357	4	2087	522.759	521.7502; 522.0025; 522.2543; 522.5057; 522.7585; 523.0095; 523.2601; 523.5104; 523.7618;	513831.7; 1288044; 3342852; 3900556; 8119243; 7596323; 4694478.5; 1520619.5; 726136.8;	0.03145412; 0.05756426; 0.1214379; 0.1070361; 0.2155775; 0.1968506; 0.1384033; 0.07608055; 0.03314243;	8.71871	8.34679
12.6371	7370	4	2053	514.256	513.245; 513.5; 513.7524; 514.0032; 514.2561; 514.5071; 514.7582; 515.0089; 515.261; 515.511;	356346.7; 178799.1; 4192845.5; 4087454.5; 10068381; 8500756; 4091302.8; 1317927.6; 664920.1; 156351.2;	0.03194265; 0.05806535; 0.1225841; 0.1069034; 0.2174178; 0.196726; 0.1373595; 0.07490143; 0.03229175; 0.0113595;	14.0087	5.4672
12.6371	7370	3	2022.99	675.337	674.3367; 674.6675; 675.0014; 675.3375; 675.6721; 676.0071;	156045.7; 452848.4; 387475.1; 1091058.9; 718622.1; 299324.7;	0.05864671; 0.1240373; 0.1065234; 0.21993; 0.1962146; 0.1360219;	13.4119	4.31594
12.6867	7404	4	2088.01	523.009	521.749; 522.002; 522.2543; 522.5052; 522.7579; 523.0092; 523.2596; 523.5106; 523.7604;	300139.8; 258494; 751263.1; 518333.1; 1374222.9; 1438101.2; 1067979.6; 317647.2; 185812.2;	0.03145412; 0.05756426; 0.1214379; 0.1070361; 0.2155775; 0.1968506; 0.1384033; 0.07608055; 0.03314243;	8.67299	8.01457
13.2332	7778	3	2785.09	929.37	928.0328; 928.3663; 928.7004; 929.0352; 929.3702; 929.7051; 930.0383; 930.3713; 930.7081;	119694.1; 123054.6; 248914.1; 646275.2; 923821.8; 659078.4; 381778.6; 183373.7; 59409.2;	0.04694968; 0.09825353; 0.1068182; 0.1801629; 0.1952688; 0.1576409; 0.1007821; 0.0524241; 0.02273747;	14.8133	4.31518
13.3313	7838	2	1386.12	694.067	692.5541; 693.0604; 693.5621; 694.0672; 694.5698; 695.0684;	64985.2; 111426.5; 71869.9; 285753.9; 114776.5; 66420.7;	0.06827987; 0.1512272; 0.09488027; 0.2709762; 0.178808; 0.1112891;	12.46	5.06368
13.3803	7871	1	659.093	660.1	656.0843; 657.0876; 658.0931; 659.0936; 660.0999; 661.1054; 662.1086;	502910.6; 284460.9; 466883.5; 136782; 1429469.5; 373150.8; 119381.4;	0.06740023; 0.07612946; 0.1918719; 0.0588804; 0.3664857; 0.1157583; 0.08603676;	14.4952	4.73149
13.4294	7904	3	2964.15	989.057	987.0481; 987.374; 987.7143; 988.0509; 988.388; 988.723; 989.0574; 989.3923; 989.7278; 990.0613;	104297.1; 205762.4; 285219.4; 696681.5; 1475179.6; 1527539.6; 1574342.1; 793681.7; 625856.3; 163278.6;	0.02021659; 0.04438759; 0.09307694; 0.1055656; 0.1729665; 0.1932134; 0.1611285; 0.1065808; 0.05758006; 0.02602763;	12.1126	5.9401
13.4294	7904	3	2784.09	929.039	928.0319; 928.3689; 928.7044; 929.0388; 929.3724; 929.7087; 930.0407; 930.3684;	75732.8; 196584.1; 113065.3; 460412.1; 429343.2; 301166.1; 159328.8; 87885.5;	0.04694968; 0.09825353; 0.1068182; 0.1801629; 0.1952688; 0.1576409; 0.1007821; 0.0524241;	11.7406	4.70457
13.5283	7970	3	2785.1	929.375	927.6967; 928.038; 928.369; 928.7042; 929.0402; 929.3751; 929.7094; 930.0459; 930.3776; 930.7133;	94622.2; 71805.4; 443380.4; 647498.6; 1235286.9; 1278108.1; 921704.1; 479635.9; 159659.8; 105358.4;	0.02209254; 0.04694968; 0.09825353; 0.1068182; 0.1801629; 0.1952688; 0.1576409; 0.1007821; 0.0524241; 0.02273747;	9.83802	7.11147
14.0256	8310	3	2341.98	781.666	780.3278; 780.6605; 780.9948; 781.3317; 781.6663; 781.9999; 782.3339;	139786.2; 229753.3; 396091.9; 889227.1; 974991.6; 478910.4; 177424.1;	0.0534434; 0.1119739; 0.1080805; 0.2003572; 0.1978818; 0.1468247; 0.08579099;	14.2078	4.34437
14.0256	8310	2	2011.82	1006.92	1005.4012; 1005.9091; 1006.4102; 1006.9153; 1007.4163; 1007.92;	171622.5; 209941.9; 179169.1; 470362.8; 464794.6; 162761.9;	0.05865062; 0.1240471; 0.1065208; 0.2199471; 0.196211; 0.1360129;	11.76	4.75767
14.0753	8344	3	2645.83	882.951	881.6182; 881.9514; 882.2844; 882.6187; 882.9507; 883.2849; 883.6213; 883.952; 884.2863;	161951.8; 126664.9; 202526.6; 475490.2; 538601.9; 513059.6; 336029.5; 240368.4; 252336.4;	0.02368403; 0.04901217; 0.1024976; 0.1075506; 0.1862087; 0.1965578; 0.1545295; 0.09606443; 0.04840772;	14.8585	4.21312
14.324	8514	3	1557.69	520.237	519.2413; 519.5739; 519.9037; 520.2373; 520.5746; 520.9083;	135168; 188422.2; 100088.6; 311450.1; 227251.9; 240954.6;	0.06561606; 0.1428006; 0.09958649; 0.2541346; 0.186165; 0.1187441;	11.82	4.84241
14.5227	8650	2	2051.23	1026.62	1024.6216; 1025.1246; 1025.6273; 1026.1196; 1026.62; 1027.1235;	116861.4; 84277.3; 76330.3; 276815.3; 290039.1; 159881.1;	0.05806535; 0.1225841; 0.1069034; 0.2174178; 0.196726; 0.1373595;	13.7345	4.4311
14.6716	8752	2	1921.3	961.657	959.6508; 960.1445; 960.6509; 961.1517; 961.6565; 962.1573;	78186.1; 133941.4; 61807.4; 158516.5; 182324.6; 86379.6;	0.0600244; 0.1274698; 0.1056375; 0.2258509; 0.1950309; 0.1328527;	11.9532	4.21506
14.7213	8786	4	1741.94	436.492	435.7419; 435.9891; 436.2387; 436.4921; 436.7427; 436.9938;	43745.7; 65007; 57956.6; 192896.6; 130546.1; 44824.6;	0.06296097; 0.1351135; 0.1031408; 0.2394767; 0.1915285; 0.1257443;	13.1014	4.72534
15.0999	9044	2	2679.06	1340.54	1338.525; 1339.0245; 1339.5312; 1340.0327; 1340.5371; 1341.0398; 1341.5426; 1342.0439; 1342.5431;	341384.2; 217187.3; 522471; 824677.3; 2175056.5; 2150535.2; 1340591.5; 820173.1; 300899.2;	0.02310204; 0.04825983; 0.100949; 0.10729; 0.1840014; 0.1960949; 0.1556744; 0.09778712; 0.04986816;	12.6427	5.61791
15.2489	9146	3	2362.98	788.666	787.6553; 787.9916; 788.3294; 788.6658; 788.9992; 789.3364; 789.6694; 790.0057;	118099; 265668.2; 242119.6; 737210.8; 708714.3; 547091; 162714.5; 62272.8;	0.05314951; 0.1113126; 0.1081243; 0.1993148; 0.1979095; 0.1474015; 0.08648064; 0.0407404;	11.4622	5.3165
15.2986	9180	3	2362.98	788.667	787.3289; 787.6561; 787.9913; 788.3278; 788.6665; 789.0006; 789.336; 789.6688; 790.0038;	45799.9; 118231.8; 112724.4; 165579.1; 358715.1; 320895.5; 303288.6; 147930.1; 75790.6;	0.02715922; 0.05314951; 0.1113126; 0.1081243; 0.1993148; 0.1979095; 0.1474015; 0.08648064; 0.0407404;	9.20267	7.42005
15.4477	9282	2	2248.89	1125.45	1123.9418; 1124.4479; 1124.9507; 1125.4547; 1125.957; 1126.4591; 1126.9609;	68807.8; 190179.2; 476908.4; 721890.9; 712630.1; 379615.7; 151510;	0.0550996; 0.1157054; 0.1078183; 0.2062478; 0.1977053; 0.1435579; 0.08190311;	14.3583	4.21996
15.695	9451	2	1937.28	969.65	967.6367; 968.1425; 968.6435; 969.152; 969.6497; 970.1536;	72993.4; 169684.5; 135515.4; 225680.8; 286653.8; 129667.3;	0.05973577; 0.1267178; 0.1058808; 0.2245107; 0.1953743; 0.1335459;	9.87706	5.5167
15.8441	9553	1	1163.48	1164.49	1161.4869; 1162.4873; 1163.4933; 1164.4891; 1165.4908; 1166.4968;	153272.6; 825148.3; 583351.4; 1342126.9; 727963.9; 209067.4;	0.07130521; 0.1626549; 0.08679342; 0.2955644; 0.1654903; 0.1021354;	11.546	5.71743
15.9435	9621	3	1655.26	552.761	551.7518; 552.0859; 552.4218; 552.7606; 553.0946; 553.4271;	57545.9; 71889.5; 60233.5; 251424.7; 158412.8; 59742.5;	0.06429832; 0.1388879; 0.1015073; 0.2465679; 0.1890978; 0.1222789;	14.3578	4.49203
15.9435	9621	2	1353.18	677.596	676.0881; 676.5891; 677.0897; 677.5963; 678.0987; 678.5992;	127936; 180429.4; 106214.2; 577863.9; 284555.7; 123492.6;	0.06853428; 0.1521721; 0.09422594; 0.2729955; 0.1777325; 0.1105296;	13.4254	4.97372
16.4905	9995	2	2197.9	1099.96	1097.4402; 1097.9417; 1098.4502; 1098.9518; 1099.4567; 1099.9584; 1100.4601; 1100.9611; 1101.4657;	105509.1; 113489.5; 1094224.6; 1247312.6; 3610658; 3716597.5; 1931927.5; 822150.2; 358921;	0.0297427; 0.05589169; 0.1174914; 0.1076812; 0.2090713; 0.1976082; 0.1419785; 0.08004318; 0.03595494;	14.7962	5.2707
16.6396	10097	2	1654.19	828.1	826.5998; 827.0997; 827.5994; 828.1002; 828.6; 829.1024;	83069.3; 97938.7; 70810.6; 206093; 166574; 55502.4;	0.06429832; 0.1388879; 0.1015073; 0.2465679; 0.1890978; 0.1222789;	10.8818	5.15922
16.9417	10302	2	2660.09	1331.05	1328.53; 1329.0449; 1329.5442; 1330.0419; 1330.55; 1331.0514; 1331.5537; 1332.057; 1332.5554;	269700.2; 354977.1; 691493.4; 606401.6; 2230869.8; 2630820.5; 1456259.9; 630660.3; 481850.2;	0.02337599; 0.04863624; 0.1017045; 0.1074734; 0.1850438; 0.1964012; 0.1551514; 0.09693193; 0.04911589;	14.8155	4.81009
16.9857	10332	1	894.338	895.345	892.3394; 893.3443; 894.3457; 895.3452; 896.3458; 897.3474;	367477.1; 1268414.1; 610049.5; 2359202.5; 1792927.5; 1195974.9;	0.07425208; 0.1775787; 0.07365189; 0.330502; 0.1426307; 0.09251361;	14.6529	4.97002
17.218	10490	4	2436.1	610.033	608.7744; 609.0245; 609.278; 609.5284; 609.7823; 610.0328; 610.2842; 610.5361; 610.7852;	29966.3; 71143.1; 116785.6; 113936.3; 163056.6; 316588; 152050.2; 86236; 54840.1;	0.02621901; 0.05207881; 0.108985; 0.1081005; 0.195774; 0.1977358; 0.1493611; 0.08897498; 0.04267469;	14.9237	4.48185
17.2678	10524	3	2425.07	809.363	808.0292; 808.3636; 808.6921; 809.0295; 809.3631; 809.6976; 810.0295;	134467.8; 132376.6; 124633.5; 247514.9; 314822.8; 250885.1; 106738.6;	0.05236744; 0.1096234; 0.1080834; 0.1967627; 0.1977469; 0.1488156; 0.08830026;	10.2434	5.28282
17.2678	10524	1	1180.75	1181.75	1178.7496; 1179.7605; 1180.7604; 1181.7532; 1182.7633; 1183.769;	133093.5; 335495.2; 114726.8; 420819.1; 233885.7; 207494.7;	0.07094727; 0.161415; 0.08760589; 0.2929738; 0.1667815; 0.1032227;	9.7908	6.01225
17.3175	10558	2	2689.1	1345.56	1343.5457; 1344.0488; 1344.5559; 1345.0555; 1345.5593; 1346.0635; 1346.5658; 1347.069;	78064.2; 167186; 289539.7; 520271.8; 726635.2; 386274.7; 223010.7; 111605.5;	0.04825983; 0.100949; 0.10729; 0.1840014; 0.1960949; 0.1556744; 0.09778712; 0.04986816;	12.6163	4.64679
17.3175	10558	1	1178.75	1179.76	1178.7512; 1179.7572; 1180.7592; 1181.7516; 1182.7601; 1183.7638;	86621.8; 346610.3; 135580.6; 340127.9; 246067; 111123.2;	0.07094727; 0.161415; 0.08760589; 0.2929738; 0.1667815; 0.1032227;	14.5186	4.03309
17.3673	10592	4	1687.74	422.943	422.1879; 422.4383; 422.6906; 422.9431; 423.1927; 423.4431;	58232.9; 85902.4; 118835.1; 183167.8; 145393.7; 48189;	0.06364635; 0.136948; 0.1024609; 0.2428134; 0.1905575; 0.1240241;	12.9931	4.30826
17.3673	10592	2	1845.85	923.932	922.4259; 922.9282; 923.4285; 923.9315; 924.4335; 924.9336; 925.4366;	239288.1; 280261.4; 200818.3; 659240.1; 633722.2; 215181.1; 141095.2;	0.06110842; 0.1302335; 0.1048218; 0.2307031; 0.1939099; 0.1302881; 0.06760024;	12.5693	4.68919
17.7653	10864	2	1313.07	657.543	656.0346; 656.5344; 657.0372; 657.5426; 658.0445; 658.547;	63495.7; 40976.2; 46465.1; 147874.1; 75004.8; 59973.7;	0.06924531; 0.1546033; 0.09268953; 0.2780312; 0.175274; 0.1084486;	14.2997	4.28255
17.8648	10932	1	1324.51	1325.51	1323.5139; 1324.5109; 1325.5146; 1326.5164; 1327.5164; 1328.5204;	363796.9; 152892.5; 765120.4; 637680.4; 219887; 198240.2;	0.1543758; 0.0926519; 0.2777566; 0.1751242; 0.1087977; 0.04743335;	11.5168	4.9799
17.9145	10966	3	2601.05	868.024	866.6837; 867.0189; 867.3572; 867.6877; 868.0243; 868.3555; 868.6918;	104455.8; 175922.6; 115700.1; 299048.4; 376632; 219402.6; 115196.4;	0.04958238; 0.103709; 0.1076455; 0.1880028; 0.1967639; 0.1535665; 0.09474596;	9.64406	5.46769
17.9145	10966	2	2675.03	1338.52	1336.51; 1337.0071; 1337.5098; 1338.0175; 1338.52; 1339.0215; 1339.5251; 1340.0234;	208327; 604552.6; 773103.6; 1132394.5; 1235598.2; 709733.1; 378330.9; 119418.3;	0.04854092; 0.1015399; 0.1073549; 0.1848655; 0.1962216; 0.1552173; 0.09713958; 0.04933513;	10.1399	4.80457
17.9643	11000	3	1733.84	578.955	577.947; 578.2825; 578.6182; 578.9545; 579.2899; 579.623; 579.9561;	79676; 179924.4; 112033.9; 289422.5; 260656.3; 187976.5; 49612.5;	0.06296097; 0.1351135; 0.1031408; 0.2394767; 0.1915285; 0.1257443; 0.06311369;	6.05468	9.70926
17.9643	11000	2	2675.03	1338.52	1336.5054; 1337.0089; 1337.5159; 1338.021; 1338.5233; 1339.0232; 1339.5271;	157528.8; 356991.6; 193832.7; 629283.3; 637238.6; 543261.8; 302687.4;	0.04854092; 0.1015399; 0.1073549; 0.1848655; 0.1962216; 0.1552173; 0.09713958;	8.06547	6.71063
18.014	11034	3	2781.13	928.051	926.7109; 927.0445; 927.3799; 927.7145; 928.0513; 928.3866; 928.7202; 929.0552; 929.3899;	61394.7; 116794.6; 460483.2; 461761.5; 1242744.2; 1133529.2; 862733.8; 316822.2; 203998;	0.02209254; 0.04694968; 0.09825353; 0.1068182; 0.1801629; 0.1952688; 0.1576409; 0.1007821; 0.0524241;	11.8826	5.83467
18.0638	11068	3	2782.13	928.384	926.7061; 927.0406; 927.3776; 927.7114; 928.0487; 928.3836; 928.718; 929.0508; 929.3864;	103168.4; 244350.6; 441395.3; 626882.5; 1346696.4; 1616559.5; 990932.2; 514604.2; 247024.1;	0.02209254; 0.04694968; 0.09825353; 0.1068182; 0.1801629; 0.1952688; 0.1576409; 0.1007821; 0.0524241;	10.5615	6.54596
18.0638	11068	3	2764.13	922.383	921.3813; 921.7078; 922.0482; 922.3832; 922.7162; 923.0547; 923.3944; 923.7333;	126450; 236241.1; 298803.6; 476249.2; 435380.8; 388675.1; 252475.3; 136763.7;	0.0472275; 0.09882884; 0.1069083; 0.1809888; 0.19543; 0.1572149; 0.1001458; 0.05188598;	4.29892	11.4573
18.1135	11102	4	2436.1	610.033	609.0253; 609.2781; 609.5272; 609.7813; 610.0327; 610.2817; 610.5333;	79477; 82159.7; 126487.5; 252592.1; 285515; 215622.1; 85535.3;	0.05207881; 0.108985; 0.1081005; 0.195774; 0.1977358; 0.1493611; 0.08897498;	9.36376	6.23963
18.3621	11272	4	2386.1	597.532	596.5306; 596.7814; 597.0314; 597.2815; 597.532; 597.7824; 598.0333;	666015.2; 589881.7; 688991.4; 1179236.5; 1653750; 1389042.8; 471665.9;	0.05276002; 0.1104966; 0.1080492; 0.1981229; 0.1977455; 0.1480652; 0.08738142;	12.8641	4.36936
18.3621	11272	3	2288.99	764.004	762.9975; 763.3329; 763.6684; 764.0042; 764.3394; 764.6743; 765.0079;	94332.7; 259049.4; 125635.8; 551660.9; 471925; 293201.9; 300924.5;	0.05451747; 0.1143583; 0.1079854; 0.2040663; 0.1978822; 0.1447596; 0.08327706;	12.3125	4.86021
18.4118	11306	2	1257.12	629.566	628.0533; 628.5558; 629.0594; 629.5662; 630.0662; 630.569;	127732.9; 172336; 85926.9; 398505.9; 141275.7; 90237.4;	0.07004457; 0.1578447; 0.09024628; 0.2851699; 0.1711771; 0.1059935;	12.5507	4.80309
18.6602	11476	3	1791.84	598.289	597.2821; 597.6183; 597.9528; 598.2887; 598.6246; 598.9575; 599.294;	68445; 323661.4; 261434.4; 416558.7; 370245.2; 216211.6; 62962.3;	0.06217524; 0.1330331; 0.1038757; 0.2357221; 0.192572; 0.1276873; 0.06501753;	10.2167	5.38373
18.9819	11695	2	1976.77	989.393	987.8777; 988.3853; 988.8879; 989.3926; 989.8941; 990.3955; 990.897; 991.3968;	787275.1; 1520921.1; 2699775; 7564645; 5880072; 4059970; 1373339.5; 439585;	0.0594387; 0.1259511; 0.1061189; 0.2231531; 0.1957072; 0.1342537; 0.0716239; 0.03004788;	14.35	4.72163
19.0648	11751	4	1981.1	496.283	495.5266; 495.7766; 496.0298; 496.2828; 496.5333; 496.7847;	102801.6; 65139.1; 187361.9; 427321.7; 344110; 183804.4;	0.05915273; 0.1252195; 0.1063371; 0.2218657; 0.1960091; 0.1349297;	14.999	4.27986
19.2043	11846	2	1868.74	935.376	933.8762; 934.3771; 934.8818; 935.376; 935.8779; 936.3796;	53327; 57005.8; 56763.8; 102329.1; 91310.9; 53051.7;	0.06081786; 0.1294525; 0.1051086; 0.2292812; 0.1943251; 0.1310069;	9.14083	5.51376
19.3535	11948	1	945.708	946.715	943.7155; 944.7147; 945.712; 946.7151; 947.718; 948.7285;	57782; 70514.5; 92392.5; 193230.7; 102173.4; 61373.4;	0.07371169; 0.1746467; 0.07633519; 0.3235272; 0.1473329; 0.0943213;	13.5223	4.94712
19.4529	12016	2	1355.09	678.552	677.0525; 677.5479; 678.0515; 678.5523; 679.0518; 679.5536;	83481.4; 108335.4; 66797.7; 251536.5; 224981.9; 151795.3;	0.06853428; 0.1521721; 0.09422594; 0.2729955; 0.1777325; 0.1105296;	12.3168	5.3166
19.5027	12050	2	1333.17	667.593	666.0809; 666.5847; 667.0858; 667.5932; 668.095; 668.593;	64024.9; 105832.9; 73209.7; 137951.6; 120998.4; 105291.2;	0.06886477; 0.1534252; 0.09333988; 0.2756931; 0.1762681; 0.1095373;	13.1981	4.3122
19.6519	12152	3	2660.09	887.703	886.696; 887.0303; 887.3646; 887.7026; 888.0379; 888.3732; 888.7062; 889.0412;	80487; 154926.1; 67889.6; 223916.6; 215024.3; 174689.8; 91326.9; 75360.1;	0.04863624; 0.1017045; 0.1074734; 0.1850438; 0.1964012; 0.1551514; 0.09693193; 0.04911589;	10.7412	4.64879
19.9505	12350	2	2578.05	1290.03	1288.5392; 1289.0332; 1289.5345; 1290.0336; 1290.5323; 1291.0339; 1291.5348;	81773.1; 458694.8; 580859; 896756.2; 811814.1; 408509.1; 316244.5;	0.04996044; 0.1044761; 0.1077988; 0.1890775; 0.197031; 0.1530064; 0.09388194;	12.2352	4.04053
20.1971	12515	2	2762.08	1382.05	1380.0417; 1380.5405; 1381.0416; 1381.5453; 1382.0453; 1382.5471; 1383.051; 1383.5486;	71523.6; 105454.1; 106564.9; 271770.2; 414401.3; 270287.2; 149385.8; 91544.1;	0.04723124; 0.09883659; 0.1069096; 0.1809999; 0.1954321; 0.1572092; 0.1001373; 0.05187874;	12.5579	4.78379
20.3965	12651	4	2565.06	642.273	641.2675; 641.5214; 641.7733; 642.0261; 642.2734; 642.5189; 642.7708;	63763.1; 46196; 133197; 169842; 198492.9; 155165.4; 121532.9;	0.05005874; 0.1046864; 0.1078109; 0.1893915; 0.1970606; 0.1528361; 0.0936541;	11.652	4.84114
20.4463	12685	2	1286.54	644.275	642.265; 642.7697; 643.265; 643.7728; 644.2748; 644.7755; 645.2809;	33407.5; 61955.3; 234776.3; 87936.9; 381491.3; 221515.3; 144298.3;	0.04776327; 0.06949091; 0.1555758; 0.0919713; 0.2801569; 0.1740763; 0.1076984;	6.79031	11.2456
20.4961	12719	4	1851.9	463.981	463.226; 463.4772; 463.728; 463.9811; 464.2322; 464.4821;	70248.5; 100986.4; 112607.7; 218019.1; 166613.7; 71099.4;	0.06110457; 0.1302231; 0.1048256; 0.2306842; 0.1939154; 0.1302976;	9.57364	5.67791
20.5956	12787	3	1978.9	660.642	659.6395; 659.9755; 660.3082; 660.6418; 660.9747; 661.3087; 661.642; 661.9743;	247851.8; 233658.9; 216586.9; 482246.5; 320948.2; 247233.2; 151747.6; 68788.3;	0.0594387; 0.1259511; 0.1061189; 0.2231531; 0.1957072; 0.1342537; 0.0716239; 0.03004788;	11.6169	4.31316
20.5956	12787	2	2521.02	1261.52	1259.5037; 1260.005; 1260.5061; 1261.0135; 1261.5162; 1262.0179; 1262.5192; 1263.022;	142637.1; 182462.8; 192736.8; 725851.8; 891526.2; 603027.4; 297346.3; 87745;	0.0510116; 0.1066984; 0.10799; 0.1923517; 0.1974391; 0.1512365; 0.09145191; 0.04463627;	14.9331	4.32325
20.6454	12821	2	1344.08	673.049	671.546; 672.0469; 672.5512; 673.0494; 673.5502; 674.0486;	88624.8; 73605.6; 48163.4; 157984; 138208.3; 93977.8;	0.06886477; 0.1534252; 0.09333988; 0.2756931; 0.1762681; 0.1095373;	14.4748	4.03987
20.6454	12821	1	957.387	958.394	955.3994; 956.3958; 957.3998; 958.3939; 959.3976; 960.3956;	50105.4; 218321.6; 161639.4; 744047.4; 290359.8; 107609.6;	0.07353757; 0.1735364; 0.07741661; 0.3208081; 0.1492711; 0.09490443;	14.1198	5.43739
20.7448	12889	4	1978.9	495.733	494.9813; 495.2319; 495.4824; 495.7328; 495.9832; 496.2342; 496.4843;	185733.5; 177513.8; 143578; 501288.8; 341956.6; 285202.1; 61619;	0.05915273; 0.1252195; 0.1063371; 0.2218657; 0.1960091; 0.1349297; 0.07231282;	12.7503	4.52988
20.7945	12923	4	1857.85	465.47	464.7183; 464.9686; 465.2184; 465.47; 465.7209; 465.9721;	65028.1; 68951.5; 75397.1; 163740.2; 140924.5; 101916.7;	0.06110457; 0.1302231; 0.1048256; 0.2306842; 0.1939154; 0.1302976;	7.1806	7.93092
20.8443	12957	3	2764.2	922.408	921.3972; 921.7332; 922.0664; 922.4078; 922.7422; 923.0764; 923.4113; 923.7464;	204559; 450194.6; 297423.3; 1426343.2; 1313650.2; 1312178.1; 623543.8; 215683.7;	0.0472275; 0.09882884; 0.1069083; 0.1809888; 0.19543; 0.1572149; 0.1001458; 0.05188598;	13.9881	4.36977
20.894	12991	3	2765.2	922.742	921.3972; 921.7314; 922.0647; 922.4062; 922.7421; 923.0762; 923.4105; 923.7449; 924.0792;	516067.9; 613601.2; 843348.8; 1350729.9; 1600868; 1072625; 506943; 267374.8; 135720.7;	0.0472275; 0.09882884; 0.1069083; 0.1809888; 0.19543; 0.1572149; 0.1001458; 0.05188598; 0.02240876;	8.1406	6.11094
20.894	12991	3	1857.85	620.29	619.2881; 619.6186; 619.9541; 620.2902; 620.6248; 620.9583;	70392.4; 73319.9; 148327; 262631.1; 208503.8; 81720.5;	0.06110457; 0.1302231; 0.1048256; 0.2306842; 0.1939154; 0.1302976;	13.9414	4.2824
20.9436	13025	4	2341.08	586.277	585.5204; 585.7735; 586.0257; 586.2768; 586.528; 586.7785; 587.0292;	66841.9; 85305.5; 192742.4; 381763.8; 289248.9; 281826.2; 53631.6;	0.0534434; 0.1119739; 0.1080805; 0.2003572; 0.1978818; 0.1468247; 0.08579099;	14.6866	4.08885
20.9436	13025	3	2765.21	922.743	921.398; 921.7322; 922.0657; 922.4072; 922.7427; 923.0772; 923.4113; 923.7455;	326013.7; 415010.5; 405518.8; 697954; 1166651; 973262.5; 519111; 195946.3;	0.0472275; 0.09882884; 0.1069083; 0.1809888; 0.19543; 0.1572149; 0.1001458; 0.05188598;	11.8026	4.7842
21.093	13127	3	2705.05	902.69	901.3486; 901.6841; 902.0172; 902.3544; 902.6901; 903.0247; 903.3573; 903.6907;	134096; 162037.8; 144333.1; 431445.1; 525967.4; 434579.7; 296584.8; 99133.5;	0.04797933; 0.1003616; 0.1072192; 0.1831462; 0.19596; 0.156125; 0.09843253; 0.05040248;	11.0752	5.41076
21.093	13127	2	1429.58	715.796	714.2928; 714.7944; 715.2959; 715.7956; 716.2975; 716.7982;	36063.9; 178885.2; 107640; 315210.4; 234996.5; 42521.6;	0.06755175; 0.1488617; 0.09626675; 0.2661861; 0.1809914; 0.1133666;	12.9976	4.96489
21.2921	13263	3	2609.08	870.702	869.6962; 870.026; 870.361; 870.702; 871.0374; 871.3729; 871.7062;	56655.6; 130666.1; 90660.7; 188266.5; 173612.6; 172644.5; 40220.6;	0.04957857; 0.1037008; 0.1076449; 0.1879907; 0.1967625; 0.153573; 0.09475479;	11.1765	4.30117
21.3917	13331	4	2263.01	566.759	565.7567; 566.0055; 566.2559; 566.5092; 566.7592; 567.0099; 567.2603;	29611.2; 37587.5; 43495.6; 111197.4; 117038.3; 57177; 69362.4;	0.05480852; 0.1150297; 0.1079061; 0.2051504; 0.1978004; 0.1441616; 0.08259056;	12.8248	4.74107
21.3917	13331	3	1932.84	645.289	644.29; 644.623; 644.9586; 645.2888; 645.6228; 645.9572; 646.2896;	229828.6; 223459.4; 131904.7; 509624.5; 448300.8; 210465.5; 56648.8;	0.06002052; 0.1274597; 0.1056408; 0.2258328; 0.1950356; 0.132862; 0.07021759;	13.8412	4.02196
21.4414	13365	2	2207.84	1104.92	1103.4298; 1103.9233; 1104.4213; 1104.925; 1105.4271; 1105.927; 1106.4293;	156614; 253156.2; 348331.2; 898224.8; 633830.9; 363090.6; 219135.5;	0.05560013; 0.1168046; 0.1077905; 0.207941; 0.1977359; 0.1425987; 0.08073375;	12.7024	4.67124
21.5409	13433	2	1429.58	715.797	714.2863; 714.7942; 715.2991; 715.7966; 716.297; 716.7923;	22494.8; 34657.9; 29282.5; 69394; 27941.9; 36919.9;	0.06755175; 0.1488617; 0.09626675; 0.2661861; 0.1809914; 0.1133666;	12.4269	4.66672
21.5907	13467	1	707.32	708.327	705.3121; 706.3149; 707.3174; 708.3269; 709.3347; 710.3356;	35929.4; 61755.1; 40158.4; 107447.8; 40083.5; 29658.8;	0.07588913; 0.188868; 0.06230508; 0.3585358; 0.1221959; 0.08686086;	9.82113	6.63176
21.8891	13671	4	2051.88	513.977	513.2236; 513.4749; 513.7254; 513.9773; 514.2263; 514.48; 514.7304;	21377.5; 57346.7; 61464.2; 101034.7; 82337.9; 70546.5; 30687.6;	0.05806535; 0.1225841; 0.1069034; 0.2174178; 0.196726; 0.1373595; 0.07490143;	5.83722	9.44323
22.0384	13773	2	2559.97	1280.99	1278.4808; 1278.9807; 1279.4854; 1279.9856; 1280.4924; 1280.994; 1281.4957; 1281.9977; 1282.4991; 1283.0007;	449723.7; 529722.9; 658263.5; 532509.3; 2375509; 2476437.8; 1831482.5; 984445.3; 519732.6; 176138.5;	0.02476946; 0.05034389; 0.1052991; 0.1078393; 0.190311; 0.1971368; 0.1523367; 0.09299244; 0.04589507; 0.01878338;	13.1364	5.36372
22.0384	13773	2	2543.98	1273	1270.9811; 1271.4863; 1271.9895; 1272.4944; 1272.9962; 1273.4978; 1273.9998; 1274.5002; 1275.0085;	146399.2; 583859.6; 950460.9; 2569794; 3308176.5; 2012970.2; 1312168.2; 534222.5; 176141.4;	0.05034772; 0.1053073; 0.1078397; 0.1903233; 0.1971378; 0.15233; 0.09298354; 0.045888; 0.01877932;	14.966	4.40781
22.1873	13875	3	2201.92	734.98	733.6373; 733.9726; 734.3065; 734.6436; 734.9796; 735.3126;	52906.4; 69925; 65649.4; 213907.6; 262233.2; 164132.4;	0.05589169; 0.1174914; 0.1076812; 0.2090713; 0.1976082; 0.1419785;	13.5244	4.74628
22.4263	14038	3	2608.06	870.361	869.011; 869.345; 869.6815; 870.0242; 870.3605; 870.699; 871.0375; 871.3718; 871.7045; 872.0373;	90464.8; 310044.9; 411002.2; 820754.6; 1028578.8; 799500.1; 776718.6; 750483; 373370.2; 102318.7;	0.02415539; 0.04957857; 0.1037008; 0.1076449; 0.1879907; 0.1967625; 0.153573; 0.09475479; 0.04734912; 0.01965087;	13.746	4.73755
22.973	14412	4	2414.06	604.523	603.7665; 604.0191; 604.2703; 604.5229; 604.7736; 605.0245; 605.2745;	30982.3; 30144.5; 21190.1; 65924.4; 64993.7; 54536.6; 39750.2;	0.05237132; 0.109632; 0.1080832; 0.196776; 0.1977471; 0.1488082; 0.08829118;	11.1338	5.02819
23.1223	14514	5	2314.17	463.842	463.2407; 463.4403; 463.64; 463.842; 464.0426; 464.2447; 464.4447;	24578.9; 34347.6; 34109.6; 79219.7; 53249.6; 54255.3; 46342;	0.05412019; 0.1135111; 0.1079495; 0.2028024; 0.1977719; 0.1454749; 0.08419974;	11.5913	4.73496
23.1223	14514	2	1222.49	612.254	610.751; 611.2491; 611.7507; 612.2539; 612.7504; 613.2567;	51299.8; 97839.2; 58965.8; 225587.7; 179990; 67942.6;	0.07041474; 0.1590642; 0.08950096; 0.287663; 0.1700108; 0.104898;	10.1916	6.6464
23.1721	14548	2	2203.87	1102.94	1100.9233; 1101.431; 1101.9351; 1102.4387; 1102.9404; 1103.4413; 1103.936; 1104.431;	85088.5; 119877.9; 179329; 513694.3; 531918.1; 266856.4; 113667.9; 79541.3;	0.05589169; 0.1174914; 0.1076812; 0.2090713; 0.1976082; 0.1419785; 0.08004318; 0.03595494;	14.278	4.53651
23.2217	14582	3	2422.05	808.358	807.0213; 807.3519; 807.6866; 808.0227; 808.358; 808.6916; 809.0267; 809.3599;	65393; 121048.2; 156200.2; 372966.3; 462132; 307296.2; 122309.1; 79071.9;	0.05236744; 0.1096234; 0.1080834; 0.1967627; 0.1977469; 0.1488156; 0.08830026; 0.04216021;	11.781	5.29222
23.2217	14582	2	2218.86	1110.44	1108.4233; 1108.9276; 1109.4304; 1109.9343; 1110.439; 1110.9408; 1111.4424; 1111.9451;	273815.1; 138315.2; 457606.7; 415022.2; 1300811.8; 1099527.2; 622411.5; 302422.2;	0.02944542; 0.05560013; 0.1168046; 0.1077905; 0.207941; 0.1977359; 0.1425987; 0.08073375;	11.8278	5.95633
23.2714	14616	4	2444.98	612.251	611.2526; 611.501; 611.7512; 612.0016; 612.2515; 612.5009; 612.7512; 613.0018; 613.2523; 613.5004;	76578.9; 100205.8; 104418.6; 82264.8; 258791.2; 225902.4; 189548.4; 103268.3; 105656.8; 41630.4;	0.02621901; 0.05207881; 0.108985; 0.1081005; 0.195774; 0.1977358; 0.1493611; 0.08897498; 0.04267469; 0.01691345;	12.966	4.84519
23.2714	14616	2	2235.86	1118.94	1116.4257; 1116.9279; 1117.4296; 1117.931; 1118.436; 1118.938; 1119.4395; 1119.9399; 1120.4459;	472481.2; 699355.9; 783175.6; 557788.1; 2422510.8; 2547178.5; 1549171; 796918.3; 245365.1;	0.02909435; 0.0552001; 0.1159392; 0.1077869; 0.2066282; 0.1976709; 0.1433488; 0.08166564; 0.03715961;	12.9734	5.36558
23.321	14650	3	2422.05	808.357	807.0113; 807.3503; 807.6858; 808.0225; 808.3573; 808.6916; 809.0255; 809.3599;	55790.7; 187548.9; 275679.5; 644033.8; 754848.4; 420178.8; 310460.5; 142533.7;	0.05236744; 0.1096234; 0.1080834; 0.1967627; 0.1977469; 0.1488156; 0.08830026; 0.04216021;	12.2259	5.19411
23.4204	14718	2	2243.88	1122.95	1121.4324; 1121.9338; 1122.4377; 1122.9495; 1123.455; 1123.9542; 1124.4567;	124491.6; 77195.3; 222433.4; 371937.6; 328826.2; 187984.7; 99773.7;	0.0552001; 0.1159392; 0.1077869; 0.2066282; 0.1976709; 0.1433488; 0.08166564;	13.5879	4.20782
23.6194	14854	2	2072.8	1037.41	1035.3948; 1035.8976; 1036.3975; 1036.9021; 1037.4082; 1037.9093; 1038.4116; 1038.9124; 1039.4146; 1039.9143;	600997.2; 590870; 574063.1; 425168.8; 1953064.8; 1796399.4; 950105.1; 580431; 249940.6; 107600.3;	0.03156368; 0.05766475; 0.1216843; 0.1069795; 0.2159971; 0.1967767; 0.1381777; 0.07584056; 0.03297739; 0.01172094;	14.5953	4.58035
23.7187	14922	2	2040.81	1021.41	1019.4083; 1019.9029; 1020.4061; 1020.9091; 1021.4138; 1021.9164; 1022.4175; 1022.9202; 1023.4213;	94619.9; 87272.3; 1168395.9; 1077625.8; 1489563.5; 1216522.2; 1270323.8; 336707.3; 96936.4;	0.03226765; 0.05835624; 0.1233083; 0.1067185; 0.2186658; 0.1964788; 0.136693; 0.07420469; 0.03181912;	14.3289	5.00023
23.7685	14956	2	2040.81	1021.41	1019.3993; 1019.9022; 1020.4077; 1020.9085; 1021.4142; 1021.9171; 1022.4178; 1022.9205; 1023.4211;	45308.1; 75639.4; 691836.2; 763811.1; 1005732; 769239.9; 679654.2; 260141.3; 84501;	0.03226765; 0.05835624; 0.1233083; 0.1067185; 0.2186658; 0.1964788; 0.136693; 0.07420469; 0.03181912;	13.2608	5.39819
23.9177	15058	4	2488.07	623.025	622.0283; 622.2766; 622.528; 622.7743; 623.0246; 623.2745; 623.5261; 623.7762;	32801.6; 122126.9; 89142.2; 296138.2; 296231.5; 166254; 82081.6; 30795.8;	0.05140154; 0.1075475; 0.1079995; 0.1936452; 0.1975014; 0.1505272; 0.09054378; 0.04392943;	12.1729	4.82458
24.0669	15160	3	2488.07	830.364	829.0331; 829.3689; 829.7035; 830.0303; 830.3635; 830.6987; 831.032; 831.367;	93562.4; 155161.1; 58225.7; 294993.5; 347453.8; 231375.9; 114370.8; 64479.7;	0.05140154; 0.1075475; 0.1079995; 0.1936452; 0.1975014; 0.1505272; 0.09054378; 0.04392943;	12.2645	4.74572
24.0669	15160	1	567.241	568.248	565.2377; 566.2432; 567.2427; 568.248; 569.2484; 570.2532;	20209.7; 73062.6; 21046.6; 139045.6; 50727.2; 24547;	0.07676876; 0.1981824; 0.05192844; 0.3828769; 0.1029021; 0.08373797;	5.62536	13.3582
24.1167	15194	3	2513.03	838.684	837.6744; 838.0082; 838.3456; 838.6843; 839.0208; 839.3478; 839.6896;	33081; 55109.5; 46207.5; 101804.3; 89165; 55410.5; 33686.8;	0.05101546; 0.1067067; 0.1079902; 0.1923643; 0.1974399; 0.1512295; 0.09144294;	8.2402	5.86006
24.6144	15534	2	1448.6	725.309	723.811; 724.3067; 724.8104; 725.309; 725.8104; 726.311; 726.808;	38013.1; 64298.2; 33719.6; 143828.3; 112863.5; 103198.5; 26331.7;	0.06728958; 0.1479431; 0.09686062; 0.2642668; 0.1819533; 0.1141308; 0.05229371;	12.6089	5.26949
24.6642	15568	4	3406.9	852.731	851.7312; 851.9883; 852.2323; 852.4824; 852.7312; 852.9817; 853.2323; 853.4829; 853.7332; 853.9836; 854.2334;	60176.4; 48009.7; 340838.9; 567479.4; 1940323.8; 1770091.4; 1838914.2; 1014606.4; 565883.6; 217358.9; 115524.6;	0.01616067; 0.03820189; 0.08095618; 0.1007969; 0.1568374; 0.186017; 0.1674199; 0.1201315; 0.07094283; 0.03531731; 0.01513181;	14.3999	4.96102
24.6642	15568	2	1411.6	706.807	705.2911; 705.7996; 706.3007; 706.8073; 707.3089; 707.8072; 708.3068;	62785.7; 126572.4; 177827.4; 553348.1; 384575.4; 183561.9; 69617.2;	0.06789286; 0.1500797; 0.09546154; 0.2687497; 0.17968; 0.112366; 0.0506794;	14.3797	5.04709
24.8133	15670	2	1307.11	654.562	653.5544; 654.0564; 654.5616; 655.0651; 655.5607; 656.0598;	98192.5; 44868.1; 150951.6; 88053.4; 47827.5; 27908.7;	0.1546033; 0.09268953; 0.2780312; 0.175274; 0.1084486; 0.04716793;	5.44992	8.7073
25.1105	15873	3	2536.01	846.345	845.0101; 845.3501; 845.6823; 846.0099; 846.3452; 846.6778; 847.0096;	55093.8; 40691.4; 72415.7; 111977.4; 138042.2; 80645.9; 39248.1;	0.05062947; 0.1059155; 0.1078611; 0.1912405; 0.1972034; 0.1518309; 0.09232902;	11.4668	4.55878
25.4587	16111	3	2650.07	884.365	883.037; 883.3672; 883.7021; 884.0325; 884.3649; 884.6972; 885.0353; 885.371; 885.7056;	38661.6; 114487.7; 127627.4; 288091.3; 291684.1; 153802.5; 101773.9; 43879.6; 67968.5;	0.04900837; 0.1024895; 0.1075498; 0.1861969; 0.1965563; 0.1545358; 0.0960732; 0.04841487; 0.02027527;	11.4145	4.82236
25.608	16213	2	2680.07	1341.04	1339.0271; 1339.5294; 1340.0321; 1340.5431; 1341.0428; 1341.5476; 1342.0437; 1342.546;	60601.9; 101528.8; 207074.1; 442928.1; 531326.6; 351434.3; 174712.2; 88840.6;	0.04825983; 0.100949; 0.10729; 0.1840014; 0.1960949; 0.1556744; 0.09778712; 0.04986816;	12.1335	5.00849
25.7076	16281	3	1614.81	539.277	538.2771; 538.6113; 538.9459; 539.277; 539.6125; 539.9468;	44865.7; 58956.9; 30178.2; 131396.2; 105400.3; 77837.1;	0.06497511; 0.1407822; 0.1006969; 0.2501129; 0.1879043; 0.1205173;	9.48523	6.49935
25.9563	16451	2	2054.83	1028.42	1026.9246; 1027.4164; 1027.9191; 1028.4232; 1028.9261; 1029.427; 1029.9302; 1030.4313;	55493.9; 457745.9; 358770.9; 754387.3; 672622; 557930.8; 151591.8; 92992.3;	0.05806535; 0.1225841; 0.1069034; 0.2174178; 0.196726; 0.1373595; 0.07490143; 0.03229175;	8.93122	6.64559
26.006	16485	2	1094.42	548.218	546.7208; 547.2186; 547.7169; 548.2183; 548.7159; 549.2175;	19875.6; 47947.6; 27224.5; 132315.1; 41249.8; 38147.2;	0.07202207; 0.1661413; 0.08379944; 0.303644; 0.1603065; 0.0998294;	11.5686	6.07839
26.0529	16517	2	1094.92	548.468	546.9686; 547.4671; 547.9679; 548.4679; 548.9667; 549.4653;	23122.7; 69867.5; 68984; 115144.9; 84500.4; 51405.6;	0.07202207; 0.1661413; 0.08379944; 0.303644; 0.1603065; 0.0998294;	13.0743	5.07275
26.1444	16579	3	2722.05	908.358	907.0164; 907.3508; 907.684; 908.0222; 908.3576; 908.691; 909.0277;	81279.4; 177629; 100178.5; 315854.1; 326412.7; 257260.6; 142433.9;	0.0479718; 0.1003459; 0.1072171; 0.1831234; 0.1959561; 0.1561369; 0.09844984;	7.85805	6.76288
26.4207	16767	3	2409.08	804.033	802.6902; 803.0306; 803.3586; 803.6976; 804.0328; 804.3665; 804.7;	83211.2; 64650.8; 74608.7; 178268.8; 180656.4; 89402.8; 58264.8;	0.05246714; 0.1098443; 0.1080766; 0.1971054; 0.1977494; 0.1486265; 0.08806711;	12.4722	4.25696
26.6198	16903	1	1027.37	1028.37	1025.3723; 1026.3763; 1027.3713; 1028.3738; 1029.375; 1030.3695;	53477.7; 103233.4; 38698.7; 151678.7; 108092.4; 54348.8;	0.07276867; 0.1696049; 0.08090056; 0.3115815; 0.1553355; 0.09742867;	8.73575	7.04745
26.6696	16937	3	2208.98	737.335	736.3389; 736.6744; 737.0023; 737.335; 737.6691; 738.0049;	25933.2; 23523.9; 39179.7; 85684.6; 68885.1; 29861.7;	0.05560013; 0.1168046; 0.1077905; 0.207941; 0.1977359; 0.1425987;	13.7602	4.06856
26.7679	16999	2	2585.98	1294	1291.9906; 1292.4908; 1293.0033; 1293.4957; 1293.998; 1294.4995; 1295.0044;	86783.9; 119498; 56236.6; 190536.2; 225592.9; 211042; 131510;	0.04996044; 0.1044761; 0.1077988; 0.1890775; 0.197031; 0.1530064; 0.09388194;	12.2707	4.56114
26.8659	17065	3	2961.09	988.038	986.3729; 986.7062; 987.0401; 987.3683; 987.7007; 988.0379; 988.3728; 988.7057; 989.0402;	67151; 64356; 50801.4; 143666.4; 196091.6; 252006.1; 204923.3; 173401.7; 88007.6;	0.02021922; 0.04439121; 0.09308425; 0.1055675; 0.1729766; 0.1932164; 0.1611236; 0.1065726; 0.05757271;	11.6169	5.62517
26.915	17098	2	1409.59	705.801	704.2917; 704.7907; 705.2941; 705.8005; 706.3047; 706.8098;	24043.1; 52663.3; 55545.2; 114017.4; 86302.4; 38971;	0.06789286; 0.1500797; 0.09546154; 0.2687497; 0.17968; 0.112366;	7.97552	7.9873
27.012	17163	2	1219.45	610.734	608.7327; 609.2343; 609.7318; 610.2344; 610.7344; 611.2343; 611.7326; 612.2322;	76861.6; 95331.6; 127983.2; 157208.7; 369446.5; 308673.5; 110754.6; 37690.9;	0.04956602; 0.07041474; 0.1590642; 0.08950096; 0.287663; 0.1700108; 0.104898; 0.04394424;	13.6361	5.40127
27.012	17163	1	875.355	876.362	873.3583; 874.36; 875.363; 876.3618; 877.3671; 878.3714;	49981.7; 84374; 59729.8; 185913.1; 137765.7; 49805.8;	0.07441155; 0.1787419; 0.07246727; 0.3334109; 0.1404802; 0.09197251;	13.7392	5.02704
27.0523	17190	3	2476.86	826.628	825.2902; 825.6221; 825.9595; 826.2947; 826.6277; 826.9592; 827.2933;	59742.2; 100985.1; 56668.5; 131177.2; 208322.1; 113628.4; 112687.1;	0.05140154; 0.1075475; 0.1079995; 0.1936452; 0.1975014; 0.1505272; 0.09054378;	13.7313	4.03706
27.0523	17190	2	1219.45	610.734	608.7336; 609.2347; 609.7319; 610.2341; 610.7343; 611.2346; 611.7343; 612.2347; 612.7322; 613.2326;	172417.7; 81191.6; 277768.1; 298010; 562815.5; 489703.6; 200200.6; 120725.1; 56103.8; 38666.4;	0.04956602; 0.07041474; 0.1590642; 0.08950096; 0.287663; 0.1700108; 0.104898; 0.04394424; 0.01342244; 0.003225235;	13.7345	5.30806
27.1008	17223	3	2225.92	742.981	741.9833; 742.317; 742.6499; 742.9813; 743.3177; 743.6498; 743.9812;	78423.3; 163172; 153146.5; 347925.5; 204180.7; 203200.3; 93611.6;	0.05549116; 0.1166207; 0.1076874; 0.2077437; 0.1975575; 0.1427376; 0.08097702;	10.4379	5.07431
27.1008	17223	2	1219.45	610.734	609.2339; 609.7313; 610.2344; 610.7343; 611.2346; 611.7346; 612.2316;	123594.7; 326775.5; 282426.5; 912756.7; 350252.6; 283649.1; 132744.6;	0.07041474; 0.1590642; 0.08950096; 0.287663; 0.1700108; 0.104898; 0.04394424;	11.1654	6.22661
27.1987	17290	4	2725.76	682.447	681.6956; 681.9484; 682.1975; 682.4471; 682.6994; 682.9518; 683.1996;	75073.3; 156774.4; 225024.1; 477491.5; 475395.4; 306183.7; 263823.9;	0.04769569; 0.09976975; 0.1071416; 0.1822884; 0.195815; 0.156575; 0.0990844;	8.47249	6.60263
27.3602	17399	5	3431.39	687.286	686.2783; 686.481; 686.6844; 686.8833; 687.0838; 687.2857; 687.4866; 687.6874; 687.8889; 688.0897; 688.2909;	245355.4; 259101.3; 241363.6; 1611385.5; 3320195.5; 4068051.2; 3665062; 1675845.6; 1490990.5; 464990.2; 436763.4;	0.01597797; 0.03788503; 0.08035056; 0.1004504; 0.1560611; 0.1855214; 0.1676043; 0.1207888; 0.07168356; 0.03588444; 0.01546917;	14.4707	4.91901
27.3602	17399	2	1736.67	869.343	867.3431; 867.8418; 868.3398; 868.8412; 869.3432; 869.8432; 870.3448; 870.8548; 871.361; 871.8596;	430994.1; 570207.4; 1415520; 1711965; 2450443.2; 1597272.9; 860304.8; 450489.2; 618211.1; 210327.6;	0.03765872; 0.06296097; 0.1351135; 0.1031408; 0.2394767; 0.1915285; 0.1257443; 0.06311369; 0.02448211; 0.007652347;	14.1814	4.8165
27.3602	17399	2	1736.67	869.343	867.3431; 867.8418; 868.3398; 868.8412; 869.3432; 869.8432; 870.3448; 870.8423;	430994.1; 570207.4; 1415520; 1711965; 2450443.2; 1597272.9; 860304.8; 395350.9;	0.03765872; 0.06296097; 0.1351135; 0.1031408; 0.2394767; 0.1915285; 0.1257443; 0.06311369;	13.253	5.12684
27.3602	17399	2	1736.17	869.093	867.0881; 867.5903; 868.0894; 868.5913; 869.0927; 869.5928; 870.0925; 870.5887;	317406.5; 705647.8; 788673.5; 982256.5; 2313873; 1651137; 1230965.6; 523402.2;	0.03765872; 0.06296097; 0.1351135; 0.1031408; 0.2394767; 0.1915285; 0.1257443; 0.06311369;	8.22712	8.57586
27.5059	17494	2	1736.17	869.092	867.085; 867.5903; 868.0909; 868.5914; 869.0925; 869.5934; 870.095; 870.5941;	429229.2; 350230.7; 769339.6; 1312018.4; 1808770.8; 1630595.4; 1023098.2; 549373.8;	0.03765872; 0.06296097; 0.1351135; 0.1031408; 0.2394767; 0.1915285; 0.1257443; 0.06311369;	11.5589	6.15292
27.5271	17507	2	1736.17	869.092	867.5912; 868.0906; 868.5914; 869.0923; 869.5921; 870.0931; 870.595;	344481.4; 877009.1; 741275.1; 1355759.2; 961571.8; 811213.8; 317885.7;	0.06296097; 0.1351135; 0.1031408; 0.2394767; 0.1915285; 0.1257443; 0.06311369;	6.4176	8.67273
27.6777	17608	2	1737.17	869.594	867.0908; 867.5905; 868.0897; 868.5925; 869.0937; 869.594; 870.0943; 870.5906;	134807.1; 89159.1; 215447.8; 379334.5; 608017.7; 670837.4; 268466.4; 173939;	0.03765872; 0.06296097; 0.1351135; 0.1031408; 0.2394767; 0.1915285; 0.1257443; 0.06311369;	14.3837	5.13621
28.0778	17880	2	1607.6	804.808	802.8051; 803.306; 803.8043; 804.306; 804.8081; 805.3083; 805.809; 806.3072; 806.8071; 807.3046;	378538.5; 318698.9; 1555277; 1402940.1; 2416289.8; 1361295.5; 886677.3; 685700.6; 264576.3; 91471.5;	0.0403624; 0.06497511; 0.1407822; 0.1006969; 0.2501129; 0.1879043; 0.1205173; 0.05815629; 0.02141211; 0.006311748;	12.0776	5.93065
28.147	17926	2	1607.6	804.807	802.8038; 803.3046; 803.8042; 804.3051; 804.8067; 805.3069; 805.8064; 806.3066;	929280.2; 981235.1; 3222512.8; 2319942.2; 5716189; 3722735.8; 2325420.2; 1583981.5;	0.0403624; 0.06497511; 0.1407822; 0.1006969; 0.2501129; 0.1879043; 0.1205173; 0.05815629;	5.36495	13.3408
28.2478	17993	2	1607.6	804.809	802.804; 803.3062; 803.8069; 804.3073; 804.8086; 805.3087; 805.8079; 806.3076; 806.8063;	502603.8; 368922.1; 1263280.6; 1678584.9; 2313694.2; 1808865.9; 911324.5; 819725.9; 220398.6;	0.0403624; 0.06497511; 0.1407822; 0.1006969; 0.2501129; 0.1879043; 0.1205173; 0.05815629; 0.02141211;	12.7391	5.61631
28.3128	18036	2	1607.6	804.808	802.804; 803.3072; 803.8061; 804.3066; 804.8077; 805.3077; 805.8073; 806.3038; 806.8047; 807.3069;	371031.7; 370760.7; 983586.4; 1260050.2; 2030749.1; 1347256.4; 700962.6; 224557.8; 108747.1; 156154.4;	0.0403624; 0.06497511; 0.1407822; 0.1006969; 0.2501129; 0.1879043; 0.1205173; 0.05815629; 0.02141211; 0.006311748;	11.9733	5.93408
28.3792	18080	2	1607.6	804.808	802.8066; 803.3063; 803.8054; 804.3074; 804.8084; 805.309; 805.8085; 806.3073; 806.8036; 807.3074;	203103.1; 358977.6; 740786.9; 1003367.9; 1555314.8; 1237459.4; 522515.7; 400318; 131003.5; 60929.4;	0.0403624; 0.06497511; 0.1407822; 0.1006969; 0.2501129; 0.1879043; 0.1205173; 0.05815629; 0.02141211; 0.006311748;	10.9934	6.57981
28.3792	18080	2	1247.52	624.768	623.2546; 623.7607; 624.2662; 624.7675; 625.2704; 625.771;	45681.8; 70740.6; 90554.5; 127360.4; 97042.1; 41210.4;	0.07004457; 0.1578447; 0.09024628; 0.2851699; 0.1711771; 0.1059935;	14.7042	4.06956
28.3936	18088	2	1607.6	804.806	802.8055; 803.3083; 803.8053; 804.3031; 804.8057; 805.3054; 805.8088; 806.3066;	381707.6; 723868.4; 1106000.5; 1051984.2; 1714591; 1140399.4; 922593.4; 470224.1;	0.0403624; 0.06497511; 0.1407822; 0.1006969; 0.2501129; 0.1879043; 0.1205173; 0.05815629;	9.91001	6.54094
28.4431	18122	3	3191.28	1064.77	1063.0884; 1063.4299; 1063.7631; 1064.0974; 1064.4313; 1064.7659; 1065.0992; 1065.4338; 1065.7692; 1066.0978;	65817.6; 64363.7; 88652.6; 300152.5; 686069.3; 762972.6; 655001.3; 366878.8; 127187.1; 72266.6;	0.0180677; 0.04122194; 0.08682436; 0.1034128; 0.1645484; 0.1898907; 0.1647233; 0.1136071; 0.06426149; 0.03053707;	13.5194	5.26958
28.5259	18178	2	1607.6	804.809	802.8061; 803.3083; 803.8069; 804.3074; 804.8091; 805.3097; 805.8088; 806.3054; 806.8074;	125499.1; 57550.4; 407070.3; 446956.6; 725842.4; 471167.7; 369239.7; 219323.2; 106342.3;	0.0403624; 0.06497511; 0.1407822; 0.1006969; 0.2501129; 0.1879043; 0.1205173; 0.05815629; 0.02141211;	11.3593	6.50701
28.6613	18270	2	1607.61	804.812	802.8077; 803.3101; 803.8085; 804.3099; 804.8118; 805.3138; 805.8088; 806.3122;	35765.8; 49823.6; 89916.6; 101052.4; 189144.3; 134469.8; 36875.8; 50292.4;	0.0403624; 0.06497511; 0.1407822; 0.1006969; 0.2501129; 0.1879043; 0.1205173; 0.05815629;	12.3059	5.61633
28.7499	18330	3	2607.02	870.015	869.0184; 869.3502; 869.6802; 870.0146; 870.3528; 870.6852; 871.0197; 871.3538;	76896.1; 104816; 128359; 411659.1; 311909; 344521.3; 103435.7; 66991.9;	0.04957857; 0.1037008; 0.1076449; 0.1879907; 0.1967625; 0.153573; 0.09475479; 0.04734912;	14.5368	4.11159
28.7499	18330	2	1302.96	652.485	650.4845; 650.9846; 651.4829; 651.9841; 652.485; 652.9844; 653.486;	88997.6; 77431.8; 261282; 303453.4; 533847.9; 260753.2; 150645.5;	0.04774983; 0.06948439; 0.15555; 0.09199037; 0.2801004; 0.1741081; 0.1077183;	12.838	5.7758
28.9875	18492	2	1541.71	771.864	770.3571; 770.8622; 771.3587; 771.8636; 772.3644; 772.8726;	52945.2; 116278.4; 147029.9; 319353.7; 158651.5; 80051.2;	0.06601056; 0.1438718; 0.09915594; 0.2561069; 0.185552; 0.117716;	13.2919	4.72752
29.1255	18586	3	1497.25	500.09	498.4178; 498.7483; 499.0874; 499.4222; 499.7557; 500.09; 500.426;	34067; 28594.1; 65729.8; 99820.3; 175650.5; 175855.8; 58989.2;	0.04290048; 0.06663462; 0.1459336; 0.09792773; 0.2603084; 0.183597; 0.115945;	14.9338	5.00502
29.1255	18586	2	1540.21	771.113	769.6165; 770.1158; 770.6134; 771.1133; 771.6146; 772.1161;	54085.7; 92702.9; 112337.9; 311906.8; 247051.3; 190320.1;	0.06601056; 0.1438718; 0.09915594; 0.2561069; 0.185552; 0.117716;	12.3804	5.5914
29.171	18617	6	3072.5	513.09	512.4178; 512.5853; 512.7539; 512.9214; 513.0899; 513.2578; 513.4241; 513.5916; 513.7581; 513.9255;	41321.2; 65211.3; 338934.5; 319991.9; 516920.6; 350305.7; 390281.1; 240431.4; 94335.4; 104519.3;	0.01906284; 0.04270471; 0.0897454; 0.104466; 0.1684659; 0.1915027; 0.1630981; 0.1103297; 0.061107; 0.02838672;	14.0999	4.1537
29.171	18617	6	3009.49	502.589	501.586; 501.7558; 501.9211; 502.0881; 502.2554; 502.4222; 502.5887; 502.7571; 502.925; 503.0925; 503.2575;	26611.3; 53340.7; 151351.8; 245336.4; 331785.8; 269408; 436025.8; 218067; 138236; 37883.5; 40358.3;	0.01972591; 0.04367478; 0.09166487; 0.1051084; 0.1710569; 0.192499; 0.1619748; 0.1081717; 0.05906879; 0.02701875; 0.01058533;	13.8664	4.7886
29.2514	18671	6	3073.5	513.257	512.4155; 512.5861; 512.7551; 512.9214; 513.0903; 513.2566; 513.4243; 513.5914; 513.7581; 513.9268;	49573.4; 170739.8; 244130.2; 245532.2; 377708.9; 718030.2; 582343; 182775.7; 158365; 93057.9;	0.01906284; 0.04270471; 0.0897454; 0.104466; 0.1684659; 0.1915027; 0.1630981; 0.1103297; 0.061107; 0.02838672;	14.3985	4.47988
29.3862	18763	2	1540.21	771.114	769.6141; 770.1102; 770.6115; 771.1135; 771.6138; 772.1154;	64350.5; 184257.6; 217373.7; 364353.5; 286564; 243701.3;	0.06601056; 0.1438718; 0.09915594; 0.2561069; 0.185552; 0.117716;	10.4134	6.11372
29.4319	18794	6	3008.49	502.422	501.5856; 501.7573; 501.9223; 502.0888; 502.256; 502.4224; 502.5898; 502.7567; 502.9252; 503.0925; 503.2593;	70793.3; 79444.8; 145420.5; 100957.2; 340057.1; 452271.2; 408625.9; 245299.8; 127159.4; 94098.2; 66011;	0.01972591; 0.04367478; 0.09166487; 0.1051084; 0.1710569; 0.192499; 0.1619748; 0.1081717; 0.05906879; 0.02701875; 0.01058533;	12.3815	5.55344
29.6223	18924	3	1504.25	502.425	501.4179; 501.7503; 502.0894; 502.4246; 502.7543; 503.0895;	145309.5; 120160; 178471; 627322.4; 372670.9; 213826.8;	0.06663106; 0.1459217; 0.09793493; 0.260284; 0.1836085; 0.1159552;	14.7188	4.639
29.6718	18958	3	2852.16	951.727	950.3915; 950.723; 951.0586; 951.3929; 951.727; 952.0605; 952.394; 952.7283; 953.0681;	53350.5; 147861.7; 151985.1; 400787.3; 426632.6; 361167.4; 280658.5; 86730; 179144;	0.04593517; 0.09619577; 0.1063548; 0.1772868; 0.1944972; 0.1590599; 0.1030851; 0.05444894; 0.02401686;	13.113	4.51753
29.8965	19111	2	1539.71	770.862	769.364; 769.8639; 770.3681; 770.8622; 771.3619; 771.8707;	63896.6; 91526.7; 49856.1; 161854.6; 112164.9; 124496;	0.06601056; 0.1438718; 0.09915594; 0.2561069; 0.185552; 0.117716;	12.033	4.89515
29.9366	19138	2	1656.65	829.334	827.3295; 827.8328; 828.3326; 828.832; 829.3338; 829.8346; 830.3356; 830.8342; 831.3304; 831.8366;	442416.8; 429887.8; 1538068; 2008295.8; 3780133; 3750270.2; 2183261.2; 881135.9; 763748.6; 634564;	0.03945934; 0.06429832; 0.1388879; 0.1015073; 0.2465679; 0.1890978; 0.1222789; 0.05981638; 0.02243995; 0.006759393;	12.8302	6.00204
30.0355	19206	2	1657.15	829.584	827.5822; 828.0844; 828.5828; 829.0833; 829.5844; 830.0847; 830.5855; 831.0822; 831.5858; 832.085;	919382.8; 1022437.5; 3481981; 4605371.5; 6626090; 4507636; 1736736.9; 1149250.9; 523025.8; 216343.8;	0.03945934; 0.06429832; 0.1388879; 0.1015073; 0.2465679; 0.1890978; 0.1222789; 0.05981638; 0.02243995; 0.006759393;	14.725	4.88362
30.1699	19295	2	1657.16	829.585	827.5832; 828.0847; 828.5836; 829.0844; 829.5853; 830.086; 830.5866; 831.0858;	334300.3; 185032.1; 1125637; 1236849; 2018604.8; 1445925.5; 826551.4; 358755.2;	0.03945934; 0.06429832; 0.1388879; 0.1015073; 0.2465679; 0.1890978; 0.1222789; 0.05981638;	10.5633	6.90288
30.2194	19329	4	1904.96	477.246	476.489; 476.7384; 476.9908; 477.2463; 477.497; 477.7486;	54276.2; 103864; 60195.5; 139091; 105521.2; 102426.6;	0.06052259; 0.1286668; 0.1053869; 0.2278601; 0.1947245; 0.1317318;	9.21453	5.50476
30.2194	19329	2	1656.66	829.336	827.3344; 827.8352; 828.3348; 828.834; 829.3361; 829.8359; 830.3373; 830.8355; 831.3362; 831.8354;	125357.1; 285860.7; 594612.6; 752202.8; 1474708.8; 1094499.6; 697740.6; 525142.8; 296085.2; 124736.1;	0.03945934; 0.06429832; 0.1388879; 0.1015073; 0.2465679; 0.1890978; 0.1222789; 0.05981638; 0.02243995; 0.006759393;	9.99221	7.48841
30.3039	19386	2	1657.66	829.837	827.3358; 827.836; 828.3318; 828.8346; 829.3364; 829.8371; 830.3381; 830.837;	91037.2; 75434.1; 274491.2; 331811.9; 410698.2; 473449.9; 319870.6; 155841.6;	0.03945934; 0.06429832; 0.1388879; 0.1015073; 0.2465679; 0.1890978; 0.1222789; 0.05981638;	13.6597	5.3156
30.4477	19484	3	2261.97	754.997	753.6643; 753.9954; 754.3317; 754.663; 754.9973; 755.3307; 755.6608;	77114.5; 152708.3; 159263.8; 282586; 385996.9; 160599.4; 103994.4;	0.05480852; 0.1150297; 0.1079061; 0.2051504; 0.1978004; 0.1441616; 0.08259056;	11.4086	4.9652
30.5471	19552	2	1657.15	829.581	828.0807; 828.5801; 829.0798; 829.5809; 830.0818; 830.5815; 831.0799;	92242.2; 180970.5; 276816.3; 538475.2; 286362.3; 244128.3; 120670.8;	0.06429832; 0.1388879; 0.1015073; 0.2465679; 0.1890978; 0.1222789; 0.05981638;	12.2088	5.17147
30.5968	19586	2	1658.15	830.08	828.0769; 828.5797; 829.0793; 829.5803; 830.0798; 830.582; 831.0791;	149545.7; 293156.6; 260855.2; 416325.6; 429550.3; 365822.1; 77610.7;	0.06429832; 0.1388879; 0.1015073; 0.2465679; 0.1890978; 0.1222789; 0.05981638;	11.7578	4.92014
30.696	19654	4	2174.12	544.536	543.7816; 544.0319; 544.2851; 544.5361; 544.7866; 545.0359;	50391.8; 90803.8; 100827.5; 131245.3; 112156.7; 82228.9;	0.05618707; 0.1181919; 0.1075613; 0.2102311; 0.1974644; 0.1413445;	9.98117	4.54029
30.696	19654	3	2565.06	856.028	855.0289; 855.3629; 855.6989; 856.0282; 856.3614; 856.6959; 857.0314;	294768.8; 366626.7; 221241.7; 685917.9; 602791.2; 531284.3; 252424.6;	0.05034005; 0.1052908; 0.1078389; 0.1902986; 0.1971358; 0.1523434; 0.09300134;	10.0619	5.04874
30.8452	19756	4	2619.27	655.826	655.0728; 655.3233; 655.5742; 655.826; 656.079; 656.3299; 656.5804; 656.8315;	32912.6; 32739.5; 41785.2; 113772; 77173.8; 64260.6; 63644.5; 24149.5;	0.04929511; 0.1030974; 0.1076009; 0.187095; 0.1966646; 0.1540545; 0.09541058; 0.04787771;	13.5836	4.07597
31.6742	20322	4	2299.95	575.994	575.2413; 575.4903; 575.7399; 575.9939; 576.2449; 576.4972; 576.7495;	39009.3; 72691.1; 52058.5; 126932.9; 121789.3; 79328.3; 71172.4;	0.0541241; 0.11352; 0.1079487; 0.2028166; 0.1977712; 0.1454671; 0.08419055;	6.8145	7.94615
31.7708	20388	4	2267.95	567.995	567.2386; 567.4913; 567.7426; 567.9951; 568.2463; 568.4968; 568.7475; 568.9983;	38311.4; 561836.4; 739735.7; 1729377.9; 1721471.2; 1131642.9; 566378.9; 135926.3;	0.05480852; 0.1150297; 0.1079061; 0.2051504; 0.1978004; 0.1441616; 0.08259056; 0.03782797;	11.7739	5.44952
31.7708	20388	2	1154.44	578.23	576.2266; 576.7296; 577.2277; 577.7279; 578.2297; 578.7281; 579.2269; 579.7286; 580.2284;	42559.2; 80910; 220918.3; 88325; 286010.7; 149069.6; 38617.9; 58547.1; 63238.6;	0.0514506; 0.07130819; 0.1626686; 0.08678203; 0.2955957; 0.1654708; 0.1021259; 0.04141615; 0.01212694;	14.3057	5.06994
31.8165	20419	3	2267.96	756.994	755.986; 756.3216; 756.6555; 756.9937; 757.3279; 757.6624; 757.9959; 758.3322;	73729.7; 466688.9; 531028; 1581760.9; 1472167.8; 918307.3; 368277.1; 173648.9;	0.05480852; 0.1150297; 0.1079061; 0.2051504; 0.1978004; 0.1441616; 0.08259056; 0.03782797;	13.1107	4.9214
31.8662	20453	3	1783.77	595.597	594.5954; 594.9301; 595.2605; 595.5974; 595.932; 596.2662;	74978.6; 56825.4; 47925.7; 174806.1; 151721.2; 86996;	0.06217906; 0.1330438; 0.1038713; 0.2357419; 0.1925655; 0.1276776;	12.3542	4.88293
32.5291	20905	3	2703.98	902.333	901.3336; 901.6691; 901.9984; 902.3329; 902.6659; 903.0009; 903.3313;	86815.3; 91662.1; 206235.3; 338539.5; 305398.9; 259913.4; 150709.1;	0.04797933; 0.1003616; 0.1072192; 0.1831462; 0.19596; 0.156125; 0.09843253;	8.69562	6.17697
32.5291	20905	2	1696.65	849.332	847.8244; 848.3267; 848.8243; 849.3316; 849.8269; 850.3343;	79461.4; 158913.6; 136108; 265298.4; 200816.3; 55163.5;	0.06352532; 0.1367511; 0.1023833; 0.2426017; 0.1903813; 0.1242617;	11.9253	4.51185
32.6687	21000	3	2649.06	884.028	882.6993; 883.0347; 883.3669; 883.6954; 884.0284; 884.3625; 884.6972; 885.0303;	103036; 170651.5; 138952.3; 273973.3; 328180.9; 280207.1; 149108.9; 62325.4;	0.04900837; 0.1024895; 0.1075498; 0.1861969; 0.1965563; 0.1545358; 0.0960732; 0.04841487;	6.04588	8.67338
32.6687	21000	3	2557.05	853.357	852.3528; 852.6866; 853.0231; 853.3572; 853.6912; 854.0278; 854.3599;	53615.1; 197571.2; 363976.5; 581214.5; 579531.9; 300759.5; 135727.5;	0.05034389; 0.1052991; 0.1078393; 0.190311; 0.1971368; 0.1523367; 0.09299244;	13.3488	4.095
32.9643	21202	2	1330.48	666.245	664.2435; 664.745; 665.2421; 665.7452; 666.2448; 666.7448; 667.2435; 667.7419; 668.2434; 668.743;	164282; 106228.1; 365130; 307812.7; 715294.4; 577222.6; 144741.5; 196540.3; 79642; 74349.5;	0.04667871; 0.06886809; 0.1534379; 0.09333087; 0.2757204; 0.1762532; 0.1095273; 0.04810835; 0.01566509; 0.004039953;	12.643	5.80955
33.0637	21270	2	2340.92	1171.47	1169.9641; 1170.4695; 1170.9606; 1171.4651; 1171.9633; 1172.4662; 1172.9697;	84294.1; 128691.1; 64607; 287542.6; 225445.4; 204225.2; 83158.4;	0.05372965; 0.1126217; 0.10803; 0.2013841; 0.1978429; 0.1462573; 0.08511847;	11.2845	5.04044
33.0637	21270	2	1330.47	666.245	664.2448; 664.7447; 665.243; 665.7449; 666.2446; 666.7447; 667.2433;	46975.6; 94038.8; 219234.2; 200868.4; 554134.7; 341685.4; 102921.9;	0.04667871; 0.06886809; 0.1534379; 0.09333087; 0.2757204; 0.1762532; 0.1095273;	10.9927	6.99302
33.3428	21460	3	2584.11	862.376	861.0378; 861.3726; 861.7045; 862.0414; 862.3763; 862.7144; 863.0484;	160263; 184192.9; 262690.3; 299519.1; 335804.9; 233889.1; 124507.5;	0.04996044; 0.1044761; 0.1077988; 0.1890775; 0.197031; 0.1530064; 0.09388194;	10.9213	4.01694
33.3428	21460	2	1319.06	660.539	659.5386; 660.0407; 660.5395; 661.0407; 661.5414; 662.0449;	776693.8; 262065.2; 1291952.6; 817053.9; 511434.4; 71551.5;	0.1543758; 0.0926519; 0.2777566; 0.1751242; 0.1087977; 0.04743335;	7.3211	7.04161
33.7268	21722	4	2821.21	706.309	705.3071; 705.5599; 705.8054; 706.0598; 706.3092; 706.5606; 706.8094; 707.0619; 707.314;	55925.1; 38346.3; 55727.5; 111872; 222231.7; 185838.2; 121178.4; 71855.6; 65973.2;	0.02159212; 0.04630086; 0.09691758; 0.1065851; 0.1782588; 0.1948614; 0.1586136; 0.1022648; 0.05369046;	13.7398	4.69184
33.7268	21722	2	1591.02	796.517	795.0185; 795.5179; 796.0161; 796.517; 797.0154; 797.5173; 798.0149;	40767; 44183.1; 70532.1; 144457.2; 121336.6; 70981.9; 65967.4;	0.06533826; 0.1419171; 0.1000807; 0.252366; 0.1869421; 0.1195161; 0.05723114;	13.3717	4.88161
33.8764	21820	3	2082.12	695.047	694.041; 694.3796; 694.7151; 695.0465; 695.3798; 695.7129; 696.045; 696.3801;	61529.1; 67861.4; 56055.1; 236823.2; 210889.1; 110615.3; 83367.3; 38436.2;	0.05766084; 0.1216747; 0.1069817; 0.2159808; 0.1967796; 0.1381865; 0.07584991; 0.03298382;	12.8628	4.92797
33.8764	21820	3	1902.78	635.269	634.2688; 634.6015; 634.9324; 635.2686; 635.6032; 635.936; 636.2731;	58763.4; 61859.6; 55624.3; 189433.5; 107108; 75888.7; 75957.2;	0.06052647; 0.1286771; 0.1053834; 0.2278785; 0.1947195; 0.1317223; 0.0690171;	14.0442	4.23254
33.9253	21853	3	2030.1	677.707	676.3727; 676.7062; 677.0357; 677.3713; 677.7065; 678.041;	45453.2; 100672.3; 168275.1; 259063.3; 272383.7; 108116;	0.05836016; 0.123318; 0.1067161; 0.2186826; 0.1964755; 0.136684;	12.319	4.8241
34.0233	21919	1	1061.34	1062.35	1059.3467; 1060.3494; 1061.3523; 1062.351; 1063.3514; 1064.3492;	127561.3; 210111.3; 255158.3; 462217.9; 231325.1; 136474.2;	0.0723687; 0.1674413; 0.08286768; 0.3064446; 0.1587926; 0.09874153;	12.5005	5.16258
34.2194	22051	3	2598.65	867.223	865.8938; 866.2255; 866.5579; 866.8895; 867.2234; 867.5571; 867.8909;	98126; 86633.8; 98087.1; 171167.8; 222342.4; 128529.2; 90642.8;	0.04958238; 0.103709; 0.1076455; 0.1880028; 0.1967639; 0.1535665; 0.09474596;	10.4238	4.83258
34.3191	22119	1	716.507	717.514	714.5139; 715.5112; 716.5087; 717.5138; 718.5168; 719.5183;	41851.1; 51440.5; 31512.2; 105967.9; 36965.6; 30314.9;	0.07588761; 0.1888511; 0.06232406; 0.3584913; 0.1222313; 0.08686616;	10.0008	6.30627
34.4189	22187	3	2598.65	867.222	865.8873; 866.2241; 866.5555; 866.8882; 867.2224; 867.5562; 867.8885;	37921.7; 159836.6; 112934.9; 211424.1; 252194.2; 138775.3; 76324.3;	0.04958238; 0.103709; 0.1076455; 0.1880028; 0.1967639; 0.1535665; 0.09474596;	10.0451	4.87833
34.5185	22255	3	2598.64	867.222	865.8874; 866.2221; 866.5563; 866.8943; 867.2217; 867.5542; 867.8902;	48673.9; 126507.6; 133760.9; 170957.6; 298480.2; 168640.8; 99396.9;	0.04958238; 0.103709; 0.1076455; 0.1880028; 0.1967639; 0.1535665; 0.09474596;	11.3318	4.70967
34.614	22320	2	1180.53	591.271	589.2527; 589.7575; 590.2577; 590.765; 591.2707; 591.7714; 592.2727;	36349.8; 33150.7; 169853.9; 30440.9; 263334.2; 84815; 85361.4;	0.05080921; 0.07094727; 0.161415; 0.08760589; 0.2929738; 0.1667815; 0.1032227;	14.2124	5.30172
34.6638	22354	3	2004.07	669.031	668.0273; 668.363; 668.6995; 669.031; 669.3647; 669.7007; 670.0387;	81574.2; 110345.1; 116750; 368552.4; 257022.7; 176942.2; 39809.1;	0.05865062; 0.1240471; 0.1065208; 0.2199471; 0.196211; 0.1360129; 0.07349829;	12.6219	4.8547
34.7538	22415	2	2061.11	1031.56	1030.061; 1030.5559; 1031.0594; 1031.5621; 1032.0585; 1032.559;	87857.2; 84434.1; 85126; 168067.6; 151650.2; 94605.9;	0.05806535; 0.1225841; 0.1069034; 0.2174178; 0.196726; 0.1373595;	9.17755	5.4657
34.7538	22415	2	1456.62	729.317	727.8165; 728.3143; 728.8145; 729.3168; 729.819; 730.3185;	60276.5; 45590.4; 49534; 140437.1; 64013.7; 63031.2;	0.06728958; 0.1479431; 0.09686062; 0.2642668; 0.1819533; 0.1141308;	14.4	4.05419
34.9952	22580	2	2843.14	1422.58	1420.5756; 1421.0736; 1421.5813; 1422.0742; 1422.5768; 1423.0791; 1423.5802; 1424.0798;	249458.6; 166045.2; 192165.3; 723075.6; 829779.4; 595931.3; 334687.9; 108156.4;	0.04593886; 0.09620331; 0.1063563; 0.1772975; 0.1944998; 0.1590546; 0.1030767; 0.05444165;	14.2103	4.16842
35.0448	22614	1	554.452	555.46	552.4545; 553.4583; 554.4585; 555.4595; 556.4644; 557.4686;	73461.6; 227375.2; 36191.7; 587972.6; 31839.4; 22392.1;	0.07682574; 0.1995506; 0.05026435; 0.3866265; 0.09970398; 0.08355749;	14.8602	5.17516
35.1901	22713	1	867.56	868.567	865.5588; 866.5616; 867.558; 868.5671; 869.5717; 870.569;	41757.8; 103133.3; 71122.4; 242377.5; 103200.4; 64042.2;	0.07455789; 0.1789951; 0.07244711; 0.3337595; 0.1405876; 0.09148067;	6.35867	11.1875
35.2399	22747	2	2439	1220.51	1218.9926; 1219.4972; 1220.0001; 1220.5072; 1221.0088; 1221.5099; 1222.0105; 1222.5118;	176367.3; 321089.3; 154200.6; 650931.2; 546905.4; 417322.1; 213970.3; 91223.8;	0.05207881; 0.108985; 0.1081005; 0.195774; 0.1977358; 0.1493611; 0.08897498; 0.04267469;	10.3585	5.33664
35.4681	22902	2	2681.09	1341.55	1339.5485; 1340.0529; 1340.5559; 1341.0461; 1341.5498; 1342.0504; 1342.5499;	144878.6; 93418.1; 127050.5; 263735.2; 386342.7; 220759.4; 131249.7;	0.04825983; 0.100949; 0.10729; 0.1840014; 0.1960949; 0.1556744; 0.09778712;	13.6868	4.06657
35.8575	23168	4	2949.11	738.284	737.0322; 737.2819; 737.5309; 737.7837; 738.0325; 738.2839; 738.534; 738.7841; 739.0352;	25084.1; 25470.5; 36917.4; 125441.7; 164932; 211546.7; 147424; 74308.4; 66785.2;	0.02021922; 0.04439121; 0.09308425; 0.1055675; 0.1729766; 0.1932164; 0.1611236; 0.1065726; 0.05757271;	12.0121	5.70453
35.9073	23202	3	2344.12	782.379	780.7075; 781.0497; 781.3772; 781.7081; 782.0444; 782.379; 782.7121; 783.0472;	34938.1; 66381.2; 40889.2; 50133; 126104.7; 152474.8; 108417.3; 60216;	0.02743503; 0.0534434; 0.1119739; 0.1080805; 0.2003572; 0.1978818; 0.1468247; 0.08579099;	13.3702	4.83016
35.9073	23202	2	2480.01	1241.01	1239.509; 1240.0044; 1240.5099; 1241.0115; 1241.5101; 1242.0155; 1242.5145;	77088.9; 118979.8; 114676.1; 159538.8; 149119.4; 118998.7; 73653.8;	0.05140154; 0.1075475; 0.1079995; 0.1936452; 0.1975014; 0.1505272; 0.09054378;	9.71403	4.42266
36.0565	23304	3	3421.34	1141.45	1139.7797; 1140.1143; 1140.4479; 1140.7812; 1141.1183; 1141.4534; 1141.7869; 1142.1206; 1142.4561; 1142.7891;	163898.6; 248860.3; 438196.3; 305330.7; 1247234.4; 1386104.4; 1268582.9; 856208.1; 628450.2; 281146.3;	0.01600943; 0.03795944; 0.08048589; 0.1005786; 0.1562209; 0.1856961; 0.1676245; 0.1206517; 0.07148391; 0.03570918;	10.7692	6.18841
36.156	23372	2	1966.6	984.309	982.8073; 983.3066; 983.8073; 984.3088; 984.8087; 985.3092; 985.8105; 986.3099;	120105.5; 232723; 516508.3; 682122.2; 630223.2; 315203.6; 200983.4; 125064.7;	0.0594426; 0.1259611; 0.106116; 0.2231707; 0.1957031; 0.1342445; 0.0716145; 0.03004164;	13.599	4.43885
36.2058	23406	3	3421.34	1141.45	1139.7827; 1140.1168; 1140.4487; 1140.7834; 1141.1184; 1141.4528; 1141.7867; 1142.1211; 1142.4563; 1142.7898;	67393.9; 250367.1; 157657.3; 263128.2; 452995.2; 862558.9; 556788.6; 383564.2; 214001.8; 151861.3;	0.01600943; 0.03795944; 0.08048589; 0.1005786; 0.1562209; 0.1856961; 0.1676245; 0.1206517; 0.07148391; 0.03570918;	13.9904	4.55605
36.2058	23406	3	2310.12	771.047	769.7085; 770.0436; 770.3818; 770.7123; 771.0466; 771.3805; 771.7157;	192126.7; 266973.1; 279355; 776178.3; 857475.6; 343940; 145313.3;	0.05412019; 0.1135111; 0.1079495; 0.2028024; 0.1977719; 0.1454749; 0.08419974;	14.636	4.04278
36.3051	23474	3	2519.15	840.722	839.7209; 840.0544; 840.3913; 840.7223; 841.0583; 841.3947; 841.7264;	73083.1; 63995.3; 140246.9; 182705.5; 152201.7; 158728.2; 105124.6;	0.0510116; 0.1066984; 0.10799; 0.1923517; 0.1974391; 0.1512365; 0.09145191;	11.93	4.33667
36.3051	23474	3	2191.97	731.664	730.6631; 730.9954; 731.3315; 731.6642; 731.9989; 732.3337;	115904.2; 121993; 121796.7; 208766.4; 190730.8; 158256.3;	0.05589169; 0.1174914; 0.1076812; 0.2090713; 0.1976082; 0.1419785;	9.25503	5.17925
36.3051	23474	2	2062.1	1032.06	1030.5526; 1031.0502; 1031.559; 1032.0575; 1032.5546; 1033.056;	78126.1; 90362.2; 130905.9; 177304.3; 134688.4; 101288.8;	0.05806143; 0.1225744; 0.1069057; 0.2174012; 0.1967291; 0.1373684;	11.6451	4.13548
36.3533	23507	2	2062.1	1032.06	1030.5543; 1031.0521; 1031.5604; 1032.0588; 1032.5538; 1033.0532;	99000.3; 74579.2; 103850.9; 189515.6; 155212.9; 130372.1;	0.05806143; 0.1225744; 0.1069057; 0.2174012; 0.1967291; 0.1373684;	11.1415	4.70187
36.4943	23603	3	2401.18	801.399	800.3954; 800.733; 801.0668; 801.399; 801.7333; 802.067; 802.4018;	58167.8; 133834.7; 66311.8; 403863.4; 399285.7; 290560.4; 152371.9;	0.05275613; 0.1104879; 0.1080495; 0.1981094; 0.1977455; 0.1480727; 0.08739053;	14.0056	4.59572
36.5439	23637	3	2695.99	899.672	898.6786; 899.0053; 899.3382; 899.6718; 900.0035; 900.3392; 900.6742;	47974.4; 63347.3; 57519.7; 182227.5; 151108.9; 141372.4; 81245.3;	0.04825606; 0.1009411; 0.107289; 0.1839899; 0.1960931; 0.1556805; 0.09779581;	9.71918	5.74134
36.6379	23701	3	2997.23	1000.08	998.4251; 998.7512; 999.0895; 999.4223; 999.7512; 1000.0846; 1000.4189; 1000.7528; 1001.088; 1001.4202; 1001.7573;	66253.9; 291157.2; 330341.4; 234042; 754466.3; 965163.2; 765516.2; 422117.7; 128648.1; 131871.4; 68034.1;	0.01972847; 0.04367837; 0.09167206; 0.1051104; 0.1710667; 0.1925022; 0.1619702; 0.1081637; 0.05906142; 0.02701394; 0.01058287;	11.6768	5.59233
36.6379	23701	2	2062.09	1032.05	1030.5546; 1031.0573; 1031.5592; 1032.0544; 1032.5546; 1033.0553;	92141; 126415.8; 124229.6; 302560.9; 165144.4; 145220.8;	0.05806143; 0.1225744; 0.1069057; 0.2174012; 0.1967291; 0.1373684;	11.7577	4.49675
36.7373	23769	3	2665.22	889.415	888.0709; 888.4091; 888.7432; 889.0793; 889.4146; 889.748; 890.0825;	59484.1; 101642.7; 64776.5; 215277.8; 248668.3; 217350.2; 75810.2;	0.04863245; 0.1016966; 0.1074726; 0.1850322; 0.1963995; 0.1551575; 0.09694067;	11.4143	5.05111
36.983	23937	3	2151.92	718.314	717.3066; 717.641; 717.9757; 718.3145; 718.6501; 718.9822; 719.3147;	63933.9; 86478.5; 89845.8; 143286.8; 121583.6; 82388.5; 52044.9;	0.05657504; 0.1191191; 0.1073903; 0.2117762; 0.1972538; 0.1405036; 0.07842088;	8.13541	5.86433
37.0825	24005	4	2640.37	661.099	660.3444; 660.5934; 660.8475; 661.0988; 661.3505; 661.6021; 661.8533;	42405.8; 55521.2; 115190.7; 303799.4; 264090.4; 234385.6; 179746.8;	0.04901217; 0.1024976; 0.1075506; 0.1862087; 0.1965578; 0.1545295; 0.09606443;	13.2379	4.70974
37.2313	24107	2	1639.68	820.846	819.3485; 819.8489; 820.3455; 820.8458; 821.3458; 821.8436;	66669.9; 73484.4; 70999; 228311; 214932.1; 73933.6;	0.0645738; 0.1397257; 0.1010766; 0.2482081; 0.1884317; 0.121533;	13.4981	4.78432
37.2796	24140	4	1791.92	448.987	447.9751; 448.2298; 448.4823; 448.7358; 448.9874; 449.2389;	27255; 56529.2; 37937.7; 69061.5; 90867.4; 43278.2;	0.06217524; 0.1330331; 0.1038757; 0.2357221; 0.192572; 0.1276873;	11.4686	4.80289
37.6468	24390	3	3201.31	1068.11	1066.1122; 1066.446; 1066.7798; 1067.1115; 1067.4434; 1067.7783; 1068.1122; 1068.446; 1068.7805; 1069.1166; 1069.4603; 1069.7933;	189371.5; 197741.8; 341225.1; 237537.7; 881455.9; 983274.6; 1047384.4; 683391.1; 272312; 184837.3; 136995.9; 60902.4;	0.01786198; 0.04088695; 0.08617909; 0.1031033; 0.1637117; 0.1894353; 0.1650016; 0.1143278; 0.06501208; 0.03107965; 0.01276137; 0.004585765;	12.2461	5.50185
37.7435	24456	2	2062.09	1032.05	1030.5502; 1031.0551; 1031.5601; 1032.0529; 1032.5537; 1033.0514; 1033.5513;	127095.9; 134224.6; 94834.7; 255237.5; 198666.6; 130045.4; 79618.9;	0.05806143; 0.1225744; 0.1069057; 0.2174012; 0.1967291; 0.1373684; 0.0749108;	10.3445	4.87487
37.7931	24490	3	2626.09	876.37	875.0334; 875.3602; 875.6956; 876.0314; 876.3701; 876.7039; 877.0385;	63259.1; 104745.5; 177109.7; 196156.4; 254475.8; 143489.7; 90915.5;	0.04929511; 0.1030974; 0.1076009; 0.187095; 0.1966646; 0.1540545; 0.09541058;	10.3248	4.72208
37.8373	24520	3	2920.19	974.404	972.7402; 973.0765; 973.4092; 973.7436; 974.076; 974.4044; 974.7388; 975.0712; 975.4056;	41357.6; 124130.3; 180100.3; 160645; 167666.2; 277717.3; 196768.9; 127970.1; 72234.4;	0.02061605; 0.04493265; 0.09417927; 0.1058321; 0.1745006; 0.1936498; 0.1603886; 0.105348; 0.05648222;	13.284	4.03072
37.8373	24520	3	2067.11	690.043	689.0486; 689.3775; 689.7147; 690.0426; 690.3772; 690.712;	51304.5; 75878.7; 69759.7; 218421.9; 125275.3; 158453.3;	0.05806143; 0.1225744; 0.1069057; 0.2174012; 0.1967291; 0.1373684;	13.9017	4.32298
37.8373	24520	2	2031.63	1016.82	1014.8245; 1015.3209; 1015.8187; 1016.3215; 1016.821; 1017.3214; 1017.8205; 1018.3219; 1018.8228;	80147.4; 65569.9; 410297.9; 402035.8; 693936.1; 428996.5; 300426.5; 150130.5; 66987.5;	0.03227202; 0.05836016; 0.123318; 0.1067161; 0.2186826; 0.1964755; 0.136684; 0.07419532; 0.03181276;	12.8864	5.38369
38.0142	24640	2	2031.12	1016.57	1014.5682; 1015.0705; 1015.5682; 1016.0685; 1016.569; 1017.0699; 1017.5705; 1018.0699; 1018.5684; 1019.0667; 1019.577;	182630.6; 197049.5; 1362532.1; 2157099.2; 3412764.5; 2393781.2; 1807268.2; 868596.8; 522207.5; 454074; 121314.2;	0.03227202; 0.05836016; 0.123318; 0.1067161; 0.2186826; 0.1964755; 0.136684; 0.07419532; 0.03181276; 0.01112566; 0.003278038;	12.8701	5.8119
38.0637	24674	3	2925.32	976.113	974.4432; 974.7792; 975.1125; 975.447; 975.7783; 976.1126; 976.4461; 976.7809; 977.1153;	366047; 652069.1; 797004.9; 543891.1; 1352176; 2315688.5; 1401160.8; 1048856.4; 375057.1;	0.02061605; 0.04493265; 0.09417927; 0.1058321; 0.1745006; 0.1936498; 0.1603886; 0.105348; 0.05648222;	13.62	4.65808
38.0637	24674	3	2298.07	767.03	765.694; 766.0278; 766.3616; 766.696; 767.0302; 767.3648; 767.6979; 768.0335;	985381.9; 1832703.9; 1051308.4; 2245707.2; 3013652.2; 1735927.4; 706112.1; 458724.8;	0.0541241; 0.11352; 0.1079487; 0.2028166; 0.1977712; 0.1454671; 0.08419055; 0.03904137;	11.0131	4.65543
38.144	24728	4	2166.84	542.717	541.9632; 542.2147; 542.4657; 542.7167; 542.9659; 543.2159;	31340.1; 45149.9; 40455.9; 68454.1; 58505.8; 61705.4;	0.05618707; 0.1181919; 0.1075613; 0.2102311; 0.1974644; 0.1413445;	9.45192	5.20838
38.2433	24796	2	1733.03	867.524	866.0294; 866.5266; 867.0279; 867.5237; 868.0248; 868.5286;	166730.1; 205819.5; 101651.4; 448640.4; 368634.6; 97796.8;	0.06296097; 0.1351135; 0.1031408; 0.2394767; 0.1915285; 0.1257443;	14.423	4.00189
38.4893	24964	5	2814.27	563.861	562.86; 563.0633; 563.2632; 563.4642; 563.6609; 563.8612; 564.0615; 564.2618; 564.4623; 564.6624; 564.8635;	56492.2; 1292377.4; 1965410.4; 1396683; 4406406.5; 6496192; 5684858.5; 3279986; 1787870.2; 412502.8; 233201.9;	0.02166479; 0.04639608; 0.09711283; 0.1066217; 0.1785356; 0.1949245; 0.1584733; 0.1020476; 0.05350356; 0.02340186; 0.008740389;	13.8644	5.17813
38.5817	25027	4	2814.27	704.576	703.0721; 703.326; 703.5777; 703.8284; 704.0789; 704.326; 704.5759; 704.8258; 705.0764; 705.3269; 705.5777; 705.8279;	74135.4; 100022.9; 3031107.8; 4763274; 3562125.2; 5695557; 7420398.5; 6406034.5; 3177052; 1187753.1; 756664.3; 113474.5;	0.00278553; 0.02166479; 0.04639608; 0.09711283; 0.1066217; 0.1785356; 0.1949245; 0.1584733; 0.1020476; 0.05350356; 0.02340186; 0.008740389;	10.3161	7.03901
38.7572	25146	2	2044.08	1023.05	1021.5532; 1022.0558; 1022.5547; 1023.0467; 1023.55; 1024.0529; 1024.553;	54018.9; 98866.5; 191759; 270477.2; 259857.1; 165952.2; 101270.4;	0.05835624; 0.1233083; 0.1067185; 0.2186658; 0.1964788; 0.136693; 0.07420469;	10.1837	5.85278
38.807	25180	3	2051.12	684.714	683.7158; 684.0446; 684.3827; 684.7141; 685.045; 685.3792;	50258.9; 57400.2; 139645; 249490.2; 235308.1; 101000.6;	0.05806535; 0.1225841; 0.1069034; 0.2174178; 0.196726; 0.1373595;	14.0792	4.40201
39.4946	25650	3	2004.07	669.029	668.0385; 668.3665; 668.7006; 669.0293; 669.3656; 669.7006;	107685.1; 88914.2; 53414.2; 206924.5; 189511.6; 117134.1;	0.05865062; 0.1240471; 0.1065208; 0.2199471; 0.196211; 0.1360129;	12.7679	4.33287
39.4946	25650	2	1754.04	878.029	876.5291; 877.0328; 877.5357; 878.0291; 878.533; 879.0365; 879.5314; 880.0335;	102415.6; 114980.6; 79674.8; 227896.9; 141504.8; 146585.6; 95343.3; 52143.7;	0.06295718; 0.1351027; 0.1031456; 0.2394562; 0.1915357; 0.1257541; 0.06312308; 0.02448791;	12.9064	4.33786
39.4946	25650	2	1733.03	867.524	866.0204; 866.5278; 867.0275; 867.524; 868.0264; 868.5269;	151226; 123321.5; 101914.2; 311820.7; 264030.3; 127823.4;	0.06296097; 0.1351135; 0.1031408; 0.2394767; 0.1915285; 0.1257443;	11.7984	4.79622
39.5442	25684	3	3236.36	1079.8	1078.1139; 1078.4487; 1078.7848; 1079.1193; 1079.4613; 1079.7952; 1080.1311; 1080.4646; 1080.8019; 1081.1326;	140453.6; 193849.2; 333674.9; 199802.5; 886493.2; 946168.9; 692912.9; 717929.7; 307522.5; 124966;	0.01763057; 0.04053849; 0.08549397; 0.1028455; 0.1627955; 0.189044; 0.1653694; 0.1150943; 0.06575927; 0.03159446;	12.727	5.19861
39.7926	25854	2	2062.1	1032.06	1030.0516; 1030.5569; 1031.0599; 1031.5596; 1032.0586; 1032.5551; 1033.052;	60424.1; 135836.6; 129305.1; 167214.3; 242340.8; 123579.9; 116281.1;	0.05806143; 0.1225744; 0.1069057; 0.2174012; 0.1967291; 0.1373684; 0.0749108;	12.3869	4.42359
39.7926	25854	2	1500.66	751.335	749.3345; 749.8346; 750.334; 750.8344; 751.3352; 751.8359; 752.3367; 752.8367; 753.3348; 753.8357;	105326.2; 293868.2; 676757.4; 791887.9; 1035677; 913251.4; 366128.7; 236751.2; 110825.1; 108040.9;	0.04290048; 0.06663462; 0.1459336; 0.09792773; 0.2603084; 0.183597; 0.115945; 0.05394292; 0.01894245; 0.00530441;	13.8539	5.23071
39.9061	25930	5	3001.31	601.27	600.271; 600.4686; 600.6699; 600.8694; 601.0699; 601.2697; 601.4711; 601.6702; 601.8713; 602.0721;	37920.3; 99475; 113149; 96300.8; 207114.2; 248561.2; 168078.3; 133296.8; 50329.8; 45374.6;	0.01972847; 0.04367837; 0.09167206; 0.1051104; 0.1710667; 0.1925022; 0.1619702; 0.1081637; 0.05906142; 0.02701394;	9.27677	6.32384
39.9061	25930	2	2062.1	1032.06	1030.554; 1031.0594; 1031.5586; 1032.059; 1032.5562; 1033.0509;	183273.2; 187207.4; 120319; 285945; 277860.8; 194385;	0.05806143; 0.1225744; 0.1069057; 0.2174012; 0.1967291; 0.1373684;	11.8694	4.05001
39.953	25962	2	2062.09	1032.05	1030.5526; 1031.0585; 1031.5586; 1032.0537; 1032.556; 1033.0519;	103375; 142045; 79014.1; 210458.8; 183612.4; 134040.4;	0.05806143; 0.1225744; 0.1069057; 0.2174012; 0.1967291; 0.1373684;	9.19056	5.33592
39.996	25991	3	2300.09	767.703	766.3695; 766.7004; 767.0388; 767.3685; 767.7029; 768.0355; 768.3661; 768.7015;	55851.7; 50610.4; 61392.9; 46655.8; 157337.6; 121294.5; 108135.7; 46561.1;	0.02808485; 0.0541241; 0.11352; 0.1079487; 0.2028166; 0.1977712; 0.1454671; 0.08419055;	12.9209	4.81984
40.0722	26042	2	2062.1	1032.06	1030.5543; 1031.0562; 1031.5618; 1032.0558; 1032.5576; 1033.0529;	101875.8; 128071.6; 140850.6; 249617.3; 230275.4; 99715.5;	0.05806143; 0.1225744; 0.1069057; 0.2174012; 0.1967291; 0.1373684;	9.76988	5.17518
40.1718	26110	4	5018.02	1255.51	1254.0118; 1254.2623; 1254.5122; 1254.7627; 1255.0105; 1255.2615; 1255.5111; 1255.7622; 1256.0118; 1256.2626; 1256.5148; 1256.7623;	147782.4; 101683.8; 235369.5; 369530.5; 651670.1; 789766.2; 920111.4; 653972.5; 662659.2; 412507; 85937.6; 105538.5;	0.007530982; 0.02143009; 0.04867456; 0.07617322; 0.1143183; 0.151933; 0.1661917; 0.1495098; 0.1128402; 0.0729352; 0.04109743; 0.02049361;	7.75115	7.08723
40.3154	26208	4	5017.02	1255.26	1254.0157; 1254.2666; 1254.5164; 1254.7638; 1255.0128; 1255.2633; 1255.5134; 1255.7644; 1256.0137; 1256.2645; 1256.5153; 1256.7657;	67086; 64886.9; 183122.2; 286015.9; 685267.3; 916423.5; 828902.6; 710390.9; 512555.9; 229140.8; 111081.3; 102561.8;	0.007530982; 0.02143009; 0.04867456; 0.07617322; 0.1143183; 0.151933; 0.1661917; 0.1495098; 0.1128402; 0.0729352; 0.04109743; 0.02049361;	9.69903	5.80126
40.3154	26208	4	2276.67	570.176	569.4241; 569.6742; 569.926; 570.1756; 570.4276; 570.6769; 570.9251;	20708.8; 34637.3; 26064.9; 124518.7; 116071.4; 64639.5; 40318.6;	0.05451747; 0.1143583; 0.1079854; 0.2040663; 0.1978822; 0.1447596; 0.08327706;	14.0537	4.57321
40.3154	26208	3	2083.1	695.375	694.3826; 694.7103; 695.0459; 695.3751; 695.7108; 696.0449; 696.3782;	41747.4; 112657.6; 126066.6; 320860.9; 296132.3; 248544.5; 117045.2;	0.05756426; 0.1214379; 0.1070361; 0.2155775; 0.1968506; 0.1384033; 0.07608055;	10.0888	6.39886
40.4081	26271	2	1999.06	1000.54	999.0322; 999.5347; 1000.0433; 1000.5364; 1001.0427; 1001.541;	98776.4; 91120.8; 88068.5; 345999; 234454.2; 134690.7;	0.05903678; 0.1250253; 0.1062455; 0.2216551; 0.1958337; 0.1351127;	14.0256	4.33316
40.4578	26305	3	3286.25	1096.43	1094.7416; 1095.0769; 1095.4148; 1095.7573; 1096.09; 1096.4255; 1096.76; 1097.0939; 1097.4299; 1097.7615; 1098.0914; 1098.421;	113320.5; 125744; 139380.9; 328289.1; 440834; 554024.3; 338648.8; 234898.8; 107301.3; 100798.6; 57441; 97473.5;	0.01709917; 0.03970061; 0.08386479; 0.1021298; 0.1606526; 0.1879815; 0.1661318; 0.1169087; 0.06760731; 0.03291103; 0.01377367; 0.005048102;	13.2863	4.52701
40.4578	26305	3	2185.96	729.659	728.6544; 728.9871; 729.3225; 729.6594; 729.9946; 730.3274;	49984.1; 77607.7; 72726.8; 179799.8; 126498.9; 77216.6;	0.05589562; 0.1175006; 0.1076797; 0.2090865; 0.1976065; 0.1419702;	9.57193	5.51482
40.5504	26368	3	2447.11	816.712	815.3692; 815.7027; 816.0376; 816.3752; 816.7115; 817.0458; 817.3796; 817.7108;	83089.7; 163474.9; 105446.7; 160325.1; 215531.6; 150977.4; 83138; 44138;	0.05198062; 0.1088195; 0.1079884; 0.1956005; 0.1975565; 0.1494539; 0.08919251; 0.04288807;	11.0623	4.16589
40.8226	26553	3	2954.5	985.839	984.175; 984.5077; 984.8385; 985.176; 985.5044; 985.8394; 986.1735; 986.5067; 986.8413;	100621.6; 96159.7; 163322.1; 153398.2; 448482; 571422.9; 395397.4; 262823.5; 146680.8;	0.02021922; 0.04439121; 0.09308425; 0.1055675; 0.1729766; 0.1932164; 0.1611236; 0.1065726; 0.05757271;	10.474	6.44762
40.8226	26553	2	2039.07	1020.54	1019.0427; 1019.5539; 1020.0471; 1020.543; 1021.0415; 1021.5456; 1022.0417;	123163.6; 96798.1; 227646.2; 345088.2; 289166.1; 142700.7; 94199.4;	0.05835624; 0.1233083; 0.1067185; 0.2186658; 0.1964788; 0.136693; 0.07420469;	13.8105	4.05837
40.8226	26553	1	1022.04	1023.05	1019.0427; 1020.0471; 1021.0415; 1022.0417; 1023.0477; 1024.0494; 1025.0479;	123163.6; 227646.2; 289166.1; 94199.4; 429386.4; 255545.8; 107221.6;	0.05515552; 0.07276867; 0.1696049; 0.08090056; 0.3115815; 0.1553355; 0.09742867;	12.9273	5.08109
40.8641	26581	1	697.045	698.052	694.0456; 695.046; 696.0428; 697.0488; 698.0524; 699.0554; 700.0544;	170884.5; 118651.4; 304697.8; 75069.4; 428759.6; 169755.2; 97737.1;	0.06642304; 0.07599597; 0.1901405; 0.06086405; 0.3618915; 0.119494; 0.08649255;	10.8846	6.21878
41.2717	26848	3	2954.5	985.839	984.1746; 984.5062; 984.8395; 985.1746; 985.5053; 985.8394; 986.1735; 986.5079; 986.8425; 987.1774; 987.5071;	125871.4; 205914; 411678.5; 649186.1; 1982140.4; 2152518.5; 1393360.5; 896729.5; 310918.8; 162917; 76357.4;	0.02021922; 0.04439121; 0.09308425; 0.1055675; 0.1729766; 0.1932164; 0.1611236; 0.1065726; 0.05757271; 0.0260229; 0.0100655;	13.9881	5.14541
41.3492	26899	1	689.036	690.043	687.0425; 688.0419; 689.0397; 690.0434; 691.0433; 692.0425;	111232.9; 230698.8; 113555.8; 503274.7; 141683.3; 74279.8;	0.07603063; 0.1905643; 0.06038237; 0.3630112; 0.1185897; 0.08637334;	6.11002	11.49
41.3899	26926	3	2289.1	764.042	762.7106; 763.0376; 763.3705; 763.7059; 764.0415; 764.3718; 764.7077;	48511.4; 66073.1; 58647.6; 94783; 135987.5; 75160.2; 50792.9;	0.05451747; 0.1143583; 0.1079854; 0.2040663; 0.1978822; 0.1447596; 0.08327706;	9.989	5.24715
41.4772	26985	3	1981.04	661.355	660.3527; 660.6906; 661.0264; 661.3546; 661.6885; 662.0236;	61984.9; 85305.3; 129412.8; 421676.9; 316647.1; 252981;	0.05915273; 0.1252195; 0.1063371; 0.2218657; 0.1960091; 0.1349297;	14.0467	4.7931
41.5228	27016	3	1981.04	661.355	660.3527; 660.6894; 661.0255; 661.355; 661.6895; 662.0244;	92469.8; 149866.4; 221666.3; 594912; 438814.3; 235530;	0.05915273; 0.1252195; 0.1063371; 0.2218657; 0.1960091; 0.1349297;	12.6148	5.04565
41.6597	27109	1	1022.04	1023.05	1020.0466; 1021.0426; 1022.0507; 1023.049; 1024.0541; 1025.0538;	235755.1; 211291; 145889.9; 594934.7; 311991.2; 113810.2;	0.07276867; 0.1696049; 0.08090056; 0.3115815; 0.1553355; 0.09742867;	12.1155	5.17133
41.7054	27140	4	5018.02	1255.51	1254.0082; 1254.2621; 1254.5116; 1254.7633; 1255.0115; 1255.262; 1255.5116; 1255.7626; 1256.0123; 1256.2631; 1256.5101; 1256.7488;	98882; 144433.6; 416489.8; 578298.1; 1252634.1; 1717256.5; 2000929.2; 1735283.6; 969757; 507592.4; 368434.4; 830327.8;	0.007530982; 0.02143009; 0.04867456; 0.07617322; 0.1143183; 0.151933; 0.1661917; 0.1495098; 0.1128402; 0.0729352; 0.04109743; 0.02049361;	12.4939	4.72598
41.7551	27174	2	2954.49	1478.25	1475.7592; 1476.2611; 1476.7539; 1477.2568; 1477.7523; 1478.2533; 1478.7551; 1479.2572; 1479.7585;	145810.1; 283138.9; 252795.2; 698560.2; 1202564.5; 1255793; 746139.6; 603932.1; 151424;	0.02021922; 0.04439121; 0.09308425; 0.1055675; 0.1729766; 0.1932164; 0.1611236; 0.1065726; 0.05757271;	12.5528	5.24946
42.0383	27367	2	1708.64	855.325	853.3268; 853.8243; 854.3269; 854.8225; 855.3252; 855.8259;	92907.9; 80736.2; 117222.7; 177676.2; 182241.9; 111472.9;	0.06352156; 0.1367401; 0.1023885; 0.2425807; 0.1903892; 0.1242716;	12.4509	4.4893
42.0383	27367	1	953.648	954.655	951.6369; 952.6459; 953.6516; 954.6553; 955.6602; 956.6584;	87321.8; 104474; 102761.8; 236060.1; 84844.8; 114876.4;	0.07353757; 0.1735364; 0.07741661; 0.3208081; 0.1492711; 0.09490443;	14.2293	4.43335
42.2274	27496	2	2954.5	1478.26	1475.7585; 1476.2614; 1476.761; 1477.2609; 1477.7584; 1478.2592; 1478.7604; 1479.2614; 1479.7609; 1480.2633;	150030; 682465.6; 1001440.6; 1533497; 4037890.5; 4469877.5; 3153088.2; 1650785.2; 743252.1; 299241.7;	0.02021922; 0.04439121; 0.09308425; 0.1055675; 0.1729766; 0.1932164; 0.1611236; 0.1065726; 0.05757271; 0.0260229;	12.0438	5.8219
42.3227	27561	2	1534.08	768.047	766.0447; 766.5457; 767.0437; 767.5442; 768.0466; 768.5458; 769.047; 769.5444; 770.0453;	85837.8; 89263; 332400.1; 264420.7; 512307.7; 306276.1; 195285.2; 81592.7; 89769.9;	0.04186772; 0.06601056; 0.1438718; 0.09915594; 0.2561069; 0.185552; 0.117716; 0.05556548; 0.01986348;	9.66771	7.3537
42.4717	27663	3	2619.14	874.055	872.3908; 872.7301; 873.062; 873.3925; 873.7186; 874.0551; 874.3934; 874.7225; 875.059;	64037.9; 89395; 84088.3; 93268.1; 148882.6; 169145.1; 160043.7; 109854.3; 72936.5;	0.02392159; 0.04929892; 0.1031055; 0.1076015; 0.1871069; 0.1966661; 0.1540481; 0.09540178; 0.04787058;	13.0307	4.48423
42.6664	27796	3	2044.08	682.367	681.369; 681.7008; 682.0365; 682.3669; 682.7001; 683.0373;	42927.1; 97199.9; 142338.3; 308659.5; 210694.3; 247610.5;	0.05835624; 0.1233083; 0.1067185; 0.2186658; 0.1964788; 0.136693;	13.3988	4.70595
42.6664	27796	2	2064.09	1033.05	1030.5551; 1031.0471; 1031.5526; 1032.0537; 1032.5558; 1033.0511; 1033.5571;	96364.3; 156395.7; 217257.3; 311035.4; 267334.9; 322921.8; 100637.8;	0.05806143; 0.1225744; 0.1069057; 0.2174012; 0.1967291; 0.1373684; 0.0749108;	12.9294	4.414
42.7658	27864	2	1459.66	730.836	728.336; 728.8351; 729.3335; 729.8358; 730.3336; 730.8363; 731.3386;	100587.7; 83673.7; 205248; 184476.1; 385328.1; 403002.8; 98862;	0.04388969; 0.06728958; 0.1479431; 0.09686062; 0.2642668; 0.1819533; 0.1141308;	14.0172	5.08491
42.8155	27898	3	1967.03	656.685	655.3518; 655.6856; 656.0164; 656.3504; 656.685; 657.0186;	44065.6; 40640.2; 49500.2; 76336.4; 84956.9; 47725.5;	0.0594426; 0.1259611; 0.106116; 0.2231707; 0.1957031; 0.1342445;	11.0421	4.68179
42.8638	27931	1	1022.04	1023.05	1019.0375; 1020.043; 1021.0404; 1022.0447; 1023.0464; 1024.0519; 1025.0475;	107215.3; 129880.2; 140462.3; 79209.5; 308345.6; 187980.7; 111105.2;	0.05515552; 0.07276867; 0.1696049; 0.08090056; 0.3115815; 0.1553355; 0.09742867;	11.4574	5.74442
42.9108	27963	3	2935.49	979.504	978.5046; 978.8369; 979.1715; 979.5038; 979.8372; 980.1702; 980.5043; 980.8403; 981.1713;	71608.1; 501556.7; 460124.7; 1605873.1; 1592856.8; 1544364.6; 639391.6; 250179.9; 55760.7;	0.04466153; 0.09363021; 0.1057021; 0.1737351; 0.1934362; 0.1607594; 0.1059617; 0.05702708; 0.02567328;	14.223	4.20884
42.9108	27963	2	2954.5	1478.26	1475.7583; 1476.2582; 1476.7587; 1477.261; 1477.7576; 1478.2585; 1478.7596; 1479.2598; 1479.7611; 1480.261; 1480.7626;	82300.8; 291299.2; 926620.4; 1489623.9; 4118485.2; 5047838.5; 3471833.5; 2157488; 607240.4; 423111.7; 75282;	0.02021922; 0.04439121; 0.09308425; 0.1055675; 0.1729766; 0.1932164; 0.1611236; 0.1065726; 0.05757271; 0.0260229; 0.0100655;	14.1015	5.23588
43.0599	28065	4	2618.03	655.516	654.5145; 654.7667; 655.0186; 655.2667; 655.5157; 655.7666; 656.0181; 656.2665;	41802.5; 83702.8; 40260.5; 169885.1; 207216.4; 110698.7; 116597.3; 44275.1;	0.04929892; 0.1031055; 0.1076015; 0.1871069; 0.1966661; 0.1540481; 0.09540178; 0.04787058;	13.3864	4.41126
43.0599	28065	2	1676.01	839.011	837.5185; 838.0136; 838.5172; 839.0113; 839.5099; 840.0112; 840.5137;	96093.7; 111864.8; 124253.3; 414983.9; 321719.6; 224326.4; 59556.5;	0.06392522; 0.1377713; 0.102063; 0.2444002; 0.1899507; 0.1232808; 0.06075352;	11.9935	5.56547
43.1069	28097	2	2954.5	1478.26	1475.7612; 1476.2598; 1476.7584; 1477.2594; 1477.7567; 1478.2577; 1478.7588; 1479.2581; 1479.7603; 1480.2627;	94593.9; 222519.1; 1038295.4; 1502358.1; 4732321.5; 5176643; 3670899.8; 2395548.8; 813383.4; 375187.1;	0.02021922; 0.04439121; 0.09308425; 0.1055675; 0.1729766; 0.1932164; 0.1611236; 0.1065726; 0.05757271; 0.0260229;	14.027	5.28008
43.2518	28196	2	2954.5	1478.26	1475.7645; 1476.2601; 1476.7578; 1477.2594; 1477.7563; 1478.2571; 1478.7583; 1479.2593; 1479.7606; 1480.262; 1480.7616;	189553.2; 301688.4; 1255602.5; 1695093; 5025006.5; 6251421.5; 4460696; 1928463; 992394.9; 401628.5; 101422;	0.02021922; 0.04439121; 0.09308425; 0.1055675; 0.1729766; 0.1932164; 0.1611236; 0.1065726; 0.05757271; 0.0260229; 0.0100655;	14.9321	4.93048
43.2947	28225	2	2954.5	1478.26	1475.7606; 1476.2582; 1476.7589; 1477.261; 1477.7572; 1478.2577; 1478.759; 1479.2601; 1479.7628; 1480.2638; 1480.7649;	89181.1; 346375.1; 1216328.9; 1746225.8; 4977614.5; 6033410; 4594325; 2142279.8; 1149230.8; 369262.7; 108886.9;	0.02021922; 0.04439121; 0.09308425; 0.1055675; 0.1729766; 0.1932164; 0.1611236; 0.1065726; 0.05757271; 0.0260229; 0.0100655;	13.8587	5.32209
43.3901	28290	2	2954.49	1478.25	1475.7549; 1476.2557; 1476.754; 1477.2549; 1477.7515; 1478.2526; 1478.7538; 1479.2545; 1479.7562; 1480.2549;	208097; 450068.2; 1685872.4; 2221135.2; 6941551.5; 8195901; 5413934; 2959271.8; 1445515.5; 413204.5;	0.02021922; 0.04439121; 0.09308425; 0.1055675; 0.1729766; 0.1932164; 0.1611236; 0.1065726; 0.05757271; 0.0260229;	14.3826	5.09989
43.4397	28324	2	2954.49	1478.25	1475.754; 1476.2509; 1476.7533; 1477.254; 1477.751; 1478.2524; 1478.7533; 1479.255; 1479.7546; 1480.2574; 1480.7573;	248775.6; 313534.5; 1534580.6; 2330432; 7015959.5; 7597423.5; 4897035.5; 2830677.8; 1119988.9; 401025; 131316.9;	0.02021922; 0.04439121; 0.09308425; 0.1055675; 0.1729766; 0.1932164; 0.1611236; 0.1065726; 0.05757271; 0.0260229; 0.0100655;	14.9508	4.89845
43.4825	28353	3	2044.09	682.371	681.3708; 681.7062; 682.0397; 682.3708; 682.7004; 683.0388; 683.3703;	74122.8; 154490.9; 198310.9; 278864.1; 224657.2; 240636.3; 71385.6;	0.05835624; 0.1233083; 0.1067185; 0.2186658; 0.1964788; 0.136693; 0.07420469;	10.7059	5.11811
43.6193	28446	2	2062.1	1032.06	1030.5533; 1031.0485; 1031.5564; 1032.0552; 1032.5515; 1033.0519;	100650.4; 118212.6; 124834.5; 265757.3; 148384.4; 146693.8;	0.05806143; 0.1225744; 0.1069057; 0.2174012; 0.1967291; 0.1373684;	11.9876	4.23289
43.6193	28446	1	805.736	806.743	802.7205; 803.7289; 804.7299; 805.7352; 806.7431; 807.7455;	73682.9; 90165.3; 217061; 76329; 698531.8; 163028.5;	0.06244386; 0.07505193; 0.1829726; 0.06828109; 0.3438418; 0.1329661;	13.0525	6.13717
43.7493	28534	2	2954.5	1478.26	1475.7638; 1476.2601; 1476.7604; 1477.2618; 1477.7588; 1478.2592; 1478.7605; 1479.2614; 1479.7633; 1480.2655; 1480.7651;	102146.8; 885318.6; 1102903.1; 3331755.5; 5389929; 6210716.5; 3920837.2; 2296985.8; 1011730.1; 324472.8; 120020.7;	0.02021922; 0.04439121; 0.09308425; 0.1055675; 0.1729766; 0.1932164; 0.1611236; 0.1065726; 0.05757271; 0.0260229; 0.0100655;	12.7471	5.44423
43.791	28562	3	2701.1	901.373	900.0456; 900.3733; 900.7059; 901.0415; 901.3727; 901.7075; 902.0443; 902.3754; 902.7091;	44824.9; 58793.2; 119663.8; 54353.5; 268459.3; 254720.4; 142704.1; 91206.7; 59574.9;	0.02287631; 0.04797933; 0.1003616; 0.1072192; 0.1831462; 0.19596; 0.156125; 0.09843253; 0.05040248;	13.944	4.68728
43.791	28562	2	2954.5	1478.26	1475.7587; 1476.2572; 1476.7596; 1477.2603; 1477.7566; 1478.2578; 1478.7585; 1479.2596; 1479.7616; 1480.2615; 1480.762;	121367.6; 1095520; 1115234.8; 3063783.2; 5297600; 6443087.5; 3899951.2; 2251704; 937434.8; 294212.4; 177866.5;	0.02021922; 0.04439121; 0.09308425; 0.1055675; 0.1729766; 0.1932164; 0.1611236; 0.1065726; 0.05757271; 0.0260229; 0.0100655;	13.039	5.29565
43.8407	28596	2	2954.51	1478.26	1475.7634; 1476.2599; 1476.7609; 1477.2627; 1477.759; 1478.2601; 1478.7612; 1479.2625; 1479.7634; 1480.2633; 1480.7618;	99983.2; 1266452.8; 1119643.6; 3402289.8; 5220347.5; 6654726; 4257789; 2231726.2; 1053742.9; 376199.6; 121291.9;	0.02021922; 0.04439121; 0.09308425; 0.1055675; 0.1729766; 0.1932164; 0.1611236; 0.1065726; 0.05757271; 0.0260229; 0.0100655;	12.7766	5.36374
43.8904	28630	3	2936.49	979.837	978.5037; 978.8362; 979.1697; 979.5023; 979.8375; 980.1705; 980.5042; 980.8387; 981.1711;	100486.8; 364637.5; 273696.9; 1138456.2; 1404752.4; 1140413.8; 572657.8; 195086.3; 131260.9;	0.04466153; 0.09363021; 0.1057021; 0.1737351; 0.1934362; 0.1607594; 0.1059617; 0.05702708; 0.02567328;	14.4405	4.25874
43.8904	28630	2	2954.5	1478.26	1475.7632; 1476.2588; 1476.7588; 1477.2604; 1477.7571; 1478.2583; 1478.7594; 1479.2606; 1479.7618; 1480.2616; 1480.7631;	142851.4; 787055.3; 1041052.1; 2793943.2; 5599858.5; 6266327; 4380866; 2004596.8; 954707.9; 429649.7; 136280;	0.02021922; 0.04439121; 0.09308425; 0.1055675; 0.1729766; 0.1932164; 0.1611236; 0.1065726; 0.05757271; 0.0260229; 0.0100655;	13.4504	5.26929
43.936	28661	3	2936.49	979.836	978.4997; 978.8329; 979.1719; 979.5016; 979.8358; 980.1687; 980.5021; 980.8386; 981.1715;	125323.1; 249685.1; 251486; 822412.2; 869749.8; 714831.6; 448971.1; 254622.6; 78243.2;	0.04466153; 0.09363021; 0.1057021; 0.1737351; 0.1934362; 0.1607594; 0.1059617; 0.05702708; 0.02567328;	10.3469	5.67022
43.936	28661	2	2954.5	1478.26	1475.7601; 1476.2585; 1476.7588; 1477.26; 1477.7561; 1478.2573; 1478.7584; 1479.2598; 1479.7615; 1480.2618; 1480.762;	101617; 536136.4; 950752.4; 1966765.5; 4644574; 5155483.5; 3484098; 1888820.5; 900090.9; 315813.3; 101824.3;	0.02021922; 0.04439121; 0.09308425; 0.1055675; 0.1729766; 0.1932164; 0.1611236; 0.1065726; 0.05757271; 0.0260229; 0.0100655;	13.0416	5.49683
43.936	28661	1	827.388	828.395	824.3821; 825.3891; 826.3896; 827.3914; 828.3951; 829.3937;	140694.7; 73178; 194198.6; 76477.9; 350815.9; 118900.3;	0.06177372; 0.07491127; 0.1817694; 0.06955954; 0.34077; 0.1353165;	10.1452	6.53758
43.9857	28695	2	2954.5	1478.26	1475.7577; 1476.2604; 1476.7589; 1477.2594; 1477.7565; 1478.2577; 1478.7588; 1479.2595; 1479.7607; 1480.2627; 1480.7654;	127547.5; 386746.4; 1001483.1; 1580780.6; 4339340.5; 4946764; 3480043; 1906541.1; 870107.8; 318945; 114438.1;	0.02021922; 0.04439121; 0.09308425; 0.1055675; 0.1729766; 0.1932164; 0.1611236; 0.1065726; 0.05757271; 0.0260229; 0.0100655;	13.0778	5.55162
43.9857	28695	2	2062.09	1032.05	1030.5535; 1031.0542; 1031.5544; 1032.0531; 1032.5562; 1033.0493;	97495.5; 158523.4; 61068.8; 270068.6; 199702.7; 174391.4;	0.05806143; 0.1225744; 0.1069057; 0.2174012; 0.1967291; 0.1373684;	10.8584	4.95625
43.9857	28695	1	1022.04	1023.05	1020.0463; 1021.0422; 1022.0483; 1023.0476; 1024.0494; 1025.0485;	209174; 231300.1; 67187.3; 389510.8; 194264.8; 98126.9;	0.07276867; 0.1696049; 0.08090056; 0.3115815; 0.1553355; 0.09742867;	13.2413	4.12443
44.0353	28729	1	827.388	828.396	824.3815; 825.392; 826.3884; 827.386; 828.3957; 829.3984;	113009.1; 178672.7; 249910.4; 120176.4; 345286.9; 158724.3;	0.06177372; 0.07491127; 0.1817694; 0.06955954; 0.34077; 0.1353165;	14.0545	4.71107
44.1157	28783	2	1669.74	835.876	833.8727; 834.3732; 834.8738; 835.3728; 835.8757; 836.3732; 836.8771;	70006.2; 211691.3; 183751.4; 223545.7; 277178.8; 166182.2; 107945.9;	0.06402135; 0.1380563; 0.1019239; 0.2449508; 0.1897383; 0.1230239; 0.06051284;	13.91	4.04729
44.16	28813	2	2954.5	1478.26	1475.7627; 1476.2595; 1476.7599; 1477.2614; 1477.7578; 1478.2587; 1478.76; 1479.2607; 1479.7616; 1480.265;	83513.5; 137413.9; 870553.1; 1049640.2; 3636512.8; 4075750.5; 2909899.5; 1536327; 725528.6; 208938.9;	0.02021922; 0.04439121; 0.09308425; 0.1055675; 0.1729766; 0.1932164; 0.1611236; 0.1065726; 0.05757271; 0.0260229;	14.7721	5.0205
44.3586	28949	3	2954.5	985.839	984.1768; 984.5087; 984.8398; 985.174; 985.5054; 985.8391; 986.173; 986.5071; 986.8412; 987.1766; 987.5054;	275379.8; 282856.5; 2802467.8; 3077881.2; 11783209; 12187762; 9034380; 5243747.5; 2254927.5; 729277.6; 233204.5;	0.02021922; 0.04439121; 0.09308425; 0.1055675; 0.1729766; 0.1932164; 0.1611236; 0.1065726; 0.05757271; 0.0260229; 0.0100655;	14.8566	5.00505
44.3586	28949	2	2430.62	1216.32	1214.8226; 1215.3298; 1215.828; 1216.3187; 1216.816; 1217.3171; 1217.8168; 1218.3187;	127138.9; 264638.2; 325726.4; 464752.2; 424107.4; 442444; 136485; 183861.6;	0.05236744; 0.1096234; 0.1080834; 0.1967627; 0.1977469; 0.1488156; 0.08830026; 0.04216021;	10.2707	5.05932
44.4083	28983	2	2062.09	1032.05	1030.5552; 1031.0542; 1031.556; 1032.0536; 1032.5542; 1033.0555;	140343.3; 74931.4; 134621.4; 345956.3; 278553.7; 201490.6;	0.05806143; 0.1225744; 0.1069057; 0.2174012; 0.1967291; 0.1373684;	13.2956	4.4716
44.5574	29085	5	3724.63	745.934	745.1326; 745.3323; 745.5327; 745.7329; 745.9337; 746.1339; 746.3336; 746.5341; 746.7349; 746.9337; 747.1345;	364264.5; 709745.6; 1363795.9; 1584801.2; 2501878.5; 2119458.8; 2091799.6; 1389807.5; 1766409.9; 791654; 586074.3;	0.0138339; 0.03420495; 0.07328115; 0.09646796; 0.1469208; 0.1798276; 0.1697452; 0.1283802; 0.08026461; 0.04248725; 0.01942585;	13.3923	4.02651
44.7425	29209	4	2795.29	699.831	698.816; 699.0724; 699.3218; 699.5773; 699.831; 700.0803; 700.3325; 700.5816;	94202; 53350.7; 181526.9; 357403.7; 473688.7; 268014.1; 157545.5; 104806.8;	0.04667253; 0.09768154; 0.1067226; 0.1793452; 0.1951003; 0.1580604; 0.1014161; 0.0529633;	14.3892	4.15652
44.7425	29209	3	2681.21	894.744	893.3994; 893.7365; 894.0706; 894.4101; 894.7436; 895.0768; 895.4089; 895.7473;	127898.1; 85287.5; 200466.5; 283862.9; 413095.2; 247565.9; 197424; 90905;	0.04825983; 0.100949; 0.10729; 0.1840014; 0.1960949; 0.1556744; 0.09778712; 0.04986816;	11.9184	4.72903
44.7881	29240	3	2954.5	985.84	984.1763; 984.5078; 984.8408; 985.1753; 985.5063; 985.8401; 986.1746; 986.5085; 986.842; 987.1781;	115553.7; 185340.3; 932626.7; 1178251.4; 3445319.8; 4206336.5; 2729206; 1445471.5; 742376.8; 146928;	0.02021922; 0.04439121; 0.09308425; 0.1055675; 0.1729766; 0.1932164; 0.1611236; 0.1065726; 0.05757271; 0.0260229;	14.2463	5.12955
44.8378	29274	1	1022.04	1023.05	1020.0439; 1021.0403; 1022.0511; 1023.049; 1024.0532; 1025.0565;	273407.5; 201005.8; 108206.2; 574914; 330943.8; 149868.3;	0.07276867; 0.1696049; 0.08090056; 0.3115815; 0.1553355; 0.09742867;	14.3173	4.25734
44.9868	29376	3	2059.09	687.37	686.3805; 686.7095; 687.0386; 687.3698; 687.7053; 688.0417;	89142.8; 126548.9; 79603.9; 218088.6; 185550.1; 74648.9;	0.05806535; 0.1225841; 0.1069034; 0.2174178; 0.196726; 0.1373595;	11.6886	4.27059
45.3143	29599	1	1022.04	1023.05	1020.0513; 1021.0486; 1022.0498; 1023.0505; 1024.0563; 1025.0521;	108898.9; 155301.5; 58728.2; 296304.8; 140165.2; 64001.6;	0.07276867; 0.1696049; 0.08090056; 0.3115815; 0.1553355; 0.09742867;	7.75242	7.84381
45.3641	29633	3	2654.63	885.884	884.5537; 884.8878; 885.2186; 885.5544; 885.8837; 886.2236; 886.5544;	59403.9; 88093.2; 188842.2; 240580.9; 248379.3; 167976.7; 80088.5;	0.04900837; 0.1024895; 0.1075498; 0.1861969; 0.1965563; 0.1545358; 0.0960732;	10.5478	4.78277
45.3641	29633	2	1677.01	839.511	837.5199; 838.0157; 838.5175; 839.0156; 839.5115; 840.0068; 840.515;	77638.2; 182251.4; 60792; 207980.6; 233924.5; 176762.3; 50683.6;	0.06392522; 0.1377713; 0.102063; 0.2444002; 0.1899507; 0.1232808; 0.06075352;	13.5813	4.25055
45.8567	29970	1	1246.5	1247.51	1244.5066; 1245.5065; 1246.506; 1247.5112; 1248.5098; 1249.5161; 1250.5256;	93969.8; 246226.7; 180989.6; 569777.1; 179264.2; 100391.3; 80937.4;	0.07004457; 0.1578447; 0.09024628; 0.2851699; 0.1711771; 0.1059935; 0.04488644;	13.9807	4.68799
45.9424	30028	3	2083.1	695.375	694.3852; 694.7172; 695.0467; 695.3753; 695.7092; 696.0446;	43416.5; 60664.5; 48007; 223653.3; 144953.3; 104859.4;	0.05756426; 0.1214379; 0.1070361; 0.2155775; 0.1968506; 0.1384033;	14.4002	4.35503
46.2052	30206	3	2515.12	839.381	838.0485; 838.3826; 838.7165; 839.0456; 839.3813; 839.7127; 840.0455;	67792; 62275.6; 99368.9; 186756.9; 242222.6; 160834.8; 77123.8;	0.05101546; 0.1067067; 0.1079902; 0.1923643; 0.1974399; 0.1512295; 0.09144294;	10.2974	5.61316
46.3046	30274	2	2352.12	1177.07	1175.567; 1176.0667; 1176.5691; 1177.0695; 1177.5707; 1178.0717; 1178.5736;	116356.5; 114847.1; 119843.5; 366175.3; 284331.9; 197087.3; 85770.4;	0.0534395; 0.1119651; 0.1080811; 0.2003434; 0.1978822; 0.1468324; 0.08580015;	11.7726	4.75575
46.5034	30410	2	2352.12	1177.07	1175.5688; 1176.0679; 1176.5665; 1177.0668; 1177.5703; 1178.0748; 1178.5725;	92221.5; 117578.4; 175104; 328515.1; 264086.9; 156235.7; 117249.4;	0.0534395; 0.1119651; 0.1080811; 0.2003434; 0.1978822; 0.1468324; 0.08580015;	9.48999	5.5934
46.5532	30444	1	857.514	858.521	855.5225; 856.5242; 857.5238; 858.5215; 859.525; 860.5245;	63835.7; 401848.1; 55444.5; 480814.9; 215262.8; 113179.2;	0.07456003; 0.1790107; 0.07243112; 0.3337988; 0.1405586; 0.09147331;	13.0878	5.25316
46.7026	30546	2	2352.12	1177.07	1175.569; 1176.0651; 1176.5645; 1177.0685; 1177.5707; 1178.071; 1178.5704;	87902.6; 252100.7; 134870.1; 482284.6; 412000.7; 291897.3; 72059.4;	0.0534395; 0.1119651; 0.1080811; 0.2003434; 0.1978822; 0.1468324; 0.08580015;	11.8302	4.6912
46.8021	30614	4	4976.99	1245.26	1243.757; 1244.0082; 1244.2546; 1244.5067; 1244.7557; 1245.0048; 1245.2551; 1245.5056; 1245.7561; 1246.0056; 1246.2598; 1246.5034;	81089.6; 68244.7; 188719.3; 460217.7; 713984.4; 1002800; 1133914; 977594.8; 441090.8; 233793.3; 212162; 116786.7;	0.007615719; 0.02163061; 0.04907111; 0.07659803; 0.114888; 0.1525154; 0.1664551; 0.1493084; 0.1123095; 0.07232393; 0.04059048; 0.02015478;	10.5395	5.41918
46.8021	30614	3	2891.2	964.739	963.0684; 963.4034; 963.7359; 964.0706; 964.4056; 964.7393; 965.0754; 965.4074; 965.7411; 966.0731;	73012.5; 75473.2; 74339.6; 391160.2; 497630.7; 609168.9; 385215.2; 208973.1; 188464.9; 50955.9;	0.02092853; 0.04538748; 0.09507824; 0.1061232; 0.1757128; 0.1941066; 0.1598434; 0.1043307; 0.05553446; 0.02469782;	14.4756	4.78753
46.9485	30714	2	1122.53	562.271	560.7642; 561.2631; 561.7645; 562.2712; 562.7725; 563.2742;	59464.3; 127363.3; 73966.2; 218144.9; 88865; 50880.4;	0.07173994; 0.1647329; 0.08502661; 0.30036; 0.1624402; 0.1007403;	7.72271	7.88867
47.1943	30882	4	2912.2	729.058	728.2987; 728.5558; 728.8058; 729.0579; 729.3104; 729.5613; 729.8123; 730.0653; 730.3148;	46921.2; 204319.9; 366476.5; 749199.9; 686418.5; 492366.9; 214902; 155894.5; 59694.4;	0.0449363; 0.09418666; 0.1058339; 0.1745109; 0.1936526; 0.1603836; 0.1053397; 0.05647489; 0.02532118;	12.7616	4.22879
47.2813	30941	2	2021.06	1011.54	1010.0535; 1010.5506; 1011.044; 1011.5374; 1012.0358; 1012.5428; 1013.0373;	54085.7; 70118; 126987; 311354.7; 250000.8; 213651.4; 107426.6;	0.05864671; 0.1240373; 0.1065234; 0.21993; 0.1962146; 0.1360219; 0.07350767;	12.3568	5.31895
47.3216	30968	3	2059.09	687.372	686.3751; 686.7083; 687.0403; 687.3718; 687.7056; 688.0419;	36746.5; 51528.7; 43782.6; 163592.5; 150648.8; 70896.1;	0.05806535; 0.1225841; 0.1069034; 0.2174178; 0.196726; 0.1373595;	12.4441	5.0246
47.3712	31002	4	4976.99	1245.26	1243.7581; 1244.0068; 1244.2555; 1244.5071; 1244.756; 1245.0045; 1245.2559; 1245.5063; 1245.7555; 1246.0059; 1246.2579; 1246.5116;	120371.9; 145483.4; 303984.5; 637521.6; 969444.4; 1575580.9; 1694903.5; 1438366; 892212.6; 692253.8; 322902.5; 126382;	0.007615719; 0.02163061; 0.04907111; 0.07659803; 0.114888; 0.1525154; 0.1664551; 0.1493084; 0.1123095; 0.07232393; 0.04059048; 0.02015478;	6.25261	9.35642
47.4142	31031	4	2241.04	561.268	560.5117; 560.7623; 561.0125; 561.2676; 561.519; 561.7701; 562.0188; 562.2727;	23806.4; 121190.7; 177403; 372101.1; 271100.5; 255573.8; 78155.6; 18720.9;	0.0552001; 0.1159392; 0.1077869; 0.2066282; 0.1976709; 0.1433488; 0.08166564; 0.03715961;	12.7074	4.8045
47.4142	31031	3	1595.82	532.946	531.943; 532.277; 532.6096; 532.9464; 533.2807; 533.6147;	34592.7; 67180; 43358.6; 104790.9; 90002.6; 18438.7;	0.06524792; 0.1416338; 0.1002355; 0.2518025; 0.1871842; 0.1197655;	12.4622	4.44329
47.4142	31031	1	857.515	858.522	855.5206; 856.5246; 857.5264; 858.522; 859.5278; 860.5248;	37311.9; 153713.8; 135383.7; 388831.2; 175451.3; 88703.6;	0.07456003; 0.1790107; 0.07243112; 0.3337988; 0.1405586; 0.09147331;	10.6675	7.04145
47.4639	31065	2	2070.11	1036.06	1034.0602; 1034.5585; 1035.0568; 1035.5593; 1036.0609; 1036.5621; 1037.0662;	42815.3; 66194.7; 91983.5; 103446.6; 123142.3; 68586.5; 43277.6;	0.05806143; 0.1225744; 0.1069057; 0.2174012; 0.1967291; 0.1373684; 0.0749108;	10.9715	4.70798
47.5068	31094	4	4976.99	1245.25	1243.7512; 1244.0042; 1244.2544; 1244.5051; 1244.7552; 1245.0043; 1245.2542; 1245.5045; 1245.7549; 1246.0066; 1246.2551; 1246.5076;	79115.5; 129719.3; 386793.3; 638854.1; 1285043.1; 2098424.2; 2247048.2; 1988061.4; 1401553; 754172; 299510.3; 267134.4;	0.007615719; 0.02163061; 0.04907111; 0.07659803; 0.114888; 0.1525154; 0.1664551; 0.1493084; 0.1123095; 0.07232393; 0.04059048; 0.02015478;	7.83876	7.77855
47.793	31289	4	4976.98	1245.25	1243.7504; 1243.9991; 1244.2527; 1244.5023; 1244.7513; 1245.0013; 1245.2513; 1245.5016; 1245.7526; 1246.0026; 1246.2522; 1246.5089;	149912.2; 155152.8; 733186.8; 1116968.4; 2310983; 3511995.2; 3701032.8; 2665917.2; 2279901.2; 1187083; 543696.9; 264877.6;	0.007615719; 0.02163061; 0.04907111; 0.07659803; 0.114888; 0.1525154; 0.1664551; 0.1493084; 0.1123095; 0.07232393; 0.04059048; 0.02015478;	8.03569	7.33951
47.8896	31355	2	2498.99	1250.5	1248.5118; 1249.0104; 1249.5111; 1250.0116; 1250.502; 1251.0024; 1251.5015;	160545; 465807.2; 465884; 495458.3; 687298.1; 538228.9; 205537.9;	0.05101931; 0.1067151; 0.1079904; 0.192377; 0.1974406; 0.1512226; 0.09143398;	11.1508	4.24844
48.025	31447	2	2253.96	1127.99	1125.9661; 1126.4752; 1126.9795; 1127.4854; 1127.9871; 1128.4904; 1128.9929;	45523.9; 109279.8; 156241.5; 324441.2; 345003.5; 181151; 164344.6;	0.05481244; 0.1150387; 0.107905; 0.205165; 0.1977993; 0.1441535; 0.08258132;	10.568	5.85362
48.1646	31542	1	889.032	890.039	886.0324; 887.0345; 888.0292; 889.0363; 890.0391; 891.0456; 892.0472;	84619.2; 56264.1; 193989.7; 128406.1; 407283.8; 177349.2; 85188.5;	0.05947319; 0.07425208; 0.1775787; 0.07365189; 0.330502; 0.1426307; 0.09251361;	7.03915	10.718
48.3099	31635	2	2148.12	1075.07	1073.072; 1073.5747; 1074.0674; 1074.5642; 1075.067; 1075.5695;	106384.6; 94605.4; 77818.6; 224105.8; 310384.6; 172075.5;	0.05657504; 0.1191191; 0.1073903; 0.2117762; 0.1972538; 0.1405036;	14.5414	4.13473
48.3589	31668	3	1728.06	577.026	576.0288; 576.3602; 576.6967; 577.0261; 577.3593; 577.6958;	27094; 48954.1; 57702.1; 163861.6; 94277.8; 46949.7;	0.06324191; 0.1359238; 0.1027713; 0.2410178; 0.1909708; 0.1250088;	13.1225	4.85608
48.3589	31668	2	2147.12	1074.57	1073.0753; 1073.573; 1074.0737; 1074.5659; 1075.0657; 1075.566;	87092.5; 137655.1; 63415.3; 241859.5; 201747; 195771.2;	0.05657896; 0.1191285; 0.1073886; 0.2117919; 0.1972516; 0.1404951;	10.5723	5.24483
48.9407	32062	4	4976.99	1245.25	1243.756; 1244.0057; 1244.2555; 1244.5031; 1244.7538; 1245.0038; 1245.2537; 1245.5044; 1245.7546; 1246.0054; 1246.2562; 1246.5042;	176871.3; 215206.8; 382985.2; 1677165.5; 2943365.2; 4446617; 5014032; 4207067; 2912351.5; 1409234.8; 853121.1; 317455.3;	0.007615719; 0.02163061; 0.04907111; 0.07659803; 0.114888; 0.1525154; 0.1664551; 0.1493084; 0.1123095; 0.07232393; 0.04059048; 0.02015478;	8.8602	6.93022
49.0401	32130	2	2268.06	1135.04	1133.0461; 1133.5477; 1134.0465; 1134.5404; 1135.0392; 1135.5389; 1136.0426; 1136.5388;	81077.1; 544440.7; 672224; 976595; 1156349; 976945.1; 111852.4; 71886.3;	0.05480852; 0.1150297; 0.1079061; 0.2051504; 0.1978004; 0.1441616; 0.08259056; 0.03782797;	14.425	4.08172
49.0898	32164	6	3691.78	616.304	615.2985; 615.4681; 615.6339; 615.8009; 615.968; 616.136; 616.3037; 616.4709; 616.6376; 616.8046;	306438.9; 484499.2; 1113210.5; 1497112.4; 1687025.9; 1717938.4; 1795208.9; 1369317.1; 522259.2; 129319.2;	0.01403619; 0.0345768; 0.07399059; 0.09693755; 0.1478302; 0.1804851; 0.1696298; 0.1276485; 0.07936117; 0.04175068;	11.6967	4.45283
49.1393	32198	4	4975.98	1245	1243.7523; 1244.0043; 1244.2543; 1244.5037; 1244.7526; 1245.0026; 1245.2527; 1245.5029; 1245.7537; 1246.005; 1246.2538; 1246.5051;	289197; 235318; 793836.4; 1355566.6; 2452723.5; 4440331.5; 3999981; 3694928.5; 2174670.2; 1221857.4; 941506.6; 288668.7;	0.007615719; 0.02163061; 0.04907111; 0.07659803; 0.114888; 0.1525154; 0.1664551; 0.1493084; 0.1123095; 0.07232393; 0.04059048; 0.02015478;	9.37166	6.31682
49.1699	32218	5	3696.7	740.347	739.1449; 739.3439; 739.5443; 739.7441; 739.9452; 740.1464; 740.3474; 740.5466; 740.7462; 740.9474;	190264.6; 163163.9; 344579.5; 601017.5; 1180970.6; 1171127.4; 1247114.4; 1016834.3; 448643.2; 258218;	0.01403619; 0.0345768; 0.07399059; 0.09693755; 0.1478302; 0.1804851; 0.1696298; 0.1276485; 0.07936117; 0.04175068;	7.74445	8.19933
49.2195	32252	3	2051.11	684.71	683.7071; 684.0435; 684.3818; 684.7103; 685.0456; 685.3791;	80548.9; 45598.9; 88802.2; 267731.2; 234487.3; 127567.2;	0.05806535; 0.1225841; 0.1069034; 0.2174178; 0.196726; 0.1373595;	14.8387	4.2928
49.2677	32285	2	2498.49	1250.25	1248.2469; 1248.76; 1249.2601; 1249.7607; 1250.2532; 1250.7521; 1251.2504;	138290.1; 277196.5; 471433.3; 471303.5; 498742.2; 394260.1; 279031.1;	0.05130241; 0.1073314; 0.1079978; 0.1933155; 0.1974865; 0.150708; 0.09077471;	11.0435	4.40269
49.3507	32341	1	738.356	739.364	736.3481; 737.3527; 738.3588; 739.3635; 740.3632; 741.3624;	101855.3; 273136.5; 70501.3; 359912; 176145.3; 118295.4;	0.07562675; 0.1873465; 0.06375852; 0.3548546; 0.1247425; 0.08779667;	9.52738	6.91806
49.4364	32399	2	2498.99	1250.5	1248.5077; 1249.0104; 1249.5082; 1250.0035; 1250.5007; 1251.0015; 1251.5042;	117075.7; 354248.6; 533435.1; 562253.9; 788404.8; 619286.7; 271520.5;	0.05101931; 0.1067151; 0.1079904; 0.192377; 0.1974406; 0.1512226; 0.09143398;	10.2852	5.21509
49.7308	32600	2	1865.31	933.661	932.1489; 932.6483; 933.1581; 933.6607; 934.1556; 934.6583;	76924.4; 144673.3; 88777.1; 285206.9; 205952.4; 141532.9;	0.06110071; 0.1302127; 0.1048294; 0.2306654; 0.1939209; 0.1303072;	5.69172	10.0325
49.8261	32665	2	1876.26	939.139	937.6479; 938.147; 938.6461; 939.1394; 939.6434; 940.1412; 940.6435;	65270.6; 186519.4; 58298.5; 263953.7; 248993.1; 90466.4; 80871.5;	0.060814; 0.1294422; 0.1051123; 0.2292625; 0.1943303; 0.1310164; 0.06831802;	12.9501	4.39908
49.9173	32727	2	2022.05	1012.03	1010.0394; 1010.5491; 1011.045; 1011.5381; 1012.0336; 1012.5385; 1013.0363;	71832.7; 80641.3; 97338.3; 132254.4; 136808.2; 110563; 80163.9;	0.05864671; 0.1240373; 0.1065234; 0.21993; 0.1962146; 0.1360219; 0.07350767;	11.4214	4.57943
50.0665	32829	1	800.725	801.732	797.7181; 798.7217; 799.7252; 800.722; 801.7318; 802.7306;	84126.2; 65476.8; 151438.9; 64037.6; 378794.1; 75069.3;	0.06245287; 0.07505383; 0.1829888; 0.06826389; 0.3438832; 0.1329344;	10.421	7.06669
50.2032	32922	2	2571.12	1286.57	1284.5463; 1285.0548; 1285.5569; 1286.0646; 1286.5675; 1287.069; 1287.5699; 1288.073;	157110.1; 261580.6; 215206.9; 951885.7; 1144961.5; 884896.3; 588510.4; 221834.9;	0.05005874; 0.1046864; 0.1078109; 0.1893915; 0.1970606; 0.1528361; 0.0936541; 0.04642022;	14.9922	4.3951
50.253	32956	2	1859.21	930.614	929.1155; 929.6119; 930.1155; 930.6138; 931.1113; 931.6141; 932.1165;	48979.5; 102149; 149085.1; 231017.5; 134123.8; 134352.5; 102006.9;	0.06110457; 0.1302231; 0.1048256; 0.2306842; 0.1939154; 0.1302976; 0.06760964;	13.3366	4.34641
50.4023	33058	4	3450.47	863.624	862.3824; 862.6262; 862.8777; 863.1234; 863.377; 863.624; 863.876; 864.1257; 864.3753; 864.6273;	77396.6; 86512.1; 68157.2; 217846.3; 240295.1; 292434.8; 262997.7; 245246.4; 93906.5; 79049.6;	0.01582452; 0.03763751; 0.07987078; 0.1002232; 0.1554329; 0.1851884; 0.1678067; 0.1213177; 0.07223844; 0.03628901;	11.3521	5.32064
50.6014	33194	3	2373.14	792.053	791.0521; 791.3896; 791.7225; 792.0533; 792.3889; 792.7209; 793.053; 793.3855;	37850.2; 65493.5; 92587.6; 156405.8; 150059.9; 102979.2; 52744.8; 50753.2;	0.05304924; 0.1111443; 0.1080144; 0.1991388; 0.1977299; 0.1475053; 0.0867035; 0.04095372;	6.91356	7.92722
50.7491	33295	3	2830.17	944.396	943.3827; 943.7218; 944.0554; 944.3959; 944.7276; 945.0657; 945.3973;	85213.4; 110776.4; 199724; 374954.9; 280995.7; 303918; 109793.1;	0.04621382; 0.09676693; 0.1064645; 0.1780961; 0.1946849; 0.1586529; 0.10245;	11.8983	4.31769
51.9839	34139	2	1518.15	760.084	758.5814; 759.0841; 759.5813; 760.0842; 760.5829; 761.0836;	77783.6; 99586.9; 163818.2; 373999.5; 167096.7; 149295.9;	0.06627788; 0.1447466; 0.09864207; 0.2578821; 0.1847369; 0.1169602;	14.5889	4.44571
52.1314	34240	2	1646.72	824.366	822.8709; 823.371; 823.8669; 824.3657; 824.8702; 825.3656;	59469.3; 78887; 146885.8; 302208.2; 207858.3; 183073.9;	0.06429832; 0.1388879; 0.1015073; 0.2465679; 0.1890978; 0.1222789;	12.8664	5.16046
52.3802	34410	1	805.386	806.393	802.3854; 803.3875; 804.397; 805.3972; 806.3932; 807.3957;	116589.1; 71426.6; 203789.3; 94789.2; 383932.6; 82854.9;	0.06244386; 0.07505193; 0.1829726; 0.06828109; 0.3438418; 0.1329661;	10.0689	6.97138
52.6691	34607	4	3011.94	753.993	752.4841; 752.7332; 752.9905; 753.2355; 753.4921; 753.7421; 753.993; 754.2424; 754.4954; 754.7443;	74105; 166858.3; 194198; 137553.7; 625320.2; 586794; 709629.2; 312162.8; 150437.1; 77408.1;	0.01972591; 0.04367478; 0.09166487; 0.1051084; 0.1710569; 0.192499; 0.1619748; 0.1081717; 0.05906879; 0.02701875;	14.9108	4.5942
52.8682	34743	4	4649.87	1163.48	1161.9767; 1162.2313; 1162.4758; 1162.7256; 1162.975; 1163.2242; 1163.4753; 1163.7251; 1163.9752; 1164.2244; 1164.4751; 1164.7251;	140252.7; 109505.2; 252415.4; 615162.6; 998106.1; 1480990.9; 1631183.9; 1388012.4; 1035320.1; 571850.2; 253520.3; 100869.4;	0.008913294; 0.02452337; 0.05470997; 0.08208619; 0.122653; 0.1600064; 0.168932; 0.1454936; 0.104681; 0.06431644; 0.03437242; 0.01622783;	6.73735	9.21165
52.918	34777	4	4649.87	1163.48	1161.9786; 1162.2263; 1162.4752; 1162.7256; 1162.9749; 1163.225; 1163.4757; 1163.7261; 1163.9758; 1164.2256; 1164.4762; 1164.7303;	86968; 68970; 346613.6; 611554.4; 1462222.2; 1619842.2; 2207761.5; 1434116.6; 1258562; 713149; 383649.5; 187107.9;	0.008913294; 0.02452337; 0.05470997; 0.08208619; 0.122653; 0.1600064; 0.168932; 0.1454936; 0.104681; 0.06431644; 0.03437242; 0.01622783;	9.37592	6.67577
53.0175	34845	3	2388.94	797.319	796.3149; 796.6525; 796.9855; 797.3195; 797.6538; 797.9882; 798.3206;	61197.6; 130246.6; 142546.7; 241908.5; 224504.3; 135879.5; 97622.3;	0.05276002; 0.1104966; 0.1080492; 0.1981229; 0.1977455; 0.1480652; 0.08738142;	5.67173	8.94713
53.1142	34911	2	1687.22	844.618	843.119; 843.6204; 844.1171; 844.6176; 845.123; 845.6287; 846.1271;	175217.2; 143033; 111025.7; 415647.3; 329187.7; 206925.3; 158070.2;	0.06392522; 0.1377713; 0.102063; 0.2444002; 0.1899507; 0.1232808; 0.06075352;	12.38	4.94306
53.1639	34945	1	847.376	848.383	844.3655; 845.3714; 846.3738; 847.3784; 848.3834; 849.3851;	70903.7; 57784.2; 329262.8; 119974.7; 363941.4; 190813.2;	0.0611027; 0.07476266; 0.1805622; 0.07082678; 0.3377066; 0.1376366;	13.6668	5.57457
53.2137	34979	3	2029.09	677.37	676.3772; 676.7064; 677.041; 677.3705; 677.7026; 678.0406;	25798.3; 45645.7; 29367.2; 75274.2; 62473.2; 50372.5;	0.05836016; 0.123318; 0.1067161; 0.2186826; 0.1964755; 0.136684;	5.25612	10.1302
53.3132	35047	4	4648.86	1163.22	1161.9766; 1162.2246; 1162.4716; 1162.7217; 1162.9708; 1163.2213; 1163.4712; 1163.722; 1163.9723; 1164.2227; 1164.4731; 1164.7256;	224642.9; 301086; 850522.5; 932947.2; 1656393.4; 3129809.2; 2775264.2; 2305988.5; 1608168.4; 958007.6; 303062; 203520.4;	0.008913294; 0.02452337; 0.05470997; 0.08208619; 0.122653; 0.1600064; 0.168932; 0.1454936; 0.104681; 0.06431644; 0.03437242; 0.01622783;	8.38329	7.09903
53.3629	35081	4	4648.87	1163.23	1161.9778; 1162.2281; 1162.4753; 1162.7263; 1162.9752; 1163.2258; 1163.4762; 1163.7263; 1163.9763; 1164.2269; 1164.4753; 1164.7321;	76056; 140997.1; 504884.9; 844803.3; 1724592.1; 2989270; 2459041.8; 1877976.8; 1458137.9; 945012.4; 429618.8; 138907.6;	0.008913294; 0.02452337; 0.05470997; 0.08208619; 0.122653; 0.1600064; 0.168932; 0.1454936; 0.104681; 0.06431644; 0.03437242; 0.01622783;	9.98642	6.14964
53.4127	35115	4	4648.86	1163.22	1161.9735; 1162.2262; 1162.4728; 1162.7231; 1162.9739; 1163.2231; 1163.4735; 1163.7234; 1163.9744; 1164.2242; 1164.475; 1164.7318;	93352.8; 100508.7; 589444.6; 885312.1; 1998602.6; 3085926.5; 2996150; 2249767.2; 1539267.9; 1053515.5; 342140.4; 200208.7;	0.008913294; 0.02452337; 0.05470997; 0.08208619; 0.122653; 0.1600064; 0.168932; 0.1454936; 0.104681; 0.06431644; 0.03437242; 0.01622783;	8.86951	6.98419
53.4624	35149	4	4648.87	1163.22	1161.9764; 1162.2272; 1162.4753; 1162.7247; 1162.9744; 1163.2244; 1163.4745; 1163.7253; 1163.9766; 1164.2264; 1164.4764; 1164.7285;	79519.6; 82517.9; 532989.6; 1194691.8; 1873902.1; 2739940.8; 2585458.2; 2003727.1; 1196184.1; 618353.7; 438755.6; 115767.3;	0.008913294; 0.02452337; 0.05470997; 0.08208619; 0.122653; 0.1600064; 0.168932; 0.1454936; 0.104681; 0.06431644; 0.03437242; 0.01622783;	8.67683	6.77762
53.5619	35217	4	4648.86	1163.22	1161.972; 1162.224; 1162.4733; 1162.723; 1162.9729; 1163.2225; 1163.472; 1163.7231; 1163.973; 1164.2241; 1164.4744; 1164.7219;	100968.4; 157095.4; 508975.8; 1112854.5; 1987003.1; 3108192.5; 2472845; 2256522.2; 1685791.5; 964668.2; 410301.9; 117068.7;	0.008913294; 0.02452337; 0.05470997; 0.08208619; 0.122653; 0.1600064; 0.168932; 0.1454936; 0.104681; 0.06431644; 0.03437242; 0.01622783;	8.31392	7.26157
53.696	35308	4	4648.87	1163.23	1161.9751; 1162.2299; 1162.4786; 1162.7266; 1162.975; 1163.226; 1163.4771; 1163.7264; 1163.9766; 1164.2273; 1164.4785; 1164.7285;	114972.3; 190421; 440589.5; 891931.4; 1904151.5; 2882256; 2667185.2; 2436824.2; 1734574.6; 814986.6; 338474.1; 221615.8;	0.008913294; 0.02452337; 0.05470997; 0.08208619; 0.122653; 0.1600064; 0.168932; 0.1454936; 0.104681; 0.06431644; 0.03437242; 0.01622783;	8.277	7.53492
53.8827	35435	2	2334.44	1168.23	1166.7302; 1167.2286; 1167.7299; 1168.2251; 1168.7219; 1169.2178; 1169.7211;	145545.8; 247317.5; 314111; 475934.1; 420396.8; 430879.3; 89299.9;	0.05372965; 0.1126217; 0.10803; 0.2013841; 0.1978429; 0.1462573; 0.08511847;	10.5647	4.92378
54.1296	35604	1	1243.53	1244.53	1241.5397; 1242.5352; 1243.527; 1244.5348; 1245.5394; 1246.5444;	140735.5; 522059.1; 233229.3; 952655.7; 490290; 150134.5;	0.07018224; 0.1580759; 0.09027632; 0.2854539; 0.1713221; 0.1056241;	10.0329	6.51963
54.1793	35638	3	2864.18	955.734	954.4068; 954.7426; 955.0686; 955.4003; 955.7337; 956.0664; 956.3984; 956.7288; 957.0607;	94016.3; 101126.6; 212985.7; 252227.8; 388635.8; 238975; 222425.5; 146386.2; 90851.4;	0.04566095; 0.09563541; 0.1062415; 0.1764961; 0.1943052; 0.1594549; 0.1037091; 0.05499125; 0.02435621;	12.3473	4.45678
54.229	35672	4	4649.88	1163.48	1161.9794; 1162.2267; 1162.4768; 1162.7273; 1162.9758; 1163.2256; 1163.4764; 1163.726; 1163.9764; 1164.2269; 1164.4788; 1164.7266;	100659.4; 119834.9; 572682.4; 1012864.1; 2635639.5; 3811852.2; 4379965.5; 3040853.5; 2011326; 1177174.1; 562165.3; 236210.5;	0.008913294; 0.02452337; 0.05470997; 0.08208619; 0.122653; 0.1600064; 0.168932; 0.1454936; 0.104681; 0.06431644; 0.03437242; 0.01622783;	10.6475	6.01042
54.229	35672	2	1491.19	746.601	745.1029; 745.6; 746.1018; 746.6009; 747.1024; 747.603;	70790.5; 148750.9; 155598.3; 363292.7; 278203.9; 113938.4;	0.06663462; 0.1459336; 0.09792773; 0.2603084; 0.183597; 0.115945;	8.5743	7.53281
54.2787	35706	4	4649.87	1163.47	1161.9755; 1162.2261; 1162.4752; 1162.7249; 1162.9741; 1163.2245; 1163.4749; 1163.7253; 1163.9756; 1164.2264; 1164.4755; 1164.7263;	142666.7; 131436.7; 797355.9; 1328333.4; 2488838.5; 3863128; 4406410.5; 3074457.2; 1774790.9; 1165342.9; 475988.4; 335992.9;	0.008913294; 0.02452337; 0.05470997; 0.08208619; 0.122653; 0.1600064; 0.168932; 0.1454936; 0.104681; 0.06431644; 0.03437242; 0.01622783;	9.71399	6.36372
54.2787	35706	4	3517.54	880.392	879.1544; 879.3978; 879.6463; 879.894; 880.142; 880.3924; 880.6428; 880.8919; 881.1447; 881.3957;	95426.6; 60193.7; 170449.9; 276047.7; 414341.6; 416462.2; 339214.2; 193260.5; 77321.3; 104027.3;	0.01530115; 0.03675917; 0.07817984; 0.09932779; 0.1532409; 0.1838966; 0.1684011; 0.123159; 0.07425643; 0.03780734;	12.2584	4.69631
54.3285	35740	4	4649.87	1163.47	1161.9698; 1162.2274; 1162.4755; 1162.7258; 1162.9733; 1163.2244; 1163.4742; 1163.7249; 1163.9751; 1164.2249; 1164.4769; 1164.7246;	103683.4; 207637; 1026523.3; 1181372.9; 2492928.2; 4186560.8; 4507191.5; 3402080.2; 1954510.8; 1023420.2; 592506.1; 254140.1;	0.008913294; 0.02452337; 0.05470997; 0.08208619; 0.122653; 0.1600064; 0.168932; 0.1454936; 0.104681; 0.06431644; 0.03437242; 0.01622783;	9.9926	6.19394
54.3782	35774	4	4649.87	1163.47	1161.9774; 1162.2288; 1162.4753; 1162.7261; 1162.9742; 1163.225; 1163.4749; 1163.7252; 1163.9761; 1164.226; 1164.4764; 1164.7279;	134510.8; 273486.4; 753592.6; 1158071.9; 2837841; 3979814.5; 4252870; 3474490.8; 2137411.8; 1034320.3; 701275.5; 353412.5;	0.008913294; 0.02452337; 0.05470997; 0.08208619; 0.122653; 0.1600064; 0.168932; 0.1454936; 0.104681; 0.06431644; 0.03437242; 0.01622783;	8.59779	7.23569
54.428	35808	3	2019.09	674.036	673.0471; 673.3777; 673.7061; 674.0364; 674.3693; 674.7015;	41242.9; 54261.5; 79908.4; 129956.9; 79408.1; 73792.5;	0.05864671; 0.1240373; 0.1065234; 0.21993; 0.1962146; 0.1360219;	11.481	4.58009
54.4778	35842	4	4649.87	1163.48	1161.9755; 1162.2295; 1162.4751; 1162.7255; 1162.9749; 1163.2252; 1163.4751; 1163.7246; 1163.9767; 1164.2261; 1164.4777; 1164.729;	174087.5; 110817.9; 801062.7; 1183190; 2631637.8; 4080492.5; 4325767.5; 2998223.5; 2324355; 1164540.8; 637702.8; 409314.3;	0.008913294; 0.02452337; 0.05470997; 0.08208619; 0.122653; 0.1600064; 0.168932; 0.1454936; 0.104681; 0.06431644; 0.03437242; 0.01622783;	9.10508	6.86823
54.6187	35938	4	4648.87	1163.22	1161.9766; 1162.2294; 1162.4744; 1162.7253; 1162.9749; 1163.2249; 1163.475; 1163.7256; 1163.9758; 1164.2249; 1164.4752; 1164.7255;	78555.9; 228980.4; 812334.1; 1253743.8; 2834664.2; 4228888; 4195415.5; 2612428; 1635647.6; 1158611.2; 494798.2; 154723.4;	0.008913294; 0.02452337; 0.05470997; 0.08208619; 0.122653; 0.1600064; 0.168932; 0.1454936; 0.104681; 0.06431644; 0.03437242; 0.01622783;	11.5062	5.24424
54.699	35992	4	4648.86	1163.22	1161.9751; 1162.2263; 1162.4734; 1162.7236; 1162.9727; 1163.2229; 1163.473; 1163.7235; 1163.9731; 1164.224; 1164.4734; 1164.7238;	91053.9; 242781; 549348.7; 943753; 2715546; 3597912.8; 3282881; 2680233; 1828123.5; 1040394.1; 448263.8; 98335.4;	0.008913294; 0.02452337; 0.05470997; 0.08208619; 0.122653; 0.1600064; 0.168932; 0.1454936; 0.104681; 0.06431644; 0.03437242; 0.01622783;	9.84158	6.25475
54.789	36053	4	2563.02	641.763	640.5112; 640.7593; 641.0106; 641.2618; 641.5106; 641.7625; 642.0117; 642.2628; 642.5127; 642.7603;	40738.8; 106413.7; 120817; 92985; 160851.3; 261660.7; 233090.8; 86003.8; 78704.4; 51449.3;	0.02476618; 0.05034005; 0.1052908; 0.1078389; 0.1902986; 0.1971358; 0.1523434; 0.09300134; 0.04590213; 0.01878745;	14.8986	4.21879
54.8387	36087	4	4649.87	1163.47	1161.9751; 1162.2253; 1162.473; 1162.7244; 1162.9731; 1163.2235; 1163.4736; 1163.7239; 1163.9747; 1164.2256; 1164.4769; 1164.7252;	113821.6; 266922.6; 844440.9; 1540737.9; 2958275.2; 4530278.5; 4785191.5; 3478647.8; 1596085.5; 1101830; 504770.5; 228767.1;	0.008913294; 0.02452337; 0.05470997; 0.08208619; 0.122653; 0.1600064; 0.168932; 0.1454936; 0.104681; 0.06431644; 0.03437242; 0.01622783;	11.1733	5.4386
54.8855	36119	4	4648.87	1163.22	1161.9771; 1162.2307; 1162.4739; 1162.7256; 1162.9738; 1163.2246; 1163.474; 1163.7251; 1163.9753; 1164.2267; 1164.4785; 1164.7236;	192228.9; 113338; 918490; 1556895.1; 3173086; 5154275; 4569768.5; 4190493.2; 2303859.8; 1591338.8; 556049.9; 228009.7;	0.008913294; 0.02452337; 0.05470997; 0.08208619; 0.122653; 0.1600064; 0.168932; 0.1454936; 0.104681; 0.06431644; 0.03437242; 0.01622783;	9.39276	6.60636
54.9353	36153	4	2563.02	641.762	640.5118; 640.7599; 641.0104; 641.2606; 641.5115; 641.7621; 642.012; 642.2605; 642.5123; 642.764; 643.0121; 643.2624;	147099.4; 212901.6; 480798; 354343.8; 519577.7; 622241.8; 367426.1; 295643.4; 119449; 152049.3; 93585.1; 73029;	0.02476618; 0.05034005; 0.1052908; 0.1078389; 0.1902986; 0.1971358; 0.1523434; 0.09300134; 0.04590213; 0.01878745; 0.006541017; 0.001980827;	12.9146	4.44059
55.2241	36350	3	4649.87	1550.97	1548.9652; 1549.3002; 1549.6306; 1549.964; 1550.297; 1550.6321; 1550.9653; 1551.2997; 1551.6356; 1551.9686; 1552.3; 1552.6355;	132883.2; 154675.1; 213995.8; 615775.4; 1014079.2; 1863342.9; 2041300.5; 1316946.1; 880147.7; 377668.4; 161675.1; 110543.7;	0.008913294; 0.02452337; 0.05470997; 0.08208619; 0.122653; 0.1600064; 0.168932; 0.1454936; 0.104681; 0.06431644; 0.03437242; 0.01622783;	12.456	5.03106
55.2738	36384	4	4649.86	1163.47	1161.974; 1162.226; 1162.4735; 1162.725; 1162.973; 1163.224; 1163.4734; 1163.724; 1163.9739; 1164.2247; 1164.4741; 1164.7266;	151224.4; 116155.1; 753955; 955081.4; 2326774.2; 3356158.5; 3926294.5; 2732869.2; 1660020; 1046234.3; 428674.8; 274812.1;	0.008913294; 0.02452337; 0.05470997; 0.08208619; 0.122653; 0.1600064; 0.168932; 0.1454936; 0.104681; 0.06431644; 0.03437242; 0.01622783;	9.99754	6.23876
55.3235	36418	4	4648.87	1163.23	1161.9757; 1162.2277; 1162.4744; 1162.7266; 1162.975; 1163.2257; 1163.4756; 1163.7258; 1163.9757; 1164.2258; 1164.4773; 1164.7317;	158613.6; 124150; 587329.2; 1119027.4; 2349626.5; 4453341; 4145288.2; 2513795; 1575952; 1423155.6; 550407.5; 248819.8;	0.008913294; 0.02452337; 0.05470997; 0.08208619; 0.122653; 0.1600064; 0.168932; 0.1454936; 0.104681; 0.06431644; 0.03437242; 0.01622783;	13.8235	4.56588
55.5663	36576	2	1868.87	935.444	933.4272; 933.9376; 934.4363; 934.9443; 935.4443; 935.9458;	61273; 176481.7; 147430.2; 477238.1; 522142; 348164.1;	0.06081786; 0.1294525; 0.1051086; 0.2292812; 0.1943251; 0.1310069;	13.4934	5.0493
55.5663	36576	1	821.63	822.637	818.6172; 819.6185; 820.6277; 821.6309; 822.6373; 823.6387;	217840.4; 114600.5; 398663.1; 189424.6; 679291.6; 210486;	0.06177372; 0.07491127; 0.1817694; 0.06955954; 0.34077; 0.1353165;	8.70216	8.06514
55.9561	36840	4	2399.96	600.998	600.2465; 600.497; 600.7468; 600.9976; 601.2494; 601.497; 601.7483;	41761.8; 114234.4; 102231; 132147.5; 131572.3; 86824.1; 63993.8;	0.05275613; 0.1104879; 0.1080495; 0.1981094; 0.1977455; 0.1480727; 0.08739053;	10.618	4.14112
56.0059	36874	3	4311.22	1438.08	1436.0717; 1436.4058; 1436.7416; 1437.0858; 1437.4122; 1437.7469; 1438.08; 1438.4149; 1438.7484; 1439.0831; 1439.4194;	130362.8; 116427.3; 249599.3; 107000.6; 693269.9; 1110838.5; 1118019; 836805.7; 596510.6; 309708.7; 222821.4;	0.01046502; 0.02779222; 0.0610117; 0.08762754; 0.1310418; 0.1675711; 0.1704279; 0.1403537; 0.09617534; 0.05610901; 0.02840338;	13.2654	5.00945
56.0556	36908	3	2383.03	795.351	794.3463; 794.6804; 795.015; 795.3506; 795.6848; 796.0183; 796.3519; 796.6851;	681705.8; 765393.8; 334267.2; 2083043.4; 1895654.1; 1322862.6; 542442.8; 188766.8;	0.05304535; 0.1111356; 0.1080148; 0.1991251; 0.1977301; 0.1475129; 0.08671262; 0.04096059;	14.3174	4.12778
56.1039	36941	3	2830.19	944.405	943.0644; 943.4028; 943.7354; 944.0726; 944.4052; 944.7394; 945.0732;	57072.9; 144617.6; 134824.8; 220489.2; 257775.2; 191464; 74391;	0.04621382; 0.09676693; 0.1064645; 0.1780961; 0.1946849; 0.1586529; 0.10245;	7.80414	6.02009
56.3805	37129	4	2546.02	637.511	636.7595; 637.0114; 637.2622; 637.5112; 637.7626; 638.0135; 638.2629; 638.511;	128136.6; 307580.8; 245750; 513758.1; 485546.6; 427279.8; 199346.6; 191814.9;	0.05034772; 0.1053073; 0.1078397; 0.1903233; 0.1971378; 0.15233; 0.09298354; 0.045888;	6.36526	8.2074
56.6236	37295	4	2691.28	673.827	672.5795; 672.8303; 673.0806; 673.3253; 673.5765; 673.8272; 674.0779; 674.3275; 674.5782;	142227.8; 178021.9; 153556.2; 586469.4; 518973.5; 590754.4; 279578.6; 109450.3; 39738.3;	0.04825606; 0.1009411; 0.107289; 0.1839899; 0.1960931; 0.1556805; 0.09779581; 0.04987535; 0.02116846;	13.7416	4.41225
56.9221	37499	3	2711.29	904.771	903.4364; 903.7708; 904.1031; 904.4379; 904.7712; 905.1053; 905.4396; 905.772;	52938.1; 177617.9; 189043.6; 592913.4; 741861.4; 577789.1; 225029; 64132.4;	0.04797557; 0.1003537; 0.1072182; 0.1831348; 0.195958; 0.156131; 0.09844119; 0.05040968;	14.8983	4.22133
56.9718	37533	2	1755.07	878.544	877.0378; 877.5391; 878.0361; 878.5441; 879.0441; 879.5463;	44653.2; 115640.2; 48693.2; 217380.8; 210385.8; 49784.5;	0.06295718; 0.1351027; 0.1031456; 0.2394562; 0.1915357; 0.1257541;	14.821	4.18098
57.121	37635	2	2827.12	1414.57	1412.5651; 1413.0708; 1413.5684; 1414.067; 1414.5669; 1415.0721; 1415.5715; 1416.0778; 1416.5729;	107371.6; 118975.5; 292388.7; 95709.1; 432536.7; 409652.6; 389773.2; 186475.1; 93625;	0.02155261; 0.04621382; 0.09676693; 0.1064645; 0.1780961; 0.1946849; 0.1586529; 0.10245; 0.05390031;	13.2442	4.60783
57.121	37635	1	1322.55	1323.55	1320.5457; 1321.556; 1322.5511; 1323.5541; 1324.5524; 1325.5587;	72269.3; 112775.9; 92978.6; 243120.6; 171821.8; 61906.8;	0.06910948; 0.1543758; 0.0926519; 0.2777566; 0.1751242; 0.1087977;	7.83087	7.90195
57.1654	37665	3	2752.11	918.377	917.0403; 917.3772; 917.7117; 918.0436; 918.3773; 918.7141; 919.0453; 919.3763;	55968.1; 64802.2; 62570.8; 244564.5; 289743.7; 167767.5; 100782.7; 44097.9;	0.04723124; 0.09883659; 0.1069096; 0.1809999; 0.1954321; 0.1572092; 0.1001373; 0.05187874;	14.4116	4.192
57.1654	37665	1	869.031	870.038	867.0344; 868.0294; 869.0337; 870.0378; 871.0419; 872.0392;	68953.9; 122335.3; 80930.1; 541388.1; 228958.7; 126553.9;	0.07441369; 0.1787575; 0.07245133; 0.33345; 0.1404513; 0.09196524;	14.5899	5.28002
57.2151	37699	4	4601.05	1151.27	1149.77; 1150.0229; 1150.2714; 1150.5212; 1150.7703; 1151.0203; 1151.271; 1151.5217; 1151.772; 1152.0228; 1152.2726; 1152.5221;	73275; 140139.5; 334559.9; 586718.6; 1150070.5; 1769638.5; 1932766.8; 1252807.9; 836588.8; 737826.1; 296233.7; 88461.9;	0.009123839; 0.02498215; 0.05559919; 0.08291651; 0.1238567; 0.1611381; 0.1692426; 0.1448328; 0.1034741; 0.06309778; 0.03345431; 0.01566403;	9.27336	6.66451
57.2151	37699	4	2501.21	626.311	625.5576; 625.8088; 626.0571; 626.3106; 626.5611; 626.8121; 627.0646;	29694.4; 114431.1; 94545.1; 154915.4; 141149.8; 95051.8; 52087.6;	0.05101931; 0.1067151; 0.1079904; 0.192377; 0.1974406; 0.1512226; 0.09143398;	9.635	4.78935
57.3644	37801	4	4600.05	1151.02	1149.7701; 1150.0232; 1150.2722; 1150.5216; 1150.7706; 1151.0205; 1151.27; 1151.521; 1151.772; 1152.0221; 1152.2706; 1152.5227;	94177.4; 119608; 429164.2; 788878.5; 1397954.8; 2237440; 2218976.5; 1615887.1; 978447.9; 516786.1; 242768.8; 118776.5;	0.009123839; 0.02498215; 0.05559919; 0.08291651; 0.1238567; 0.1611381; 0.1692426; 0.1448328; 0.1034741; 0.06309778; 0.03345431; 0.01566403;	9.26375	6.58013
57.6076	37967	4	4601.05	1151.27	1149.7723; 1150.0215; 1150.2698; 1150.521; 1150.7703; 1151.02; 1151.27; 1151.5203; 1151.7716; 1152.0214; 1152.2725; 1152.5247;	94347; 99289.9; 485575.1; 1161220; 1745417.5; 2556017.5; 2634904.2; 2070783.1; 1300443.2; 739594.4; 429394.2; 143251;	0.009123839; 0.02498215; 0.05559919; 0.08291651; 0.1238567; 0.1611381; 0.1692426; 0.1448328; 0.1034741; 0.06309778; 0.03345431; 0.01566403;	6.7138	8.993
57.6076	37967	2	1241.6	621.808	620.3082; 620.8079; 621.3071; 621.808; 622.3118; 622.8138;	27979.6; 55227; 47672.2; 96306.9; 56497.3; 47253.2;	0.07018224; 0.1580759; 0.09027632; 0.2854539; 0.1713221; 0.1056241;	7.89708	7.74806
57.7029	38032	5	4601.05	921.217	920.0224; 920.2191; 920.4189; 920.6179; 920.818; 921.0171; 921.2167; 921.4182; 921.6174; 921.818; 922.0213; 922.22;	67306.7; 70687.5; 172779.1; 711638.2; 1142031.1; 1544885.9; 1573385.6; 1245968.6; 710788.7; 445343.8; 123142.5; 146333.3;	0.009123839; 0.02498215; 0.05559919; 0.08291651; 0.1238567; 0.1611381; 0.1692426; 0.1448328; 0.1034741; 0.06309778; 0.03345431; 0.01566403;	9.15342	6.6532
57.7526	38066	5	4601.04	921.216	920.017; 920.218; 920.4166; 920.6166; 920.8159; 921.0156; 921.2162; 921.4172; 921.6172; 921.8177; 922.0187; 922.2229;	81209.1; 64966; 321145.2; 247499.1; 1488728; 1676751.5; 1814095.2; 1206996.1; 811271.3; 567660; 202980.4; 75125.4;	0.009123839; 0.02498215; 0.05559919; 0.08291651; 0.1238567; 0.1611381; 0.1692426; 0.1448328; 0.1034741; 0.06309778; 0.03345431; 0.01566403;	13.5422	4.68571
57.9515	38202	5	2195.21	440.049	439.4508; 439.649; 439.8472; 440.0488; 440.2498; 440.4508;	40641.9; 28373.8; 27072.8; 75436.1; 72320.8; 47999.2;	0.05589169; 0.1174914; 0.1076812; 0.2090713; 0.1976082; 0.1419785;	12.2142	4.43903
57.9515	38202	4	4600.05	1151.02	1149.771; 1150.0215; 1150.2705; 1150.5203; 1150.7692; 1151.0193; 1151.2697; 1151.5206; 1151.7708; 1152.0209; 1152.2715; 1152.5248;	113679.3; 154116.9; 596881.5; 820995.2; 1422055.6; 2888665; 2625157; 2211831.8; 1251788.6; 806601.3; 403329.9; 224442.8;	0.009123839; 0.02498215; 0.05559919; 0.08291651; 0.1238567; 0.1611381; 0.1692426; 0.1448328; 0.1034741; 0.06309778; 0.03345431; 0.01566403;	10.1685	6.16644
57.9999	38235	2	2334.92	1168.47	1166.4728; 1166.9709; 1167.4812; 1167.9722; 1168.4672; 1168.9712; 1169.4749;	106006.1; 64080.3; 102661.5; 250853.9; 304538.4; 218561.1; 131270.5;	0.05372965; 0.1126217; 0.10803; 0.2013841; 0.1978429; 0.1462573; 0.08511847;	13.3196	4.63576
58.0995	38303	4	4601.05	1151.27	1149.7693; 1150.0226; 1150.2689; 1150.5203; 1150.7695; 1151.0195; 1151.27; 1151.5206; 1151.7712; 1152.0222; 1152.272; 1152.5232;	101496.8; 211100.2; 616208.3; 1131427; 2923657.2; 3511841.8; 3995823; 2884014.5; 2154434.8; 1016048.6; 362271.6; 246554.6;	0.009123839; 0.02498215; 0.05559919; 0.08291651; 0.1238567; 0.1611381; 0.1692426; 0.1448328; 0.1034741; 0.06309778; 0.03345431; 0.01566403;	9.17147	6.79088
58.0995	38303	2	1499.68	750.845	749.3476; 749.8494; 750.3448; 750.845; 751.3458; 751.8456; 752.343;	62165.1; 111747.9; 50928.7; 149066; 119380.5; 105441.2; 69098.7;	0.06663462; 0.1459336; 0.09792773; 0.2603084; 0.183597; 0.115945; 0.05394292;	12.2844	4.64574
58.1961	38369	5	4601.04	921.216	920.0123; 920.2169; 920.4178; 920.6162; 920.816; 921.0161; 921.2161; 921.4161; 921.6166; 921.8167; 922.0192; 922.2175;	80021.1; 144390.5; 407202.3; 602328.9; 1121772.1; 1691990.1; 2627612.5; 1791635.4; 1034416.8; 630512.5; 134545.2; 156660;	0.009123839; 0.02498215; 0.05559919; 0.08291651; 0.1238567; 0.1611381; 0.1692426; 0.1448328; 0.1034741; 0.06309778; 0.03345431; 0.01566403;	13.5273	4.77873
58.2431	38401	5	4601.05	921.217	920.0167; 920.2192; 920.4193; 920.6171; 920.816; 921.0163; 921.2166; 921.4174; 921.6179; 921.8177; 922.0162; 922.2181;	107768.6; 103269.4; 279890.6; 641885; 1276645.2; 1546310; 1608228.5; 1392994.8; 849771.8; 522147.4; 293176.5; 66642.2;	0.009123839; 0.02498215; 0.05559919; 0.08291651; 0.1238567; 0.1611381; 0.1692426; 0.1448328; 0.1034741; 0.06309778; 0.03345431; 0.01566403;	6.60004	9.17026
58.2929	38435	5	4600.04	921.016	920.0168; 920.217; 920.4166; 920.6166; 920.8158; 921.0158; 921.2156; 921.4169; 921.6169; 921.8179; 922.019; 922.2145;	138156.8; 120385.8; 381182.5; 723763.6; 1204123; 1930123; 1862467.8; 1048977.4; 906216.9; 562840.7; 217593.2; 58827.2;	0.009123839; 0.02498215; 0.05559919; 0.08291651; 0.1238567; 0.1611381; 0.1692426; 0.1448328; 0.1034741; 0.06309778; 0.03345431; 0.01566403;	10.5536	5.63078
58.3426	38469	4	4601.05	1151.27	1149.7711; 1150.0237; 1150.2694; 1150.5187; 1150.7687; 1151.0183; 1151.2686; 1151.5189; 1151.7694; 1152.02; 1152.2704; 1152.5228;	122369; 185257.8; 768630.4; 1279450.5; 2722306.8; 4829941.5; 4961372; 3782090.5; 1929301.9; 1255324.8; 629224.2; 311532.4;	0.009123839; 0.02498215; 0.05559919; 0.08291651; 0.1238567; 0.1611381; 0.1692426; 0.1448328; 0.1034741; 0.06309778; 0.03345431; 0.01566403;	11.6011	5.53245
58.3922	38503	5	4601.04	921.216	920.0152; 920.2159; 920.4155; 920.6158; 920.8157; 921.0153; 921.2161; 921.4167; 921.6172; 921.8172; 922.0179; 922.2158;	97605; 124541.7; 327246.2; 681024.4; 1493544; 2024632.9; 2216528.8; 1931841.9; 1110376.4; 726261.6; 365896.7; 104308.5;	0.009123839; 0.02498215; 0.05559919; 0.08291651; 0.1238567; 0.1611381; 0.1692426; 0.1448328; 0.1034741; 0.06309778; 0.03345431; 0.01566403;	8.15124	7.74948
58.442	38537	5	4601.05	921.217	920.0215; 920.2168; 920.4169; 920.6179; 920.8162; 921.0167; 921.2172; 921.4176; 921.618; 921.8182; 922.0197; 922.2198;	47097; 176381.8; 514158.3; 478965.2; 1262199.1; 1835121.2; 2394380; 1452501.6; 1032243; 510365.9; 285847.5; 100476;	0.009123839; 0.02498215; 0.05559919; 0.08291651; 0.1238567; 0.1611381; 0.1692426; 0.1448328; 0.1034741; 0.06309778; 0.03345431; 0.01566403;	11.4773	5.44067
58.5911	38639	4	3172.38	794.102	792.8467; 793.0967; 793.3511; 793.601; 793.8495; 794.1017; 794.3527; 794.6028; 794.8555; 795.1022;	96504.2; 75255; 137867.1; 145036; 457876.6; 567014.4; 432327; 391407.6; 213884.9; 58171.3;	0.01807003; 0.04122542; 0.0868312; 0.1034153; 0.1645576; 0.1898945; 0.1647196; 0.1135994; 0.06425408; 0.03053201;	12.2032	5.67476
58.7375	38739	3	1769.07	590.696	589.3647; 589.7017; 590.0316; 590.3621; 590.6957; 591.0309;	52447.4; 64208.4; 53956.2; 162014.6; 167179.2; 60676.4;	0.06258103; 0.1340333; 0.1036157; 0.2374392; 0.1922394; 0.1267302;	12.3003	5.00819
58.8329	38804	2	1755.06	878.538	877.0421; 877.5351; 878.0364; 878.5378; 879.0406; 879.541; 880.0461;	92044; 208626.9; 134312.4; 440115.3; 424290.4; 174264.9; 56692.8;	0.06295718; 0.1351027; 0.1031456; 0.2394562; 0.1915357; 0.1257541; 0.06312308;	10.726	5.85731
58.9819	38906	4	4600.05	1151.02	1149.7725; 1150.0233; 1150.272; 1150.5214; 1150.7701; 1151.0201; 1151.2705; 1151.5211; 1151.771; 1152.022; 1152.2719; 1152.5206;	234073.5; 214382.5; 733802.1; 1500226; 3496865.8; 5796182.5; 5139890.5; 4242412; 3457767.2; 1589143.8; 844818.9; 224538.3;	0.009123839; 0.02498215; 0.05559919; 0.08291651; 0.1238567; 0.1611381; 0.1692426; 0.1448328; 0.1034741; 0.06309778; 0.03345431; 0.01566403;	10.2382	6.28862
59.0302	38939	4	4601.05	1151.27	1149.7727; 1150.0208; 1150.269; 1150.52; 1150.7681; 1151.0187; 1151.2687; 1151.519; 1151.7697; 1152.0198; 1152.272; 1152.5209;	166972.8; 408705.9; 933055.8; 1965076.6; 3940630.5; 5730646.5; 6087139; 4566901; 3083065.5; 1936578.4; 813878.3; 384273.2;	0.009123839; 0.02498215; 0.05559919; 0.08291651; 0.1238567; 0.1611381; 0.1692426; 0.1448328; 0.1034741; 0.06309778; 0.03345431; 0.01566403;	7.73415	8.07446
59.0302	38939	2	1573.76	787.889	786.3797; 786.882; 787.388; 787.8895; 788.3935; 788.895;	109288.2; 94156.3; 44697.7; 220447.2; 195339.4; 123805.8;	0.06561243; 0.142789; 0.09959298; 0.2541114; 0.1861752; 0.1187542;	13.5372	4.40616
59.0799	38973	5	4601.04	921.216	920.0148; 920.2188; 920.4182; 920.6165; 920.8162; 921.0161; 921.216; 921.4161; 921.6176; 921.8176; 922.0179; 922.2151;	111904.5; 120602.9; 321211.8; 616183.4; 1749788.6; 1848706.9; 2823097.5; 1619332.9; 956974.5; 681728.9; 272808.4; 53384.5;	0.009123839; 0.02498215; 0.05559919; 0.08291651; 0.1238567; 0.1611381; 0.1692426; 0.1448328; 0.1034741; 0.06309778; 0.03345431; 0.01566403;	14.0452	4.51697
59.0799	38973	4	4959.99	1241.01	1239.7576; 1240.0096; 1240.2576; 1240.5096; 1240.7557; 1241.0056; 1241.2552; 1241.5059; 1241.7563; 1242.007; 1242.2543; 1242.5081;	137922.5; 110761.6; 383952.8; 418442.6; 1675258.5; 2396973.8; 2187841.2; 2097832.5; 1141736.8; 811036.8; 455147; 198656.8;	0.007685246; 0.02178784; 0.04937873; 0.07690495; 0.1153163; 0.1529349; 0.1666076; 0.1491134; 0.1118946; 0.07187776; 0.04023768; 0.01992831;	11.3119	5.41367
59.1295	39007	4	4601.05	1151.27	1149.7661; 1150.0217; 1150.2694; 1150.5193; 1150.7681; 1151.0183; 1151.2687; 1151.5184; 1151.7693; 1152.0195; 1152.2708; 1152.5227;	207653.7; 254474.4; 1222245.5; 2045106.6; 4033803.2; 5985986; 6173484; 5443221.5; 3031135; 1585889.5; 764599.7; 345300.4;	0.009123839; 0.02498215; 0.05559919; 0.08291651; 0.1238567; 0.1611381; 0.1692426; 0.1448328; 0.1034741; 0.06309778; 0.03345431; 0.01566403;	8.28583	7.52583
59.1295	39007	4	2350.17	588.55	587.5427; 587.7934; 588.0429; 588.299; 588.5496; 588.8002; 589.0499; 589.3008;	333790; 416318.5; 244411.2; 783477.4; 862777.5; 453072; 293831.1; 130511.6;	0.0534395; 0.1119651; 0.1080811; 0.2003434; 0.1978822; 0.1468324; 0.08580015; 0.04023229;	10.7501	5.0156
59.1295	39007	3	2704.21	902.412	901.0765; 901.4094; 901.7463; 902.0768; 902.4122; 902.7469; 903.084; 903.4164;	154304; 135026.5; 133995.9; 443204.7; 636235.2; 412627.5; 235261; 101539.8;	0.04797933; 0.1003616; 0.1072192; 0.1831462; 0.19596; 0.156125; 0.09843253; 0.05040248;	14.3834	4.26994
59.1295	39007	3	2350.17	784.399	783.0578; 783.3906; 783.7264; 784.0627; 784.3987; 784.7307; 785.0657;	67002.5; 173008.5; 82052.5; 342384.7; 347621.2; 145632.2; 80893.7;	0.0534395; 0.1119651; 0.1080811; 0.2003434; 0.1978822; 0.1468324; 0.08580015;	14.2423	4.01423
59.1295	39007	2	1755.06	878.54	876.5306; 877.041; 877.5363; 878.0367; 878.5397; 879.0425; 879.538; 880.0344;	79476.1; 81156.2; 179192.8; 164446.8; 456776.8; 298574.8; 170663.5; 133044.6;	0.03765355; 0.06295718; 0.1351027; 0.1031456; 0.2394562; 0.1915357; 0.1257541; 0.06312308;	8.47485	8.40544
59.167	39032	4	4600.04	1151.02	1149.7697; 1150.0175; 1150.2688; 1150.5184; 1150.7672; 1151.0181; 1151.2682; 1151.5186; 1151.769; 1152.0192; 1152.2704; 1152.5195;	130316.5; 183820.5; 710240.2; 2053027.9; 3683999.5; 6331528; 6081793.5; 5048053.5; 3218367.5; 1623801.2; 1035996.9; 322929.6;	0.009123839; 0.02498215; 0.05559919; 0.08291651; 0.1238567; 0.1611381; 0.1692426; 0.1448328; 0.1034741; 0.06309778; 0.03345431; 0.01566403;	9.85164	6.52734
59.2139	39064	5	4601.04	921.216	920.0161; 920.218; 920.4176; 920.6168; 920.8167; 921.0165; 921.2162; 921.4165; 921.618; 921.8167; 922.0184; 922.2178;	144351.4; 153630.5; 609106.6; 989646.1; 1459628.2; 3045573.5; 3241624.2; 2381645.5; 1175556.4; 846609.1; 424984.5; 153709.5;	0.009123839; 0.02498215; 0.05559919; 0.08291651; 0.1238567; 0.1611381; 0.1692426; 0.1448328; 0.1034741; 0.06309778; 0.03345431; 0.01566403;	11.8134	5.32376
59.3079	39128	4	4960.99	1241.26	1239.7596; 1240.0049; 1240.2596; 1240.506; 1240.7555; 1241.0057; 1241.2556; 1241.506; 1241.7561; 1242.0074; 1242.2579; 1242.5042;	171773.5; 132673.1; 349518.2; 1127425.8; 2057160.4; 2923920.5; 3689851.2; 3078223; 1991117; 1146503.8; 851595.9; 292937.5;	0.007685246; 0.02178784; 0.04937873; 0.07690495; 0.1153163; 0.1529349; 0.1666076; 0.1491134; 0.1118946; 0.07187776; 0.04023768; 0.01992831;	8.58914	7.2262
59.3079	39128	4	4424.3	1107.08	1105.5885; 1105.8311; 1106.0819; 1106.335; 1106.5829; 1106.8317; 1107.083; 1107.3334; 1107.5831; 1107.8361; 1108.0782;	88117; 210941.9; 166109; 273098.3; 897039.3; 1308858.2; 1316886.5; 1058425.1; 702179.8; 415941.4; 115114.8;	0.009921873; 0.02666728; 0.05884912; 0.08578699; 0.1281882; 0.1650559; 0.1700402; 0.1421989; 0.09908549; 0.05884886; 0.03035602;	10.8635	5.96367
59.3079	39128	3	4398.77	1467.26	1465.2533; 1465.5857; 1465.9203; 1466.2561; 1466.5978; 1466.9294; 1467.2642; 1467.6003; 1467.9323; 1468.2598; 1468.6029;	227299; 323260.2; 165333.8; 356481.1; 458605.1; 702534.4; 818385.6; 642480; 502204.3; 182033.1; 201316.4;	0.0100336; 0.02690785; 0.05931326; 0.0862093; 0.1288082; 0.1656307; 0.1701753; 0.1418326; 0.098453; 0.05822736; 0.02989841;	12.743	4.46147
59.3079	39128	2	2825.13	1413.57	1412.0684; 1412.5691; 1413.0693; 1413.5704; 1414.068; 1414.563; 1415.0599; 1415.5613; 1416.0591;	128061.1; 188238.3; 514682; 1126243.2; 862545.4; 815830.2; 636396.8; 252076.5; 129767.9;	0.04621382; 0.09676693; 0.1064645; 0.1780961; 0.1946849; 0.1586529; 0.10245; 0.05390031; 0.02367526;	13.2392	4.426
59.3079	39128	2	2490	1246.01	1244.0096; 1244.5063; 1245.0104; 1245.5106; 1246.0089; 1246.5022; 1247.0016; 1247.5061;	86331.9; 166042.9; 460380.7; 807745.2; 809741; 656453.8; 627465.6; 204195.9;	0.05140154; 0.1075475; 0.1079995; 0.1936452; 0.1975014; 0.1505272; 0.09054378; 0.04392943;	14.8628	4.28522
59.3576	39162	5	4600.04	921.015	920.0165; 920.2178; 920.4163; 920.6165; 920.8159; 921.0154; 921.2157; 921.4164; 921.6164; 921.8168; 922.0185; 922.2175;	66477.1; 231250.8; 609410.9; 866248.1; 2345120; 3559743.5; 3415566.8; 3281372.5; 1541788.6; 1088320.6; 317780.6; 129317.2;	0.009123839; 0.02498215; 0.05559919; 0.08291651; 0.1238567; 0.1611381; 0.1692426; 0.1448328; 0.1034741; 0.06309778; 0.03345431; 0.01566403;	10.9929	5.80735
59.3576	39162	3	2674.06	892.362	891.3657; 891.7001; 892.0328; 892.3619; 892.6908; 893.0314; 893.3622;	83527; 132194.9; 147611.5; 235401.2; 220916.6; 168815.6; 105897.3;	0.04854092; 0.1015399; 0.1073549; 0.1848655; 0.1962216; 0.1552173; 0.09713958;	5.75537	8.00255
59.4072	39196	4	4424.31	1107.08	1105.5858; 1105.8325; 1106.0845; 1106.3341; 1106.5828; 1106.8334; 1107.0839; 1107.3339; 1107.5847; 1107.8384; 1108.0859;	76488.9; 172653.3; 230451.3; 376477.7; 770105.6; 1249089.4; 1439689; 1316178.9; 657447.7; 330077.7; 179179.2;	0.009921873; 0.02666728; 0.05884912; 0.08578699; 0.1281882; 0.1650559; 0.1700402; 0.1421989; 0.09908549; 0.05884886; 0.03035602;	11.3849	5.7155
59.4072	39196	2	1755.07	878.541	876.5359; 877.0422; 877.5374; 878.0328; 878.5406; 879.0398; 879.5423; 880.0455;	59745.8; 75994.8; 278560.6; 241302; 412160.2; 389418.1; 188583.2; 84014.3;	0.03765355; 0.06295718; 0.1351027; 0.1031456; 0.2394562; 0.1915357; 0.1257541; 0.06312308;	8.16363	8.68289
59.457	39230	1	887.532	888.539	885.5379; 886.5374; 887.5337; 888.5388; 889.5396; 890.538;	84166.7; 186603.5; 68022.4; 331917; 87335.2; 65179.9;	0.0742543; 0.1775942; 0.07363629; 0.3305405; 0.1426025; 0.09250609;	8.46963	7.67787
59.5067	39264	5	4601.05	921.217	920.0165; 920.2197; 920.4175; 920.6162; 920.8166; 921.0165; 921.2168; 921.4168; 921.6175; 921.8177; 922.0189; 922.2161;	178459.3; 97877.6; 702048.2; 699367.2; 2467755.5; 2861265; 3637500.5; 3029433.2; 2029936.4; 1003067.2; 266981.1; 264611.4;	0.009123839; 0.02498215; 0.05559919; 0.08291651; 0.1238567; 0.1611381; 0.1692426; 0.1448328; 0.1034741; 0.06309778; 0.03345431; 0.01566403;	10.8276	5.942
59.6061	39332	5	4600.05	921.017	920.0173; 920.2179; 920.4184; 920.6175; 920.817; 921.0173; 921.2171; 921.4178; 921.618; 921.8184; 922.0184; 922.2176;	49695.9; 134471.4; 677573.8; 872379.2; 2006569; 3009625.2; 2845225.8; 2692694.8; 1364082.2; 880724.9; 445653; 60591.2;	0.009123839; 0.02498215; 0.05559919; 0.08291651; 0.1238567; 0.1611381; 0.1692426; 0.1448328; 0.1034741; 0.06309778; 0.03345431; 0.01566403;	9.04108	6.86787
59.7001	39396	2	1755.07	878.54	877.0389; 877.5323; 878.0338; 878.5405; 879.0399; 879.5377; 880.0364; 880.5373;	124254.8; 257091.3; 225687.1; 347190.4; 306546.6; 143866.6; 52138.3; 80321.9;	0.06295718; 0.1351027; 0.1031456; 0.2394562; 0.1915357; 0.1257541; 0.06312308; 0.02448791;	11.2815	4.55605
59.7444	39426	5	4600.04	921.014	920.0173; 920.2169; 920.4163; 920.6146; 920.8143; 921.0145; 921.2149; 921.4156; 921.6156; 921.8156; 922.0164; 922.2161;	120207.1; 106684.5; 756983.3; 1106334.9; 2657052.2; 4850146.5; 4550758; 3357439.8; 2433357; 1376955; 682477.9; 245956.7;	0.009123839; 0.02498215; 0.05559919; 0.08291651; 0.1238567; 0.1611381; 0.1692426; 0.1448328; 0.1034741; 0.06309778; 0.03345431; 0.01566403;	11.1505	5.80548
59.7941	39460	5	4601.05	921.217	920.0161; 920.2177; 920.4177; 920.6168; 920.8166; 921.0161; 921.217; 921.4171; 921.6172; 921.8177; 922.0203; 922.217;	167900.6; 176502.6; 619211.1; 1188759.8; 1927652.2; 3776584; 4014367.5; 3233659.5; 2109606.8; 1143067.1; 402907.9; 219497.6;	0.009123839; 0.02498215; 0.05559919; 0.08291651; 0.1238567; 0.1611381; 0.1692426; 0.1448328; 0.1034741; 0.06309778; 0.03345431; 0.01566403;	10.4274	6.18277
59.7941	39460	4	4600.05	1151.02	1149.772; 1150.0223; 1150.2708; 1150.5209; 1150.7697; 1151.0197; 1151.2699; 1151.5204; 1151.7706; 1152.0208; 1152.2711; 1152.5269;	257932.8; 419360.9; 1691872.1; 2878185.2; 6125741; 9835364; 9015329; 7885415; 4287221; 2299710.8; 1185779.4; 213447.3;	0.009123839; 0.02498215; 0.05559919; 0.08291651; 0.1238567; 0.1611381; 0.1692426; 0.1448328; 0.1034741; 0.06309778; 0.03345431; 0.01566403;	9.95447	6.28636
59.833	39486	5	4600.04	921.016	920.0205; 920.2171; 920.417; 920.6165; 920.8159; 921.0161; 921.2163; 921.4168; 921.617; 921.8171; 922.0192; 922.2175;	106422.9; 273561.9; 515434.3; 1238578; 2640321.5; 3836935; 3485014.2; 3282359.8; 2292242.8; 1130867.2; 189496.2; 229319.6;	0.009123839; 0.02498215; 0.05559919; 0.08291651; 0.1238567; 0.1611381; 0.1692426; 0.1448328; 0.1034741; 0.06309778; 0.03345431; 0.01566403;	9.14862	6.85899
59.833	39486	1	887.531	888.538	885.541; 886.5389; 887.5345; 888.5381; 889.5438; 890.5403;	159625.6; 216747.9; 92077.9; 411600.8; 92869.7; 78999.7;	0.0742543; 0.1775942; 0.07363629; 0.3305405; 0.1426025; 0.09250609;	12.4471	4.80659
59.8826	39520	4	4424.3	1107.08	1105.5814; 1105.8353; 1106.0809; 1106.3324; 1106.5817; 1106.8319; 1107.0824; 1107.3328; 1107.5831; 1107.8337; 1108.0856; 1108.3323;	270816.3; 175799.9; 266125.5; 692443.4; 2077007.2; 3339481; 3977162.8; 2521073.2; 1510904.1; 1164933.2; 476930.4; 233148.7;	0.009921873; 0.02666728; 0.05884912; 0.08578699; 0.1281882; 0.1650559; 0.1700402; 0.1421989; 0.09908549; 0.05884886; 0.03035602; 0.0138166;	14.2785	4.76608
59.9241	39548	1	1228.89	1229.9	1226.9003; 1227.9032; 1228.8971; 1229.8998; 1230.8982; 1231.8922;	191804.6; 191126.8; 190385.8; 397178.4; 197894.7; 168150.2;	0.07041474; 0.1590642; 0.08950096; 0.287663; 0.1700108; 0.104898;	12.6315	4.41355
60.0179	39612	2	2489.01	1245.51	1244.0132; 1244.5109; 1245.011; 1245.5105; 1246.0095; 1246.5021; 1247.0009; 1247.4998;	121468.2; 342915.1; 961277.8; 1308364.5; 1079324; 1059514.1; 637946.3; 370000.2;	0.05140154; 0.1075475; 0.1079995; 0.1936452; 0.1975014; 0.1505272; 0.09054378; 0.04392943;	13.2073	4.42992
60.1173	39680	5	4649.07	930.821	929.6149; 929.8112; 930.0124; 930.2147; 930.4188; 930.6202; 930.8212; 931.0207; 931.2218; 931.4217; 931.6248; 931.8223;	90092.8; 86801.1; 268553.2; 201634.2; 587035.4; 979437.1; 1341346.5; 1106557.6; 582757; 281268; 170900.4; 92437.7;	0.008913294; 0.02452337; 0.05470997; 0.08208619; 0.122653; 0.1600064; 0.168932; 0.1454936; 0.104681; 0.06431644; 0.03437242; 0.01622783;	13.8778	4.69775
60.1173	39680	5	4601.04	921.216	920.0162; 920.2179; 920.4122; 920.6165; 920.816; 921.0158; 921.2162; 921.4161; 921.6169; 921.8171; 922.0165; 922.2148;	144910.7; 267098.8; 272963.6; 852339.6; 2148525; 3515748.5; 3660958.8; 2672413.2; 1912814.1; 906895.8; 283371.4; 124949.8;	0.009123839; 0.02498215; 0.05559919; 0.08291651; 0.1238567; 0.1611381; 0.1692426; 0.1448328; 0.1034741; 0.06309778; 0.03345431; 0.01566403;	12.0197	5.42921
60.1173	39680	4	4424.3	1107.08	1105.5839; 1105.839; 1106.0819; 1106.3337; 1106.5818; 1106.8325; 1107.0829; 1107.333; 1107.5834; 1107.8347; 1108.0851; 1108.3339;	139615.7; 638599.2; 465747; 757352.8; 2408068.2; 3413312; 4241838.5; 3018078; 1967249; 1015241.1; 377046; 286984.3;	0.009921873; 0.02666728; 0.05884912; 0.08578699; 0.1281882; 0.1650559; 0.1700402; 0.1421989; 0.09908549; 0.05884886; 0.03035602; 0.0138166;	12.2379	5.36687
60.2167	39748	5	4601.05	921.217	920.0152; 920.2184; 920.4158; 920.6176; 920.8169; 921.017; 921.217; 921.4177; 921.6173; 921.8187; 922.0186; 922.2195;	72712.8; 142079.8; 402428.5; 1326309.2; 2545684.8; 3226628.2; 3616346.8; 2751840.2; 1485990.2; 958312.9; 456205; 160177.1;	0.009123839; 0.02498215; 0.05559919; 0.08291651; 0.1238567; 0.1611381; 0.1692426; 0.1448328; 0.1034741; 0.06309778; 0.03345431; 0.01566403;	9.51505	6.51673
60.2167	39748	4	4423.31	1106.83	1105.5881; 1105.8408; 1106.0851; 1106.335; 1106.583; 1106.8339; 1107.0839; 1107.3344; 1107.5848; 1107.8351; 1108.0861; 1108.3364;	143254.1; 649361.9; 420669.5; 926737.8; 2545515.5; 4389938.5; 4176627.8; 3413495; 2504110; 1195422; 479575.1; 163485.8;	0.009921873; 0.02666728; 0.05884912; 0.08578699; 0.1281882; 0.1650559; 0.1700402; 0.1421989; 0.09908549; 0.05884886; 0.03035602; 0.0138166;	11.8702	5.56851
60.2664	39782	5	4601.04	921.216	920.016; 920.2178; 920.4133; 920.6166; 920.8159; 921.0159; 921.2155; 921.4164; 921.6165; 921.817; 922.019; 922.2175;	144842; 174217.7; 586295.4; 1501875.1; 2931049.5; 3954831; 3987629.2; 3210022; 2431489.8; 838075.8; 509521; 196918.2;	0.009123839; 0.02498215; 0.05559919; 0.08291651; 0.1238567; 0.1611381; 0.1692426; 0.1448328; 0.1034741; 0.06309778; 0.03345431; 0.01566403;	8.53332	7.24883
60.312	39813	1	887.53	888.537	885.543; 886.5413; 887.5385; 888.5369; 889.5449; 890.5459;	70657; 122419.8; 114172.9; 240219.8; 117421.1; 133216.5;	0.0742543; 0.1775942; 0.07363629; 0.3305405; 0.1426025; 0.09250609;	14.504	4.6144
60.4514	39908	5	4601.04	921.216	920.0164; 920.2164; 920.4174; 920.6166; 920.8156; 921.0154; 921.2159; 921.416; 921.6161; 921.8165; 922.0168; 922.2192;	64659.2; 236861.7; 586289.9; 1190424.8; 2919395.5; 3204107; 4196102; 3247168.8; 2306687; 1041611.4; 371219.3; 421745.3;	0.009123839; 0.02498215; 0.05559919; 0.08291651; 0.1238567; 0.1611381; 0.1692426; 0.1448328; 0.1034741; 0.06309778; 0.03345431; 0.01566403;	9.54212	6.61307
60.4514	39908	4	4424.3	1107.08	1105.5873; 1105.8328; 1106.0828; 1106.333; 1106.5814; 1106.8317; 1107.0818; 1107.3323; 1107.5831; 1107.8333; 1108.0835; 1108.3337;	143310.2; 145013.8; 457891.3; 1111017.2; 3052130.8; 5942073; 6202358.5; 5042116.5; 3357907.5; 1416862.4; 621010.2; 260682.5;	0.009921873; 0.02666728; 0.05884912; 0.08578699; 0.1281882; 0.1650559; 0.1700402; 0.1421989; 0.09908549; 0.05884886; 0.03035602; 0.0138166;	14.663	4.7604
60.4514	39908	2	2826.12	1414.07	1411.5634; 1412.0664; 1412.5693; 1413.0702; 1413.5684; 1414.0675; 1414.5625; 1415.0564; 1415.5596;	129269.1; 188936.1; 154820.5; 1063171.8; 1516871.5; 1842917.4; 1166985.6; 862901.1; 593061.9;	0.02155261; 0.04621382; 0.09676693; 0.1064645; 0.1780961; 0.1946849; 0.1586529; 0.10245; 0.05390031;	14.5079	5.00193
60.5011	39942	2	1756.07	879.044	876.5318; 877.0408; 877.5374; 878.0343; 878.5421; 879.0443;	61403.5; 147871.6; 133740.1; 195353.6; 198775.5; 215184.4;	0.06258484; 0.1340441; 0.1036111; 0.2374593; 0.1922326; 0.1267204;	14.4	4.03421
60.5011	39942	2	1742.29	872.152	870.6363; 871.1461; 871.6489; 872.1516; 872.654; 873.1628;	50137.6; 115407.8; 75945.8; 167468; 99031.3; 84491.3;	0.06296097; 0.1351135; 0.1031408; 0.2394767; 0.1915285; 0.1257443;	9.01057	5.77591
60.5508	39976	5	4601.03	921.214	920.0144; 920.2157; 920.4138; 920.6138; 920.8136; 921.0136; 921.2139; 921.4146; 921.6149; 921.8159; 922.0152; 922.2165;	220580.8; 349818.8; 647457.5; 1266806.4; 3154364; 3594745.2; 4428186; 3305242.2; 2119568; 1202604.4; 334342.5; 189060.5;	0.009123839; 0.02498215; 0.05559919; 0.08291651; 0.1238567; 0.1611381; 0.1692426; 0.1448328; 0.1034741; 0.06309778; 0.03345431; 0.01566403;	9.2157	6.7089
60.5508	39976	4	4601.04	1151.27	1149.7655; 1150.019; 1150.2668; 1150.517; 1150.7657; 1151.0159; 1151.2662; 1151.517; 1151.7671; 1152.0179; 1152.2676; 1152.5228;	157945.7; 886610.6; 1579847.5; 3348524; 7045723.5; 11250829; 12054049; 9811214; 5776879.5; 2678482.8; 1873430.5; 422386.1;	0.009123839; 0.02498215; 0.05559919; 0.08291651; 0.1238567; 0.1611381; 0.1692426; 0.1448328; 0.1034741; 0.06309778; 0.03345431; 0.01566403;	10.0953	6.34451
60.5508	39976	2	2490.98	1246.5	1244.5059; 1245.0077; 1245.5093; 1246.0048; 1246.4982; 1246.9976; 1247.501; 1247.9968;	380366.8; 1235009.2; 868287.9; 1562648.6; 1952040; 1776410.8; 355987.8; 278629;	0.05140154; 0.1075475; 0.1079995; 0.1936452; 0.1975014; 0.1505272; 0.09054378; 0.04392943;	12.3121	4.30638
60.6003	40010	5	4601.05	921.217	920.0165; 920.2159; 920.4191; 920.6173; 920.8161; 921.0164; 921.2166; 921.4171; 921.6177; 921.8175; 922.0176; 922.2193;	78543.6; 244731.9; 499623.3; 1231550.5; 2668908.8; 4007647.5; 4082504.8; 2529879; 1574071; 1156595.4; 686997.5; 272380.5;	0.009123839; 0.02498215; 0.05559919; 0.08291651; 0.1238567; 0.1611381; 0.1692426; 0.1448328; 0.1034741; 0.06309778; 0.03345431; 0.01566403;	11.5722	5.38142
60.6003	40010	2	2825.12	1413.57	1411.5627; 1412.0593; 1412.5687; 1413.0696; 1413.5695; 1414.0674; 1414.5642; 1415.0608; 1415.5593; 1416.0583; 1416.5729;	156728.6; 185834.4; 261580.7; 918558; 1988435.4; 1690474.2; 1212312.9; 1237407.6; 591092.8; 196257.1; 164408.6;	0.02155261; 0.04621382; 0.09676693; 0.1064645; 0.1780961; 0.1946849; 0.1586529; 0.10245; 0.05390031; 0.02367526; 0.008886632;	14.9241	4.86704
60.7841	40135	2	2825.12	1413.57	1412.0665; 1412.5698; 1413.0708; 1413.5692; 1414.0686; 1414.5607; 1415.0605; 1415.5623;	160136.3; 119349.7; 897385.8; 1428827.1; 1303753.9; 1189900; 711696.9; 403275.2;	0.04621382; 0.09676693; 0.1064645; 0.1780961; 0.1946849; 0.1586529; 0.10245; 0.05390031;	14.245	4.15846
60.8338	40169	4	4445.28	1112.33	1111.083; 1111.3307; 1111.577; 1111.8223; 1112.0741; 1112.3264; 1112.5753; 1112.8278; 1113.078; 1113.3275; 1113.5833;	135308.7; 143256.2; 259750.6; 188408.1; 407043.3; 691183.4; 608069.8; 415207.1; 533173.5; 175398.7; 81749;	0.009830855; 0.02648059; 0.05849032; 0.08548662; 0.1277154; 0.1646448; 0.1699846; 0.1425093; 0.09956618; 0.05929751; 0.03067373;	13.0174	4.44279
60.8338	40169	2	2490.99	1246.5	1244.5121; 1245.0106; 1245.5092; 1246.0099; 1246.5005; 1246.9993; 1247.5004; 1248.0028;	176034.2; 818443.8; 1308999.9; 1328034.1; 1448019.4; 1299320.8; 500260.1; 159381.6;	0.05140154; 0.1075475; 0.1079995; 0.1936452; 0.1975014; 0.1505272; 0.09054378; 0.04392943;	12.6917	4.0325
60.8338	40169	1	1224.49	1225.49	1222.4979; 1223.5037; 1224.5028; 1225.494; 1226.5007; 1227.4989; 1228.5076;	345320.6; 252674; 344962.9; 837807.1; 657885.8; 295932.2; 194820.3;	0.07041474; 0.1590642; 0.08950096; 0.287663; 0.1700108; 0.104898; 0.04394424;	14.7326	4.35662
61.0258	40300	1	1249.48	1250.49	1248.4706; 1249.478; 1250.4886; 1251.4939; 1252.5062; 1253.5079;	268653.8; 79956.9; 697153.6; 409380.7; 377594.2; 198610.5;	0.1578447; 0.09024628; 0.2851699; 0.1711771; 0.1059935; 0.04488644;	14.0491	4.45094
61.1252	40368	5	4601.05	921.217	920.0199; 920.2192; 920.4178; 920.6193; 920.8166; 921.0172; 921.217; 921.4172; 921.6185; 921.8182; 922.0176; 922.2177;	100885.7; 130631.4; 734455.9; 781338.2; 1642677.5; 2158244.5; 3072535.5; 2587866.2; 1521481.5; 892049.8; 364452.9; 160370.1;	0.009123839; 0.02498215; 0.05559919; 0.08291651; 0.1238567; 0.1611381; 0.1692426; 0.1448328; 0.1034741; 0.06309778; 0.03345431; 0.01566403;	10.2259	6.18768
61.1252	40368	1	1310.13	1311.14	1308.1399; 1309.1451; 1310.1415; 1311.1372; 1312.1349; 1313.1383;	246633; 316811.7; 72930.3; 581463.2; 299235.4; 179318;	0.06924531; 0.1546033; 0.09268953; 0.2780312; 0.175274; 0.1084486;	12.3615	4.58896
61.2232	40435	4	4601.05	1151.27	1149.7665; 1150.0197; 1150.2697; 1150.5198; 1150.7684; 1151.0187; 1151.2689; 1151.5194; 1151.769; 1152.0199; 1152.2705; 1152.5212;	269950.4; 436094.6; 1656922.1; 2786866.8; 5506342.5; 8994274; 9163033; 6466121; 4207402.5; 2335006.2; 1025077.5; 568332.9;	0.009123839; 0.02498215; 0.05559919; 0.08291651; 0.1238567; 0.1611381; 0.1692426; 0.1448328; 0.1034741; 0.06309778; 0.03345431; 0.01566403;	9.58205	6.50222
61.2729	40469	3	3392.46	1131.83	1130.1515; 1130.4875; 1130.8214; 1131.1554; 1131.4929; 1131.8273; 1132.1616; 1132.4961; 1132.8302; 1133.1649; 1133.4994; 1133.8336;	1159780.2; 2074880.5; 1974465.4; 1212342.9; 4974680.5; 7485054; 7139309; 4303952.5; 2403458.8; 1093871.2; 359513.5; 94531.9;	0.01631763; 0.03845198; 0.0814419; 0.1010182; 0.1574752; 0.1863433; 0.1672038; 0.1195936; 0.0703868; 0.03491644; 0.01490563; 0.00557594;	14.0832	4.70364
61.2729	40469	2	2044.4	1023.21	1021.2064; 1021.7086; 1022.2103; 1022.7046; 1023.2082; 1023.7093;	137969.7; 157023.8; 73889.1; 281264.9; 304087; 128337.7;	0.05835624; 0.1233083; 0.1067185; 0.2186658; 0.1964788; 0.136693;	13.4694	4.0118
61.3226	40503	4	4960.99	1241.26	1239.7535; 1240.004; 1240.2561; 1240.505; 1240.7559; 1241.0054; 1241.255; 1241.5061; 1241.7566; 1242.0067; 1242.256; 1242.5066;	409503.2; 157424.5; 1361766.4; 1473020.9; 4503931.5; 6780582.5; 7591666.5; 5700604.5; 3671042.8; 2049365.6; 1327496.1; 446231.3;	0.007685246; 0.02178784; 0.04937873; 0.07690495; 0.1153163; 0.1529349; 0.1666076; 0.1491134; 0.1118946; 0.07187776; 0.04023768; 0.01992831;	10.7134	5.71686
61.3226	40503	3	4961	1654.67	1652.6744; 1653.0031; 1653.3424; 1653.6719; 1654.0051; 1654.3379; 1654.6727; 1655.0059; 1655.3403; 1655.6738; 1656.0052; 1656.3365;	143610.1; 126966.2; 280356.4; 894998.2; 1418749.4; 2093080.2; 2276274.8; 1899490.1; 1226324.5; 841809.9; 234516; 211173.5;	0.007685246; 0.02178784; 0.04937873; 0.07690495; 0.1153163; 0.1529349; 0.1666076; 0.1491134; 0.1118946; 0.07187776; 0.04023768; 0.01992831;	7.57333	7.81402
61.3722	40537	2	2489.51	1245.76	1244.2589; 1244.7604; 1245.2596; 1245.7603; 1246.2551; 1246.7504; 1247.25; 1247.7524; 1248.2498;	106614.3; 480371.1; 1153801.6; 1432310; 1346320.1; 1216982.6; 718060.8; 281160.2; 160192.1;	0.05140154; 0.1075475; 0.1079995; 0.1936452; 0.1975014; 0.1505272; 0.09054378; 0.04392943; 0.01764015;	12.0349	4.77075
61.4716	40605	4	4446.28	1112.58	1111.0864; 1111.3346; 1111.582; 1111.8282; 1112.0758; 1112.3262; 1112.5762; 1112.8273; 1113.0784; 1113.3301; 1113.5829; 1113.828;	244426; 274758.6; 185949.8; 449728.9; 949638.1; 1477522.9; 1627097.1; 1058159.9; 752129.7; 441627.9; 438126.6; 160963.5;	0.009830855; 0.02648059; 0.05849032; 0.08548662; 0.1277154; 0.1646448; 0.1699846; 0.1425093; 0.09956618; 0.05929751; 0.03067373; 0.01400103;	11.2953	5.56641
61.6097	40699	2	2489.01	1245.51	1243.5095; 1244.0208; 1244.5109; 1245.0078; 1245.5121; 1246.0073; 1246.5024; 1247.0015; 1247.5076; 1248;	107135.7; 86542.5; 308483.1; 707379.9; 1233335.1; 1157443.4; 877380.2; 701717.8; 403335.9; 260634.9;	0.0256534; 0.05140154; 0.1075475; 0.1079995; 0.1936452; 0.1975014; 0.1505272; 0.09054378; 0.04392943; 0.01764015;	12.7485	5.81323
61.6593	40733	5	4601.04	921.215	920.0154; 920.2165; 920.4152; 920.6154; 920.8156; 921.0148; 921.2153; 921.4165; 921.6157; 921.8157; 922.0165; 922.2176;	75739.4; 142937.4; 336245.5; 817192.8; 1347276.5; 1798877.2; 1898259.1; 986974.4; 978478.9; 364150.2; 160079.7; 68263.8;	0.009123839; 0.02498215; 0.05559919; 0.08291651; 0.1238567; 0.1611381; 0.1692426; 0.1448328; 0.1034741; 0.06309778; 0.03345431; 0.01566403;	11.5712	5.02907
61.6593	40733	4	4960.99	1241.25	1239.7599; 1240.0001; 1240.2548; 1240.5057; 1240.7539; 1241.004; 1241.2537; 1241.5054; 1241.7555; 1242.0056; 1242.2544; 1242.5066;	190670.7; 366887.9; 1459919.4; 1819827.8; 3904849.2; 5215086.5; 6303990; 4911808.5; 3732131.5; 1917502.4; 1077595.2; 633359.5;	0.007685246; 0.02178784; 0.04937873; 0.07690495; 0.1153163; 0.1529349; 0.1666076; 0.1491134; 0.1118946; 0.07187776; 0.04023768; 0.01992831;	6.34395	9.27235
61.7532	40797	4	4600.05	1151.02	1149.7694; 1150.021; 1150.2697; 1150.5198; 1150.7689; 1151.0189; 1151.2694; 1151.5193; 1151.7704; 1152.0205; 1152.2715; 1152.5217;	151650.8; 368612.8; 988866; 1794417.2; 4068137.5; 5216753; 4663294.5; 4889290; 2773043; 1415264.6; 808523.2; 349377.8;	0.009123839; 0.02498215; 0.05559919; 0.08291651; 0.1238567; 0.1611381; 0.1692426; 0.1448328; 0.1034741; 0.06309778; 0.03345431; 0.01566403;	8.34314	7.34407
61.7881	40820	4	4445.28	1112.33	1111.0826; 1111.3361; 1111.5896; 1111.8297; 1112.0776; 1112.3265; 1112.5762; 1112.8263; 1113.0768; 1113.3276; 1113.5779; 1113.8336;	265379.7; 311351.7; 207702.6; 241002.3; 735488.5; 1363972.2; 1268654.1; 1131214.9; 746337.8; 354530.8; 73069.4; 76532.3;	0.009830855; 0.02648059; 0.05849032; 0.08548662; 0.1277154; 0.1646448; 0.1699846; 0.1425093; 0.09956618; 0.05929751; 0.03067373; 0.01400103;	13.5473	4.7003
61.8818	40884	4	4600.05	1151.02	1149.7726; 1150.0204; 1150.2705; 1150.5215; 1150.77; 1151.02; 1151.2703; 1151.5215; 1151.7709; 1152.0217; 1152.2726; 1152.5236;	201208.7; 321274.8; 941858.2; 1881071.6; 3245792; 5150204; 4727966; 4407394.5; 2781167.2; 1540752.9; 691276; 556424.1;	0.009123839; 0.02498215; 0.05559919; 0.08291651; 0.1238567; 0.1611381; 0.1692426; 0.1448328; 0.1034741; 0.06309778; 0.03345431; 0.01566403;	7.09025	8.71261
61.9662	40941	4	4600.05	1151.02	1149.7716; 1150.0219; 1150.269; 1150.521; 1150.7688; 1151.019; 1151.2689; 1151.5205; 1151.7706; 1152.0194; 1152.2705; 1152.5249;	133395.9; 426030; 694532.4; 1549628.8; 3506574.5; 4905715; 4607384; 3870985.2; 2353645.8; 1729747.8; 842712.1; 320769.9;	0.009123839; 0.02498215; 0.05559919; 0.08291651; 0.1238567; 0.1611381; 0.1692426; 0.1448328; 0.1034741; 0.06309778; 0.03345431; 0.01566403;	8.19613	7.57372
61.9662	40941	2	1757.07	879.54	877.5353; 878.0327; 878.5383; 879.0405; 879.5402; 880.0434;	87288.7; 73300.5; 100742.6; 176594.4; 187206.5; 69317.1;	0.06258484; 0.1340441; 0.1036111; 0.2374593; 0.1922326; 0.1267204;	13.5495	4.15771
62.0091	40970	3	4961	1654.67	1652.6813; 1653.0134; 1653.3387; 1653.6758; 1654.0074; 1654.3403; 1654.6748; 1655.0084; 1655.3428; 1655.6736; 1656.0066; 1656.3381;	198610.2; 156162.4; 429750.9; 668469.2; 1346905.1; 1646448.6; 2110361.2; 1726381.6; 995499.4; 831402.7; 284256.1; 225361.3;	0.007685246; 0.02178784; 0.04937873; 0.07690495; 0.1153163; 0.1529349; 0.1666076; 0.1491134; 0.1118946; 0.07187776; 0.04023768; 0.01992831;	7.35398	7.90599
62.0547	41001	2	2489.51	1245.76	1243.7639; 1244.2604; 1244.7563; 1245.261; 1245.7604; 1246.2542; 1246.7524; 1247.2528; 1247.7563;	100780.3; 171487.2; 302630.8; 796373.4; 1199536.2; 872487.8; 820854.7; 511288.1; 273005.1;	0.0256534; 0.05140154; 0.1075475; 0.1079995; 0.1936452; 0.1975014; 0.1505272; 0.09054378; 0.04392943;	12.8459	5.47879
62.154	41069	2	1755.07	878.543	877.0378; 877.5372; 878.0348; 878.5427; 879.0432; 879.5439;	50774.1; 66810; 121992.1; 183638; 183022; 68437.4;	0.06295718; 0.1351027; 0.1031456; 0.2394562; 0.1915357; 0.1257541;	13.6514	4.45481
62.2534	41137	4	4446.28	1112.58	1111.0858; 1111.3322; 1111.5892; 1111.8292; 1112.0765; 1112.3281; 1112.5779; 1112.8279; 1113.0786; 1113.3306; 1113.5807; 1113.8325;	124071.6; 246930.6; 179311.2; 252038.6; 688897.9; 1176937.9; 1205421.9; 879643.9; 641772.4; 487680.3; 166498.2; 74296.6;	0.009830855; 0.02648059; 0.05849032; 0.08548662; 0.1277154; 0.1646448; 0.1699846; 0.1425093; 0.09956618; 0.05929751; 0.03067373; 0.01400103;	11.4149	5.60452
62.2534	41137	3	4960	1654.34	1652.678; 1653.0103; 1653.3358; 1653.67; 1654.0082; 1654.3408; 1654.6732; 1655.0073; 1655.3402; 1655.676; 1656.0125; 1656.3445;	148308.8; 101368.9; 210419.6; 530783.1; 937315.2; 1677060.4; 1641021; 949555.1; 977578; 526114.8; 225529.3; 175834.7;	0.007685246; 0.02178784; 0.04937873; 0.07690495; 0.1153163; 0.1529349; 0.1666076; 0.1491134; 0.1118946; 0.07187776; 0.04023768; 0.01992831;	12.0165	4.94388
62.3392	41195	4	4960.99	1241.25	1239.7509; 1240.007; 1240.2511; 1240.5042; 1240.755; 1241.0052; 1241.2548; 1241.5061; 1241.756; 1242.0057; 1242.2572; 1242.5068;	139671.6; 205629.6; 577943.8; 957740.6; 2561528.2; 3776655.2; 4263247.5; 3007252.5; 2187799; 1284056.2; 1109260.9; 324799.5;	0.007685246; 0.02178784; 0.04937873; 0.07690495; 0.1153163; 0.1529349; 0.1666076; 0.1491134; 0.1118946; 0.07187776; 0.04023768; 0.01992831;	9.93839	6.17164
62.3392	41195	3	2051.11	684.712	683.7132; 684.0455; 684.3821; 684.712; 685.0453; 685.3788; 685.7112;	44082.5; 59554.5; 43448.4; 146525.9; 98882.3; 77810.7; 46449.2;	0.05806535; 0.1225841; 0.1069034; 0.2174178; 0.196726; 0.1373595; 0.07490143;	9.33953	6.15024
62.4317	41258	4	4601.05	1151.27	1149.7692; 1150.0277; 1150.2699; 1150.5208; 1150.7699; 1151.0197; 1151.27; 1151.5215; 1151.7705; 1152.0225; 1152.2733; 1152.5288;	219593.9; 101314.8; 867343.1; 1364866.9; 2499377; 3705946.5; 4034050; 3610811.8; 2152194; 1166303; 499449.8; 199606.3;	0.009123839; 0.02498215; 0.05559919; 0.08291651; 0.1238567; 0.1611381; 0.1692426; 0.1448328; 0.1034741; 0.06309778; 0.03345431; 0.01566403;	7.6554	8.1487
62.5025	41305	2	2490	1246.01	1244.5085; 1245.0061; 1245.5112; 1246.0084; 1246.4996; 1246.9994; 1247.5002; 1248.0039; 1248.5016;	190504; 361431.5; 889560.9; 946565.9; 897002.1; 732036.4; 405808.8; 224708.9; 103715.3;	0.05140154; 0.1075475; 0.1079995; 0.1936452; 0.1975014; 0.1505272; 0.09054378; 0.04392943; 0.01764015;	12.8	4.10393
62.5521	41339	2	2826.12	1414.07	1412.0563; 1412.571; 1413.0697; 1413.5691; 1414.0677; 1414.5623; 1415.0585;	221659.9; 229797.6; 405013.5; 687241; 947461.9; 452954.3; 421248.8;	0.04621382; 0.09676693; 0.1064645; 0.1780961; 0.1946849; 0.1586529; 0.10245;	11.9816	4.51947
63.0637	41676	1	1663.46	1664.47	1661.4567; 1662.4604; 1663.4535; 1664.4686; 1665.467; 1666.459;	216409.8; 311193.2; 320169.1; 715328.7; 502894.9; 135421.2;	0.0642946; 0.1388767; 0.1015129; 0.2465461; 0.1891065; 0.1222889;	12.3451	4.64163
63.1135	41710	4	4960.99	1241.25	1239.7523; 1240.0089; 1240.2526; 1240.5042; 1240.7543; 1241.0027; 1241.2545; 1241.5044; 1241.755; 1242.0055; 1242.2561; 1242.5027;	257310.1; 188222.4; 518218.9; 1252850; 2292893.8; 2811678.5; 3173850.5; 2572530.5; 1717819.1; 865222.5; 1217403.9; 269457.2;	0.007685246; 0.02178784; 0.04937873; 0.07690495; 0.1153163; 0.1529349; 0.1666076; 0.1491134; 0.1118946; 0.07187776; 0.04023768; 0.01992831;	8.54615	6.76026
63.2061	41773	2	1903.81	952.91	951.3978; 951.9016; 952.4047; 952.9105; 953.4156; 953.9214;	153543.8; 155455.3; 177816; 364169.2; 213206.3; 195710.5;	0.06052647; 0.1286771; 0.1053834; 0.2278785; 0.1947195; 0.1317223;	11.5301	4.51817
63.2556	41807	2	1844.35	923.181	921.6835; 922.1835; 922.6823; 923.1811; 923.6826; 924.1841;	334137.1; 570334.1; 455791.9; 1090662.1; 859182.6; 238991.6;	0.06150714; 0.1311899; 0.1046169; 0.2323087; 0.1936631; 0.1293793;	12.0273	4.49746
63.3783	41890	2	1462.11	732.061	730.5593; 731.0678; 731.5637; 732.0605; 732.5615; 733.061; 733.5594;	84681.1; 511156; 329453.5; 1739431.9; 1021182.1; 541258.6; 331498.8;	0.06728607; 0.147931; 0.09686829; 0.2642417; 0.1819656; 0.114141; 0.05230299;	14.5266	5.04616
63.4662	41950	2	1808.82	905.418	903.4081; 903.9084; 904.4091; 904.9135; 905.4183; 905.9178;	73253.2; 136733; 92619.6; 187693.1; 234834; 173764.9;	0.06189108; 0.1322431; 0.1042007; 0.2342523; 0.1930528; 0.1284107;	11.5925	5.01847
63.6484	42074	3	2899.27	967.432	966.0847; 966.4188; 966.7524; 967.0964; 967.4316; 967.7647; 968.0984; 968.4316; 968.7693;	1248560.1; 1184087; 1076254.5; 2405579.5; 3258280.5; 2466821.8; 1104712.4; 531752.4; 100948.3;	0.04529853; 0.09492249; 0.106; 0.1755411; 0.1939279; 0.1598803; 0.1045185; 0.0557504; 0.02486172;	11.6671	4.46912
64.5653	42696	1	1129.47	1130.48	1127.4806; 1128.4761; 1129.4802; 1130.4816; 1131.4807; 1132.4802;	72071.7; 119456.8; 73209.3; 173827.9; 159539.3; 84063.9;	0.07152889; 0.16371; 0.08590338; 0.2979913; 0.1639573; 0.101419;	12.4085	4.88447
64.7393	42814	4	4632.88	1159.23	1157.9784; 1158.2273; 1158.4707; 1158.7279; 1158.9745; 1159.2261; 1159.4753; 1159.7256; 1159.9774; 1160.2294; 1160.4832; 1160.7286;	102905.9; 115661.5; 174767.6; 302189.9; 1114878.1; 1403124.2; 1128977.5; 875851.3; 674557.9; 381387.8; 191745.3; 69559.7;	0.008995353; 0.02469844; 0.05504834; 0.08239107; 0.123107; 0.1604225; 0.169028; 0.1452283; 0.1042238; 0.06386646; 0.03403983; 0.01602696;	12.9025	4.73619
64.8583	42894	4	4633.87	1159.47	1157.9749; 1158.223; 1158.4697; 1158.7247; 1158.9749; 1159.2258; 1159.4744; 1159.7277; 1159.978; 1160.2367; 1160.4883; 1160.7451;	94361.3; 66426.3; 305646.8; 449538.9; 693526.4; 940907.6; 1134560.2; 891185.9; 799848.4; 467480.3; 448111.8; 152207.5;	0.008995353; 0.02469844; 0.05504834; 0.08239107; 0.123107; 0.1604225; 0.169028; 0.1452283; 0.1042238; 0.06386646; 0.03403983; 0.01602696;	8.85588	6.87126
65.1919	43119	4	4633.87	1159.47	1157.9851; 1158.2246; 1158.4686; 1158.7257; 1158.9755; 1159.2253; 1159.4746; 1159.726; 1159.9761; 1160.2242; 1160.4773; 1160.7286;	86911.3; 170154.2; 182172; 519618.2; 1000405.2; 1324148.5; 1780488.1; 1048422.6; 822990.2; 353147.1; 323144.8; 72212;	0.008995353; 0.02469844; 0.05504834; 0.08239107; 0.123107; 0.1604225; 0.169028; 0.1452283; 0.1042238; 0.06386646; 0.03403983; 0.01602696;	11.1504	5.5735
65.232	43146	3	2775.35	926.123	924.7801; 925.1145; 925.4476; 925.7863; 926.1229; 926.4577; 926.7892;	60243.4; 61601.6; 52636.9; 91750.7; 132010.5; 82917.9; 81796.2;	0.04695341; 0.09826123; 0.1068195; 0.1801739; 0.1952711; 0.1576353; 0.1007736;	12.2709	4.06081
65.3192	43205	4	2845.33	712.339	711.3354; 711.5867; 711.8367; 712.089; 712.3389; 712.5911; 712.8415; 713.0931;	208053.6; 232977.8; 296292.5; 562187.6; 583264.8; 415289.5; 300917.8; 78803.6;	0.04593886; 0.09620331; 0.1063563; 0.1772975; 0.1944998; 0.1590546; 0.1030767; 0.05444165;	7.4938	6.64041
65.3634	43235	4	4632.88	1159.23	1157.9758; 1158.2253; 1158.4746; 1158.7258; 1158.9761; 1159.2264; 1159.4764; 1159.7262; 1159.9774; 1160.228; 1160.4703; 1160.7292;	102366.5; 110771; 462986.2; 491158.4; 1217244.1; 1652678.1; 1518883.2; 1296716.8; 887141; 397988.1; 180854.7; 125320.7;	0.008995353; 0.02469844; 0.05504834; 0.08239107; 0.123107; 0.1604225; 0.169028; 0.1452283; 0.1042238; 0.06386646; 0.03403983; 0.01602696;	7.88945	7.48637
65.7614	43505	4	4632.88	1159.23	1157.9767; 1158.2273; 1158.4741; 1158.7273; 1158.9752; 1159.2262; 1159.4753; 1159.7266; 1159.9771; 1160.2252; 1160.4773; 1160.7306;	123803.4; 223789.5; 370553.2; 803742.2; 1717089.1; 2786298; 2660970.8; 1845844.5; 1174963.9; 770926.9; 386409.8; 197096.6;	0.008995353; 0.02469844; 0.05504834; 0.08239107; 0.123107; 0.1604225; 0.169028; 0.1452283; 0.1042238; 0.06386646; 0.03403983; 0.01602696;	10.5684	5.8471
65.8525	43567	1	1330.77	1331.77	1328.7552; 1329.7687; 1330.7632; 1331.7733; 1332.7734; 1333.7656;	178571.8; 300889; 306387.2; 637499.6; 318558.1; 224026.2;	0.06886809; 0.1534379; 0.09333087; 0.2757204; 0.1762532; 0.1095273;	8.84817	6.83573
65.8914	43593	4	4633.88	1159.48	1157.9794; 1158.2266; 1158.4769; 1158.7271; 1158.9751; 1159.2261; 1159.4763; 1159.7271; 1159.9774; 1160.2256; 1160.476; 1160.7249;	160778.8; 323350.3; 656622.7; 1303175.8; 2415468.5; 3287245.2; 3550918.2; 2303995.8; 1683889.4; 1212925.8; 426084; 307704.3;	0.008995353; 0.02469844; 0.05504834; 0.08239107; 0.123107; 0.1604225; 0.169028; 0.1452283; 0.1042238; 0.06386646; 0.03403983; 0.01602696;	7.71312	7.69904
65.9852	43657	4	4632.87	1159.22	1157.9781; 1158.2253; 1158.4723; 1158.7245; 1158.9746; 1159.2247; 1159.4747; 1159.7255; 1159.9753; 1160.2258; 1160.4747; 1160.7306;	160294.2; 159992.8; 390126.4; 969863.4; 2432329.5; 3172080; 2868363.5; 2464818.8; 1867514.5; 798435.8; 438089; 162169.5;	0.008995353; 0.02469844; 0.05504834; 0.08239107; 0.123107; 0.1604225; 0.169028; 0.1452283; 0.1042238; 0.06386646; 0.03403983; 0.01602696;	9.54016	6.50647
66.0187	43679	4	4632.87	1159.23	1157.9781; 1158.226; 1158.4769; 1158.7256; 1158.9747; 1159.2253; 1159.4758; 1159.7255; 1159.9772; 1160.2253; 1160.4763; 1160.7299;	91560.8; 161096.8; 634107.7; 1089060.5; 2327095.5; 3415661; 3182466.8; 2431682; 1446765; 797405.1; 485431.9; 238002.9;	0.008995353; 0.02469844; 0.05504834; 0.08239107; 0.123107; 0.1604225; 0.169028; 0.1452283; 0.1042238; 0.06386646; 0.03403983; 0.01602696;	9.49422	6.371
66.0588	43706	4	4632.87	1159.22	1157.9799; 1158.2228; 1158.4753; 1158.726; 1158.975; 1159.2245; 1159.4749; 1159.7251; 1159.9766; 1160.2236; 1160.476; 1160.7219;	112132.7; 175639.4; 866505.3; 1071054.4; 3040263.8; 3583146; 3404493.8; 2965182.2; 1783337.5; 1420425.4; 670162.6; 117413.3;	0.008995353; 0.02469844; 0.05504834; 0.08239107; 0.123107; 0.1604225; 0.169028; 0.1452283; 0.1042238; 0.06386646; 0.03403983; 0.01602696;	8.54046	7.05636
66.0588	43706	1	1331.16	1332.17	1329.1659; 1330.168; 1331.1638; 1332.171; 1333.1843; 1334.1943;	97622.3; 490509.3; 219250.7; 676208.5; 575427.7; 365495.1;	0.06886809; 0.1534379; 0.09333087; 0.2757204; 0.1762532; 0.1095273;	9.55289	6.8123
66.107	43739	4	4632.87	1159.23	1157.9784; 1158.2256; 1158.4757; 1158.7261; 1158.9746; 1159.2257; 1159.4753; 1159.7256; 1159.9763; 1160.2266; 1160.4745; 1160.7267;	128694.4; 207297.8; 779430.6; 1399846.9; 2306220; 3318296; 3304399.5; 2384891; 1504076.6; 1104235.4; 401157.4; 330007.1;	0.008995353; 0.02469844; 0.05504834; 0.08239107; 0.123107; 0.1604225; 0.169028; 0.1452283; 0.1042238; 0.06386646; 0.03403983; 0.01602696;	7.14273	8.17966
66.107	43739	4	3321.44	831.367	830.1105; 830.3609; 830.6125; 830.8638; 831.1157; 831.3668; 831.6177; 831.8683; 832.1189; 832.3696;	166057.4; 455123.9; 382588.9; 287594.2; 738597.1; 1050931; 743119.1; 507558.7; 351309; 48015.5;	0.01687841; 0.03935858; 0.08319672; 0.1018519; 0.1597679; 0.187566; 0.1664605; 0.1176531; 0.06835422; 0.03343737;	13.318	4.3533
66.1887	43794	4	4632.87	1159.23	1157.9763; 1158.2261; 1158.4763; 1158.7274; 1158.9756; 1159.2256; 1159.4753; 1159.7264; 1159.9769; 1160.2266; 1160.4758; 1160.7302;	138948.1; 96306.1; 684102.6; 992657.3; 2631069; 3566429.8; 3420215; 2932736.5; 2028262.5; 715469.1; 649591.3; 248220.5;	0.008995353; 0.02469844; 0.05504834; 0.08239107; 0.123107; 0.1604225; 0.169028; 0.1452283; 0.1042238; 0.06386646; 0.03403983; 0.01602696;	9.36404	6.64067
66.1887	43794	2	2325.44	1163.73	1162.2268; 1162.726; 1163.226; 1163.728; 1164.2266; 1164.7192; 1165.2223; 1165.7218;	104197.2; 303978.4; 538676.1; 975700.5; 578272.7; 682049.1; 345918.4; 119796.2;	0.05382986; 0.1128489; 0.1080114; 0.2017449; 0.1978279; 0.146058; 0.08488294; 0.03955161;	13.825	4.22918
66.3037	43871	3	2419.21	807.411	805.7541; 806.082; 806.4169; 806.745; 807.0782; 807.4108; 807.741; 808.0771; 808.4098;	32874.1; 30576.5; 40971.2; 85127; 138680.8; 190695.1; 113474.9; 55438.5; 40662.4;	0.02648089; 0.05236744; 0.1096234; 0.1080834; 0.1967627; 0.1977469; 0.1488156; 0.08830026; 0.04216021;	12.6037	5.59183
66.3037	43871	2	1883.81	942.913	941.4151; 941.9152; 942.4132; 942.913; 943.4236; 943.9225;	38885.4; 53258.2; 49918.1; 107890.3; 75981.9; 56663.5;	0.060814; 0.1294422; 0.1051123; 0.2292625; 0.1943303; 0.1310164;	6.14323	8.70689
66.3534	43905	4	4632.87	1159.22	1157.9767; 1158.2253; 1158.4745; 1158.7253; 1158.9745; 1159.2242; 1159.475; 1159.7249; 1159.9761; 1160.2251; 1160.4723; 1160.7289;	111581.8; 314147.6; 801719.3; 749410.4; 2889581.2; 3929085; 3639797.5; 2942528; 1667421.1; 678634.9; 266145.1; 327467.8;	0.008995353; 0.02469844; 0.05504834; 0.08239107; 0.123107; 0.1604225; 0.169028; 0.1452283; 0.1042238; 0.06386646; 0.03403983; 0.01602696;	12.6083	4.86996
66.3922	43931	4	4633.87	1159.48	1157.9733; 1158.2227; 1158.4771; 1158.7263; 1158.9744; 1159.2249; 1159.4752; 1159.7253; 1159.9764; 1160.2263; 1160.475; 1160.7289;	213780.3; 248530.6; 694334; 1433714.2; 3274831; 4998354; 5008007; 3019608.8; 2175195.8; 1095513; 527237.8; 303063.8;	0.008995353; 0.02469844; 0.05504834; 0.08239107; 0.123107; 0.1604225; 0.169028; 0.1452283; 0.1042238; 0.06386646; 0.03403983; 0.01602696;	12.2174	5.05744
66.8106	44216	4	4632.86	1159.22	1157.9717; 1158.2244; 1158.4731; 1158.7222; 1158.9718; 1159.2219; 1159.4723; 1159.7225; 1159.973; 1160.2231; 1160.4751; 1160.7255;	163571.8; 225508.8; 1179196.6; 1501365.4; 3283623.5; 6071380.5; 4415818; 4291642; 2660435; 1354706.5; 670370.1; 336495.9;	0.008995353; 0.02469844; 0.05504834; 0.08239107; 0.123107; 0.1604225; 0.169028; 0.1452283; 0.1042238; 0.06386646; 0.03403983; 0.01602696;	11.6183	5.30394
66.9529	44313	4	4632.86	1159.22	1157.9725; 1158.2262; 1158.4724; 1158.7236; 1158.9727; 1159.2233; 1159.4733; 1159.7238; 1159.9746; 1160.2246; 1160.4744; 1160.7236;	277268.9; 339866.7; 1000013.1; 1629343.9; 4132915.2; 5317781; 5070387; 3667862.2; 3013717.8; 1922018.6; 767688.4; 228962.6;	0.008995353; 0.02469844; 0.05504834; 0.08239107; 0.123107; 0.1604225; 0.169028; 0.1452283; 0.1042238; 0.06386646; 0.03403983; 0.01602696;	8.58128	7.05952
67.0026	44347	4	4632.87	1159.23	1157.9785; 1158.2289; 1158.4751; 1158.7262; 1158.9752; 1159.2251; 1159.4752; 1159.7256; 1159.9764; 1160.2267; 1160.4774; 1160.7277;	167804.5; 316290.7; 920937.5; 1589499.1; 3815420.2; 6119480.5; 5852812.5; 4558659; 2257626.2; 1780780.8; 849535.6; 295684.6;	0.008995353; 0.02469844; 0.05504834; 0.08239107; 0.123107; 0.1604225; 0.169028; 0.1452283; 0.1042238; 0.06386646; 0.03403983; 0.01602696;	11.2005	5.597
67.1447	44444	2	2492.43	1247.22	1245.7249; 1246.224; 1246.7207; 1247.2238; 1247.728; 1248.2321; 1248.7316; 1249.2255;	168535.6; 238235.4; 407953.9; 527186.8; 458808.7; 510944.7; 233146; 115299.5;	0.05130241; 0.1073314; 0.1079978; 0.1933155; 0.1974865; 0.150708; 0.09077471; 0.0441089;	10.1206	5.12382
67.2935	44546	4	4632.88	1159.23	1157.9746; 1158.2295; 1158.4773; 1158.7274; 1158.9757; 1159.2262; 1159.4763; 1159.7271; 1159.9773; 1160.2275; 1160.4784; 1160.7266;	275037.3; 338166.6; 1057616; 1633599.5; 4046792.5; 6166167.5; 5219487.5; 4245608; 3427324; 1414722.2; 508426.9; 341414.1;	0.008995353; 0.02469844; 0.05504834; 0.08239107; 0.123107; 0.1604225; 0.169028; 0.1452283; 0.1042238; 0.06386646; 0.03403983; 0.01602696;	10.1699	6.04666
67.4972	44683	2	1709.74	855.877	854.381; 854.8816; 855.3772; 855.877; 856.3739; 856.8682;	85550.8; 99686.8; 63094.7; 284004.4; 178068.5; 61224.3;	0.06352156; 0.1367401; 0.1023885; 0.2425807; 0.1903892; 0.1242716;	14.6785	4.10064
67.5816	44740	4	4633.87	1159.47	1157.9775; 1158.2234; 1158.4749; 1158.7251; 1158.9752; 1159.2249; 1159.4745; 1159.7251; 1159.9755; 1160.2258; 1160.4696; 1160.7255;	135209.4; 260971.8; 1252880.8; 2420767.5; 3972835; 6224792; 6347266.5; 5048589; 3754529; 1917355.2; 832076.7; 385051.6;	0.008995353; 0.02469844; 0.05504834; 0.08239107; 0.123107; 0.1604225; 0.169028; 0.1452283; 0.1042238; 0.06386646; 0.03403983; 0.01602696;	6.72616	9.1338
67.7196	44834	2	1787.29	894.653	893.1584; 893.6588; 894.1596; 894.6527; 895.1554; 895.6546; 896.1597;	90442.3; 188854; 128020.2; 530373.2; 258170.6; 240914.8; 152497.8;	0.06217906; 0.1330438; 0.1038713; 0.2357419; 0.1925655; 0.1276776; 0.06500813;	13.5592	4.69951
67.7693	44868	4	4632.87	1159.22	1157.9742; 1158.2241; 1158.4757; 1158.7247; 1158.9735; 1159.2239; 1159.4738; 1159.7244; 1159.9751; 1160.2255; 1160.4756; 1160.725;	193510.2; 329102.7; 1299711; 2838709.8; 5405557.5; 8654290; 8053972.5; 7194806.5; 4608271.5; 3038376.2; 1419639.4; 454487.4;	0.008995353; 0.02469844; 0.05504834; 0.08239107; 0.123107; 0.1604225; 0.169028; 0.1452283; 0.1042238; 0.06386646; 0.03403983; 0.01602696;	8.08707	7.78218
67.8605	44930	2	2325.44	1163.73	1162.2163; 1162.7244; 1163.2233; 1163.7256; 1164.2269; 1164.7198; 1165.219; 1165.7216;	188200.7; 645267.3; 1185185.8; 1804426.6; 1345334.4; 1371636.8; 1109724; 265558.7;	0.05382986; 0.1128489; 0.1080114; 0.2017449; 0.1978279; 0.146058; 0.08488294; 0.03955161;	13.2786	4.45572
67.91	44964	1	1316.53	1317.54	1315.5284; 1316.5439; 1317.537; 1318.5442; 1319.5385; 1320.5295;	146317.5; 72647; 272659.2; 100630.2; 114386.9; 89515.6;	0.1546033; 0.09268953; 0.2780312; 0.175274; 0.1084486; 0.04716793;	12.737	4.00193
67.9501	44991	3	4632.88	1545.3	1543.632; 1543.9707; 1544.3008; 1544.6331; 1544.9663; 1545.2992; 1545.6334; 1545.9669; 1546.3015; 1546.6337; 1546.9675; 1547.2952;	146955.6; 143362.4; 573651.4; 854931.9; 2086816.9; 3016548.2; 2969752.8; 1985004.2; 1591425.6; 897113.2; 384229.6; 205770;	0.008995353; 0.02469844; 0.05504834; 0.08239107; 0.123107; 0.1604225; 0.169028; 0.1452283; 0.1042238; 0.06386646; 0.03403983; 0.01602696;	9.40225	6.5228
68.0401	45052	1	1098.45	1099.46	1095.4636; 1096.463; 1097.4608; 1098.4587; 1099.4569; 1100.4655; 1101.4685;	106070.9; 68107.2; 310414.1; 263847.8; 465212.8; 236616.7; 116897.8;	0.05330925; 0.07202207; 0.1661413; 0.08379944; 0.303644; 0.1603065; 0.0998294;	13.1184	5.59702
68.1396	45120	3	4633.88	1545.63	1543.6302; 1543.9664; 1544.2971; 1544.6316; 1544.9658; 1545.2994; 1545.6324; 1545.9662; 1546.3019; 1546.6334; 1546.967; 1547.3041;	186326.9; 239666.1; 626562.9; 944392.2; 2304264.2; 3545891.8; 4161486.2; 3294930; 1879690.5; 1495510.5; 588202.4; 153555.5;	0.008995353; 0.02469844; 0.05504834; 0.08239107; 0.123107; 0.1604225; 0.169028; 0.1452283; 0.1042238; 0.06386646; 0.03403983; 0.01602696;	10.2283	6.29342
68.2388	45188	3	4632.88	1545.3	1543.6387; 1543.968; 1544.304; 1544.6354; 1544.968; 1545.3014; 1545.6351; 1545.969; 1546.3032; 1546.6366; 1546.9694; 1547.3018;	315018.2; 196709.5; 597996.7; 1459997; 2258988.8; 3658452.8; 3505373.2; 2993336.8; 1983331.5; 1089772.6; 362757.5; 238881.7;	0.008995353; 0.02469844; 0.05504834; 0.08239107; 0.123107; 0.1604225; 0.169028; 0.1452283; 0.1042238; 0.06386646; 0.03403983; 0.01602696;	7.51426	8.11942
68.2789	45215	4	4632.87	1159.23	1157.9719; 1158.2289; 1158.4777; 1158.7272; 1158.9761; 1159.226; 1159.4756; 1159.7262; 1159.9764; 1160.2266; 1160.4762; 1160.7328;	205752.2; 341057.4; 1440826.9; 2524966.8; 4991596; 8614877; 8383825.5; 5725112.5; 3899847.5; 1669312.8; 771036.4; 314867.8;	0.008995353; 0.02469844; 0.05504834; 0.08239107; 0.123107; 0.1604225; 0.169028; 0.1452283; 0.1042238; 0.06386646; 0.03403983; 0.01602696;	11.4894	5.40123
68.2789	45215	2	2235.98	1119	1117.4921; 1118.0038; 1118.5028; 1118.9961; 1119.4971; 1119.9961;	85880.7; 348880.8; 213303.4; 855165.2; 773800.1; 313533.2;	0.0552001; 0.1159392; 0.1077869; 0.2066282; 0.1976709; 0.1433488;	14.4447	4.2134
68.319	45242	3	4634.88	1545.97	1543.6368; 1543.9728; 1544.3005; 1544.634; 1544.9669; 1545.2988; 1545.6328; 1545.9672; 1546.3025; 1546.6342; 1546.9696; 1547.2985;	109814.5; 222505.8; 534336.4; 1101877.9; 2646392.8; 3359179.2; 3253394; 3417964; 1863461.6; 900750.5; 529439.9; 181164.8;	0.008995353; 0.02469844; 0.05504834; 0.08239107; 0.123107; 0.1604225; 0.169028; 0.1452283; 0.1042238; 0.06386646; 0.03403983; 0.01602696;	9.43318	6.6128
68.319	45242	2	2862.97	1432.49	1429.9935; 1430.5021; 1431.0005; 1431.5011; 1431.995; 1432.4934; 1432.9929; 1433.4921; 1433.9824;	134026.7; 385412.2; 500906.4; 719647; 812004.9; 971097.1; 645949.4; 330010.9; 323581.9;	0.02113618; 0.04566463; 0.0956429; 0.1062431; 0.1765066; 0.1943079; 0.1594497; 0.1037008; 0.05498394;	11.3644	4.98928
68.445	45327	4	4633.87	1159.48	1157.9784; 1158.2296; 1158.476; 1158.7269; 1158.975; 1159.2257; 1159.476; 1159.7261; 1159.9766; 1160.2269; 1160.4788; 1160.7261;	263765.7; 211471.9; 1749790.9; 3172015; 6746838; 8904508; 10386079; 7900365.5; 5247312; 2773193.5; 1023859.5; 525435.4;	0.008995353; 0.02469844; 0.05504834; 0.08239107; 0.123107; 0.1604225; 0.169028; 0.1452283; 0.1042238; 0.06386646; 0.03403983; 0.01602696;	8.45311	7.38767
68.4947	45361	3	4633.88	1545.63	1543.6372; 1543.9698; 1544.3002; 1544.6365; 1544.9663; 1545.2994; 1545.6343; 1545.9684; 1546.3019; 1546.6342; 1546.9696; 1547.3016;	270183.4; 201132.8; 866092.6; 927556.6; 2791137.8; 3838792; 4103958.2; 3092071.8; 2350265.5; 1357872.4; 520402.2; 350171.7;	0.008995353; 0.02469844; 0.05504834; 0.08239107; 0.123107; 0.1604225; 0.169028; 0.1452283; 0.1042238; 0.06386646; 0.03403983; 0.01602696;	8.72402	7.17154
68.6784	45486	2	2325.94	1163.98	1162.4795; 1162.9752; 1163.478; 1163.9773; 1164.4738; 1164.9702; 1165.4697; 1165.9692;	188764.4; 544419.1; 1367663; 2171533.2; 1540588.1; 1347286.4; 736753.7; 291562.4;	0.05382986; 0.1128489; 0.1080114; 0.2017449; 0.1978279; 0.146058; 0.08488294; 0.03955161;	13.6769	4.34954
68.9077	45642	2	1738.05	870.034	868.5345; 869.038; 869.5376; 870.0338; 870.5353; 871.0378;	55254.8; 63792; 90363.1; 221586.8; 185467.9; 80343.9;	0.06296097; 0.1351135; 0.1031408; 0.2394767; 0.1915285; 0.1257443;	11.4541	5.56426
68.9547	45674	3	4632.88	1545.3	1543.6348; 1543.9663; 1544.2979; 1544.6334; 1544.9667; 1545.2999; 1545.6329; 1545.968; 1546.3033; 1546.6412; 1546.9718; 1547.3112;	206709.3; 148801.1; 609066.4; 1105580; 2224387.2; 3756438; 3130014.8; 2709570.8; 1953626.1; 535688.8; 444077.1; 282728.1;	0.008995353; 0.02469844; 0.05504834; 0.08239107; 0.123107; 0.1604225; 0.169028; 0.1452283; 0.1042238; 0.06386646; 0.03403983; 0.01602696;	10.9185	5.64903
69.094	45769	4	4633.87	1159.48	1157.9749; 1158.2266; 1158.4755; 1158.7261; 1158.975; 1159.2251; 1159.4751; 1159.7256; 1159.9769; 1160.2262; 1160.4794; 1160.7318;	333553.4; 634831.9; 2089523.5; 3857195.5; 7498711; 10854902; 11341476; 7382074; 4875358; 2486646; 936075.1; 641199;	0.008995353; 0.02469844; 0.05504834; 0.08239107; 0.123107; 0.1604225; 0.169028; 0.1452283; 0.1042238; 0.06386646; 0.03403983; 0.01602696;	10.1721	5.90557
69.1422	45802	3	4633.88	1545.63	1543.6364; 1543.9661; 1544.2986; 1544.6337; 1544.9659; 1545.2991; 1545.6326; 1545.9677; 1546.3035; 1546.6401; 1546.9697; 1547.3049;	108504.2; 186620.8; 882198.4; 1417690.1; 2760975.8; 4262632; 4287314; 3368870.8; 1995805.2; 890121.4; 304697.1; 171481.5;	0.008995353; 0.02469844; 0.05504834; 0.08239107; 0.123107; 0.1604225; 0.169028; 0.1452283; 0.1042238; 0.06386646; 0.03403983; 0.01602696;	9.67369	6.31081
69.2804	45896	3	4633.87	1545.63	1543.6323; 1543.972; 1544.2996; 1544.6324; 1544.9655; 1545.2987; 1545.6321; 1545.9666; 1546.3019; 1546.6383; 1546.9752; 1547.3076;	268330.8; 292508.3; 782177.8; 1501082.8; 3592962.2; 4449756; 4832233; 3889626; 2445234; 1348397.5; 679988.1; 435508.3;	0.008995353; 0.02469844; 0.05504834; 0.08239107; 0.123107; 0.1604225; 0.169028; 0.1452283; 0.1042238; 0.06386646; 0.03403983; 0.01602696;	7.97835	7.70778
69.2804	45896	1	1635.18	1636.18	1633.1764; 1634.1936; 1635.1949; 1636.1831; 1637.1897; 1638.1793;	125165.5; 136766.1; 213665.1; 522410.9; 247648.4; 234320;	0.0645738; 0.1397257; 0.1010766; 0.2482081; 0.1884317; 0.121533;	14.1549	4.46882
69.3219	45924	4	4633.87	1159.48	1157.9783; 1158.2274; 1158.4761; 1158.7271; 1158.9757; 1159.2257; 1159.4758; 1159.726; 1159.9762; 1160.2272; 1160.4764; 1160.7286;	226590.9; 764945.1; 1924450; 3359478.5; 7590654.5; 11227059; 11319517; 8119837; 5397695.5; 2838192.2; 923362.7; 759205;	0.008995353; 0.02469844; 0.05504834; 0.08239107; 0.123107; 0.1604225; 0.169028; 0.1452283; 0.1042238; 0.06386646; 0.03403983; 0.01602696;	9.74486	6.31105
69.4063	45981	3	4633.88	1545.64	1543.6368; 1543.9681; 1544.3032; 1544.6344; 1544.9689; 1545.3013; 1545.6351; 1545.9696; 1546.3043; 1546.6389; 1546.9711; 1547.3127;	270396; 131404.5; 933420.8; 1931982.4; 3073249; 4812862; 5185659.5; 3816702.5; 2315986.5; 1343541.6; 689362.6; 205144.4;	0.008995353; 0.02469844; 0.05504834; 0.08239107; 0.123107; 0.1604225; 0.169028; 0.1452283; 0.1042238; 0.06386646; 0.03403983; 0.01602696;	8.44774	7.22974
69.6329	46135	4	4633.87	1159.48	1157.9785; 1158.2284; 1158.4775; 1158.7269; 1158.9758; 1159.2255; 1159.4758; 1159.7264; 1159.9771; 1160.2284; 1160.4797; 1160.7285;	257470.8; 452599.9; 1271028.8; 2641624.5; 5734701; 8983137; 9694164; 7219136.5; 4113300.8; 2386911.8; 1327405.5; 273914.2;	0.008995353; 0.02469844; 0.05504834; 0.08239107; 0.123107; 0.1604225; 0.169028; 0.1452283; 0.1042238; 0.06386646; 0.03403983; 0.01602696;	10.5687	5.9958
69.6717	46161	3	4632.88	1545.3	1543.6383; 1543.97; 1544.3022; 1544.6349; 1544.9673; 1545.3002; 1545.6337; 1545.9686; 1546.3062; 1546.6426; 1546.9714; 1547.3032;	169747.9; 360763.4; 867805.7; 1451862.1; 2668175; 4514512.5; 4042754.2; 3662084.5; 1856188.6; 1089430.5; 482960.3; 169638.3;	0.008995353; 0.02469844; 0.05504834; 0.08239107; 0.123107; 0.1604225; 0.169028; 0.1452283; 0.1042238; 0.06386646; 0.03403983; 0.01602696;	9.55009	6.35555
69.6717	46161	3	2799.03	934.018	932.6877; 933.0145; 933.3458; 933.6841; 934.0177; 934.3525; 934.6876;	79336.5; 226680.2; 218558; 413423.2; 508697.2; 354459.7; 178262;	0.04667253; 0.09768154; 0.1067226; 0.1793452; 0.1951003; 0.1580604; 0.1014161;	6.2508	8.36093
69.7214	46195	4	4632.87	1159.22	1157.9751; 1158.2261; 1158.4762; 1158.7253; 1158.975; 1159.225; 1159.4752; 1159.7255; 1159.9766; 1160.2268; 1160.4788; 1160.7329;	348628.3; 246790.5; 1613495; 2347546.2; 5892870.5; 9868120; 9282975; 7156291.5; 4917126.5; 2447600.2; 840432.2; 339396.6;	0.008995353; 0.02469844; 0.05504834; 0.08239107; 0.123107; 0.1604225; 0.169028; 0.1452283; 0.1042238; 0.06386646; 0.03403983; 0.01602696;	10.9747	5.78215
69.8207	46263	4	4633.88	1159.48	1157.9771; 1158.2294; 1158.4767; 1158.7272; 1158.976; 1159.2262; 1159.4762; 1159.7268; 1159.9773; 1160.2277; 1160.4772; 1160.7307;	156917.3; 569065.3; 2082497.2; 3960671.5; 7455302; 11068450; 11097602; 8184049; 5068333.5; 2742130; 1598585.9; 497777.9;	0.008995353; 0.02469844; 0.05504834; 0.08239107; 0.123107; 0.1604225; 0.169028; 0.1452283; 0.1042238; 0.06386646; 0.03403983; 0.01602696;	8.68639	6.97639
69.9188	46330	4	4633.87	1159.47	1157.9785; 1158.2247; 1158.4755; 1158.7257; 1158.9749; 1159.2245; 1159.475; 1159.7252; 1159.976; 1160.2262; 1160.4781; 1160.728;	303110.2; 365582.5; 2123203.5; 3711865.2; 7532087.5; 10837393; 11517592; 8665844; 5909309.5; 3588842.8; 1573783.4; 770077.9;	0.008995353; 0.02469844; 0.05504834; 0.08239107; 0.123107; 0.1604225; 0.169028; 0.1452283; 0.1042238; 0.06386646; 0.03403983; 0.01602696;	7.54439	8.20352
70.0514	46420	4	4633.86	1159.47	1157.9738; 1158.2295; 1158.4725; 1158.7242; 1158.9729; 1159.2229; 1159.4734; 1159.7236; 1159.9745; 1160.2253; 1160.4744; 1160.7256;	812082.1; 590691.9; 1427245.8; 3060055.5; 6937263; 10398109; 11662358; 8710910; 5120902.5; 2975105.5; 1457498.6; 805443.8;	0.008995353; 0.02469844; 0.05504834; 0.08239107; 0.123107; 0.1604225; 0.169028; 0.1452283; 0.1042238; 0.06386646; 0.03403983; 0.01602696;	10.2478	6.18935
70.1315	46474	2	1711.29	856.653	855.1555; 855.6554; 856.1535; 856.6533; 857.1559; 857.6589; 858.1666;	176836; 276259.8; 161308.9; 410044.8; 320822.6; 221410.5; 164324.4;	0.06324568; 0.1359347; 0.1027663; 0.2410386; 0.1909633; 0.1249989; 0.06240638;	8.00377	6.66349
70.2299	46532	3	2553.08	852.035	851.0236; 851.36; 851.6986; 852.035; 852.3674; 852.7038; 853.0372;	112832.9; 390381; 286100.8; 507884; 439649.7; 350015; 190227.8;	0.05034389; 0.1052991; 0.1078393; 0.190311; 0.1971368; 0.1523367; 0.09299244;	9.4672	4.77944
70.2799	46566	4	4633.87	1159.48	1157.9762; 1158.2267; 1158.4768; 1158.7264; 1158.9762; 1159.2258; 1159.4758; 1159.7266; 1159.9769; 1160.2277; 1160.4791; 1160.7297;	299247.2; 387903.9; 1340189.2; 2431081.8; 4795879; 7975066.5; 8145925; 6468047; 4440606; 2038072.9; 1147444.5; 290154.3;	0.008995353; 0.02469844; 0.05504834; 0.08239107; 0.123107; 0.1604225; 0.169028; 0.1452283; 0.1042238; 0.06386646; 0.03403983; 0.01602696;	9.1068	6.92281
70.3722	46628	4	4633.88	1159.48	1157.9755; 1158.229; 1158.4771; 1158.7275; 1158.9764; 1159.2264; 1159.4767; 1159.7269; 1159.9774; 1160.2286; 1160.4795; 1160.7302;	289009.3; 553434.4; 2011072.9; 3661583.5; 7309342.5; 9260142; 11099847; 7803648.5; 5574063; 2233393.8; 1142329.2; 725700.9;	0.008995353; 0.02469844; 0.05504834; 0.08239107; 0.123107; 0.1604225; 0.169028; 0.1452283; 0.1042238; 0.06386646; 0.03403983; 0.01602696;	8.50994	7.14579
70.4168	46658	4	4632.87	1159.23	1157.9771; 1158.2286; 1158.4756; 1158.7272; 1158.9756; 1159.2258; 1159.4763; 1159.7267; 1159.9778; 1160.2274; 1160.4783; 1160.7277;	243637.6; 411614.1; 1938244.6; 2666313; 6536631; 10768071; 9463613; 7259220; 4242398; 2638856.8; 1020754; 692119.9;	0.008995353; 0.02469844; 0.05504834; 0.08239107; 0.123107; 0.1604225; 0.169028; 0.1452283; 0.1042238; 0.06386646; 0.03403983; 0.01602696;	11.3508	5.44568
70.4168	46658	3	4633.88	1545.63	1543.6344; 1543.9731; 1544.2999; 1544.6344; 1544.9672; 1545.3005; 1545.6334; 1545.9678; 1546.3026; 1546.6394; 1546.9714; 1547.309;	289975.2; 207553.3; 1111728.2; 1899257.1; 3366500.8; 6154416.5; 6450201; 4312855; 2583826.5; 1440807; 853152.9; 357224;	0.008995353; 0.02469844; 0.05504834; 0.08239107; 0.123107; 0.1604225; 0.169028; 0.1452283; 0.1042238; 0.06386646; 0.03403983; 0.01602696;	11.4396	5.45437
70.5108	46721	2	1388.64	695.327	693.8238; 694.3251; 694.8289; 695.3268; 695.8278; 696.3294;	78006.8; 108183.1; 149713.8; 420211.6; 213327.3; 98618.2;	0.06827646; 0.1512148; 0.09488872; 0.2709498; 0.1788219; 0.1112992;	13.9076	4.8737
70.6096	46788	3	2754.1	919.042	917.7129; 918.0497; 918.3785; 918.7097; 919.0419; 919.3752; 919.7087; 920.0419;	86757.7; 174022.5; 130424.5; 348461.2; 543876.7; 292180.8; 253461.3; 181723;	0.04723124; 0.09883659; 0.1069096; 0.1809999; 0.1954321; 0.1572092; 0.1001373; 0.05187874;	13.7518	4.32723
70.6096	46788	1	1264.2	1265.21	1262.2001; 1263.2009; 1264.1952; 1265.2108; 1266.2141; 1267.2118;	76563.6; 180124.9; 123115; 484873.5; 273022.8; 94919.5;	0.06980933; 0.1568658; 0.09099974; 0.282997; 0.1724476; 0.1067204;	10.3927	6.61141
70.6593	46822	3	4633.87	1545.63	1543.6276; 1543.967; 1544.299; 1544.6331; 1544.965; 1545.2985; 1545.6316; 1545.9661; 1546.3007; 1546.6357; 1546.968; 1547.3058;	162703.6; 267025.8; 713730.3; 1683389.1; 3196590.8; 4781522.5; 4953271; 3500829.5; 2230051.2; 1648820.2; 641220.9; 582169.6;	0.008995353; 0.02469844; 0.05504834; 0.08239107; 0.123107; 0.1604225; 0.169028; 0.1452283; 0.1042238; 0.06386646; 0.03403983; 0.01602696;	8.87998	6.95027
70.709	46856	2	1813.3	907.656	906.1506; 906.6527; 907.1542; 907.6561; 908.1588; 908.6599;	75704; 242654.8; 119415.4; 413808.4; 312389.4; 221174.3;	0.06189108; 0.1322431; 0.1042007; 0.2342523; 0.1930528; 0.1284107;	6.3669	9.29283
70.7587	46890	3	2741.17	914.732	913.3857; 913.7195; 914.0552; 914.3967; 914.7322; 915.0664; 915.401; 915.7349; 916.0681; 916.398;	640009.8; 812442.4; 874612.2; 702755.1; 2089878.2; 2014079.9; 1729023.9; 657030.8; 357176.4; 87759.5;	0.02257375; 0.04759926; 0.09956928; 0.1071132; 0.1819991; 0.1957628; 0.156726; 0.09930573; 0.05113059; 0.02192326;	12.6813	4.76987
70.8512	46953	4	4331.86	1083.97	1082.7263; 1082.9755; 1083.2266; 1083.4703; 1083.7216; 1083.9722; 1084.2234; 1084.473; 1084.7244; 1084.9766; 1085.2266;	256296.5; 177616.2; 240509.6; 845918.9; 1077127.6; 1661678; 1590099.8; 1129683.4; 627741.2; 240733.4; 101083.5;	0.01034953; 0.02754747; 0.06054078; 0.0872113; 0.1304179; 0.1670041; 0.1703163; 0.1407419; 0.09681536; 0.05672403; 0.02884823;	10.8101	5.51589
70.9384	47012	4	4472.95	1119.25	1117.7498; 1117.9985; 1118.2462; 1118.496; 1118.744; 1118.9943; 1119.2451; 1119.4955; 1119.7484; 1119.998; 1120.2482; 1120.4979;	123425.2; 112940.8; 213052.4; 466479.8; 1182701.4; 1610907.5; 1753255; 1105875.5; 567637.2; 393413.1; 173296.3; 186329.8;	0.009709905; 0.02623123; 0.05801087; 0.08508145; 0.1270827; 0.1640906; 0.1699031; 0.1429199; 0.1002096; 0.05990165; 0.03110362; 0.01425166;	12.5227	5.0452
70.9384	47012	4	4331.86	1083.97	1082.7305; 1082.9768; 1083.2247; 1083.4667; 1083.7216; 1083.9718; 1084.2218; 1084.4734; 1084.7242; 1084.973; 1085.2218;	132325.5; 117151.7; 111917.9; 496126.4; 1154840.6; 1379255.1; 1049788.9; 1077614.2; 436934.7; 260842.1; 115940;	0.01034953; 0.02754747; 0.06054078; 0.0872113; 0.1304179; 0.1670041; 0.1703163; 0.1407419; 0.09681536; 0.05672403; 0.02884823;	13.5869	4.58174
70.9881	47046	3	4632.88	1545.3	1543.6282; 1543.9703; 1544.3026; 1544.6353; 1544.9675; 1545.3008; 1545.6337; 1545.9681; 1546.3026; 1546.6355; 1546.9698; 1547.3024;	202492.4; 152115.8; 945319.2; 1300135.2; 3022204; 4738079; 4125644.8; 3312166.2; 2234632.8; 875743.2; 401872.6; 181851.5;	0.008995353; 0.02469844; 0.05504834; 0.08239107; 0.123107; 0.1604225; 0.169028; 0.1452283; 0.1042238; 0.06386646; 0.03403983; 0.01602696;	10.6451	5.72897
71.0377	47080	4	4633.87	1159.47	1157.9795; 1158.2255; 1158.4753; 1158.7255; 1158.9745; 1159.2246; 1159.4749; 1159.7252; 1159.9755; 1160.2258; 1160.4755; 1160.725;	213992.1; 385122.3; 1459199.6; 2718197.2; 5700926.5; 7936059.5; 9853198; 7059469.5; 4369314; 2003408.5; 1070250.1; 494286.8;	0.008995353; 0.02469844; 0.05504834; 0.08239107; 0.123107; 0.1604225; 0.169028; 0.1452283; 0.1042238; 0.06386646; 0.03403983; 0.01602696;	10.196	6.17367
71.0377	47080	1	1619.27	1620.28	1617.2799; 1618.2745; 1619.2711; 1620.2786; 1621.2772; 1622.2694;	267818.1; 328213.3; 256851.6; 856066.6; 624403.6; 176843.5;	0.06497142; 0.1407708; 0.1007029; 0.2500905; 0.1879137; 0.1205274;	12.4629	4.83378
71.1595	47162	4	4632.87	1159.23	1157.9781; 1158.2277; 1158.4766; 1158.7264; 1158.9756; 1159.2258; 1159.476; 1159.7264; 1159.9771; 1160.2272; 1160.4779; 1160.7267;	392672.5; 358846.3; 1810908; 2378441.8; 7443904; 9767822; 9693160; 9038062; 4882602.5; 2454210.2; 1239554.6; 563926.2;	0.008995353; 0.02469844; 0.05504834; 0.08239107; 0.123107; 0.1604225; 0.169028; 0.1452283; 0.1042238; 0.06386646; 0.03403983; 0.01602696;	10.445	6.03128
71.2091	47196	3	4633.88	1545.63	1543.6349; 1543.9709; 1544.3009; 1544.6351; 1544.9661; 1545.2999; 1545.6349; 1545.9678; 1546.303; 1546.6357; 1546.9717; 1547.3025;	219572.2; 294467.8; 811400.9; 1538162.2; 3061983.8; 4452702.5; 4597906; 3389761.8; 2841846.5; 1552214.6; 653564.3; 321249.2;	0.008995353; 0.02469844; 0.05504834; 0.08239107; 0.123107; 0.1604225; 0.169028; 0.1452283; 0.1042238; 0.06386646; 0.03403983; 0.01602696;	7.16932	8.60167
71.3057	47262	3	4633.88	1545.63	1543.6317; 1543.9741; 1544.3011; 1544.6351; 1544.9664; 1545.3003; 1545.6338; 1545.968; 1546.3007; 1546.6357; 1546.9695; 1547.3068;	195425.5; 181036; 847151.6; 1353526.4; 3368943.5; 4326166; 4449474.5; 2851715.2; 2439963.5; 1299458.1; 508697.4; 337495.6;	0.008995353; 0.02469844; 0.05504834; 0.08239107; 0.123107; 0.1604225; 0.169028; 0.1452283; 0.1042238; 0.06386646; 0.03403983; 0.01602696;	9.55377	6.35968
71.3996	47326	1	1619.52	1620.53	1617.5182; 1618.5203; 1619.519; 1620.5294; 1621.5216; 1622.5129; 1623.5131;	328745.6; 441447.2; 176979.6; 840135.6; 501363.7; 246697.8; 214033.3;	0.06497142; 0.1407708; 0.1007029; 0.2500905; 0.1879137; 0.1205274; 0.05816564;	12.0199	4.60612
71.6314	47484	4	4633.87	1159.48	1157.972; 1158.2263; 1158.4758; 1158.7261; 1158.9751; 1159.225; 1159.4752; 1159.7257; 1159.9763; 1160.2266; 1160.478; 1160.7284;	249750.2; 303976.5; 1423124.1; 1910860.4; 4835454.5; 6371020; 6910114; 5596485.5; 3022975.2; 1931404.6; 1204128; 395576.2;	0.008995353; 0.02469844; 0.05504834; 0.08239107; 0.123107; 0.1604225; 0.169028; 0.1452283; 0.1042238; 0.06386646; 0.03403983; 0.01602696;	8.6782	7.10334
71.6314	47484	2	1836.87	919.442	917.4297; 917.9329; 918.4342; 918.9399; 919.4425; 919.9448;	89423.4; 82860.8; 87970.1; 152478; 171232.7; 109533.8;	0.06160207; 0.1314483; 0.1045172; 0.2327833; 0.1935178; 0.1291411;	11.5047	4.68682
71.7172	47542	3	4632.88	1545.3	1543.6316; 1543.967; 1544.2996; 1544.6329; 1544.9645; 1545.299; 1545.6321; 1545.9662; 1546.3003; 1546.6355; 1546.9683; 1547.2954;	209240.1; 252577.5; 912771.2; 1429419.2; 2950079.5; 4277179.5; 4241385.5; 3046126.8; 2160016.2; 1063086.8; 685759.6; 295231.1;	0.008995353; 0.02469844; 0.05504834; 0.08239107; 0.123107; 0.1604225; 0.169028; 0.1452283; 0.1042238; 0.06386646; 0.03403983; 0.01602696;	8.05074	7.46409
72.1868	47862	1	1301.55	1302.56	1300.5516; 1301.5552; 1302.5565; 1303.5591; 1304.5582; 1305.5521;	371618.8; 231666.8; 625710.2; 440999.2; 150101.6; 258545;	0.1555629; 0.09198084; 0.2801287; 0.1740922; 0.1077083; 0.04648529;	11.6022	4.30683
72.2364	47896	4	4633.87	1159.48	1157.9797; 1158.2288; 1158.4777; 1158.7262; 1158.9756; 1159.2252; 1159.4755; 1159.7261; 1159.9766; 1160.2272; 1160.4779; 1160.7274;	117072.5; 186639.5; 1168648.6; 1598146.6; 3286600.2; 5533950.5; 5612546; 3277971.2; 2134361.2; 1099491.2; 687335.6; 267176.2;	0.008995353; 0.02469844; 0.05504834; 0.08239107; 0.123107; 0.1604225; 0.169028; 0.1452283; 0.1042238; 0.06386646; 0.03403983; 0.01602696;	12.7757	4.77467
72.4213	48022	4	4633.87	1159.48	1157.9843; 1158.2295; 1158.4795; 1158.7261; 1158.9752; 1159.2249; 1159.4756; 1159.7257; 1159.9764; 1160.2271; 1160.4786; 1160.7288;	72044.6; 220090.5; 1117850.8; 1032036.7; 2467314.8; 3662374.5; 3975985.2; 3440744.2; 1801838.6; 1110054.9; 573918.1; 315997.9;	0.008995353; 0.02469844; 0.05504834; 0.08239107; 0.123107; 0.1604225; 0.169028; 0.1452283; 0.1042238; 0.06386646; 0.03403983; 0.01602696;	8.68312	7.07088
72.4574	48046	4	4633.87	1159.48	1157.9795; 1158.2257; 1158.4766; 1158.7264; 1158.9755; 1159.2251; 1159.4753; 1159.725; 1159.9761; 1160.2261; 1160.4789; 1160.7257;	107491.1; 255273.7; 775342.1; 1050692; 2569069.2; 3608618.2; 3617556.2; 3192288; 2296149; 1147316.6; 369431.2; 317049.9;	0.008995353; 0.02469844; 0.05504834; 0.08239107; 0.123107; 0.1604225; 0.169028; 0.1452283; 0.1042238; 0.06386646; 0.03403983; 0.01602696;	7.71014	8.06016
72.5071	48080	5	2987.35	598.478	597.4772; 597.6796; 597.8797; 598.076; 598.2777; 598.4778; 598.6778; 598.8791; 599.0784; 599.2804;	68997.1; 45604.4; 66153.3; 160386.2; 206168.2; 208609.4; 171699.1; 116925.6; 40394.5; 37639.6;	0.01992065; 0.04394625; 0.09221017; 0.1052559; 0.1718087; 0.1927356; 0.1616234; 0.1075609; 0.05851455; 0.02665872;	11.2243	5.49198
72.5071	48080	3	4633.87	1545.63	1543.6344; 1543.9684; 1544.2988; 1544.6312; 1544.9652; 1545.2977; 1545.6307; 1545.9668; 1546.2996; 1546.6343; 1546.9722; 1547.3104;	114813; 146376.9; 422049.5; 670664.1; 1799522.4; 2124857.2; 2632703.5; 1941691.6; 1186170.9; 532681.7; 325905.6; 135146.9;	0.008995353; 0.02469844; 0.05504834; 0.08239107; 0.123107; 0.1604225; 0.169028; 0.1452283; 0.1042238; 0.06386646; 0.03403983; 0.01602696;	10.1035	6.14308
72.5915	48137	4	4632.87	1159.23	1157.9774; 1158.2288; 1158.4772; 1158.7269; 1158.9756; 1159.2255; 1159.4757; 1159.7262; 1159.9769; 1160.2267; 1160.4775; 1160.7273;	204588.9; 258615.2; 951649; 1359370.8; 2831575.5; 4472186.5; 4360496.5; 3906072.5; 2427436; 1265872.8; 617295.8; 108601.6;	0.008995353; 0.02469844; 0.05504834; 0.08239107; 0.123107; 0.1604225; 0.169028; 0.1452283; 0.1042238; 0.06386646; 0.03403983; 0.01602696;	8.06531	7.68274
72.8664	48324	4	4633.87	1159.47	1157.9751; 1158.2201; 1158.4745; 1158.7249; 1158.9734; 1159.2241; 1159.4741; 1159.7245; 1159.975; 1160.224; 1160.4734; 1160.7262;	358984.9; 237344.9; 925330.2; 1327069.1; 2059623.2; 3017954.8; 4266336; 2740211.5; 1795054.5; 1110526.6; 633977.7; 212558.1;	0.008995353; 0.02469844; 0.05504834; 0.08239107; 0.123107; 0.1604225; 0.169028; 0.1452283; 0.1042238; 0.06386646; 0.03403983; 0.01602696;	9.79655	6.19485
72.9656	48392	4	4633.87	1159.48	1157.9746; 1158.2274; 1158.4756; 1158.7278; 1158.9758; 1159.2258; 1159.476; 1159.7263; 1159.9771; 1160.2286; 1160.4775; 1160.7273;	169326.2; 135287.6; 544820.2; 1058136.5; 2455023.8; 3408253; 3437041; 2537849.2; 1604418.6; 941582; 559649.8; 229804.6;	0.008995353; 0.02469844; 0.05504834; 0.08239107; 0.123107; 0.1604225; 0.169028; 0.1452283; 0.1042238; 0.06386646; 0.03403983; 0.01602696;	9.2336	6.68354
73.046	48446	4	4633.88	1159.48	1157.9791; 1158.2281; 1158.4775; 1158.7262; 1158.976; 1159.2264; 1159.4762; 1159.7264; 1159.9775; 1160.2271; 1160.4794; 1160.7275;	85545.3; 124491.8; 713659.1; 1002655.8; 2073308.9; 3037623.2; 3285014.5; 2651269.8; 1749060.6; 842260.2; 599966.6; 162112.8;	0.008995353; 0.02469844; 0.05504834; 0.08239107; 0.123107; 0.1604225; 0.169028; 0.1452283; 0.1042238; 0.06386646; 0.03403983; 0.01602696;	7.48029	8.27581
73.0862	48473	5	5037.31	1008.47	1007.4645; 1007.6642; 1007.8643; 1008.0684; 1008.2689; 1008.4692; 1008.6699; 1008.8698; 1009.0709; 1009.2702; 1009.4722; 1009.6707;	77663.9; 148672.4; 75963.3; 734231.1; 1799459.1; 2653483.5; 2354272.2; 2056569.2; 1019953.8; 642286.9; 376941.3; 142732.4;	0.007440539; 0.02122403; 0.04827055; 0.07576487; 0.1137523; 0.1513744; 0.1659789; 0.1497562; 0.1133839; 0.07352766; 0.04157057; 0.02080006;	14.1363	4.2383
73.0862	48473	3	4633.88	1545.64	1543.637; 1543.9734; 1544.3019; 1544.6371; 1544.9681; 1545.2981; 1545.6355; 1545.9697; 1546.3011; 1546.6376; 1546.9753; 1547.3079;	89474.7; 98833.8; 399507.3; 673031.5; 1351107.1; 1834012.2; 1934827.1; 1904905.8; 1081451.5; 469400.2; 339906.6; 190661;	0.008995353; 0.02469844; 0.05504834; 0.08239107; 0.123107; 0.1604225; 0.169028; 0.1452283; 0.1042238; 0.06386646; 0.03403983; 0.01602696;	8.07698	7.66195
73.0862	48473	1	815.082	816.089	813.0807; 814.0774; 815.0782; 816.0891; 817.0914; 818.0876;	56180.5; 412162.2; 80317.2; 567627.8; 286481; 155784.6;	0.07491324; 0.1817854; 0.0695427; 0.3408107; 0.1352857; 0.09026194;	10.2689	7.02016
73.1305	48503	4	4633.87	1159.48	1157.9823; 1158.23; 1158.4755; 1158.7268; 1158.9756; 1159.2258; 1159.4758; 1159.7267; 1159.9768; 1160.228; 1160.4775; 1160.7284;	178082.3; 110937.4; 494935.5; 831342.2; 1883577.5; 2781184; 3003870.8; 2435211.5; 1770678.2; 835975.1; 257555.6; 264291.3;	0.008995353; 0.02469844; 0.05504834; 0.08239107; 0.123107; 0.1604225; 0.169028; 0.1452283; 0.1042238; 0.06386646; 0.03403983; 0.01602696;	8.92059	7.1059
73.1305	48503	3	2722.18	908.4	907.0546; 907.3937; 907.7318; 908.067; 908.4002; 908.732; 909.0708;	76119; 54947; 64420.1; 177063.7; 269107.5; 170775.8; 87246.3;	0.0479718; 0.1003459; 0.1072171; 0.1831234; 0.1959561; 0.1561369; 0.09844984;	14.8444	4.03243
73.2741	48601	4	4633.87	1159.48	1157.9742; 1158.2285; 1158.4769; 1158.7264; 1158.975; 1159.2251; 1159.4755; 1159.7264; 1159.9762; 1160.2271; 1160.4774; 1160.7297;	152608.8; 133371.5; 492895.9; 706209.2; 1994672; 3128644.8; 3267110.8; 2145705.8; 1586975; 767113.9; 577381.4; 142167.3;	0.008995353; 0.02469844; 0.05504834; 0.08239107; 0.123107; 0.1604225; 0.169028; 0.1452283; 0.1042238; 0.06386646; 0.03403983; 0.01602696;	11.4607	5.55016
73.502	48756	3	3269.4	1090.81	1089.1281; 1089.4712; 1089.7959; 1090.1309; 1090.4723; 1090.8062; 1091.1418; 1091.4758; 1091.8097; 1092.1438; 1092.483;	130925.8; 86195.7; 585480.5; 780777.9; 1071673.4; 1533777.2; 1399297.5; 767753.3; 447555.5; 150842.3; 61181.9;	0.01729554; 0.04002864; 0.08449428; 0.1024551; 0.1614641; 0.1884543; 0.165891; 0.116212; 0.06685957; 0.03235827; 0.01345539;	7.68754	8.56146
73.6252	48839	5	4308.48	862.703	861.7057; 861.9039; 862.1041; 862.3031; 862.5031; 862.7033; 862.9033; 863.1049; 863.3043; 863.5055; 863.7064; 863.903;	76143.1; 81828.8; 257479.1; 820879.9; 1231248.6; 1623483.8; 1238104.4; 868426.8; 409845.4; 258314.3; 69717; 78006.6;	0.01046502; 0.02779222; 0.0610117; 0.08762754; 0.1310418; 0.1675711; 0.1704279; 0.1403537; 0.09617534; 0.05610901; 0.02840338; 0.01267714;	14.3458	4.06897
73.6587	48861	5	4308.48	862.703	861.5047; 861.7029; 861.9023; 862.1025; 862.3026; 862.5029; 862.7028; 862.9034; 863.1036; 863.3047; 863.5049;	41164.5; 59518.8; 248963.1; 170369.5; 771450.1; 1257917.5; 1447419.9; 1092777.5; 746371.8; 248556.5; 158444.8;	0.01046502; 0.02779222; 0.0610117; 0.08762754; 0.1310418; 0.1675711; 0.1704279; 0.1403537; 0.09617534; 0.05610901; 0.02840338;	14.3329	4.80337
73.7497	48923	4	4633.88	1159.48	1157.9869; 1158.234; 1158.4783; 1158.7292; 1158.9769; 1159.2266; 1159.4775; 1159.728; 1159.9778; 1160.2286; 1160.4769; 1160.7281;	54473.7; 114860.8; 323060.8; 625880.5; 1452886.5; 1797725; 2070570.5; 1772300.1; 1005951.5; 423762.9; 244654.9; 83215.9;	0.008995353; 0.02469844; 0.05504834; 0.08239107; 0.123107; 0.1604225; 0.169028; 0.1452283; 0.1042238; 0.06386646; 0.03403983; 0.01602696;	9.47328	6.56806
73.7497	48923	2	2325.95	1163.98	1162.4792; 1162.981; 1163.4843; 1163.9813; 1164.479; 1164.9713; 1165.4703; 1165.9773;	76208; 103768.9; 282692.2; 457016.2; 296792.7; 338115.3; 187451.8; 57304.7;	0.05382986; 0.1128489; 0.1080114; 0.2017449; 0.1978279; 0.146058; 0.08488294; 0.03955161;	14.6988	4.04822
73.7967	48955	2	2325.95	1163.98	1162.4813; 1162.979; 1163.4824; 1163.9807; 1164.4723; 1164.9725; 1165.4712; 1165.9733;	119514.6; 271956.2; 287748.4; 401085.2; 304853.8; 243570.4; 152948.7; 62748.1;	0.05382986; 0.1128489; 0.1080114; 0.2017449; 0.1978279; 0.146058; 0.08488294; 0.03955161;	10.5518	4.33323
73.8369	48982	4	4632.88	1159.23	1157.9805; 1158.2272; 1158.4757; 1158.7247; 1158.9745; 1159.2263; 1159.4774; 1159.728; 1159.9784; 1160.231; 1160.4785; 1160.7301;	88367.4; 80401.5; 388387.8; 641643.1; 1299877.5; 1835505.2; 1747853.1; 1045450.1; 968493.4; 377230.2; 319656.1; 85865.5;	0.008995353; 0.02469844; 0.05504834; 0.08239107; 0.123107; 0.1604225; 0.169028; 0.1452283; 0.1042238; 0.06386646; 0.03403983; 0.01602696;	10.5124	5.62302
73.8866	49016	2	2325.45	1163.73	1162.231; 1162.7291; 1163.2313; 1163.7305; 1164.2268; 1164.7261; 1165.2233; 1165.7269;	112136.9; 191601.5; 359398.7; 553202.9; 402153.2; 358734.9; 205518.3; 124166.2;	0.05382986; 0.1128489; 0.1080114; 0.2017449; 0.1978279; 0.146058; 0.08488294; 0.03955161;	10.4716	5.28415
73.9363	49050	5	4308.47	862.702	861.7; 861.9019; 862.1024; 862.3022; 862.5023; 862.7022; 862.9027; 863.1035; 863.3043; 863.5046; 863.7058; 863.9037;	60642.2; 230308.9; 399815.8; 749696.1; 1361858.1; 1813499; 1259130.6; 927157.8; 477036.2; 468316.5; 137927; 228455.1;	0.01046502; 0.02779222; 0.0610117; 0.08762754; 0.1310418; 0.1675711; 0.1704279; 0.1403537; 0.09617534; 0.05610901; 0.02840338; 0.01267714;	13.3566	4.26217
73.986	49084	2	1654.26	828.136	826.6318; 827.133; 827.6341; 828.1365; 828.643; 829.1396; 829.6395;	77062.2; 77393.7; 29603.4; 197257.8; 115369.5; 86033; 63623.5;	0.06429832; 0.1388879; 0.1015073; 0.2465679; 0.1890978; 0.1222789; 0.05981638;	14.0483	4.25986
74.4335	49388	1	1109.46	1110.47	1107.4661; 1108.4644; 1109.4678; 1110.4694; 1111.4769; 1112.4766;	68801.7; 74280.1; 60229; 289097.6; 123202.6; 46489.4;	0.07174282; 0.1647468; 0.08501466; 0.3003923; 0.1624195; 0.100731;	14.3823	4.80558
74.6865	49559	2	1738.05	870.034	868.528; 869.0364; 869.54; 870.0343; 870.5372; 871.0363; 871.5327;	42502.6; 59822.7; 105893.6; 274715.2; 213030.8; 120394; 47188.3;	0.06296097; 0.1351135; 0.1031408; 0.2394767; 0.1915285; 0.1257443; 0.06311369;	13.2346	5.15547
74.7294	49588	2	2254.92	1128.47	1126.4673; 1126.9659; 1127.4668; 1127.968; 1128.4673; 1128.9719; 1129.4734;	211028.9; 174130.2; 150367.9; 397666.8; 516726.2; 286642; 235856.9;	0.05481244; 0.1150387; 0.107905; 0.205165; 0.1977993; 0.1441535; 0.08258132;	13.2867	4.36727
75.2952	49969	3	2019.09	674.036	673.0434; 673.3754; 673.7076; 674.0361; 674.3649; 674.7053;	66033.4; 124451.6; 79566.4; 192438.2; 189725.8; 89040.2;	0.05864671; 0.1240373; 0.1065234; 0.21993; 0.1962146; 0.1360219;	7.60193	6.88764
75.3326	49994	2	2326.44	1164.23	1162.7263; 1163.2325; 1163.7279; 1164.2295; 1164.723; 1165.2145; 1165.7253;	125103.4; 230853.2; 268698.2; 418584.5; 332523; 217835.3; 98992.6;	0.05382986; 0.1128489; 0.1080114; 0.2017449; 0.1978279; 0.146058; 0.08488294;	10.1919	4.65285
76.1231	50530	5	4215.09	844.025	842.6176; 842.8124; 843.013; 843.2131; 843.4175; 843.6241; 843.8248; 844.025; 844.225; 844.426; 844.6265; 844.8255;	46113.1; 694134.6; 1396158.4; 1867001.4; 1475790.4; 2265054; 2634828.5; 2751148.5; 1398563.5; 684037.8; 420997.1; 113380.7;	0.01091748; 0.02870309; 0.06275792; 0.08903547; 0.1333243; 0.1695021; 0.1705924; 0.1387788; 0.09384853; 0.05399272; 0.02693694; 0.01184339;	12.2453	4.44336
77.1848	51253	1	994.457	995.465	992.4536; 993.4536; 994.4587; 995.4647; 996.4661; 997.4629;	218286.7; 200423.9; 197095.7; 575667.3; 304637.7; 57495.8;	0.07316743; 0.1713024; 0.07954884; 0.3153884; 0.1530678; 0.09614028;	14.6574	4.31414
77.5311	51488	2	1868.86	935.436	933.4297; 933.9352; 934.4363; 934.9357; 935.4359; 935.9368; 936.4366; 936.9337; 937.4364;	464408.8; 395029.7; 1237185.5; 565351.7; 2099818.5; 1894099; 845465.1; 344402.8; 196850.4;	0.03503279; 0.06081786; 0.1294525; 0.1051086; 0.2292812; 0.1943251; 0.1310069; 0.06830861; 0.02783963;	10.6517	6.44242
77.9005	51730	3	3036.25	1013.09	1011.4158; 1011.7524; 1012.0892; 1012.4186; 1012.7562; 1013.0902; 1013.425; 1013.7581; 1014.0935;	274388.6; 345142.2; 238274; 261065; 674000.2; 875260.1; 733051.8; 627414.3; 244473.2;	0.01953324; 0.04340418; 0.09112266; 0.1049563; 0.1703118; 0.1922566; 0.1623196; 0.1087796; 0.05962367;	14.2703	4.39553
77.9496	51763	3	3036.25	1013.09	1011.4187; 1011.754; 1012.0872; 1012.424; 1012.7582; 1013.0918; 1013.4261; 1013.7603; 1014.094;	126186.2; 317906.9; 318047.7; 191040.9; 772456.6; 1131426.4; 1005041.6; 645346.6; 292112.3;	0.01953324; 0.04340418; 0.09112266; 0.1049563; 0.1703118; 0.1922566; 0.1623196; 0.1087796; 0.05962367;	14.2762	4.76445
77.9962	51794	2	1691.74	846.879	845.3774; 845.8748; 846.3757; 846.8787; 847.3787; 847.879;	86726.7; 84284.3; 90422.2; 345258.6; 236431.7; 90018.9;	0.06364635; 0.136948; 0.1024609; 0.2428134; 0.1905575; 0.1240241;	14.9523	4.34101
78.0876	51856	2	2119.49	1060.75	1059.2484; 1059.751; 1060.2576; 1060.7524; 1061.2603; 1061.7521;	54713.1; 53512.4; 67378.1; 148568.9; 106208.6; 110050.7;	0.0569778; 0.1200088; 0.1073491; 0.2131568; 0.1972544; 0.1397103;	10.4883	5.33522
78.3503	52034	2	1756.06	879.039	877.5345; 878.0397; 878.54; 879.0392; 879.5402; 880.0352;	66607.6; 58104.1; 82958.8; 159902.2; 94425; 66678.4;	0.06258484; 0.1340441; 0.1036111; 0.2374593; 0.1922326; 0.1267204;	12.7288	4.27439
78.5027	52136	5	3408.57	682.722	681.7231; 681.9213; 682.1197; 682.3199; 682.5208; 682.7218; 682.9222; 683.1229; 683.3242; 683.524; 683.723;	115328.2; 85943.7; 111255.5; 159679.4; 550024; 801600.1; 648836.6; 568708; 220052.1; 121754.8; 43105.1;	0.01616067; 0.03820189; 0.08095618; 0.1007969; 0.1568374; 0.186017; 0.1674199; 0.1201315; 0.07094283; 0.03531731; 0.01513181;	14.8418	4.79589
78.5027	52136	3	2671.12	891.38	890.0289; 890.3674; 890.7006; 891.0424; 891.3799; 891.7127; 892.0471;	51469; 238412.1; 253534.9; 317789.5; 430519; 365866.2; 282659.8;	0.04863245; 0.1016966; 0.1074726; 0.1850322; 0.1963995; 0.1551575; 0.09694067;	9.42639	5.65121
79.5023	52811	2	2106.99	1054.5	1052.9867; 1053.4918; 1053.9933; 1054.5035; 1055.0105; 1055.5104; 1056.0107; 1056.5087;	166489.5; 335498.3; 329248.5; 626313.7; 539623.6; 429890.9; 358744.7; 112340.6;	0.05726921; 0.1207162; 0.1071985; 0.2143513; 0.1970618; 0.1390636; 0.07678478; 0.03362769;	7.31029	7.71624
80.6065	53555	4	3710.65	928.671	927.1808; 927.4226; 927.6689; 927.9202; 928.1746; 928.4196; 928.671; 928.9222; 929.1719; 929.4225;	71588.7; 78874.4; 82279.3; 232389; 533107.1; 643551.8; 730496.9; 478806.7; 218522.9; 229315.5;	0.01403442; 0.03457372; 0.07398468; 0.09693411; 0.1478226; 0.1804802; 0.1696315; 0.1276547; 0.07936841; 0.04175632;	12.3874	5.54781
81.4773	54145	3	2061.11	688.043	686.7064; 687.0422; 687.3737; 687.706; 688.0426; 688.3717;	35762.2; 36507.6; 50187.1; 72117.6; 82120.7; 38478.1;	0.05806143; 0.1225744; 0.1069057; 0.2174012; 0.1967291; 0.1373684;	11.1943	4.61548
81.7555	54332	2	2099.84	1050.93	1048.924; 1049.4222; 1049.9293; 1050.4329; 1050.9272; 1051.4337;	66112.6; 161746.3; 86990.4; 215252.1; 253450.4; 95657.5;	0.05727313; 0.1207257; 0.1071965; 0.2143674; 0.1970592; 0.1390549;	11.8763	4.44553
81.8453	54393	1	1261.51	1262.52	1259.5205; 1260.5201; 1261.5181; 1262.5215; 1263.5248; 1264.5243; 1265.5304;	126709.3; 527463; 215915.8; 708337.4; 529800.5; 110824.6; 77460.5;	0.06980933; 0.1568658; 0.09099974; 0.282997; 0.1724476; 0.1067204; 0.04556779;	12.6296	4.95733
82.4043	54766	1	1223.48	1224.49	1221.5009; 1222.4956; 1223.4927; 1224.4851; 1225.4843; 1226.4879;	114056.7; 184597.9; 194428.4; 276716.5; 191906.3; 136787.5;	0.07041474; 0.1590642; 0.08950096; 0.287663; 0.1700108; 0.104898;	13.9353	4.11904
82.9446	55133	1	1065.05	1066.06	1063.0668; 1064.0675; 1065.0674; 1066.0607; 1067.0607; 1068.0624; 1069.0626;	424196.5; 455959.6; 199909.6; 1104300.6; 733948.1; 134148.1; 55802.5;	0.0723687; 0.1674413; 0.08286768; 0.3064446; 0.1587926; 0.09874153; 0.03822584;	14.4675	4.36482
82.978	55155	2	1837.88	919.95	917.9333; 918.4372; 918.9425; 919.4489; 919.9497; 920.4492;	43557.1; 117775.5; 123725.2; 164357.2; 224698; 106830.8;	0.06150714; 0.1311899; 0.1046169; 0.2323087; 0.1936631; 0.1293793;	12.5267	4.62507
82.978	55155	2	1585.09	793.553	792.0499; 792.5485; 793.05; 793.5532; 794.0532; 794.5517;	39645; 105533.8; 43979.8; 165347.5; 106385.9; 54819.6;	0.06534193; 0.1419286; 0.1000744; 0.2523888; 0.1869323; 0.119506;	8.27102	6.96833
83.3502	55406	2	2305.47	1153.74	1151.725; 1152.2288; 1152.7358; 1153.2349; 1153.7407; 1154.2368; 1154.7421;	75201.6; 99922.1; 132970.5; 220723.3; 306142.3; 190927.8; 79978.4;	0.05412019; 0.1135111; 0.1079495; 0.2028024; 0.1977719; 0.1454749; 0.08419974;	10.3743	5.61641
84.1213	55930	1	1172.48	1173.49	1169.476; 1170.4744; 1171.4805; 1172.4902; 1173.4867; 1174.4817; 1175.4767; 1176.4694;	99887.8; 162327.2; 174073.2; 143499.3; 311752.9; 214773.3; 94690.5; 96314.5;	0.0508164; 0.07095028; 0.1614285; 0.08759481; 0.2930047; 0.1667625; 0.1032132; 0.04234273;	13.7289	4.7107
84.1641	55959	2	1455.76	728.886	727.3694; 727.8781; 728.3793; 728.8857; 729.3856; 729.8889;	36489.6; 77836.7; 35023.9; 123250.5; 112758; 104313.9;	0.06728958; 0.1479431; 0.09686062; 0.2642668; 0.1819533; 0.1141308;	13.8399	4.59257
84.235	56006	2	1831.87	916.94	914.4296; 914.9371; 915.4394; 915.9419; 916.4386; 916.9401; 917.4417; 917.9432; 918.4359;	66836.7; 224269.6; 287462.9; 179091.7; 368471.2; 497151.3; 240298.2; 133282.2; 56992;	0.03594752; 0.06160592; 0.1314588; 0.1045132; 0.2328025; 0.1935119; 0.1291315; 0.06641535; 0.02658688;	13.3378	4.85721
84.2806	56037	2	2343.96	1172.99	1171.4884; 1171.9966; 1172.4946; 1172.9861; 1173.479; 1173.9852; 1174.4795;	119797.9; 123637.1; 125985.6; 238919.3; 218501.3; 188085.8; 109940.2;	0.0534434; 0.1119739; 0.1080805; 0.2003572; 0.1978818; 0.1468247; 0.08579099;	7.9448	6.36993
84.7053	56324	3	2848.17	950.396	949.0623; 949.3982; 949.7313; 950.0657; 950.3965; 950.7324; 951.0663; 951.4003; 951.7346; 952.0681;	416938.7; 533407.9; 481276.6; 314683.9; 1376732.2; 1236967.1; 1076805; 565205.3; 285806.7; 121715.2;	0.02134329; 0.04593886; 0.09620331; 0.1063563; 0.1772975; 0.1944998; 0.1590546; 0.1030767; 0.05444165; 0.0240123;	14.5183	4.22299
84.8821	56444	3	2849.17	950.732	949.0662; 949.3977; 949.7309; 950.0638; 950.4015; 950.7322; 951.0659; 951.3995; 951.732; 952.0679; 952.4049;	250324.4; 277581.2; 425045.7; 306825.2; 1351934.1; 1454236; 981783.7; 594301.2; 205951.2; 109782.1; 67533.3;	0.0213405; 0.04593517; 0.09619577; 0.1063548; 0.1772868; 0.1944972; 0.1590599; 0.1030851; 0.05444894; 0.02401686; 0.009053794;	13.4085	5.07673
84.8821	56444	1	927.379	928.386	925.3914; 926.3916; 927.391; 928.3859; 929.388; 930.3971;	82608.6; 60737.8; 43989.4; 248512.5; 131505.8; 70256.9;	0.07391713; 0.1752859; 0.07594302; 0.3248202; 0.1467635; 0.09364878;	14.6205	4.68409
85.2404	56678	1	1271.79	1272.8	1270.8102; 1271.8013; 1272.7959; 1273.7928; 1274.7941; 1275.8002;	240216.2; 95102.4; 466586.3; 173332.4; 213248.2; 95197.2;	0.1565437; 0.09124345; 0.2822866; 0.1728566; 0.1069636; 0.04579405;	11.4349	4.66668
85.459	56820	2	1686.31	844.16	842.6594; 843.1592; 843.6607; 844.1605; 844.6633; 845.1646;	99817.1; 206435.9; 123443.8; 614891.2; 518382.8; 199800.8;	0.06392522; 0.1377713; 0.102063; 0.2444002; 0.1899507; 0.1232808;	13.7012	4.93117
86.3884	57443	1	1233.52	1234.52	1231.5226; 1232.5269; 1233.5214; 1234.5243; 1235.5291; 1236.5382;	86022.1; 104570.6; 93660.5; 363379.8; 293615.3; 126996.1;	0.07041162; 0.1590509; 0.08951139; 0.2876333; 0.1700284; 0.1049077;	14.2255	4.94802
87.0021	57849	2	2547.11	1274.56	1272.531; 1273.0435; 1273.5454; 1274.0492; 1274.5604; 1275.0593; 1275.5635;	158354.9; 237964.5; 322643.5; 330798.9; 537460.6; 361292.2; 274324.4;	0.05034772; 0.1053073; 0.1078397; 0.1903233; 0.1971378; 0.15233; 0.09298354;	10.9197	4.72012
87.2922	58040	4	3829.52	958.388	957.1442; 957.3921; 957.6349; 957.8873; 958.1376; 958.3879; 958.6401; 958.888; 959.1386; 959.3896; 959.6409; 959.8936;	43543; 52449.6; 134437.9; 333355.3; 358436.8; 462730.7; 315568.2; 212210.1; 241027.9; 106030.6; 85773; 56102.1;	0.01312978; 0.03293896; 0.07085812; 0.09493564; 0.1437997; 0.1776709; 0.170232; 0.1308994; 0.08330339; 0.04493146; 0.02095; 0.008588105;	13.3281	4.34563
87.6351	58267	4	4206.73	1052.69	1051.4398; 1051.7001; 1051.9464; 1052.1898; 1052.4392; 1052.6899; 1052.9407; 1053.193; 1053.4445; 1053.6921; 1053.9459;	201571.1; 137346; 111562.9; 217748.5; 575620.9; 661478.9; 580920.9; 370478.6; 285449.3; 137305.5; 53722.8;	0.01105309; 0.02896876; 0.06326654; 0.08942425; 0.1339853; 0.1700379; 0.1706023; 0.1383006; 0.09317902; 0.0534018; 0.02653745;	13.6923	4.29931
87.7474	58342	2	1734.88	868.447	866.942; 867.4417; 867.9417; 868.4475; 868.9476; 869.4418;	53972.2; 115035; 65717.5; 203850.9; 104006.2; 56276;	0.06296097; 0.1351135; 0.1031408; 0.2394767; 0.1915285; 0.1257443;	12.8561	4.19984
87.793	58373	4	4601.25	1151.32	1149.8209; 1150.0729; 1150.3243; 1150.5736; 1150.8214; 1151.0697; 1151.3197; 1151.5703; 1151.8208; 1152.0679; 1152.3208; 1152.5724;	369635.6; 744033.6; 985158.7; 696824.3; 1362283.2; 1651151.5; 2170689.8; 1406987.1; 935705.3; 710843.5; 222038.5; 183130.9;	0.009123839; 0.02498215; 0.05559919; 0.08291651; 0.1238567; 0.1611381; 0.1692426; 0.1448328; 0.1034741; 0.06309778; 0.03345431; 0.01566403;	12.3986	4.09949
87.8317	58399	4	4602.25	1151.57	1149.8197; 1150.0712; 1150.3245; 1150.5743; 1150.8188; 1151.0687; 1151.3191; 1151.5698; 1151.8203; 1152.071; 1152.3229; 1152.5756;	241913.5; 531139.9; 515265.4; 477962.1; 792897.8; 1573925.9; 1615946.1; 1754001.1; 1238244.2; 365267.4; 409794.6; 96937;	0.009123839; 0.02498215; 0.05559919; 0.08291651; 0.1238567; 0.1611381; 0.1692426; 0.1448328; 0.1034741; 0.06309778; 0.03345431; 0.01566403;	13.5374	4.44937
88.0643	58555	2	2123.95	1062.98	1061.4858; 1061.9817; 1062.4851; 1062.9839; 1063.4821; 1063.9911;	68087.9; 87243.1; 134338.4; 200682.3; 139734.6; 151576.4;	0.0569778; 0.1200088; 0.1073491; 0.2131568; 0.1972544; 0.1397103;	11.2569	4.68796
88.3541	58746	1	911.523	912.53	909.5219; 910.53; 911.5306; 912.5298; 913.5378; 914.5338;	431892.4; 1020601.4; 345320; 1797707.9; 817581.6; 229405.6;	0.07408722; 0.1764268; 0.07481033; 0.3276387; 0.1447247; 0.09307264;	7.30968	9.01462
88.7268	58988	2	1823.79	912.903	911.4041; 911.9056; 912.4019; 912.9032; 913.4071; 913.9064; 914.4057;	162416.8; 259226; 244048.6; 415295.4; 325615.8; 178127.9; 114132.1;	0.06160592; 0.1314588; 0.1045132; 0.2328025; 0.1935119; 0.1291315; 0.06641535;	8.24571	6.17604
89.2984	59364	1	1040.49	1041.49	1038.4736; 1039.4788; 1040.4893; 1041.4928; 1042.5028; 1043.5033;	138167.9; 163942.9; 81813.7; 478654.8; 180808.9; 85777.8;	0.07257222; 0.1685253; 0.08188931; 0.30901; 0.157077; 0.0980745;	11.779	5.59389
89.5486	59533	1	1199.97	1200.97	1197.9524; 1198.9546; 1199.9611; 1200.9723; 1201.9744; 1202.9736;	130799.8; 120645.3; 107659.2; 326708; 280916.6; 130447.7;	0.07064702; 0.1600745; 0.0886949; 0.2899361; 0.1686412; 0.1041692;	13.7394	4.68421
89.9007	59769	3	3304.42	1102.48	1100.4686; 1100.8048; 1101.1334; 1101.4683; 1101.8021; 1102.1431; 1102.479; 1102.8145; 1103.1492; 1103.4858; 1103.8157;	68049.1; 365740.3; 886096.8; 1304095.4; 1261055.9; 1589611.5; 1685368.2; 1360235.4; 1045820.6; 377490; 245662.5;	0.01709698; 0.03969722; 0.08385816; 0.1021271; 0.1606438; 0.1879774; 0.1661351; 0.1169161; 0.0676147; 0.03291623; 0.01377655;	11.1954	5.50021
90.3717	60083	2	2202.5	1102.26	1100.7633; 1101.2609; 1101.761; 1102.2571; 1102.7637; 1103.26; 1103.7579;	44487.8; 108282.2; 131959.7; 306759.1; 221145.6; 133438.6; 81067.9;	0.05589169; 0.1174914; 0.1076812; 0.2090713; 0.1976082; 0.1419785; 0.08004318;	10.4249	5.56243
90.405	60105	2	1885.33	943.673	942.1614; 942.6666; 943.1702; 943.6725; 944.1735; 944.6713;	39564.7; 149435.9; 184168.8; 286909.6; 240527.7; 138327.4;	0.060814; 0.1294422; 0.1051123; 0.2292625; 0.1943303; 0.1310164;	8.63293	6.70721
90.4372	60126	2	1885.33	943.674	941.6525; 942.1616; 942.6666; 943.1722; 943.6745; 944.1743; 944.6709; 945.176;	39678.5; 41832.8; 85031.2; 94017.1; 253293; 150397.3; 114542.8; 40210.4;	0.035028; 0.060814; 0.1294422; 0.1051123; 0.2292625; 0.1943303; 0.1310164; 0.06831802;	11.1117	6.40294
90.4372	60126	1	1150.52	1151.53	1148.5194; 1149.5295; 1150.5361; 1151.5317; 1152.5391; 1153.5334;	79655.4; 209507.9; 122196.3; 278370.3; 136320; 76217.8;	0.07130819; 0.1626686; 0.08678203; 0.2955957; 0.1654708; 0.1021259;	10.2853	5.68355
90.7108	60312	2	2310.99	1156.5	1154.5077; 1155.0063; 1155.4988; 1155.996; 1156.4998; 1157.0035; 1157.5089;	118744.2; 118358.9; 111309.2; 244928.2; 330730.1; 240406; 190047.7;	0.05412019; 0.1135111; 0.1079495; 0.2028024; 0.1977719; 0.1454749; 0.08419974;	13.1115	4.51413
90.7509	60339	3	2019.08	674.035	673.04; 673.3759; 673.7062; 674.0354; 674.3679; 674.6989;	37236.2; 48695.2; 65463.8; 136687.3; 127610.5; 50359.3;	0.05864671; 0.1240373; 0.1065234; 0.21993; 0.1962146; 0.1360219;	10.9267	5.32153
90.8339	60395	3	2788.17	930.398	929.0635; 929.3974; 929.7299; 930.0636; 930.3975; 930.7322; 931.0649;	46874.6; 119831.5; 248703.4; 389764.2; 428654.3; 236931.5; 227975.3;	0.04694968; 0.09825353; 0.1068182; 0.1801629; 0.1952688; 0.1576409; 0.1007821;	10.8221	5.04231
91.0027	60509	2	2192.99	1097.5	1095.5065; 1096.0135; 1096.5096; 1097.006; 1097.5038; 1098.0015; 1098.4922;	122779.1; 235297.6; 135699.1; 281790.2; 297621.2; 171117.9; 86588.1;	0.05589169; 0.1174914; 0.1076812; 0.2090713; 0.1976082; 0.1419785; 0.08004318;	10.0879	4.6991
91.0027	60509	1	1019.44	1020.45	1017.4344; 1018.4391; 1019.4483; 1020.4476; 1021.4532; 1022.4521;	106205.2; 185372.2; 168647.7; 362485.5; 162782.1; 128430.4;	0.07283335; 0.1699643; 0.0805698; 0.3124394; 0.1547521; 0.09721579;	9.42727	6.75095
91.083	60563	2	2071.44	1036.73	1035.2367; 1035.7351; 1036.2284; 1036.7292; 1037.2295; 1037.7399;	90143.8; 97157; 198719.6; 322082.6; 236498.1; 129525.1;	0.05766475; 0.1216843; 0.1069795; 0.2159971; 0.1967767; 0.1381777;	13.1427	4.22079
91.4067	60781	1	1278.51	1279.52	1276.5123; 1277.5192; 1278.5126; 1279.5151; 1280.5188; 1281.5243;	61019.3; 87804; 99426.7; 401608.8; 221752.4; 94117.9;	0.06972703; 0.1565307; 0.09125324; 0.2822579; 0.172873; 0.1069735;	14.9138	4.84866
91.451	60811	3	2020.09	674.369	673.0444; 673.3742; 673.7073; 674.0352; 674.3693; 674.7042;	31519.2; 51608.3; 45831.4; 98138.9; 113091; 48622.3;	0.05864671; 0.1240373; 0.1065234; 0.21993; 0.1962146; 0.1360219;	9.16771	6.19024
91.7212	60992	2	2022.23	1012.12	1010.1122; 1010.6198; 1011.1279; 1011.621; 1012.1225; 1012.6189; 1013.1285; 1013.6267; 1014.1316;	68945.9; 76116.3; 100729.4; 179842.7; 328343.6; 289099; 106924.7; 153011.3; 81202.3;	0.03259628; 0.05864671; 0.1240373; 0.1065234; 0.21993; 0.1962146; 0.1360219; 0.07350767; 0.03134901;	14.6134	4.75468
91.9039	61114	4	4363.98	1092	1090.4938; 1090.7394; 1090.9991; 1091.2498; 1091.5021; 1091.7513; 1092.0021; 1092.2521; 1092.5042; 1092.7511; 1093.0061;	316539.4; 83545; 277410.4; 516248.2; 1031682; 1565732.2; 1911838.8; 1335031.8; 811596; 371980.7; 196958.4;	0.01025307; 0.02735316; 0.06016801; 0.0869099; 0.1299297; 0.1665907; 0.1702788; 0.141076; 0.09731169; 0.05717707; 0.02916326;	11.6386	5.57357
91.9371	61136	2	1510.68	756.348	754.3493; 754.8502; 755.3511; 755.8489; 756.3479; 756.8478; 757.3501;	50542.2; 61758; 56931.7; 61455.7; 185237.4; 116864.8; 64141.6;	0.04231081; 0.06628148; 0.1447584; 0.09863516; 0.257906; 0.1847259; 0.1169501;	11.7688	5.66274
92.137	61268	1	1102.81	1103.81	1100.8108; 1101.8042; 1102.8055; 1103.8143; 1104.819; 1105.8203;	86125.4; 127864.7; 70282.4; 273542.7; 116027.6; 57807.6;	0.07195283; 0.165793; 0.08410411; 0.3028306; 0.1608369; 0.1000532;	7.78751	7.9503
92.4509	61468	2	2085.84	1043.93	1042.4231; 1042.9264; 1043.4254; 1043.9283; 1044.4296; 1044.9319;	139755.8; 194994.9; 142765.6; 428924.1; 384738.8; 217625.7;	0.05756426; 0.1214379; 0.1070361; 0.2155775; 0.1968506; 0.1384033;	7.50539	7.46284
92.497	61499	3	2948.46	983.827	982.162; 982.4984; 982.8309; 983.1583; 983.4922; 983.8268; 984.162; 984.4935; 984.8287; 985.1608;	131615.9; 152826.7; 154964.7; 870419.5; 1198993; 1347096.9; 760739.2; 618905.2; 263146.9; 137589;	0.02022184; 0.04439484; 0.09309155; 0.1055693; 0.1729867; 0.1932194; 0.1611188; 0.1065644; 0.05756536; 0.02601817;	14.9919	4.6291
93.1142	61912	4	3807.65	952.921	951.4398; 951.6816; 951.9287; 952.1745; 952.4177; 952.6689; 952.9209; 953.1714; 953.4214; 953.6718; 953.9255;	88271.5; 76875.5; 117160.5; 95181.5; 429870.8; 489904.4; 566178.1; 389754.6; 314866.5; 151848.7; 124693.3;	0.01325367; 0.03316091; 0.07128315; 0.09520236; 0.1443476; 0.1780466; 0.170144; 0.130457; 0.08277172; 0.04450477; 0.02068438;	13.6896	4.96106
93.6622	62282	3	3753.65	1252.22	1250.5509; 1250.8853; 1251.2189; 1251.5476; 1251.889; 1252.2228; 1252.5577; 1252.8917; 1253.2262; 1253.557; 1253.8937;	318138.8; 518300; 564454.4; 457922.2; 1369752.6; 2581587; 2164464.2; 1899849.9; 1154397.2; 328159.6; 89986.8;	0.01370245; 0.03397479; 0.07283965; 0.0962059; 0.1463508; 0.1794557; 0.169859; 0.1288475; 0.08080829; 0.04291416; 0.01968649;	14.3637	4.66219
93.697	62305	3	3753.65	1252.22	1250.5514; 1250.8809; 1251.2162; 1251.5514; 1251.8877; 1252.2223; 1252.5566; 1252.8909; 1253.225; 1253.5593; 1253.894;	305100; 530820.8; 557035.2; 436681.2; 1181297.1; 1951594.1; 1530402.1; 1344413.9; 660413.1; 375856; 128605.8;	0.01370245; 0.03397479; 0.07283965; 0.0962059; 0.1463508; 0.1794557; 0.169859; 0.1288475; 0.08080829; 0.04291416; 0.01968649;	11.7293	5.30119
93.8453	62404	2	2110.55	1056.28	1054.785; 1055.2876; 1055.7863; 1056.2836; 1056.7798; 1057.2852;	91798.1; 117470.7; 107246.7; 314808.3; 245343.3; 90998.4;	0.05726921; 0.1207162; 0.1071985; 0.2143513; 0.1970618; 0.1390636;	13.4485	4.1413
93.8453	62404	1	1237.54	1238.55	1234.5072; 1235.515; 1236.5211; 1237.5323; 1238.5476; 1239.5466; 1240.5502;	136251; 97153.1; 229950; 179373; 379550.2; 174542; 78592.8;	0.04955902; 0.07041162; 0.1590509; 0.08951139; 0.2876333; 0.1700284; 0.1049077;	13.1595	4.95537
93.9574	62479	1	1046.45	1047.46	1044.4578; 1045.458; 1046.4543; 1047.4558; 1048.4567; 1049.468;	62162.9; 211222.4; 71381.9; 463007.3; 351217; 118569.3;	0.07256952; 0.1685109; 0.0819023; 0.3089759; 0.1570998; 0.09808335;	13.0682	5.55036
94.3379	62731	2	2224.92	1113.47	1111.449; 1111.9496; 1112.4618; 1112.9725; 1113.4652; 1113.9618; 1114.4604; 1114.9598;	52942.4; 61613.7; 66746.5; 67386.3; 157263.5; 130151.1; 62124.3; 51833.6;	0.0293878; 0.05549116; 0.1166207; 0.1076874; 0.2077437; 0.1975575; 0.1427376; 0.08097702;	13.156	4.50583
94.8632	63082	1	1308.33	1309.34	1307.332; 1308.3459; 1309.338; 1310.3345; 1311.3385; 1312.3323;	151769.9; 103007; 418836.5; 245707; 216375.1; 109094.8;	0.1546033; 0.09268953; 0.2780312; 0.175274; 0.1084486; 0.04716793;	10.8575	5.45365
94.8899	63099	2	2418.47	1210.24	1208.2446; 1208.7361; 1209.2422; 1209.7441; 1210.2445; 1210.7493; 1211.2521;	86150.8; 133320.9; 234418.6; 525695.1; 544466.9; 333428; 220008.2;	0.05237132; 0.109632; 0.1080832; 0.196776; 0.1977471; 0.1488082; 0.08829118;	10.5723	5.81447
94.8899	63099	1	1308.33	1309.34	1307.3334; 1308.3394; 1309.3374; 1310.3359; 1311.3348; 1312.3306;	152105; 124802.2; 322694.6; 154021.1; 118808.1; 136351.6;	0.1546033; 0.09268953; 0.2780312; 0.175274; 0.1084486; 0.04716793;	12.7851	4.04583
95.2731	63353	1	1337.55	1338.56	1336.5409; 1337.5447; 1338.5581; 1339.5704; 1340.5815; 1341.5906;	230503.7; 208757.8; 346385.8; 222999.5; 125668.7; 77979.4;	0.1534252; 0.09333988; 0.2756931; 0.1762681; 0.1095373; 0.04811757;	10.1457	4.14621
95.3561	63409	2	1938.41	970.214	968.7214; 969.2189; 969.7214; 970.2136; 970.7169; 971.2222; 971.7236; 972.2314;	103944.1; 138392.5; 227603.2; 319810.8; 259887.5; 111181; 117977.6; 64580.1;	0.05973577; 0.1267178; 0.1058808; 0.2245107; 0.1953743; 0.1335459; 0.07090668; 0.02957452;	13.2952	4.09732
95.3561	63409	2	1938.41	970.214	968.7214; 969.2189; 969.7214; 970.2136; 970.7169; 971.21;	103944.1; 138392.5; 227603.2; 319810.8; 259887.5; 123950.4;	0.05973577; 0.1267178; 0.1058808; 0.2245107; 0.1953743; 0.1335459;	12.3575	4.31803
95.7467	63671	1	1036.47	1037.47	1034.455; 1035.4557; 1036.4611; 1037.4727; 1038.4857; 1039.4943;	89284; 141825.8; 99400.7; 239134.1; 136699.3; 77492.1;	0.07257222; 0.1685253; 0.08188931; 0.30901; 0.157077; 0.0980745;	7.77152	7.74208
95.9032	63776	1	1251.53	1252.54	1248.532; 1249.5286; 1250.5397; 1251.5319; 1252.5385; 1253.5305; 1254.5303;	64232.3; 153709.5; 163224.6; 92834; 275830.6; 160857.9; 105931.9;	0.04894999; 0.07004457; 0.1578447; 0.09024628; 0.2851699; 0.1711771; 0.1059935;	11.8238	5.43983
96.4947	64168	1	1255.15	1256.16	1253.1597; 1254.1562; 1255.165; 1256.1616; 1257.158; 1258.1597;	92466.2; 223288.6; 94418.5; 304277.7; 226921.4; 134514.6;	0.07004457; 0.1578447; 0.09024628; 0.2851699; 0.1711771; 0.1059935;	6.93729	8.63204
96.7192	64318	2	2191.5	1096.75	1095.2455; 1095.7463; 1096.246; 1096.7549; 1097.2584; 1097.7593; 1098.2531;	208424; 341060.2; 393725.9; 591993.6; 530643.5; 364079.1; 190682.9;	0.05589169; 0.1174914; 0.1076812; 0.2090713; 0.1976082; 0.1419785; 0.08004318;	6.44097	7.74998
96.7661	64350	2	2191.48	1096.75	1094.7446; 1095.2366; 1095.7474; 1096.2496; 1096.7489; 1097.2559; 1097.7588;	140028.9; 138073.7; 379661.1; 701146.8; 762310.2; 444423.9; 411219.9;	0.05589169; 0.1174914; 0.1076812; 0.2090713; 0.1976082; 0.1419785; 0.08004318;	14.3242	4.53261
97.4782	64802	1	1058.49	1059.5	1056.4862; 1057.4884; 1058.4895; 1059.5005; 1060.5135; 1061.5171;	136777.3; 291641.5; 224992.7; 562781.2; 293497.8; 245054.4;	0.07237145; 0.1674555; 0.08285499; 0.3064781; 0.1587704; 0.09873253;	6.94212	9.45936
99.373	66062	1	1410.58	1411.58	1407.5865; 1408.5771; 1409.5682; 1410.5708; 1411.5839; 1412.5901; 1413.5918;	125209.4; 207988.9; 231721.6; 110860.6; 621332.6; 532252.9; 230574.1;	0.0449774; 0.06789286; 0.1500797; 0.09546154; 0.2687497; 0.17968; 0.112366;	12.9722	5.4655
99.4688	66125	2	2186.02	1094.02	1092.014; 1092.5116; 1093.0116; 1093.5203; 1094.0195; 1094.5216;	121915.9; 80406.9; 215195.2; 261279.3; 323584.5; 215312.6;	0.05589562; 0.1175006; 0.1076797; 0.2090865; 0.1976065; 0.1419702;	13.8478	4.08911
99.5009	66146	2	2277.53	1139.77	1138.2776; 1138.7692; 1139.2697; 1139.7732; 1140.275; 1140.7728; 1141.2676;	51663.9; 57339.8; 97850.2; 190393.1; 110327.9; 106804.9; 55777.3;	0.05451747; 0.1143583; 0.1079854; 0.2040663; 0.1978822; 0.1447596; 0.08327706;	13.1858	4.13471
99.5423	66174	2	1756.07	879.041	876.536; 877.0352; 877.5352; 878.0417; 878.5384; 879.0406; 879.5441; 880.0433;	33716.2; 40938.7; 85805.6; 80010.5; 101024.6; 114722; 57398.3; 37214.3;	0.03714755; 0.06258484; 0.1340441; 0.1036111; 0.2374593; 0.1922326; 0.1267204; 0.06404389;	12.1712	5.24121
99.5423	66174	1	1550.69	1551.69	1547.6863; 1548.6918; 1549.6853; 1550.683; 1551.6947; 1552.6967;	92131; 103727.6; 81724.1; 259755.9; 264273.8; 140711.9;	0.06588111; 0.1436561; 0.09909634; 0.255859; 0.1853898; 0.1180028;	12.2758	5.20891
99.5689	66191	1	977.178	978.185	975.165; 976.1725; 977.1748; 978.1851; 979.189; 980.1934;	66707.7; 255096.5; 107844.6; 440309.7; 286309.4; 46956;	0.07335366; 0.1724067; 0.07850212; 0.3180589; 0.1512081; 0.09551916;	11.6326	5.985
99.6036	66214	3	4299.83	1434.29	1432.6165; 1432.9508; 1433.2827; 1433.6174; 1433.9504; 1434.2855; 1434.6198; 1434.9523; 1435.2886; 1435.6238; 1435.9542;	93733.5; 204506.9; 161042.9; 682135.6; 1196873.2; 1276858.2; 1272500.2; 868471.8; 480732.6; 216515.6; 97252.4;	0.01046631; 0.02779482; 0.06101669; 0.08763152; 0.1310483; 0.1675766; 0.1704283; 0.1403492; 0.09616872; 0.05610301; 0.02839922;	11.7932	4.99937
99.6036	66214	2	1955.48	978.749	976.7393; 977.2381; 977.7394; 978.2477; 978.7491; 979.2528; 979.7473;	39634.1; 122294.3; 96692.2; 127184.6; 156998; 97374.6; 44164.4;	0.05973188; 0.1267078; 0.1058839; 0.2244929; 0.1953787; 0.1335552; 0.07091608;	11.0879	4.66665
99.7384	66303	4	4299.82	1075.96	1074.4631; 1074.713; 1074.9655; 1075.2158; 1075.4641; 1075.7125; 1075.9629; 1076.2146; 1076.4648; 1076.7161; 1076.9644; 1077.2174;	264373.3; 105737.8; 143795.2; 240616.3; 725381.4; 1162451.2; 1236485.6; 951410.8; 653064.5; 228461.3; 120316.8; 59118.3;	0.01046631; 0.02779482; 0.06101669; 0.08763152; 0.1310483; 0.1675766; 0.1704283; 0.1403492; 0.09616872; 0.05610301; 0.02839922; 0.01267478;	13.5601	4.92388
99.9113	66409	2	2566.55	1284.28	1282.2869; 1282.7775; 1283.2828; 1283.7825; 1284.2841; 1284.7863; 1285.2805;	58694.8; 144210.6; 102172.7; 173994.3; 273232.7; 178856.8; 95907.3;	0.05005874; 0.1046864; 0.1078109; 0.1893915; 0.1970606; 0.1528361; 0.0936541;	9.84268	5.35714
100.991	67129	4	4643.22	1161.81	1160.5516; 1160.8044; 1161.0533; 1161.3114; 1161.562; 1161.8121; 1162.0627; 1162.3129; 1162.5632; 1162.8142; 1163.0635; 1163.3141;	219881.3; 83976.3; 98907.2; 1614455.9; 4086658; 5530517.5; 5178781; 4377088; 2151839.5; 1292972.5; 362997.8; 127317.7;	0.008913294; 0.02452337; 0.05470997; 0.08208619; 0.122653; 0.1600064; 0.168932; 0.1454936; 0.104681; 0.06431644; 0.03437242; 0.01622783;	13.9931	4.60648
101.593	67529	2	2592.18	1297.1	1295.0876; 1295.5847; 1296.0923; 1296.5914; 1297.0972; 1297.5975; 1298.1021;	98882.9; 119390.6; 186891.8; 226095.3; 236739.2; 149979.6; 123997.4;	0.04967592; 0.1038683; 0.1077617; 0.1881714; 0.1969422; 0.1534972; 0.09454115;	9.93708	4.64122
101.762	67640	2	2098.3	1050.16	1048.144; 1048.6534; 1049.1547; 1049.6582; 1050.1554; 1050.6555; 1051.1572; 1051.66;	54473.5; 176063.8; 294776.8; 96720; 431880.5; 353760.7; 283519.9; 114979.7;	0.03113806; 0.05727313; 0.1207257; 0.1071965; 0.2143674; 0.1970592; 0.1390549; 0.07677544;	11.8548	5.36607
102.155	67899	2	2135.06	1068.54	1066.5365; 1067.0317; 1067.5352; 1068.033; 1068.5358; 1069.038;	112197.8; 249899.9; 350846; 557773.7; 652931.8; 321866.7;	0.05697387; 0.1199994; 0.107351; 0.2131409; 0.1972568; 0.1397189;	9.51256	6.12924
102.531	68148	3	3620.16	1207.73	1206.0596; 1206.3967; 1206.7301; 1207.0646; 1207.3937; 1207.7285; 1208.0616; 1208.3948; 1208.7308; 1209.0601;	70421.9; 74849.6; 327209.6; 171648; 468329.4; 915603.6; 747760.5; 540492.9; 377358.1; 231731.2;	0.01465312; 0.03565422; 0.07605623; 0.09815303; 0.150494; 0.1822125; 0.1690764; 0.1254506; 0.07682171; 0.03976727;	13.4201	5.01023
102.531	68148	1	937.442	938.45	935.4335; 936.4454; 937.4442; 938.4497; 939.4455; 940.4519;	37107.2; 85248.8; 51943.6; 176598.6; 31134; 30682.4;	0.07391477; 0.1752706; 0.07595792; 0.3247829; 0.1467902; 0.09365674;	13.4821	4.93265
102.599	68193	1	955.372	956.38	953.3632; 954.3672; 955.3801; 956.3796; 957.377; 958.3839;	38864.1; 59816.9; 46783.1; 165965.1; 62541.6; 30386.3;	0.07353757; 0.1735364; 0.07741661; 0.3208081; 0.1492711; 0.09490443;	9.54232	7.15731
102.961	68432	1	1258.28	1259.29	1257.2963; 1258.2941; 1259.2913; 1260.2936; 1261.2926; 1262.2932;	217091.9; 88366; 322176.9; 158479; 138978.1; 109214.6;	0.1578447; 0.09024628; 0.2851699; 0.1711771; 0.1059935; 0.04488644;	10.1016	4.84724
103.06	68497	3	3620.16	1207.73	1206.0592; 1206.3937; 1206.7274; 1207.0605; 1207.3942; 1207.7264; 1208.0615; 1208.3949; 1208.7292; 1209.0602;	68440.6; 163854.3; 387970.7; 338727.1; 665625; 1178391.6; 1020752.9; 460241; 487353; 206281.3;	0.01465312; 0.03565422; 0.07605623; 0.09815303; 0.150494; 0.1822125; 0.1690764; 0.1254506; 0.07682171; 0.03976727;	12.0801	5.34058
103.096	68521	3	3620.16	1207.73	1206.057; 1206.3943; 1206.7318; 1207.0653; 1207.3949; 1207.7283; 1208.0615; 1208.3966; 1208.731; 1209.0668; 1209.3983;	224813.6; 77381.9; 158065.1; 285076.9; 685868.4; 911098.9; 796573; 638760.8; 330798.5; 194802; 99522.1;	0.01465312; 0.03565422; 0.07605623; 0.09815303; 0.150494; 0.1822125; 0.1690764; 0.1254506; 0.07682171; 0.03976727; 0.01775744;	11.538	5.83646
103.096	68521	2	1970.14	986.08	984.5674; 985.0763; 985.5779; 986.0796; 986.5798; 987.0809;	57968.8; 67426; 93456.1; 208855.8; 128779.9; 99893.3;	0.0594426; 0.1259611; 0.106116; 0.2231707; 0.1957031; 0.1342445;	10.7137	5.34879
103.676	68905	4	3620.16	906.048	905.0494; 905.2971; 905.5424; 905.7958; 906.0485; 906.2961; 906.5469; 906.7984; 907.0465; 907.2948;	41788.2; 59431.7; 110706; 133347.3; 298035.9; 282575.2; 203479.9; 150363.7; 53862.6; 45760.2;	0.01465312; 0.03565422; 0.07605623; 0.09815303; 0.150494; 0.1822125; 0.1690764; 0.1254506; 0.07682171; 0.03976727;	12.8239	4.49243
103.676	68905	3	3620.16	1207.73	1206.063; 1206.3922; 1206.7301; 1207.0625; 1207.3947; 1207.7278; 1208.0625; 1208.3934; 1208.728; 1209.0656;	109370.9; 152848.1; 425617.6; 438758.3; 662417.8; 1011363.6; 822582.6; 663806.9; 420196.9; 254629.2;	0.01465312; 0.03565422; 0.07605623; 0.09815303; 0.150494; 0.1822125; 0.1690764; 0.1254506; 0.07682171; 0.03976727;	5.58463	10.9386
103.708	68926	3	3621.16	1208.06	1206.0569; 1206.3961; 1206.7294; 1207.0602; 1207.3932; 1207.7261; 1208.0603; 1208.3944; 1208.7264; 1209.0615; 1209.3949; 1209.7311;	97306; 162340.2; 211615.9; 319441.5; 609498.2; 835998.1; 1005385.1; 600057.2; 315460.7; 227985.6; 202673.4; 134333.4;	0.01465312; 0.03565422; 0.07605623; 0.09815303; 0.150494; 0.1822125; 0.1690764; 0.1254506; 0.07682171; 0.03976727; 0.01775744; 0.006960245;	12.1131	5.49743
103.835	69012	2	1928.36	965.188	963.1776; 963.6813; 964.1809; 964.6849; 965.1877; 965.6903;	35120; 47123.8; 49988.2; 107114.8; 144579.9; 96649;	0.0600244; 0.1274698; 0.1056375; 0.2258509; 0.1950309; 0.1328527;	13.9714	4.54115
104.182	69239	2	2414.96	1208.49	1206.4962; 1206.9901; 1207.4856; 1207.9958; 1208.4854; 1208.984; 1209.4802;	82822.5; 114316.1; 137352; 231766.4; 294783.3; 116534.2; 82005.4;	0.05237132; 0.109632; 0.1080832; 0.196776; 0.1977471; 0.1488082; 0.08829118;	11.9023	4.43834
104.346	69347	1	1282.52	1283.52	1279.5051; 1280.5153; 1281.5255; 1282.5317; 1283.524; 1284.5175; 1285.5143;	68411.2; 86326.4; 158185.9; 219425.7; 344279.8; 259809; 134298.6;	0.04826174; 0.06972703; 0.1565307; 0.09125324; 0.2822579; 0.172873; 0.1069735;	12.7157	5.73559
104.37	69362	1	1466.59	1467.59	1463.6049; 1464.5964; 1465.5887; 1466.5865; 1467.5927; 1468.5986;	115385.8; 161131.4; 115861.3; 285705.2; 353024.3; 184144.8;	0.06702865; 0.1470439; 0.09742998; 0.2624006; 0.1828707; 0.114887;	14.7836	4.24498
104.52	69460	1	1288.85	1289.86	1286.8628; 1287.8696; 1288.8645; 1289.8578; 1290.8522; 1291.847; 1292.8424;	50668.7; 133433.2; 118533.4; 267359.4; 205820.6; 110778.6; 54781.8;	0.06949091; 0.1555758; 0.0919713; 0.2801569; 0.1740763; 0.1076984; 0.0464761;	7.51771	8.83071
104.559	69486	2	2564.53	1283.27	1281.2743; 1281.7806; 1282.2816; 1282.7711; 1283.2705; 1283.7743; 1284.2788; 1284.7792; 1285.2726;	67274.7; 142678.3; 134900.4; 163350.4; 415659.3; 329981.7; 206901.9; 149925.4; 99756;	0.02476618; 0.05034005; 0.1052908; 0.1078389; 0.1902986; 0.1971358; 0.1523434; 0.09300134; 0.04590213;	11.7793	5.34778
104.559	69486	1	1201.22	1202.22	1198.2278; 1199.2222; 1200.222; 1201.2263; 1202.2225; 1203.2268; 1204.2269;	72827.2; 88610.6; 86008.9; 112345.9; 241748; 111785.2; 69110.2;	0.05009933; 0.07064702; 0.1600745; 0.0886949; 0.2899361; 0.1686412; 0.1041692;	14.0299	4.71295
104.952	69747	2	2163.46	1082.73	1081.2239; 1081.7306; 1082.2306; 1082.7349; 1083.2357; 1083.738; 1084.2329;	142851.1; 130192.5; 101771.5; 311060.8; 293318.1; 121458.8; 86521.6;	0.05628378; 0.1184218; 0.107521; 0.2106125; 0.1974155; 0.1411363; 0.0791131;	13.4532	4.01731
105.215	69920	2	1923.33	962.674	961.1806; 961.6769; 962.1732; 962.6739; 963.1745; 963.6746;	37896.7; 39132.1; 74799.7; 98877.2; 89962.2; 60409;	0.0600244; 0.1274698; 0.1056375; 0.2258509; 0.1950309; 0.1328527;	11.5119	4.81734
105.215	69920	1	1175.14	1176.15	1173.1309; 1174.1266; 1175.1318; 1176.1453; 1177.1539; 1178.1603;	73134.8; 385510; 340212.1; 665491.4; 290909.4; 150168.2;	0.07094727; 0.161415; 0.08760589; 0.2929738; 0.1667815; 0.1032227;	13.0264	5.0663
105.253	69946	2	2633.05	1317.53	1315.5306; 1316.0323; 1316.5303; 1317.0288; 1317.5326; 1318.0284; 1318.5326;	59613.2; 63839.4; 117896.6; 238062.2; 255469.1; 113701.7; 102679.5;	0.04929511; 0.1030974; 0.1076009; 0.187095; 0.1966646; 0.1540545; 0.09541058;	12.7831	4.36013
105.316	69987	1	1553.63	1554.64	1551.6454; 1552.6362; 1553.6398; 1554.6356; 1555.6384; 1556.649;	97469.8; 310214.1; 123019.3; 407941.3; 188292.2; 215998;	0.06588111; 0.1436561; 0.09909634; 0.255859; 0.1853898; 0.1180028;	13.3254	4.16333
105.575	70157	2	2209.93	1105.97	1104.4626; 1104.9587; 1105.4618; 1105.9744; 1106.481; 1106.9769;	61148.3; 84860.5; 62726; 223280; 213195.5; 81060.2;	0.05560013; 0.1168046; 0.1077905; 0.207941; 0.1977359; 0.1425987;	13.5959	4.27477
105.575	70157	2	1960.34	981.178	979.6786; 980.1795; 980.6832; 981.1777; 981.6774; 982.1807;	67370.3; 66823.5; 65245.9; 171898.3; 167901.3; 148074.1;	0.0594465; 0.1259711; 0.106113; 0.2231882; 0.195699; 0.1342352;	11.5918	5.23182
105.627	70190	2	2281.41	1141.71	1139.1941; 1139.6995; 1140.205; 1140.7101; 1141.2108; 1141.7104; 1142.2059; 1142.7109;	62827.2; 63989.8; 166246.6; 135579.9; 344081.4; 377084.6; 292040.1; 144328.9;	0.02841901; 0.05451747; 0.1143583; 0.1079854; 0.2040663; 0.1978822; 0.1447596; 0.08327706;	7.79739	9.01296
105.627	70190	1	1040.18	1041.19	1038.1901; 1039.1837; 1040.1893; 1041.1854; 1042.1913; 1043.1859;	84227.3; 171809.9; 75276.6; 210095.9; 185851.8; 73167.3;	0.07257222; 0.1685253; 0.08188931; 0.30901; 0.157077; 0.0980745;	13.5521	4.42449
106.349	70664	1	1278.53	1279.54	1275.512; 1276.5155; 1277.5204; 1278.5222; 1279.5363; 1280.5333; 1281.543; 1282.5408;	37410.8; 125475.7; 232236.4; 95292.5; 369646.2; 186524.1; 74753.6; 120040.9;	0.04826174; 0.06972703; 0.1565307; 0.09125324; 0.2822579; 0.172873; 0.1069735; 0.04580323;	12.2568	5.84711
106.656	70865	2	2153.02	1077.52	1076.0098; 1076.5046; 1077.0106; 1077.516; 1078.0167; 1078.5133;	48325.7; 108751.4; 125545.5; 210775.2; 188501.5; 103317.9;	0.05657504; 0.1191191; 0.1073903; 0.2117762; 0.1972538; 0.1405036;	6.6245	7.96744
106.656	70865	1	973.44	974.447	971.4347; 972.4361; 973.4417; 974.4471; 975.4489; 976.449;	62488.7; 77980.8; 49330.5; 142669.6; 119379.3; 47684.9;	0.07335617; 0.1724216; 0.07848803; 0.3180948; 0.151183; 0.09551081;	14.2337	4.37328
107.147	71193	1	1466.58	1467.58	1464.5883; 1465.5859; 1466.5822; 1467.5836; 1468.5856; 1469.5957;	140176.1; 213621.3; 414034.3; 734617.7; 422596.4; 349545.2;	0.06702865; 0.1470439; 0.09742998; 0.2624006; 0.1828707; 0.114887;	14.0584	4.70717
107.147	71193	1	1273.5	1274.51	1271.5146; 1272.5137; 1273.5168; 1274.5106; 1275.516; 1276.5245; 1277.5231;	141742.6; 374995.5; 93280.2; 998810.8; 366940.9; 292073.6; 150668.7;	0.06973024; 0.1565437; 0.09124345; 0.2822866; 0.1728566; 0.1069636; 0.04579405;	14.6529	4.7497
107.243	71248	4	5013.64	1254.42	1253.1805; 1253.4198; 1253.6681; 1253.9209; 1254.1669; 1254.4174; 1254.6661; 1254.9167; 1255.1655; 1255.4161; 1255.6682; 1255.9181;	112551.7; 59116.2; 149078; 206815.3; 345054; 581952.5; 472322.5; 464509.6; 408964.2; 345444.3; 151579.5; 90858.3;	0.007530982; 0.02143009; 0.04867456; 0.07617322; 0.1143183; 0.151933; 0.1661917; 0.1495098; 0.1128402; 0.0729352; 0.04109743; 0.02049361;	9.75574	5.86176
107.417	71362	2	2053.37	1027.69	1025.6973; 1026.1927; 1026.6949; 1027.1943; 1027.6945; 1028.2002; 1028.6995;	83207.9; 116020.8; 167073.8; 193550.8; 193961.7; 150068.6; 136834.9;	0.05806535; 0.1225841; 0.1069034; 0.2174178; 0.196726; 0.1373595; 0.07490143;	13.0892	4.06482
107.483	71405	1	1013.66	1014.67	1011.6691; 1012.6731; 1013.6738; 1014.6718; 1015.6667; 1016.6665;	58267.6; 143405.5; 72666.1; 486156.7; 275980.6; 129273.1;	0.07297655; 0.1702083; 0.08057158; 0.3127593; 0.154877; 0.0967752;	13.0963	5.76699
107.666	71526	4	4477.86	1120.47	1119.2216; 1119.4711; 1119.7251; 1119.9709; 1120.2195; 1120.4716; 1120.7228; 1120.9727; 1121.2268; 1121.4767; 1121.7291; 1121.9744;	159649.4; 148875.4; 87563.5; 246648.6; 485347.7; 711423.2; 531719.2; 507981.6; 279129.9; 85786.9; 105882.2; 110697.4;	0.009691918; 0.02618223; 0.05791426; 0.08496375; 0.1269445; 0.1639326; 0.1698174; 0.1429623; 0.100349; 0.06006769; 0.03124183; 0.01434296;	13.6339	4.26039
107.702	71550	1	1335.36	1336.37	1334.3549; 1335.3647; 1336.3683; 1337.3665; 1338.381; 1339.3936;	125612.6; 63105.2; 203818.8; 151751; 76356.3; 101041.5;	0.1534252; 0.09333988; 0.2756931; 0.1762681; 0.1095373; 0.04811757;	12.3072	4.24101
107.733	71570	1	1448.24	1449.25	1446.2579; 1447.2573; 1448.2617; 1449.2513; 1450.2539; 1451.2549;	367391.2; 261349.4; 247144.7; 782169.7; 510751.7; 204678.3;	0.06728958; 0.1479431; 0.09686062; 0.2642668; 0.1819533; 0.1141308;	14.0584	4.13069
107.765	71591	3	4051.67	1351.56	1349.8923; 1350.2238; 1350.558; 1350.8868; 1351.2238; 1351.5627; 1351.8899; 1352.2323; 1352.5638; 1352.8862; 1353.218; 1353.55;	156779.1; 137238.2; 280470.8; 254766.1; 406393.6; 522858.8; 509347.1; 412240; 293828.1; 129327.6; 119624.6; 165653.4;	0.01177265; 0.03038334; 0.06597345; 0.09150513; 0.1375; 0.1729031; 0.1706699; 0.1357574; 0.08960716; 0.05024495; 0.02440198; 0.01043452;	11.1153	4.90845
107.994	71739	1	914.43	915.437	912.4253; 913.4293; 914.4356; 915.4372; 916.4359; 917.4344;	52874.7; 100841; 48706.2; 164117.1; 75409.4; 45031.8;	0.07408722; 0.1764268; 0.07481033; 0.3276387; 0.1447247; 0.09307264;	5.31573	11.7457
108.142	71838	2	1972.86	987.437	985.4344; 985.9311; 986.4281; 986.9343; 987.4368; 987.9383; 988.4302; 988.9319;	55265.5; 86295.1; 77425.4; 222396.9; 233297.5; 107038.5; 115473.4; 57764.7;	0.0594426; 0.1259611; 0.106116; 0.2231707; 0.1957031; 0.1342445; 0.0716145; 0.03004164;	12.77	4.97031
108.314	71952	3	3708.46	1237.16	1235.1791; 1235.5034; 1235.8319; 1236.1681; 1236.495; 1236.828; 1237.1617; 1237.4965; 1237.8315; 1238.1659; 1238.5044;	283929.4; 208657.8; 355067.3; 432638.4; 851361.8; 1036220.2; 1169785.2; 855326.7; 621738; 213246; 125724.3;	0.01403442; 0.03457372; 0.07398468; 0.09693411; 0.1478226; 0.1804802; 0.1696315; 0.1276547; 0.07936841; 0.04175632; 0.0189652;	9.31273	6.75586
108.508	72082	3	4032.61	1345.21	1343.5342; 1343.8792; 1344.2047; 1344.5406; 1344.8766; 1345.2106; 1345.5413; 1345.8785; 1346.2141; 1346.5493; 1346.882;	266166.4; 86394.5; 356982.3; 400042.8; 606286.2; 689662.9; 684189.1; 421460; 291999.1; 238488.2; 91375.6;	0.01192111; 0.03066409; 0.06651037; 0.09188624; 0.1381937; 0.1734322; 0.1706295; 0.1352279; 0.08891293; 0.04965577; 0.02401678;	11.6047	4.62644
108.542	72104	3	4031.6	1344.88	1343.5306; 1343.87; 1344.2065; 1344.5352; 1344.8751; 1345.2091; 1345.5413; 1345.8757; 1346.2075; 1346.545; 1346.8846;	184730.2; 213059.1; 356377.2; 373156.2; 935872; 834406.1; 805203; 844806.4; 369396.5; 219707.4; 184273.9;	0.01192111; 0.03066409; 0.06651037; 0.09188624; 0.1381937; 0.1734322; 0.1706295; 0.1352279; 0.08891293; 0.04965577; 0.02401678;	10.6972	5.36917
108.639	72168	3	4033.6	1345.54	1343.5371; 1343.8677; 1344.2056; 1344.5321; 1344.8724; 1345.2057; 1345.5403; 1345.8734; 1346.2078; 1346.5424; 1346.8715;	126032.5; 209306.8; 262981.1; 357681.3; 1042065.7; 1107439.5; 1115061.6; 825063.6; 494545.9; 309966.2; 177065;	0.01192111; 0.03066409; 0.06651037; 0.09188624; 0.1381937; 0.1734322; 0.1706295; 0.1352279; 0.08891293; 0.04965577; 0.02401678;	8.75835	7.13201
108.913	72349	1	1295.19	1296.2	1294.1937; 1295.1974; 1296.1971; 1297.1918; 1298.1838; 1299.1864;	655746.5; 296282.1; 1673679.1; 701579.5; 620521.8; 129955.9;	0.1555629; 0.09198084; 0.2801287; 0.1740922; 0.1077083; 0.04648529;	11.2402	5.05906
108.946	72371	1	1295.19	1296.2	1294.1918; 1295.1926; 1296.1958; 1297.1882; 1298.1829; 1299.1853;	546473.2; 324209.7; 1790454.8; 688297; 683446.9; 178610.1;	0.1555629; 0.09198084; 0.2801287; 0.1740922; 0.1077083; 0.04648529;	14.0359	4.25698
109.078	72458	2	1947.37	974.693	973.1787; 973.6814; 974.1847; 974.6931; 975.1951; 975.6943; 976.1956;	43063.7; 68718.3; 41079.6; 147946.5; 110336; 87789.4; 83306.2;	0.05973188; 0.1267078; 0.1058839; 0.2244929; 0.1953787; 0.1335552; 0.07091608;	12.0973	4.96869
109.111	72480	1	1017.2	1018.21	1015.1957; 1016.2037; 1017.2023; 1018.2054; 1019.2075; 1020.2078;	93708.5; 213400; 84960.1; 479875.8; 150101.7; 56596.5;	0.07297393; 0.1701937; 0.08058502; 0.3127245; 0.1549007; 0.09678391;	11.7149	5.76675
109.385	72661	2	2228.22	1115.12	1113.1138; 1113.6222; 1114.1193; 1114.6161; 1115.1183; 1115.6189;	42108.9; 48874.5; 51075.8; 99921.3; 143126; 75665.2;	0.05549116; 0.1166207; 0.1076874; 0.2077437; 0.1975575; 0.1427376;	11.8786	4.83658
109.696	72867	2	2415.13	1208.57	1206.5565; 1207.0565; 1207.5619; 1208.0629; 1208.5723; 1209.0725; 1209.5745;	103305.5; 169298.2; 132271; 328850.8; 466118.6; 226447.4; 168321.6;	0.05237132; 0.109632; 0.1080832; 0.196776; 0.1977471; 0.1488082; 0.08829118;	11.7945	4.93888
109.758	72908	1	1313.87	1314.88	1311.8722; 1312.8647; 1313.8624; 1314.8782; 1315.8912; 1316.9012;	92111.9; 119201; 94626.9; 182918.8; 181948.6; 89218.8;	0.06924531; 0.1546033; 0.09268953; 0.2780312; 0.175274; 0.1084486;	12.6536	4.5145
109.95	73034	1	1103.47	1104.48	1101.4717; 1102.465; 1103.4694; 1104.4768; 1105.4763; 1106.4773;	29177.6; 161699; 67274.5; 307859.3; 94836.9; 51267.9;	0.07195001; 0.165779; 0.08411636; 0.3027978; 0.1608582; 0.1000623;	12.7379	5.41251
110.103	73136	5	4788.17	958.642	957.6526; 957.8515; 958.0478; 958.2397; 958.4406; 958.6417; 958.8434; 959.0436; 959.2439; 959.4436; 959.6407; 959.8356;	118497.5; 110605.9; 61943.5; 92561.1; 304975.5; 585641.2; 494023; 423835.1; 368255.4; 247438.4; 93435.8; 57492.9;	0.008351281; 0.02328708; 0.05230785; 0.07980317; 0.1193773; 0.156893; 0.1680012; 0.1472105; 0.1079365; 0.06765909; 0.03692425; 0.01781446;	13.6546	4.59651
110.254	73235	5	4079.95	816.997	815.9995; 816.1964; 816.3987; 816.5959; 816.7969; 816.9968; 817.1974; 817.3975; 817.5961; 817.7985; 817.9995;	50385.1; 164878.5; 197371.3; 993074.9; 1059860.5; 1737766.6; 1223497.8; 1061628; 441821.2; 447858.2; 120084.2;	0.01166204; 0.03017307; 0.06557134; 0.09121659; 0.1369803; 0.172503; 0.170695; 0.1361518; 0.09012862; 0.05068976; 0.02469405;	13.0537	4.71017
110.576	73446	4	4244.99	1062.26	1060.7645; 1061.0111; 1061.2644; 1061.5139; 1061.7566; 1062.005; 1062.256; 1062.5052; 1062.7557; 1063.0079; 1063.2559; 1063.5072;	178275.1; 426969.8; 492919.7; 317868.3; 527695; 1203409.1; 1226326.2; 919543.6; 587665; 257434.3; 92512.1; 55782.4;	0.0108154; 0.02850214; 0.06237315; 0.0887385; 0.1328239; 0.1690933; 0.17058; 0.1391382; 0.09435619; 0.05444311; 0.02724271; 0.01201398;	13.9758	4.15984
110.601	73462	4	4244.98	1062.25	1060.7632; 1061.0095; 1061.2618; 1061.5112; 1061.7522; 1062.0045; 1062.2535; 1062.5042; 1062.7538; 1063.0054; 1063.2579;	93037.7; 291591.8; 395256.4; 464215.5; 685187.2; 1089758.8; 1299495.4; 900465; 709421.2; 404893.2; 148215.2;	0.0108154; 0.02850214; 0.06237315; 0.0887385; 0.1328239; 0.1690933; 0.17058; 0.1391382; 0.09435619; 0.05444311; 0.02724271;	8.06677	7.425
110.666	73505	4	4243.99	1062.01	1060.7649; 1061.0114; 1061.264; 1061.5148; 1061.7592; 1062.0052; 1062.2554; 1062.5059; 1062.7561; 1063.0059; 1063.2583;	71788; 216283.6; 314542.8; 261798.4; 265450.3; 835435.9; 821516.9; 707174.4; 414183.1; 274195.3; 96453.2;	0.0108154; 0.02850214; 0.06237315; 0.0887385; 0.1328239; 0.1690933; 0.17058; 0.1391382; 0.09435619; 0.05444311; 0.02724271;	14.545	4.21488
110.75	73559	3	1738.05	580.358	579.3664; 579.6978; 580.0272; 580.3582; 580.6932; 581.027;	25090; 20578.9; 43796.2; 60623.6; 57210.4; 38044.7;	0.06296097; 0.1351135; 0.1031408; 0.2394767; 0.1915285; 0.1257443;	13.6535	4.32653
111.18	73845	1	1326.57	1327.58	1324.5698; 1325.5634; 1326.5664; 1327.5759; 1328.5721; 1329.5798;	102008.3; 176144.8; 115879; 447509.6; 253762.7; 54512.4;	0.06910948; 0.1543758; 0.0926519; 0.2777566; 0.1751242; 0.1087977;	12.4111	5.21055
112.228	74530	2	2710.08	1356.05	1354.0442; 1354.5529; 1355.0575; 1355.5525; 1356.0459; 1356.5461; 1357.0466;	99205.7; 217468.1; 224779.5; 321458.9; 391115.8; 322462.7; 122115.7;	0.04797557; 0.1003537; 0.1072182; 0.1831348; 0.195958; 0.156131; 0.09844119;	6.98364	6.95895
112.257	74549	1	1215.46	1216.47	1213.4867; 1214.4841; 1215.4775; 1216.4713; 1217.4752; 1218.4753;	88812.1; 118255.6; 85200.9; 212769; 130636.3; 67401.8;	0.07064394; 0.1600611; 0.08870561; 0.2899059; 0.1686594; 0.1041789;	7.78488	7.35643
112.287	74568	3	4140.66	1381.23	1379.2123; 1379.5529; 1379.8779; 1380.2213; 1380.5568; 1380.8923; 1381.2258; 1381.563; 1381.8938; 1382.2271; 1382.5688;	92511.7; 146908.6; 107807.3; 621198.4; 749576.3; 1015381.1; 1033165.6; 453179; 347130.4; 146478.9; 122982;	0.01138791; 0.02963266; 0.06453757; 0.09041831; 0.1356388; 0.1714045; 0.1706645; 0.1371222; 0.09149532; 0.05189908; 0.02551257;	14.413	4.15626
112.889	74968	1	1216.22	1217.23	1214.1993; 1215.2076; 1216.2201; 1217.2266; 1218.2274; 1219.235; 1220.2372;	54714.4; 77435.3; 80208.6; 224380; 96283.6; 116135.8; 62474.9;	0.07041787; 0.1590775; 0.08949052; 0.2876927; 0.1699931; 0.1048882; 0.04393509;	13.7187	4.91042
113.036	75066	1	1632.18	1633.19	1629.196; 1630.1921; 1631.1829; 1632.1825; 1633.1913; 1634.1904;	92067.6; 106757.5; 108038.8; 220187.5; 253209.7; 106670.2;	0.0645775; 0.139737; 0.1010708; 0.2482302; 0.1884227; 0.121523;	12.3235	4.8469
114.264	75881	2	2245.4	1123.71	1121.7013; 1122.2057; 1122.7006; 1123.2008; 1123.7083; 1124.2087; 1124.7043;	60566.2; 76600.4; 90370; 111054; 159231; 124794.7; 49990.6;	0.0552001; 0.1159392; 0.1077869; 0.2066282; 0.1976709; 0.1433488; 0.08166564;	11.4498	4.6228
114.264	75881	1	1255.15	1256.16	1253.1602; 1254.1704; 1255.1669; 1256.1615; 1257.156; 1258.1654;	61191.8; 91402.3; 107939.3; 195380.7; 168271.1; 66061.7;	0.07004457; 0.1578447; 0.09024628; 0.2851699; 0.1711771; 0.1059935;	12.6499	5.01581
114.417	75981	2	2452.5	1227.26	1225.2648; 1225.7703; 1226.2644; 1226.7539; 1227.2568; 1227.749; 1228.2484;	134776.1; 506728; 261505.7; 751228.9; 914033.8; 418861.6; 244545.3;	0.05197675; 0.108811; 0.1079885; 0.1955873; 0.1975562; 0.1494611; 0.08920155;	12.4804	4.35517
114.61	76095	4	4934.93	1234.74	1233.4913; 1233.7432; 1233.993; 1234.2372; 1234.486; 1234.7386; 1234.9889; 1235.2412; 1235.4902; 1235.7421; 1235.9923; 1236.2437;	166206.2; 98700.5; 118592.8; 262135.5; 607532.4; 653505.2; 630074; 575415.6; 480593.2; 349993.5; 353613.8; 268401.9;	0.007779761; 0.0220008; 0.04979503; 0.0773178; 0.1158945; 0.153499; 0.1668083; 0.1488454; 0.1113328; 0.07127703; 0.03976461; 0.01962571;	13.7549	4.20614
115.472	76664	1	1307.06	1308.06	1305.0571; 1306.0588; 1307.0576; 1308.0646; 1309.0608; 1310.0601;	93831; 214601; 79948; 378914.5; 190036.4; 67414.7;	0.06924531; 0.1546033; 0.09268953; 0.2780312; 0.175274; 0.1084486;	10.5324	5.77017
116.034	77032	2	2219.42	1110.72	1109.2173; 1109.7229; 1110.2172; 1110.7191; 1111.2223; 1111.7214; 1112.2189;	49844.9; 56387.7; 44462.6; 207576.6; 201783.1; 159406.8; 64352.6;	0.05559621; 0.1167954; 0.1077918; 0.2079259; 0.1977374; 0.142607; 0.08074303;	14.0608	4.62819
116.069	77055	1	977.919	978.926	975.9298; 976.9243; 977.9252; 978.9262; 979.9247; 980.926;	41896.1; 56160.2; 54300.2; 104401.8; 65595.8; 49161.4;	0.07335366; 0.1724067; 0.07850212; 0.3180589; 0.1512081; 0.09551916;	13.4265	4.63384
116.209	77148	1	1125.46	1126.47	1123.4722; 1124.4761; 1125.4752; 1126.4705; 1127.476; 1128.4797; 1129.4788;	90601.2; 418210.2; 142349.9; 566622.5; 277411.7; 90415.2; 77733.4;	0.07173994; 0.1647329; 0.08502661; 0.30036; 0.1624402; 0.1007403; 0.04006291;	11.5377	5.5215
116.388	77267	3	2629.82	877.615	875.9617; 876.294; 876.6232; 876.9575; 877.2835; 877.6151; 877.9494; 878.2831; 878.6179;	54385.3; 87554.5; 115123.4; 202288.5; 362617.7; 415859.6; 372573.6; 56734.7; 40843.5;	0.02391844; 0.04929511; 0.1030974; 0.1076009; 0.187095; 0.1966646; 0.1540545; 0.09541058; 0.04787771;	14.6642	4.68527
116.464	77315	1	1119.75	1120.76	1116.7643; 1117.7639; 1118.7681; 1119.7648; 1120.7588; 1121.7675; 1122.7664;	123389.5; 178098.4; 548821.3; 498584.7; 1088031.1; 652089.8; 509927.2;	0.05255349; 0.07173994; 0.1647329; 0.08502661; 0.30036; 0.1624402; 0.1007403;	9.80417	7.93973
116.518	77350	2	2516.19	1259.1	1257.1222; 1257.6117; 1258.1124; 1258.6046; 1259.1041; 1259.6036; 1260.0952; 1260.5917; 1261.0881;	194942.3; 205274.1; 227425.1; 342437.2; 705648.8; 595998.2; 292371; 294852.2; 191225;	0.02531401; 0.05101546; 0.1067067; 0.1079902; 0.1923643; 0.1974399; 0.1512295; 0.09144294; 0.04462925;	13.5534	4.61733
116.518	77350	2	2183.64	1092.83	1090.8054; 1091.3174; 1091.8254; 1092.325; 1092.8285; 1093.3346; 1093.8413; 1094.3423;	51259.4; 45470.8; 64376.7; 85487.5; 125344.3; 106271.9; 65346.2; 53990.4;	0.0297467; 0.05589562; 0.1175006; 0.1076797; 0.2090865; 0.1976065; 0.1419702; 0.0800339;	12.326	4.78493
116.553	77373	1	1257.84	1258.85	1256.8602; 1257.859; 1258.851; 1259.8499; 1260.8434; 1261.8441;	265710; 171751.9; 434868; 260787.7; 207466.5; 67456.1;	0.1578447; 0.09024628; 0.2851699; 0.1711771; 0.1059935; 0.04488644;	4.94253	9.82438
116.642	77431	3	3579.5	1194.17	1192.5078; 1192.8431; 1193.1743; 1193.506; 1193.8389; 1194.1726; 1194.5115; 1194.8445; 1195.1804; 1195.5133;	111612.6; 69750; 68486.4; 141889.4; 248877; 311279.5; 252322.9; 132732.4; 90272; 72764.1;	0.01479438; 0.0358926; 0.07651521; 0.09840039; 0.1510893; 0.1825683; 0.1689223; 0.1249538; 0.07627162; 0.03935002;	13.4864	4.41745
116.662	77443	3	3579.5	1194.17	1192.5099; 1192.8411; 1193.1715; 1193.5061; 1193.8419; 1194.1746; 1194.5078; 1194.8413; 1195.1771; 1195.5125;	83979.3; 51518.6; 80278.5; 218231.3; 390291.2; 549552.5; 297486.2; 274635.9; 97091.8; 95130.8;	0.01479438; 0.0358926; 0.07651521; 0.09840039; 0.1510893; 0.1825683; 0.1689223; 0.1249538; 0.07627162; 0.03935002;	14.8346	4.3613
116.968	77643	1	1140.48	1141.49	1138.4849; 1139.4879; 1140.488; 1141.49; 1142.4897; 1143.485;	67519.6; 90428.8; 68021.5; 236743.9; 102391.2; 45751.8;	0.07152596; 0.1636961; 0.08591505; 0.2979595; 0.1639774; 0.1014284;	9.84923	6.49227
117.27	77843	3	3510.47	1171.16	1169.8309; 1170.167; 1170.4973; 1170.8275; 1171.1638; 1171.5004; 1171.8361; 1172.1698; 1172.5021; 1172.8363; 1173.1724;	111105.2; 93045.8; 65450.4; 422264.7; 743307.8; 645987.8; 542131.3; 435979.9; 235266.1; 100005.6; 74833.9;	0.01544521; 0.03699623; 0.0786379; 0.09955791; 0.1538379; 0.1842309; 0.168225; 0.1226578; 0.07371809; 0.03740793; 0.01635932;	13.8306	4.69725
117.474	77978	3	3336.43	1113.15	1111.4709; 1111.8087; 1112.1372; 1112.4719; 1112.8126; 1113.1508; 1113.4834; 1113.8185; 1114.153; 1114.4911;	29441; 54883.1; 134903.4; 138369.5; 266551.6; 430811.6; 320403; 133478.5; 73901.4; 42011.3;	0.01671777; 0.03910794; 0.08270796; 0.1016438; 0.1591222; 0.187256; 0.1666957; 0.1181973; 0.0689039; 0.03382672;	12.8797	5.05061
117.616	78072	1	1125.89	1126.9	1123.8921; 1124.9064; 1125.9034; 1126.8999; 1127.8995; 1128.9047;	35598.4; 112836.6; 68614.8; 245641.2; 103272.2; 76927.7;	0.07173994; 0.1647329; 0.08502661; 0.30036; 0.1624402; 0.1007403;	6.50918	10.5237
117.646	78092	3	3924.15	1309.06	1307.3901; 1307.7156; 1308.0609; 1308.3936; 1308.7279; 1309.058; 1309.3931; 1309.7216; 1310.0591; 1310.3929; 1310.7345;	164892.4; 56014.8; 205038.6; 252315.5; 395690; 597270.1; 432500.8; 313955.7; 182674.3; 204113.7; 100463.3;	0.01257942; 0.03192174; 0.06891365; 0.09362561; 0.1412957; 0.1758414; 0.1704979; 0.1328733; 0.08578561; 0.04698255; 0.02225954;	12.0596	4.83712
117.85	78225	2	2196.02	1099.01	1097.0227; 1097.5255; 1098.02; 1098.5222; 1099.0148; 1099.5198;	58919; 74210.8; 43672.4; 156275.2; 161630.5; 63944.3;	0.05589169; 0.1174914; 0.1076812; 0.2090713; 0.1976082; 0.1419785;	13.048	4.22842
117.85	78225	2	2196.02	1099.01	1097.0227; 1097.5255; 1098.0271; 1098.5222; 1099.0148; 1099.5198;	58919; 74210.8; 44687.3; 156275.2; 161630.5; 63944.3;	0.05589169; 0.1174914; 0.1076812; 0.2090713; 0.1976082; 0.1419785;	12.9177	4.2638
118.113	78398	1	1096.03	1097.03	1094.017; 1095.0223; 1096.0251; 1097.033; 1098.0255; 1099.0314;	60524.1; 119168.2; 54219.9; 200850.3; 141073; 39376;	0.07202207; 0.1661413; 0.08379944; 0.303644; 0.1603065; 0.0998294;	9.00301	6.97295
118.483	78640	1	1118.47	1119.48	1115.4785; 1116.4839; 1117.4866; 1118.4823; 1119.4816; 1120.4752; 1121.4869;	66240.8; 66279.2; 202303; 48550.3; 382025.5; 100690.4; 76340.9;	0.05255349; 0.07173994; 0.1647329; 0.08502661; 0.30036; 0.1624402; 0.1007403;	14.0572	5.21612
118.508	78656	1	958.319	959.327	956.3115; 957.3112; 958.3214; 959.3266; 960.327; 961.3232;	18209.5; 66354.5; 40203.9; 91559.2; 50021.9; 34735.2;	0.07353757; 0.1735364; 0.07741661; 0.3208081; 0.1492711; 0.09490443;	9.76761	6.7257
118.543	78679	1	1186.55	1187.56	1184.5573; 1185.561; 1186.5621; 1187.556; 1188.5575; 1189.5663;	69361; 91788.2; 71045.4; 178892.5; 68608.2; 51546.6;	0.07087275; 0.1610802; 0.08787898; 0.292214; 0.1672484; 0.1034579;	11.1819	5.09538
118.613	78725	1	1106.48	1107.49	1104.4725; 1105.4828; 1106.4821; 1107.4874; 1108.4857; 1109.4878;	51076.7; 53810.5; 61113.3; 216635.7; 144848.6; 72493.3;	0.07174282; 0.1647468; 0.08501466; 0.3003923; 0.1624195; 0.100731;	13.9007	5.12156
118.681	78770	2	1942.92	972.466	970.9598; 971.4603; 971.9637; 972.4656; 972.9717; 973.4736;	40553.6; 83348.8; 51449.2; 146520.8; 133988.1; 44865.1;	0.05973577; 0.1267178; 0.1058808; 0.2245107; 0.1953743; 0.1335459;	10.8785	5.08781
118.869	78896	4	4815.4	1204.86	1203.3534; 1203.6008; 1203.8563; 1204.0977; 1204.3552; 1204.6022; 1204.8575; 1205.1075; 1205.3618; 1205.6127; 1205.854; 1206.108;	96976.7; 91305.8; 107933.5; 199224.7; 218314.2; 333814.6; 336526.6; 305130.3; 149118; 155675.9; 108107.6; 132284.1;	0.008274393; 0.02311833; 0.05197996; 0.07949246; 0.1189302; 0.1564691; 0.1678756; 0.1474454; 0.1083803; 0.06811422; 0.03727159; 0.01803044;	13.1002	4.00038
119.165	79091	2	2616.43	1309.22	1307.7239; 1308.2277; 1308.722; 1309.2234; 1309.7191; 1310.2288; 1310.7261;	121011.1; 179921.1; 309834.3; 533869.2; 405621.1; 287440.5; 171120.7;	0.04929892; 0.1031055; 0.1076015; 0.1871069; 0.1966661; 0.1540481; 0.09540178;	11.2535	4.47125
119.365	79223	1	1520.81	1521.82	1518.8224; 1519.8286; 1520.8226; 1521.8217; 1522.8257; 1523.8268; 1524.8309;	64860.9; 164375.1; 84063.2; 233340.3; 159290.6; 89574.5; 89628.6;	0.06627788; 0.1447466; 0.09864207; 0.2578821; 0.1847369; 0.1169602; 0.0548732;	8.61591	6.62783
119.365	79223	1	1520.62	1521.63	1517.6274; 1518.6279; 1519.6233; 1520.6338; 1521.6256; 1522.6318; 1523.6338; 1524.6339;	120313.5; 148887.3; 148157.4; 104879.7; 345349.1; 263702.6; 91521.5; 90864.6;	0.04230493; 0.06627788; 0.1447466; 0.09864207; 0.2578821; 0.1847369; 0.1169602; 0.0548732;	13.5276	4.62534
119.475	79296	1	1148.04	1149.05	1146.0479; 1147.0544; 1148.0531; 1149.0466; 1150.0481; 1151.0426;	48553.5; 33630; 36884.3; 112590.6; 79231.5; 31087.1;	0.07152303; 0.1636823; 0.08592672; 0.2979277; 0.1639975; 0.1014378;	14.8528	4.24945
119.475	79296	1	1127.57	1128.58	1125.574; 1126.5668; 1127.5737; 1128.5752; 1129.5796; 1130.5829;	30761.1; 96139.4; 38446.7; 198311.4; 86919.8; 105197.1;	0.07152889; 0.16371; 0.08590338; 0.2979913; 0.1639573; 0.101419;	11.0932	6.25668
119.644	79405	1	1279.77	1280.77	1277.7534; 1278.762; 1279.7639; 1280.7749; 1281.769; 1282.764;	41383.1; 125507.7; 90627.9; 187521.4; 148307.4; 41368.8;	0.06972703; 0.1565307; 0.09125324; 0.2822579; 0.172873; 0.1069735;	10.7614	5.73528
119.775	79491	2	2242.33	1122.17	1120.1613; 1120.6625; 1121.1732; 1121.6714; 1122.1703; 1122.6793;	41929.9; 57546; 76120.9; 110038.5; 114540.8; 91087.3;	0.0552001; 0.1159392; 0.1077869; 0.2066282; 0.1976709; 0.1433488;	6.31303	8.25854
120.508	79977	2	1875.21	938.611	936.6155; 937.1132; 937.6061; 938.1047; 938.6113; 939.1057;	31197.2; 45257; 32006.7; 53929.4; 75672.5; 52915.8;	0.06081786; 0.1294525; 0.1051086; 0.2292812; 0.1943251; 0.1310069;	13.4115	4.01519
120.641	80062	4	4420.43	1106.12	1104.8832; 1105.1251; 1105.3662; 1105.614; 1105.8632; 1106.115; 1106.3649; 1106.6158; 1106.8665; 1107.1168; 1107.3666;	75105.6; 115562.8; 128986.8; 408715.6; 589147.4; 1005948.1; 754186.4; 505060.2; 308368.6; 202391.5; 53091.8;	0.009923099; 0.0266698; 0.05885395; 0.08579103; 0.1281945; 0.1650614; 0.170041; 0.1421947; 0.09907903; 0.05884283; 0.03035175;	13.4895	4.36576
120.746	80132	4	3834.27	959.576	958.3271; 958.5803; 958.8259; 959.0776; 959.3257; 959.5759; 959.8267; 960.0765; 960.3278; 960.5781; 960.8292; 961.0857;	72946.9; 73776.9; 615627.8; 1045266.4; 3810338.8; 5642199; 5142475; 3938704.8; 2148682; 780067.4; 384766.7; 171639.7;	0.01312978; 0.03293896; 0.07085812; 0.09493564; 0.1437997; 0.1776709; 0.170232; 0.1308994; 0.08330339; 0.04493146; 0.02095; 0.008588105;	14.7199	4.90762
121.073	80347	5	4476.39	896.285	895.2796; 895.4856; 895.6827; 895.883; 896.0842; 896.2848; 896.4838; 896.6848; 896.884; 897.0872; 897.2889; 897.4852;	59733.1; 75038; 131378.7; 388425.3; 696181.6; 716155.4; 527473.2; 470986; 335476.9; 260147.8; 253691.7; 119259.1;	0.009691918; 0.02618223; 0.05791426; 0.08496375; 0.1269445; 0.1639326; 0.1698174; 0.1429623; 0.100349; 0.06006769; 0.03124183; 0.01434296;	13.8324	4.08218
121.102	80366	1	1146.71	1147.72	1144.7344; 1145.7267; 1146.7277; 1147.7209; 1148.7244; 1149.7256;	55996.5; 206523.7; 132506.1; 780485.2; 326013.9; 275590.9;	0.07152303; 0.1636823; 0.08592672; 0.2979277; 0.1639975; 0.1014378;	14.9183	5.10421
121.202	80432	4	4460.42	1116.11	1114.8679; 1115.1128; 1115.3649; 1115.6105; 1115.8607; 1116.1113; 1116.3627; 1116.6119; 1116.863; 1117.1135; 1117.3665; 1117.6135;	268396.6; 204062.8; 383788.8; 773641.8; 1188177.5; 1785252.4; 1514389.5; 985054.2; 544375.1; 197861; 81265.4; 69038.6;	0.009711102; 0.02623371; 0.05801563; 0.08508551; 0.127089; 0.1640962; 0.169904; 0.1429159; 0.1002032; 0.05989561; 0.0310993; 0.01424914;	13.563	4.13238
121.222	80444	1	1273.5	1274.51	1271.5038; 1272.5181; 1273.5164; 1274.5112; 1275.5107; 1276.5134; 1277.5165;	62655.3; 577692.8; 274661; 811541.1; 433148.7; 217819.6; 138964.6;	0.06973024; 0.1565437; 0.09124345; 0.2822866; 0.1728566; 0.1069636; 0.04579405;	10.8661	5.9445
121.321	80509	1	1274.01	1275.01	1272.0225; 1273.0138; 1274.011; 1275.0125; 1276.0134; 1277.0249;	185352.5; 204535.2; 95807.6; 547096.1; 252839.7; 279079.7;	0.06973024; 0.1565437; 0.09124345; 0.2822866; 0.1728566; 0.1069636;	12.9743	4.90079
121.438	80588	5	4460.42	893.092	892.0967; 892.2916; 892.498; 892.6921; 892.8938; 893.0919; 893.2898; 893.4923; 893.6929; 893.8892; 894.0923; 894.2883;	43345.8; 41902.2; 64625.1; 311174.7; 213545.3; 476584.9; 471856.8; 442849.3; 315758; 114623.8; 35085.4; 61398.9;	0.009711102; 0.02623371; 0.05801563; 0.08508551; 0.127089; 0.1640962; 0.169904; 0.1429159; 0.1002032; 0.05989561; 0.0310993; 0.01424914;	12.782	4.84966
121.618	80705	1	1143.83	1144.84	1141.8207; 1142.8165; 1143.827; 1144.8381; 1145.8512; 1146.8511;	43886.3; 32715.2; 34908.3; 91904.4; 45166.8; 37119.3;	0.07152596; 0.1636961; 0.08591505; 0.2979595; 0.1639774; 0.1014284;	13.8483	4.26846
121.848	80856	2	2656.03	1329.02	1326.5359; 1327.028; 1327.5337; 1328.0347; 1328.532; 1329.0245; 1329.5209; 1330.0233; 1330.5181;	56875.8; 57855.2; 133543.2; 421084.9; 434092.8; 461712.6; 455270.9; 200247.8; 56430.1;	0.02368091; 0.04900837; 0.1024895; 0.1075498; 0.1861969; 0.1965563; 0.1545358; 0.0960732; 0.04841487;	14.6173	4.74752
122.322	81153	1	1395.11	1396.12	1393.1089; 1394.1121; 1395.1184; 1396.1154; 1397.1155; 1398.1122;	78703.2; 178593; 114950.8; 304176.8; 268835.6; 83308.2;	0.06827646; 0.1512148; 0.09488872; 0.2709498; 0.1788219; 0.1112992;	9.3589	6.60442
122.617	81342	2	2538.7	1270.36	1268.3613; 1268.8615; 1269.3535; 1269.8583; 1270.3597; 1270.8689; 1271.3723;	131977.8; 276319.2; 405992.7; 427099.2; 692499.1; 374400.6; 218054.2;	0.05062947; 0.1059155; 0.1078611; 0.1912405; 0.1972034; 0.1518309; 0.09232902;	11.8634	4.38276
122.617	81342	1	1225.07	1226.08	1223.0701; 1224.0717; 1225.0703; 1226.0802; 1227.0717; 1228.0771;	65291.2; 100058; 168965.9; 327748.7; 220896.2; 75696.9;	0.07041474; 0.1590642; 0.08950096; 0.287663; 0.1700108; 0.104898;	14.9164	4.61523
122.789	81451	1	1274	1275.01	1272.0139; 1273.0134; 1274.0186; 1275.0093; 1276.0117; 1277.0172; 1278.015;	853319.1; 1013974.4; 198325.2; 1783559.6; 1013638.8; 557277.6; 232603.4;	0.06973024; 0.1565437; 0.09124345; 0.2822866; 0.1728566; 0.1069636; 0.04579405;	13.1895	4.22414
122.829	81478	1	1282.66	1283.66	1280.6619; 1281.6687; 1282.6715; 1283.6641; 1284.6648; 1285.6708;	60729.8; 190811.4; 142290.9; 258947.8; 236349.8; 140426.3;	0.06972703; 0.1565307; 0.09125324; 0.2822579; 0.172873; 0.1069735;	11.1955	5.59003
122.963	81564	4	4438.43	1110.62	1109.1154; 1109.3669; 1109.6135; 1109.8663; 1110.1149; 1110.365; 1110.6155; 1110.8663; 1111.1162; 1111.3674; 1111.6177; 1111.8673;	56576.6; 48779.6; 176376.3; 598619; 2353304; 3688913.2; 3829316.5; 3042693.5; 1529035.6; 1179758.1; 448280.8; 141029.8;	0.009830855; 0.02648059; 0.05849032; 0.08548662; 0.1277154; 0.1646448; 0.1699846; 0.1425093; 0.09956618; 0.05929751; 0.03067373; 0.01400103;	14.8072	4.70356
123.044	81616	1	995.116	996.124	993.1049; 994.1066; 995.1111; 996.1236; 997.128; 998.1404;	125595.2; 142263.8; 71418.7; 437328.5; 118096.3; 79959.8;	0.07316743; 0.1713024; 0.07954884; 0.3153884; 0.1530678; 0.09614028;	14.0511	4.71263
123.071	81633	2	2560.98	1281.5	1279.526; 1280.0161; 1280.5093; 1280.9996; 1281.4973; 1282.0002; 1282.501;	57387.2; 102280.2; 56083.1; 151214.6; 174926.7; 166476.3; 68318.5;	0.05034389; 0.1052991; 0.1078393; 0.190311; 0.1971368; 0.1523367; 0.09299244;	10.2448	5.26648
123.153	81686	4	4437.44	1110.37	1109.1223; 1109.3708; 1109.6178; 1109.87; 1110.1183; 1110.3682; 1110.6187; 1110.8689; 1111.1184; 1111.3699; 1111.6206; 1111.8694;	144512.2; 69404.2; 355425.8; 600804.3; 2100331.5; 3340599.8; 3316525.2; 2503604.8; 1554668.1; 725531.4; 396158.5; 238534.2;	0.009830855; 0.02648059; 0.05849032; 0.08548662; 0.1277154; 0.1646448; 0.1699846; 0.1425093; 0.09956618; 0.05929751; 0.03067373; 0.01400103;	13.1207	5.14667
123.206	81720	4	4438.45	1110.62	1109.1173; 1109.3683; 1109.619; 1109.8698; 1110.1182; 1110.3687; 1110.619; 1110.8698; 1111.1196; 1111.3706; 1111.6202; 1111.8704;	159331.6; 74262.7; 344756.8; 710977.2; 2046345.6; 3323169.8; 3637428.2; 2740773.5; 1904813; 756029.1; 469138.3; 163030.4;	0.009830855; 0.02648059; 0.05849032; 0.08548662; 0.1277154; 0.1646448; 0.1699846; 0.1425093; 0.09956618; 0.05929751; 0.03067373; 0.01400103;	12.8404	5.30839
123.237	81740	1	1098.53	1099.53	1096.5146; 1097.5162; 1098.5192; 1099.5323; 1100.5404; 1101.5378;	82511.9; 145303.4; 102701.9; 220101.7; 93767.2; 62403.2;	0.07202207; 0.1661413; 0.08379944; 0.303644; 0.1603065; 0.0998294;	11.1677	5.0961
123.265	81758	1	1154.56	1155.57	1152.5696; 1153.5686; 1154.5743; 1155.5693; 1156.5614; 1157.5648;	67330.6; 85480.3; 103804.2; 342069.1; 210991.8; 95963;	0.07130819; 0.1626686; 0.08678203; 0.2955957; 0.1654708; 0.1021259;	13.1515	5.44082
123.389	81839	5	4351.21	871.25	870.2454; 870.4403; 870.642; 870.8485; 871.0493; 871.2495; 871.4496; 871.6502; 871.8506; 872.0515; 872.2527;	28852.1; 88060; 97679.8; 586081.7; 959393.6; 1414604; 1088193.5; 751693.9; 499760.2; 268679.7; 75634;	0.01025307; 0.02735316; 0.06016801; 0.0869099; 0.1299297; 0.1665907; 0.1702788; 0.141076; 0.09731169; 0.05717707; 0.02916326;	13.4051	4.6314
123.467	81891	4	4438.44	1110.62	1109.1199; 1109.3689; 1109.6188; 1109.8667; 1110.1168; 1110.3669; 1110.6171; 1110.8683; 1111.1184; 1111.3691; 1111.6194; 1111.8735;	273421.2; 92707.7; 382510.3; 611785.9; 2333313.5; 4044770.8; 4450913; 3285953.5; 2075433.1; 1138360.8; 390882.2; 184200.3;	0.009830855; 0.02648059; 0.05849032; 0.08548662; 0.1277154; 0.1646448; 0.1699846; 0.1425093; 0.09956618; 0.05929751; 0.03067373; 0.01400103;	14.5613	4.75812
123.467	81891	1	1212.11	1213.12	1210.1104; 1211.1135; 1212.1198; 1213.118; 1214.1188; 1215.1213;	58182.7; 451501.6; 77706.7; 587379.4; 254700.4; 158290.6;	0.07064394; 0.1600611; 0.08870561; 0.2899059; 0.1686594; 0.1041789;	14.8892	4.34084
123.531	81933	1	1009.41	1010.42	1006.4203; 1007.4194; 1008.4196; 1009.4168; 1010.4171; 1011.419; 1012.4195; 1013.4301;	60986.4; 70517.1; 90453; 30575.3; 307437.6; 125086.6; 40807.9; 32733.3;	0.05604609; 0.07316486; 0.1712877; 0.0795626; 0.315353; 0.1530921; 0.09614882; 0.03573181;	14.1937	5.16717
123.564	81955	4	4437.44	1110.37	1109.1183; 1109.3691; 1109.6191; 1109.8679; 1110.1174; 1110.3674; 1110.6178; 1110.8687; 1111.1188; 1111.3693; 1111.6185; 1111.8705;	63621.1; 95686.6; 232020.7; 400687.4; 1460214.2; 2813004; 2465655.8; 2060486.2; 1644242.9; 787053.1; 256091.3; 83699.8;	0.009830855; 0.02648059; 0.05849032; 0.08548662; 0.1277154; 0.1646448; 0.1699846; 0.1425093; 0.09956618; 0.05929751; 0.03067373; 0.01400103;	14.6583	4.72983
123.589	81971	4	4438.44	1110.62	1109.1212; 1109.3694; 1109.6201; 1109.8687; 1110.118; 1110.368; 1110.6183; 1110.8688; 1111.1195; 1111.3695; 1111.6212;	28532.6; 62539.2; 164583.6; 481581.1; 1352298.4; 1957912.9; 2431543.2; 1999395.5; 1232554.4; 620877.8; 238073.7;	0.009830855; 0.02648059; 0.05849032; 0.08548662; 0.1277154; 0.1646448; 0.1699846; 0.1425093; 0.09956618; 0.05929751; 0.03067373;	13.3856	5.16633
123.619	81990	4	4438.44	1110.62	1109.1243; 1109.3699; 1109.6171; 1109.8691; 1110.1173; 1110.3671; 1110.6178; 1110.8683; 1111.1188; 1111.37; 1111.6198; 1111.8705;	58076.4; 51367.3; 249066.7; 388891.8; 1472892.5; 2504822.8; 2787904.8; 1661172.6; 1298854.9; 664260.3; 394982.1; 78623.6;	0.009830855; 0.02648059; 0.05849032; 0.08548662; 0.1277154; 0.1646448; 0.1699846; 0.1425093; 0.09956618; 0.05929751; 0.03067373; 0.01400103;	14.9767	4.60184
123.619	81990	2	2388.97	1195.49	1193.9852; 1194.4885; 1194.984; 1195.4919; 1196.0005; 1196.5004; 1197.0046;	39637.2; 53321; 43012; 166365.7; 166017.9; 143166.3; 40708.4;	0.05276002; 0.1104966; 0.1080492; 0.1981229; 0.1977455; 0.1480652; 0.08738142;	13.5005	4.61752
123.619	81990	1	1009.74	1010.75	1007.7498; 1008.7562; 1009.7554; 1010.7499; 1011.7524; 1012.7621;	63794; 108742; 34820.1; 294682.8; 99653.8; 37900.7;	0.07316486; 0.1712877; 0.0795626; 0.315353; 0.1530921; 0.09614882;	12.6122	5.44015
123.821	82123	1	1145.54	1146.55	1143.5421; 1144.5356; 1145.5399; 1146.5464; 1147.5505; 1148.549;	36208; 50922.1; 33752.9; 82517.1; 34305.9; 34857.1;	0.07152596; 0.1636961; 0.08591505; 0.2979595; 0.1639774; 0.1014284;	11.3189	4.90991
123.861	82150	2	2365.48	1183.74	1181.7524; 1182.2505; 1182.7461; 1183.2423; 1183.7448; 1184.2465; 1184.7382;	69756.6; 48051.4; 64049.4; 137915.1; 193418.6; 144509.5; 51297.8;	0.05314951; 0.1113126; 0.1081243; 0.1993148; 0.1979095; 0.1474015; 0.08648064;	14.4065	4.16661
124.075	82293	2	2800.64	1401.33	1398.8279; 1399.3157; 1399.8247; 1400.3204; 1400.8232; 1401.328; 1401.824;	82178; 165448.4; 153277.2; 163012.4; 232336.5; 233625.9; 147517.4;	0.04667253; 0.09768154; 0.1067226; 0.1793452; 0.1951003; 0.1580604; 0.1014161;	11.4231	4.08623
124.183	82362	2	1956.61	979.314	977.3224; 977.818; 978.3144; 978.8162; 979.3142; 979.817; 980.3201; 980.8195;	42062.9; 25925.2; 84256.9; 30310.9; 154185.3; 148776.1; 111215.5; 35387.7;	0.03378832; 0.05973188; 0.1267078; 0.1058839; 0.2244929; 0.1953787; 0.1335552; 0.07091608;	12.2631	5.69657
124.308	82444	2	2551.01	1276.51	1274.5049; 1275.0039; 1275.506; 1276.0115; 1276.5121; 1277.0107; 1277.5127;	75494.2; 102537.5; 128891.7; 155633.4; 255355.1; 175534.3; 73017.1;	0.05034389; 0.1052991; 0.1078393; 0.190311; 0.1971368; 0.1523367; 0.09299244;	11.1143	4.71609
124.355	82476	1	1274.5	1275.51	1272.4863; 1273.5022; 1274.5049; 1275.5096; 1276.5181; 1277.5107;	92517.7; 98476.4; 112128.2; 261688; 129947.4; 104168.9;	0.06973024; 0.1565437; 0.09124345; 0.2822866; 0.1728566; 0.1069636;	10.5956	5.76003
124.376	82489	2	2555	1278.51	1277.0011; 1277.5068; 1277.999; 1278.5055; 1279.0055; 1279.5137; 1280.0062;	45298.9; 42029.2; 66163.3; 137277.2; 102643.3; 130111.4; 83549.1;	0.05034389; 0.1052991; 0.1078393; 0.190311; 0.1971368; 0.1523367; 0.09299244;	13.1446	4.33448
124.681	82688	1	1150.76	1151.77	1148.7576; 1149.7593; 1150.7629; 1151.77; 1152.7662; 1153.7711;	48769.7; 63212.2; 109768.3; 242293.2; 149571.1; 59635.6;	0.07130819; 0.1626686; 0.08678203; 0.2955957; 0.1654708; 0.1021259;	14.8797	4.73235
124.856	82804	1	893.389	894.396	891.3798; 892.3892; 893.4007; 894.3965; 895.408; 896.4138;	25576.3; 50175.2; 35385.3; 109307.7; 47105; 52843.4;	0.07425208; 0.1775787; 0.07365189; 0.330502; 0.1426307; 0.09251361;	10.2693	6.71184
125.01	82904	1	1342.54	1343.55	1340.5635; 1341.5659; 1342.5602; 1343.5516; 1344.5511; 1345.5458;	55477.8; 109112; 36360.4; 151502.6; 136887.1; 32711.9;	0.06886477; 0.1534252; 0.09333988; 0.2756931; 0.1762681; 0.1095373;	13.3068	4.37529
125.242	83060	4	4437.44	1110.37	1109.1185; 1109.3698; 1109.6161; 1109.8647; 1110.1172; 1110.3671; 1110.6178; 1110.8676; 1111.1191; 1111.3691; 1111.6185;	282737; 48636.2; 75330.1; 217921.6; 726451.7; 1291744.2; 1218185.4; 904004.2; 611900.3; 401166.3; 166551;	0.009830855; 0.02648059; 0.05849032; 0.08548662; 0.1277154; 0.1646448; 0.1699846; 0.1425093; 0.09956618; 0.05929751; 0.03067373;	14.9244	4.53386
125.32	83112	4	4437.44	1110.37	1109.1211; 1109.3668; 1109.6204; 1109.8654; 1110.1163; 1110.3667; 1110.6173; 1110.8678; 1111.1183; 1111.3689; 1111.6187;	122565.8; 68201.4; 133204.7; 270950.7; 629408.1; 1418712.9; 1241280.6; 829091.9; 810759.8; 455685.2; 187725.8;	0.009830855; 0.02648059; 0.05849032; 0.08548662; 0.1277154; 0.1646448; 0.1699846; 0.1425093; 0.09956618; 0.05929751; 0.03067373;	14.9217	4.54279
125.355	83135	2	1693.23	847.62	846.1179; 846.6196; 847.1189; 847.6205; 848.1213; 848.6248;	21349.8; 51414.9; 54138.6; 170916.3; 98808.2; 68959.7;	0.06364635; 0.136948; 0.1024609; 0.2428134; 0.1905575; 0.1240241;	11.8638	5.59752
125.733	83385	4	4438.44	1110.62	1109.1101; 1109.3716; 1109.6191; 1109.8678; 1110.1183; 1110.368; 1110.6185; 1110.8693; 1111.1206; 1111.3702; 1111.6223;	53115; 51562.2; 140289.2; 208193.4; 719008.3; 872185.8; 1243991.5; 795225.6; 656139.9; 318499.1; 141599.4;	0.009830855; 0.02648059; 0.05849032; 0.08548662; 0.1277154; 0.1646448; 0.1699846; 0.1425093; 0.09956618; 0.05929751; 0.03067373;	13.2685	5.08251
125.733	83385	2	2723.77	1362.89	1361.3879; 1361.8922; 1362.3917; 1362.8925; 1363.3993; 1363.8875; 1364.3877;	37036.2; 61906.2; 52702.4; 152985.2; 99353.8; 105214.1; 69958.8;	0.0479718; 0.1003459; 0.1072171; 0.1831234; 0.1959561; 0.1561369; 0.09844984;	11.6196	4.48946
125.798	83428	1	1119.19	1120.2	1117.2014; 1118.1985; 1119.1909; 1120.1964; 1121.1891; 1122.1913;	36579.8; 40522.7; 28534.8; 137355.9; 89072.9; 30549;	0.07173994; 0.1647329; 0.08502661; 0.30036; 0.1624402; 0.1007403;	13.0619	5.27043
125.885	83484	4	4676.2	1170.06	1168.8062; 1169.0596; 1169.3092; 1169.5573; 1169.8066; 1170.0568; 1170.308; 1170.558; 1170.8083; 1171.0587; 1171.3109; 1171.5616;	117810.1; 183380; 397275.8; 1074238.8; 1997521.5; 2726163.8; 2218258.5; 1534506.1; 1068791.4; 419485.7; 241919; 93252.3;	0.008830946; 0.024347; 0.05436891; 0.08177684; 0.1221946; 0.1595844; 0.168831; 0.1457583; 0.1051421; 0.06477256; 0.03471082; 0.0164329;	13.4421	4.24584
125.956	83531	1	1247.92	1248.93	1245.9286; 1246.9218; 1247.9177; 1248.9287; 1249.9374; 1250.9285;	52659.1; 49040.7; 44818.6; 109685.4; 91474.3; 52033.5;	0.07004457; 0.1578447; 0.09024628; 0.2851699; 0.1711771; 0.1059935;	12.5185	4.80303
125.996	83558	4	4438.44	1110.62	1109.1212; 1109.361; 1109.6179; 1109.868; 1110.1171; 1110.3679; 1110.6174; 1110.8683; 1111.1191; 1111.3702; 1111.6201; 1111.8733;	43079.9; 42448.6; 113508.4; 184202.1; 616178; 1145264.8; 1211741.4; 834702.6; 647222.9; 342396.4; 120309.7; 158965.7;	0.009830855; 0.02648059; 0.05849032; 0.08548662; 0.1277154; 0.1646448; 0.1699846; 0.1425093; 0.09956618; 0.05929751; 0.03067373; 0.01400103;	14.3364	4.81894
126.21	83698	4	4437.44	1110.37	1109.1158; 1109.3706; 1109.6191; 1109.8671; 1110.1178; 1110.3674; 1110.618; 1110.8682; 1111.1189; 1111.3693; 1111.6213; 1111.8721;	25198.6; 34471.8; 68854.7; 204937.2; 685632.5; 1067489.8; 963407.9; 996888.2; 629205; 371386.5; 128859; 102352;	0.009830855; 0.02648059; 0.05849032; 0.08548662; 0.1277154; 0.1646448; 0.1699846; 0.1425093; 0.09956618; 0.05929751; 0.03067373; 0.01400103;	13.4508	5.13665
126.297	83754	2	2206.44	1104.23	1102.2156; 1102.7137; 1103.2181; 1103.7217; 1104.2258; 1104.7352; 1105.2399;	41895; 33431; 43087.3; 103028.8; 137964.3; 88506.9; 38384.9;	0.05560013; 0.1168046; 0.1077905; 0.207941; 0.1977359; 0.1425987; 0.08073375;	13.7228	4.53497
126.597	83949	4	4437.44	1110.37	1109.1193; 1109.3669; 1109.6144; 1109.8679; 1110.1161; 1110.3669; 1110.6168; 1110.868; 1111.119; 1111.3705; 1111.6204; 1111.8729;	48923.1; 56696.6; 131692.4; 122273.1; 492997.8; 996166.1; 970447.8; 769926.6; 459568.8; 270871.3; 75694.7; 99127.7;	0.009830855; 0.02648059; 0.05849032; 0.08548662; 0.1277154; 0.1646448; 0.1699846; 0.1425093; 0.09956618; 0.05929751; 0.03067373; 0.01400103;	14.7808	4.63274
127.304	84413	2	1912.27	957.14	955.6382; 956.1332; 956.631; 957.1403; 957.6395; 958.1386;	37379.7; 54446.2; 36460.1; 144209.9; 119614.9; 88880.7;	0.06052259; 0.1286668; 0.1053869; 0.2278601; 0.1947245; 0.1317318;	9.63227	6.48694
127.496	84537	2	1898.41	950.212	948.1893; 948.6962; 949.2064; 949.7096; 950.2123; 950.717;	33614.5; 47630; 31225.2; 65270.7; 72571; 35278.3;	0.06052647; 0.1286771; 0.1053834; 0.2278785; 0.1947195; 0.1317223;	10.0091	5.0703
127.535	84563	1	1328.56	1329.57	1325.5704; 1326.5712; 1327.5729; 1328.576; 1329.5708; 1330.5726; 1331.567;	75754.9; 96909.2; 121818.6; 71461.9; 229899.2; 140198.3; 51907.6;	0.04716481; 0.06910948; 0.1543758; 0.0926519; 0.2777566; 0.1751242; 0.1087977;	11.578	5.41382
127.564	84582	1	1275.54	1276.55	1274.5542; 1275.5602; 1276.5516; 1277.5634; 1278.5588; 1279.5626;	85100.2; 49068.7; 147820.1; 100629.8; 57707.5; 51396.8;	0.1565307; 0.09125324; 0.2822579; 0.172873; 0.1069735; 0.04580323;	7.33319	7.03905
127.627	84623	1	1504.1	1505.1	1502.1189; 1503.1146; 1504.105; 1505.1031; 1506.1072; 1507.104;	54170.6; 78654.9; 78077.9; 238654.2; 146293.9; 113844.1;	0.06663106; 0.1459217; 0.09793493; 0.260284; 0.1836085; 0.1159552;	9.11354	7.1843
128.568	85239	2	2167.86	1084.94	1082.9519; 1083.4493; 1083.9403; 1084.4445; 1084.9391; 1085.4425;	51003.3; 75180.9; 113021.5; 150476.7; 152523; 93205.2;	0.05618707; 0.1181919; 0.1075613; 0.2102311; 0.1974644; 0.1413445;	8.20876	6.32416
129.003	85518	2	1931.4	966.707	964.6951; 965.1932; 965.7; 966.2065; 966.7071; 967.215;	45976.9; 37302.1; 45242.6; 95776.6; 102729.4; 44950.5;	0.0600244; 0.1274698; 0.1056375; 0.2258509; 0.1950309; 0.1328527;	12.1818	4.62992
129.003	85518	1	1304.22	1305.23	1303.2332; 1304.2255; 1305.2285; 1306.2294; 1307.2201; 1308.2334;	164592.5; 53225.1; 241043.8; 194082.6; 48802.7; 75051.9;	0.15555; 0.09199037; 0.2801004; 0.1741081; 0.1077183; 0.04649447;	12.652	4.05482
129.085	85571	2	2242.98	1122.5	1119.9835; 1120.4927; 1120.994; 1121.4949; 1122.0017; 1122.4982; 1122.9977;	36179; 137201; 111421.7; 180947.8; 173425.6; 196658.7; 72736.3;	0.0552001; 0.1159392; 0.1077869; 0.2066282; 0.1976709; 0.1433488; 0.08166564;	10.9001	4.98299
129.116	85591	2	2156.38	1079.2	1077.1824; 1077.6852; 1078.1874; 1078.6943; 1079.1978; 1079.6987;	80773.6; 109051.2; 45341.6; 189778.8; 233540.8; 108529.4;	0.05657504; 0.1191191; 0.1073903; 0.2117762; 0.1972538; 0.1405036;	13.6263	4.14701
129.754	85994	4	4969.66	1243.42	1242.1603; 1242.4159; 1242.6633; 1242.9216; 1243.171; 1243.423; 1243.6744; 1243.9244; 1244.1755; 1244.4257; 1244.677; 1244.9294;	80120.4; 159122.2; 106794.2; 176078.1; 529158.6; 730179.4; 654184.3; 680421.4; 402300.9; 318058.4; 93007.5; 108665.6;	0.007684311; 0.02178572; 0.04937459; 0.07690082; 0.1153105; 0.1529292; 0.1666055; 0.1491161; 0.1119002; 0.07188375; 0.04024243; 0.01993136;	10.1782	5.75262
130.03	86174	4	4443.15	1111.79	1110.5439; 1110.7954; 1111.0442; 1111.293; 1111.5448; 1111.7939; 1112.048; 1112.2932; 1112.5479; 1112.798; 1113.0439;	167980.1; 102225.1; 108804.7; 528244.6; 583099.1; 923537.2; 690812.4; 593549.4; 279464.7; 288083.9; 117476;	0.009830855; 0.02648059; 0.05849032; 0.08548662; 0.1277154; 0.1646448; 0.1699846; 0.1425093; 0.09956618; 0.05929751; 0.03067373;	13.1374	4.33858
130.159	86259	2	2043.41	1022.71	1021.2123; 1021.7072; 1022.2087; 1022.711; 1023.2109; 1023.7122; 1024.2095;	170157.9; 415707.2; 243414.9; 829637.8; 818154.4; 306653.2; 95524.1;	0.05835624; 0.1233083; 0.1067185; 0.2186658; 0.1964788; 0.136693; 0.07420469;	13.5568	4.35127
130.191	86280	2	2043.91	1022.96	1020.4453; 1020.954; 1021.4564; 1021.9572; 1022.4603; 1022.9614; 1023.4643; 1023.9619; 1024.4641;	130288.3; 164103.9; 730287.1; 392636.1; 868694.2; 1089231.5; 751139.7; 174756.9; 69573.3;	0.03226765; 0.05835624; 0.1233083; 0.1067185; 0.2186658; 0.1964788; 0.136693; 0.07420469; 0.03181912;	12.2955	5.67792
130.358	86390	2	2200.06	1101.04	1099.5364; 1100.0343; 1100.542; 1101.038; 1101.5369; 1102.0406;	108123; 132376.3; 82968.2; 185291.6; 172282.5; 121084.9;	0.05589169; 0.1174914; 0.1076812; 0.2090713; 0.1976082; 0.1419785;	11.1527	4.07369
130.358	86390	1	1115.48	1116.48	1113.4728; 1114.4711; 1115.4825; 1116.4839; 1117.4913; 1118.4926;	87441.3; 80868.3; 110753.5; 275010.1; 189296; 84220.1;	0.07174282; 0.1647468; 0.08501466; 0.3003923; 0.1624195; 0.100731;	13.716	4.87059
130.617	86563	1	1094.03	1095.04	1092.0358; 1093.0442; 1094.0411; 1095.0355; 1096.0358; 1097.0389; 1098.0524;	608445; 1214944.4; 115863.8; 1897342.1; 1360466; 305032.1; 377518.2;	0.07216085; 0.1663672; 0.08382277; 0.3039191; 0.1604598; 0.09942041; 0.03890967;	14.2934	4.40562
130.762	86659	1	1316.44	1317.44	1315.4403; 1316.4431; 1317.4445; 1318.4451; 1319.4434; 1320.4501;	1021927.4; 458263.7; 1664112.2; 812376.6; 359997.1; 415451.1;	0.1546033; 0.09268953; 0.2780312; 0.175274; 0.1084486; 0.04716793;	10.0632	4.69816
130.791	86678	1	1316.44	1317.45	1315.4446; 1316.448; 1317.4476; 1318.4431; 1319.4393; 1320.4487;	1488346.9; 653828.1; 2529356.5; 1971084.1; 915804.1; 628008.7;	0.1546033; 0.09268953; 0.2780312; 0.175274; 0.1084486; 0.04716793;	6.88406	7.64425
131.071	86864	3	4242.9	1415.31	1413.6447; 1413.9805; 1414.3086; 1414.6458; 1414.9752; 1415.3086; 1415.6417; 1415.9773; 1416.3057; 1416.639; 1416.9709; 1417.3059;	175944.3; 212801.7; 337766.5; 463361; 641043.5; 939757; 834778.1; 853087.6; 555200.9; 472301.4; 257722.7; 82842.5;	0.0108154; 0.02850214; 0.06237315; 0.0887385; 0.1328239; 0.1690933; 0.17058; 0.1391382; 0.09435619; 0.05444311; 0.02724271; 0.01201398;	8.78499	6.60129
131.164	86925	1	1268.05	1269.05	1267.0405; 1268.0463; 1269.0542; 1270.0464; 1271.0465; 1272.0436;	1359898.8; 176786.4; 2632343.2; 1349416.1; 617389.4; 269588.6;	0.1565437; 0.09124345; 0.2822866; 0.1728566; 0.1069636; 0.04579405;	12.4639	4.50956
131.777	87333	1	1057.49	1058.5	1055.4817; 1056.4894; 1057.4995; 1058.4999; 1059.5038; 1060.4988;	75184.1; 108238.7; 103594.9; 194340.6; 157079.5; 103319.1;	0.07256952; 0.1685109; 0.0819023; 0.3089759; 0.1570998; 0.09808335;	14.5181	4.34437
131.777	87333	1	955.484	956.492	953.491; 954.4867; 955.484; 956.4916; 957.4939; 958.4981;	56040.9; 62269; 61221.3; 224184.5; 140677.9; 63107.3;	0.07353757; 0.1735364; 0.07741661; 0.3208081; 0.1492711; 0.09490443;	13.7414	5.17659
131.86	87389	1	1189.56	1190.57	1187.5598; 1188.5742; 1189.5775; 1190.5718; 1191.5702; 1192.573;	151929.7; 477829.4; 221990.9; 860157.9; 595172.1; 90891.8;	0.07086972; 0.1610667; 0.08788995; 0.2921833; 0.1672671; 0.1034675;	11.9329	5.54221
131.965	87459	2	2368.43	1185.22	1183.2277; 1183.7281; 1184.2235; 1184.7246; 1185.2223; 1185.7225; 1186.2218;	97541.1; 247671.6; 252554.5; 513461.5; 657219.8; 263922.6; 106401.6;	0.05314951; 0.1113126; 0.1081243; 0.1993148; 0.1979095; 0.1474015; 0.08648064;	13.8269	4.13078
131.992	87476	1	1501.09	1502.1	1498.1024; 1499.1039; 1500.0997; 1501.1044; 1502.0983; 1503.1075; 1504.119;	215790.9; 279866.8; 512906.6; 470206.1; 596800.6; 532900.7; 420611.2;	0.04290048; 0.06663462; 0.1459336; 0.09792773; 0.2603084; 0.183597; 0.115945;	14.5548	4.36299
132.142	87576	1	1340.24	1341.25	1339.2434; 1340.2504; 1341.2479; 1342.2523; 1343.2665; 1344.2689;	387620.3; 273002.7; 901677.7; 553864.6; 659982.9; 198558.7;	0.1534252; 0.09333988; 0.2756931; 0.1762681; 0.1095373; 0.04811757;	14.0077	4.10201
132.179	87601	2	2295.52	1148.77	1146.7778; 1147.2698; 1147.7747; 1148.2682; 1148.7667; 1149.266; 1149.7664;	121872.6; 146347.1; 171136.1; 530315.1; 630465.3; 355018.7; 114280;	0.05451356; 0.1143493; 0.1079864; 0.2040519; 0.1978831; 0.1447675; 0.08328629;	14.7087	4.32761
132.262	87657	1	1112.13	1113.14	1110.1155; 1111.1281; 1112.1329; 1113.1373; 1114.1321; 1115.1451;	172150.4; 194707.5; 193501.7; 562025.3; 234072.2; 95499.1;	0.07174282; 0.1647468; 0.08501466; 0.3003923; 0.1624195; 0.100731;	12.3498	5.17405
132.751	87987	2	1951.42	976.715	974.6993; 975.2101; 975.7107; 976.2103; 976.7153; 977.2146; 977.7074;	86220.7; 86668.4; 88096.6; 190841.5; 230575.7; 114040.3; 126413.2;	0.05973188; 0.1267078; 0.1058839; 0.2244929; 0.1953787; 0.1335552; 0.07091608;	14.0242	4.26134
132.914	88094	2	2134.88	1068.45	1066.9576; 1067.4506; 1067.9539; 1068.4456; 1068.9452; 1069.4452;	118563.9; 134166.5; 88771.6; 241478.9; 190673.1; 196369.1;	0.05697387; 0.1199994; 0.107351; 0.2131409; 0.1972568; 0.1397189;	11.1725	4.63143
133.379	88406	2	2456.7	1229.36	1227.8457; 1228.3566; 1228.8585; 1229.3566; 1229.8463; 1230.3386; 1230.8481;	111457.2; 131774.5; 171950.7; 234850; 226171.8; 164163.5; 97544.4;	0.05169285; 0.1081858; 0.1079976; 0.1946238; 0.1975346; 0.1499901; 0.0898644;	8.75441	5.26326
133.604	88556	2	2431.09	1216.55	1214.063; 1214.5607; 1215.0619; 1215.564; 1216.0537; 1216.5532; 1217.057; 1217.5566; 1218.0551;	199926.2; 388364.5; 758785.5; 790074.2; 882459.3; 1411272.4; 798667.7; 318995.2; 361196.7;	0.02648089; 0.05236744; 0.1096234; 0.1080834; 0.1967627; 0.1977469; 0.1488156; 0.08830026; 0.04216021;	12.6422	4.91836
133.633	88575	1	976.883	977.89	974.8621; 975.8698; 976.8788; 977.8899; 978.8953; 979.8904;	73579; 97348.6; 110867.2; 295813.3; 99672.2; 101124.7;	0.07335366; 0.1724067; 0.07850212; 0.3180589; 0.1512081; 0.09551916;	12.5442	5.44276
133.831	88708	1	1255.18	1256.19	1252.2068; 1253.207; 1254.2004; 1255.1981; 1256.1902; 1257.1852; 1258.1902;	152003; 152924; 226247.1; 254263.2; 418997.5; 209524.2; 139816.5;	0.04894999; 0.07004457; 0.1578447; 0.09024628; 0.2851699; 0.1711771; 0.1059935;	14.5427	4.40272
133.896	88751	2	2636.24	1319.13	1317.1182; 1317.6229; 1318.1249; 1318.6344; 1319.1282; 1319.6301; 1320.1252; 1320.625;	109875.6; 144278.7; 130411.3; 427682; 480002.8; 340809.4; 142264.2; 78680.3;	0.04901217; 0.1024976; 0.1075506; 0.1862087; 0.1965578; 0.1545295; 0.09606443; 0.04840772;	11.5706	5.10286
134.056	88856	2	2485.66	1243.84	1241.837; 1242.3365; 1242.8359; 1243.3308; 1243.8365; 1244.3367; 1244.8384; 1245.3381; 1245.8427;	110177.8; 201156.5; 375153.2; 230326.2; 534787; 393267.5; 279277.4; 266525.6; 155830;	0.0256534; 0.05140154; 0.1075475; 0.1079995; 0.1936452; 0.1975014; 0.1505272; 0.09054378; 0.04392943;	13.329	4.32233
134.479	89142	2	1867.9	934.959	933.4493; 933.9556; 934.4637; 934.9594; 935.4549; 935.9506;	44820; 55046.6; 57444; 100354.3; 63266.1; 43905.9;	0.06110071; 0.1302127; 0.1048294; 0.2306654; 0.1939209; 0.1303072;	11.6381	4.14268
134.553	89191	1	1317.58	1318.59	1316.5723; 1317.576; 1318.5856; 1319.5925; 1320.5935; 1321.5841;	86386.1; 68902.7; 287439.6; 138302.1; 78959; 99952.8;	0.1546033; 0.09268953; 0.2780312; 0.175274; 0.1084486; 0.04716793;	14.7047	4.0175
134.658	89261	1	1173.07	1174.08	1171.0469; 1172.0599; 1173.0698; 1174.076; 1175.0801; 1176.0826;	79072.7; 188209.8; 102191.5; 368069.9; 133440.1; 100504.7;	0.07095028; 0.1614285; 0.08759481; 0.2930047; 0.1667625; 0.1032132;	8.48303	7.51432
134.785	89344	2	2434.87	1218.44	1216.4365; 1216.9338; 1217.4331; 1217.9362; 1218.4399; 1218.9362; 1219.4354;	79680.5; 78370.5; 182081.1; 207080.5; 321273.6; 230338; 84307.5;	0.05207881; 0.108985; 0.1081005; 0.195774; 0.1977358; 0.1493611; 0.08897498;	13.837	4.17985
134.785	89344	2	2434.87	1218.44	1216.4303; 1216.9338; 1217.4331; 1217.9362; 1218.4399; 1218.9362; 1219.4354;	61697.9; 78370.5; 182081.1; 207080.5; 321273.6; 230338; 84307.5;	0.05207881; 0.108985; 0.1081005; 0.195774; 0.1977358; 0.1493611; 0.08897498;	13.8818	4.24093
134.906	89426	2	2092.01	1047.01	1045.5216; 1046.014; 1046.5176; 1047.0133; 1047.5154; 1048.0112;	69360.1; 147283; 130221.7; 350656.2; 202331.4; 135526.9;	0.05756035; 0.1214283; 0.1070382; 0.2155612; 0.1968534; 0.1384121;	12.089	4.54901
134.987	89480	1	1277.53	1278.54	1275.5225; 1276.5283; 1277.5284; 1278.5364; 1279.5387; 1280.5355; 1281.53;	104031; 175533.8; 129318.5; 241408.4; 144787.9; 111241.6; 91337.5;	0.06972703; 0.1565307; 0.09125324; 0.2822579; 0.172873; 0.1069735; 0.04580323;	12.4689	4.41612
135.106	89560	2	2565.53	1283.77	1281.776; 1282.2745; 1282.7778; 1283.274; 1283.7726; 1284.2748; 1284.7845; 1285.2938; 1285.7968;	131048.9; 385677.7; 504119.1; 618576.1; 1429710.4; 1006935.9; 497955.9; 563941.9; 370683.8;	0.02476618; 0.05034005; 0.1052908; 0.1078389; 0.1902986; 0.1971358; 0.1523434; 0.09300134; 0.04590213;	14.8844	4.31158
135.624	89906	2	2219.37	1110.69	1109.1749; 1109.6824; 1110.1879; 1110.6919; 1111.1924; 1111.7042; 1112.1995;	40309.8; 91109.8; 61725.5; 146952.4; 114832.7; 52919.4; 67562.5;	0.05559621; 0.1167954; 0.1077918; 0.2079259; 0.1977374; 0.142607; 0.08074303;	11.8583	4.23953
135.989	90149	2	2025.33	1013.67	1012.1632; 1012.6708; 1013.1704; 1013.6743; 1014.173; 1014.6782;	50097.1; 106463.6; 100396.6; 269498.4; 227025.4; 65293.9;	0.05864671; 0.1240373; 0.1065234; 0.21993; 0.1962146; 0.1360219;	13.8339	4.25756
135.989	90149	1	1308.82	1309.83	1306.8274; 1307.8348; 1308.8353; 1309.8322; 1310.826; 1311.8265;	76458; 228702.9; 114694.8; 251077.5; 243512.8; 124941.6;	0.06924531; 0.1546033; 0.09268953; 0.2780312; 0.175274; 0.1084486;	12.0174	4.89667
136.919	90763	1	961.567	962.574	959.5635; 960.5613; 961.5665; 962.5739; 963.5771; 964.5851;	66034; 54310; 41019.4; 124601.3; 69923.3; 33789.9;	0.07353513; 0.1735214; 0.07743104; 0.3207716; 0.1492968; 0.09491259;	14.0549	4.1063
137.412	91095	1	549.337	550.344	547.3334; 548.3317; 549.3353; 550.3438; 551.3477; 552.3488;	63974.3; 196245.8; 85755.6; 319875.9; 71286; 26479.7;	0.07682574; 0.1995506; 0.05026435; 0.3866265; 0.09970398; 0.08355749;	10.0349	7.14965
137.688	91280	1	593.362	594.369	591.3494; 592.3576; 593.3658; 594.3694; 595.3734; 596.3743;	64521.3; 266687.4; 22023.1; 513215.6; 134251.6; 38452.9;	0.07655311; 0.1965575; 0.05362647; 0.3787741; 0.1059589; 0.08454576;	9.1976	8.2164
138.008	91498	2	2187.37	1094.69	1092.1865; 1092.6924; 1093.1965; 1093.6936; 1094.1932; 1094.692;	33208.8; 31042.8; 36576.8; 73837.5; 64228.6; 78811.1;	0.05589562; 0.1175006; 0.1076797; 0.2090865; 0.1976065; 0.1419702;	13.878	4.08318
138.166	91604	3	3956.71	1319.91	1318.2378; 1318.5702; 1318.9059; 1319.2426; 1319.5768; 1319.9106; 1320.2446; 1320.5787; 1320.9132; 1321.2478; 1321.5785; 1321.9153;	112354.9; 313888.5; 279810.2; 245721.8; 515512.3; 1067887; 1033267.7; 801775.3; 640719.8; 296771.1; 64630.1; 77416.3;	0.01243772; 0.03164391; 0.06838362; 0.09322304; 0.1406126; 0.1752868; 0.1704985; 0.1333827; 0.08648615; 0.04759281; 0.02266651; 0.009499643;	13.9634	4.61439
138.166	91604	2	1032.59	517.303	515.795; 516.2963; 516.798; 517.3033; 517.8058; 518.3063;	20402.4; 31214.6; 18290; 64156.7; 33427.3; 30426.2;	0.07276603; 0.1695903; 0.08091386; 0.3115469; 0.1553589; 0.09743736;	7.86728	8.17744
138.565	91872	1	1224.25	1225.25	1222.2482; 1223.2521; 1224.2472; 1225.2543; 1226.2537; 1227.2469; 1228.24;	51318.3; 85963.8; 79167; 248173.4; 186587.9; 63809; 51892.4;	0.07041474; 0.1590642; 0.08950096; 0.287663; 0.1700108; 0.104898; 0.04394424;	11.9498	5.81646
138.565	91872	1	1224.25	1225.25	1222.2482; 1223.2521; 1224.2472; 1225.2543; 1226.2537; 1227.2649;	51318.3; 85963.8; 79167; 248173.4; 186587.9; 50395.9;	0.07041474; 0.1590642; 0.08950096; 0.287663; 0.1700108; 0.104898;	12.8431	5.38227
138.565	91872	1	549.337	550.344	547.3325; 548.3314; 549.3351; 550.3439; 551.3472; 552.348;	35226.9; 81747.9; 19514.2; 253751.6; 85207.6; 13956.5;	0.07682574; 0.1995506; 0.05026435; 0.3866265; 0.09970398; 0.08355749;	13.0665	5.94842
138.638	91921	1	549.336	550.344	547.3329; 548.3313; 549.3366; 550.3437; 551.3471; 552.3497;	53080.9; 95655; 22876.1; 306833.8; 73682.9; 19868.4;	0.07682574; 0.1995506; 0.05026435; 0.3866265; 0.09970398; 0.08355749;	12.041	6.3015
139.427	92450	1	593.363	594.37	591.3586; 592.358; 593.3633; 594.3699; 595.373; 596.3764;	76609.9; 278446.4; 75848.9; 461603.1; 105544.8; 25338.9;	0.07655311; 0.1965575; 0.05362647; 0.3787741; 0.1059589; 0.08454576;	9.45463	7.68363
139.471	92480	1	593.363	594.37	591.3593; 592.3587; 593.3637; 594.37; 595.3738; 596.376;	97757.7; 214424; 48714.5; 455284.1; 116052.6; 25726.2;	0.07655311; 0.1965575; 0.05362647; 0.3787741; 0.1059589; 0.08454576;	8.37204	8.5643
139.586	92557	1	593.363	594.37	591.3586; 592.3575; 593.3647; 594.3701; 595.3739; 596.3762;	35629.4; 229156.7; 55588.9; 428881.8; 95268.5; 30356.1;	0.07655311; 0.1965575; 0.05362647; 0.3787741; 0.1059589; 0.08454576;	9.60218	8.03242
139.618	92578	1	593.363	594.37	591.3589; 592.3586; 593.3634; 594.3702; 595.3736; 596.3766;	24399.2; 172747.5; 69207.9; 475108.7; 83984.7; 23160.6;	0.07655311; 0.1965575; 0.05362647; 0.3787741; 0.1059589; 0.08454576;	13.6363	5.90807
139.653	92601	1	593.362	594.37	591.3583; 592.3575; 593.3623; 594.3696; 595.3732; 596.375;	25273.4; 175073.5; 68396.8; 461557.2; 140249.6; 32270.7;	0.07655311; 0.1965575; 0.05362647; 0.3787741; 0.1059589; 0.08454576;	11.9142	6.75037
139.683	92620	1	593.362	594.369	591.3583; 592.357; 593.3624; 594.3694; 595.3727; 596.3746;	33109.8; 195856; 54636.8; 450897; 133437.6; 26340.7;	0.07655311; 0.1965575; 0.05362647; 0.3787741; 0.1059589; 0.08454576;	10.5997	7.44111
139.712	92639	1	593.362	594.37	591.3586; 592.3582; 593.3629; 594.3696; 595.3732; 596.3754;	46981.1; 206002.5; 52710.3; 451826.8; 114302.5; 24796.7;	0.07655311; 0.1965575; 0.05362647; 0.3787741; 0.1059589; 0.08454576;	9.61641	8.01325
139.74	92657	1	593.363	594.37	591.3572; 592.3578; 593.3629; 594.3699; 595.3735; 596.3755;	26461.5; 143263.6; 80283.6; 421904.9; 87143.9; 19073.7;	0.07655311; 0.1965575; 0.05362647; 0.3787741; 0.1059589; 0.08454576;	13.9878	5.73876
139.804	92699	1	593.363	594.37	591.3591; 592.3585; 593.3651; 594.3701; 595.3731; 596.376;	21672; 160310.1; 58843.3; 469893.5; 143951.4; 35905.1;	0.07655311; 0.1965575; 0.05362647; 0.3787741; 0.1059589; 0.08454576;	13.0316	6.24732
139.988	92822	1	593.362	594.37	591.3582; 592.3581; 593.3656; 594.3696; 595.3735; 596.3745;	47489.2; 168858.3; 153606.7; 479784.2; 119195.8; 33703.6;	0.07655311; 0.1965575; 0.05362647; 0.3787741; 0.1059589; 0.08454576;	14.7143	5.32109
140.38	93087	2	1351.73	676.872	675.3588; 675.8656; 676.3655; 676.8721; 677.3745; 677.8734;	17913.4; 23151; 25011.4; 74352; 50535.1; 31954.1;	0.06853428; 0.1521721; 0.09422594; 0.2729955; 0.1777325; 0.1105296;	9.83886	6.84392
140.514	93178	1	593.363	594.37	591.3586; 592.3564; 593.3651; 594.3699; 595.3729; 596.3753;	30675.7; 130590.2; 61834.1; 369212.7; 103048.8; 16111.1;	0.07655311; 0.1965575; 0.05362647; 0.3787741; 0.1059589; 0.08454576;	12.6745	6.25378
140.658	93271	1	593.363	594.37	591.3596; 592.3585; 593.3646; 594.3702; 595.3734; 596.3766;	14763.5; 127234.3; 51715; 313417.9; 83881.6; 18732.2;	0.07655311; 0.1965575; 0.05362647; 0.3787741; 0.1059589; 0.08454576;	11.8154	6.79975
140.678	93283	1	593.362	594.369	590.3597; 591.3583; 592.3569; 593.3644; 594.3692; 595.3728; 596.3754;	26692.6; 20739.6; 175747.4; 27986; 346298.2; 89869.6; 39368.2;	0.07003804; 0.07655311; 0.1965575; 0.05362647; 0.3787741; 0.1059589; 0.08454576;	10.1744	8.23781
140.892	93428	1	799.479	800.486	797.4771; 798.4757; 799.4762; 800.4859; 801.4894; 802.4921;	66319.9; 104464.8; 24880.3; 172793.6; 54313.4; 17307.5;	0.07505383; 0.1829888; 0.06826389; 0.3438832; 0.1329344; 0.08978049;	11.6277	5.20227
140.938	93459	2	2749.66	1375.84	1373.8251; 1374.3322; 1374.8334; 1375.3363; 1375.8396; 1376.3396; 1376.8508;	37200.8; 37341.3; 61084.1; 86366.2; 99249.3; 63617.7; 46666.6;	0.04723124; 0.09883659; 0.1069096; 0.1809999; 0.1954321; 0.1572092; 0.1001373;	7.98616	6.09351
140.938	93459	1	843.505	844.512	841.5009; 842.501; 843.5023; 844.5121; 845.5144; 846.5198;	33883.8; 122174.7; 21932.4; 162828.7; 61555.7; 16764.8;	0.07476471; 0.1805781; 0.07081032; 0.3377466; 0.1376065; 0.09077124;	12.2207	5.39372
141.009	93506	1	637.389	638.396	635.3849; 636.3839; 637.3867; 638.3961; 639.3992; 640.4015;	16916.7; 213824; 53489.4; 590325.6; 149276.2; 39192;	0.07636962; 0.1934436; 0.05730804; 0.3703713; 0.1129656; 0.08515906;	13.7228	5.93417
141.049	93533	1	503.306	504.313	500.2902; 501.2914; 502.298; 503.3063; 504.3128; 505.3165; 506.3167; 507.3206;	119959.5; 36174.8; 150128.6; 38684.9; 488952.8; 49078.5; 126431.7; 17630.8;	0.07359105; 0.07692759; 0.2028165; 0.04622985; 0.3956561; 0.09189993; 0.08326914; 0.01784126;	13.4552	5.64072
141.452	93801	1	637.389	638.396	635.3857; 636.3839; 637.3882; 638.3964; 639.3998; 640.4017;	18067.7; 278996.4; 23703; 464843.1; 167836.2; 27556.1;	0.07636962; 0.1934436; 0.05730804; 0.3703713; 0.1129656; 0.08515906;	13.0512	5.99752
141.56	93873	2	1330.81	666.41	665.3968; 665.9043; 666.4099; 666.9113; 667.413; 667.9145;	221262.5; 46317.4; 650562.1; 410756.4; 193283.9; 75262.7;	0.1534379; 0.09333087; 0.2757204; 0.1762532; 0.1095273; 0.04810835;	14.146	4.41122
141.828	94054	1	637.389	638.396	635.3755; 636.383; 637.3862; 638.3959; 639.3991; 640.4019;	23586.1; 256387.9; 65564.1; 431076.5; 123145.4; 13690.1;	0.07636962; 0.1934436; 0.05730804; 0.3703713; 0.1129656; 0.08515906;	12.3095	6.26772
141.955	94140	1	637.388	638.396	635.3757; 636.3831; 637.3864; 638.3957; 639.3992; 640.4018;	29241.8; 371537.5; 39161.7; 504388.2; 143937.2; 39599.7;	0.07636962; 0.1934436; 0.05730804; 0.3703713; 0.1129656; 0.08515906;	14.048	5.39871
142.037	94195	2	1019.61	510.811	508.7994; 509.3049; 509.8073; 510.3086; 510.8112; 511.313; 511.8137;	21335.7; 45982.6; 61808.9; 32380.6; 156085.6; 68782.2; 27255.3;	0.05515552; 0.07276867; 0.1696049; 0.08090056; 0.3115815; 0.1553355; 0.09742867;	9.11336	8.14712
142.163	94280	1	843.506	844.513	841.5031; 842.5019; 843.5055; 844.5134; 845.517; 846.5201;	56562.6; 71741; 35484.4; 135493.1; 43109.5; 21114.2;	0.07476471; 0.1805781; 0.07081032; 0.3377466; 0.1376065; 0.09077124;	11.162	5.32017
142.245	94335	1	681.415	682.423	679.402; 680.4109; 681.4144; 682.4227; 683.4257; 684.4286;	22472.4; 179700.1; 62005.6; 419859.6; 121647.6; 16010.5;	0.07603204; 0.1905815; 0.06036284; 0.3630567; 0.118553; 0.08636852;	12.5602	6.26086
142.345	94401	1	843.503	844.51	841.5012; 842.4994; 843.5026; 844.5104; 845.5142; 846.5158;	45500.3; 39707.6; 33017.6; 145343.6; 51108; 25080.3;	0.07476471; 0.1805781; 0.07081032; 0.3377466; 0.1376065; 0.09077124;	13.2828	5.0857
142.376	94421	2	1277.7	639.855	638.8474; 639.3494; 639.8548; 640.3573; 640.857; 641.3602;	25294.6; 22165.6; 100323.5; 65402.6; 24194.5; 14919.7;	0.1565307; 0.09125324; 0.2822579; 0.172873; 0.1069735; 0.04580323;	14.0543	4.42836
142.404	94439	1	637.389	638.396	635.3851; 636.3835; 637.3871; 638.3961; 639.399; 640.4016;	11028.9; 180028.8; 35562.3; 497750; 135751.8; 30439.3;	0.07636962; 0.1934436; 0.05730804; 0.3703713; 0.1129656; 0.08515906;	14.24	5.74824
142.482	94491	1	637.389	638.396	635.386; 636.3839; 637.3868; 638.3958; 639.3983; 640.4009;	15531; 155315.9; 36974.6; 412661.3; 123850.1; 27028.6;	0.07636962; 0.1934436; 0.05730804; 0.3703713; 0.1129656; 0.08515906;	13.0704	6.18813
142.547	94534	1	681.415	682.422	679.4019; 680.4099; 681.4128; 682.4223; 683.426; 684.4287;	36012; 176499.1; 59247.5; 477083.1; 163407; 29971.8;	0.07603204; 0.1905815; 0.06036284; 0.3630567; 0.118553; 0.08636852;	12.4192	6.33243
142.64	94594	1	843.505	844.512	841.5028; 842.502; 843.5046; 844.5124; 845.5153; 846.5196;	20321.2; 56099.3; 24718.2; 122166; 61615.4; 19809.8;	0.07476471; 0.1805781; 0.07081032; 0.3377466; 0.1376065; 0.09077124;	7.75107	9.24939
142.64	94594	1	681.416	682.423	679.4053; 680.4103; 681.4142; 682.4228; 683.4264; 684.4294;	19689.3; 318750; 65886.4; 485382.4; 142778.2; 28372;	0.07603204; 0.1905815; 0.06036284; 0.3630567; 0.118553; 0.08636852;	13.1402	5.82037
142.715	94644	3	1689.87	564.296	563.2955; 563.6259; 563.9612; 564.2961; 564.629; 564.9641; 565.2977;	16586.5; 40013; 52039.9; 63806.9; 54007.8; 33179.6; 16090;	0.06364635; 0.136948; 0.1024609; 0.2428134; 0.1905575; 0.1240241; 0.0614507;	11.989	4.67239
142.744	94663	2	1256.76	629.389	628.3821; 628.8831; 629.389; 629.891; 630.3922; 630.8945;	201535; 92767.8; 542554.9; 458909.5; 194511.5; 25111.8;	0.1578447; 0.09024628; 0.2851699; 0.1711771; 0.1059935; 0.04488644;	14.5394	4.26664
142.744	94663	1	670.401	671.408	667.3845; 668.3868; 669.3901; 670.3998; 671.408; 672.4099;	102599.3; 64884.6; 183002.8; 30377.1; 369962.1; 118549.2;	0.06740023; 0.07612946; 0.1918719; 0.0588804; 0.3664857; 0.1157583;	6.12269	11.8525
142.794	94697	2	1256.77	629.39	628.3839; 628.8848; 629.3901; 629.8926; 630.394; 630.895;	90128.1; 59200.6; 321514.1; 215798.5; 78870.2; 41614.5;	0.1578447; 0.09024628; 0.2851699; 0.1711771; 0.1059935; 0.04488644;	13.7622	4.55494
142.794	94697	1	681.415	682.422	679.403; 680.4094; 681.4124; 682.4224; 683.426; 684.4285;	41228.8; 388196.8; 125005.1; 539035.5; 152693.8; 19919.9;	0.07603204; 0.1905815; 0.06036284; 0.3630567; 0.118553; 0.08636852;	14.351	5.16207
142.928	94786	2	1256.76	629.389	628.3814; 628.8834; 629.3895; 629.8908; 630.3928; 630.8938;	78252.1; 43799.1; 252648; 150319.7; 51265; 44617.5;	0.1578447; 0.09024628; 0.2851699; 0.1711771; 0.1059935; 0.04488644;	12.9672	4.72013
142.952	94801	2	1225.73	613.871	611.858; 612.3635; 612.8636; 613.3675; 613.8707; 614.3735; 614.8742;	11858.3; 42516.8; 54647.9; 27610.8; 104321.5; 54753.2; 10009.7;	0.04956602; 0.07041474; 0.1590642; 0.08950096; 0.287663; 0.1700108; 0.104898;	13.5939	5.1662
143.007	94836	2	1831.09	916.551	914.5299; 915.0295; 915.5367; 916.0443; 916.5508; 917.0529; 917.555; 918.055; 918.5563;	34124.2; 27729.9; 83305.3; 31784.8; 233324.6; 214138.9; 139324.4; 44751.8; 32563.8;	0.03594752; 0.06160592; 0.1314588; 0.1045132; 0.2328025; 0.1935119; 0.1291315; 0.06641535; 0.02658688;	14.9455	5.09901
143.007	94836	2	1288.72	645.367	644.3589; 644.8624; 645.3669; 645.8687; 646.3701; 646.8724;	30959.2; 21430.2; 85100.8; 63630.7; 29570.5; 31893.4;	0.1555629; 0.09198084; 0.2801287; 0.1740922; 0.1077083; 0.04648529;	13.0584	4.60562
143.007	94836	2	1256.77	629.39	628.3816; 628.8842; 629.3903; 629.8918; 630.393; 630.8944;	70365.3; 33666.8; 130314.4; 97843.4; 44139.6; 16056.6;	0.1578447; 0.09024628; 0.2851699; 0.1711771; 0.1059935; 0.04488644;	6.62935	8.13828
143.032	94852	1	887.53	888.537	885.5259; 886.5258; 887.5338; 888.5372; 889.5416; 890.5383;	45647.1; 83447.9; 21604.5; 95784; 55422.1; 33061.3;	0.0742543; 0.1775942; 0.07363629; 0.3305405; 0.1426025; 0.09250609;	13.6931	4.16483
143.062	94871	1	887.534	888.541	885.5301; 886.5279; 887.5344; 888.541; 889.5446; 890.543;	34566.7; 46161.8; 25277.1; 98543.2; 35353.9; 15174.4;	0.0742543; 0.1775942; 0.07363629; 0.3305405; 0.1426025; 0.09250609;	9.22812	6.78159
143.094	94892	2	1832.1	917.055	915.0315; 915.5409; 916.0443; 916.5532; 917.0551; 917.5569; 918.0567; 918.5524;	20177.3; 72115.6; 19636.5; 159389; 163916; 91238.4; 44307.6; 21472.9;	0.06160592; 0.1314588; 0.1045132; 0.2328025; 0.1935119; 0.1291315; 0.06641535; 0.02658688;	14.7236	4.63824
143.094	94892	1	887.532	888.539	885.5284; 886.527; 887.535; 888.5394; 889.5439; 890.5464;	29423.7; 55060.8; 22191.7; 101512.6; 50845.5; 31282.3;	0.0742543; 0.1775942; 0.07363629; 0.3305405; 0.1426025; 0.09250609;	3.8849	16.8981
143.178	94946	3	1920.14	641.054	640.0506; 640.3832; 640.7214; 641.0544; 641.3907; 641.726;	19436.3; 33582.5; 31712.5; 59698.7; 38050.9; 21800.3;	0.0600244; 0.1274698; 0.1056375; 0.2258509; 0.1950309; 0.1328527;	10.8181	4.61205
143.203	94962	3	1936.16	646.395	645.052; 645.384; 645.7242; 646.0591; 646.3951; 646.731; 647.0658; 647.3995;	15839.8; 22969.3; 44934.5; 64168; 123333.7; 98466.8; 57021.6; 21218.6;	0.03379292; 0.05973577; 0.1267178; 0.1058808; 0.2245107; 0.1953743; 0.1335459; 0.07090668;	9.28167	7.69349
143.203	94962	2	1300.79	651.404	650.3975; 650.8989; 651.4044; 651.9064; 652.4075; 652.9091;	251296.1; 179903.3; 693342.8; 469822.1; 228729.4; 31171.8;	0.1555629; 0.09198084; 0.2801287; 0.1740922; 0.1077083; 0.04648529;	10.0045	5.76912
143.236	94984	3	1936.17	646.396	645.052; 645.3849; 645.7246; 646.0593; 646.3959; 646.7308; 647.0655; 647.399; 647.733;	41038.8; 18252.6; 80578.1; 59952.2; 243566.7; 207181; 116765.7; 41855.6; 16587.4;	0.03379292; 0.05973577; 0.1267178; 0.1058808; 0.2245107; 0.1953743; 0.1335459; 0.07090668; 0.02957452;	13.381	5.60419
143.236	94984	2	1300.79	651.404	650.398; 650.8995; 651.4044; 651.9059; 652.4083; 652.9087;	213056; 121409.4; 641674.1; 341865; 163456.8; 33953.3;	0.1555629; 0.09198084; 0.2801287; 0.1740922; 0.1077083; 0.04648529;	11.8508	4.95298
143.236	94984	1	725.442	726.45	723.4275; 724.4376; 725.4409; 726.4497; 727.4532; 728.456;	50047.5; 182715.3; 125176.6; 306959; 128668.6; 19951.4;	0.07562836; 0.1873632; 0.06373998; 0.3548982; 0.1247079; 0.08779113;	13.613	5.23047
143.236	94984	1	549.337	550.344	547.3339; 548.3398; 549.3428; 550.3439; 551.3472; 552.35;	20439.1; 171599.9; 38023.6; 311649.8; 90066; 25457.7;	0.07682574; 0.1995506; 0.05026435; 0.3866265; 0.09970398; 0.08355749;	9.35936	8.39851
143.264	95002	2	1831.09	916.552	914.5322; 915.032; 915.5407; 916.0514; 916.5523; 917.0539; 917.556; 918.0554;	31390.1; 20374.8; 87700.5; 25824.6; 128295.5; 108839.8; 47696.9; 34703.3;	0.03594752; 0.06160592; 0.1314588; 0.1045132; 0.2328025; 0.1935119; 0.1291315; 0.06641535;	12.6197	5.4158
143.264	95002	2	1300.79	651.404	649.8984; 650.3969; 650.899; 651.404; 651.9059; 652.4085; 652.9089;	17153.1; 215390.2; 86642.9; 480250.2; 302735.4; 149292.4; 36468.8;	0.06948765; 0.1555629; 0.09198084; 0.2801287; 0.1740922; 0.1077083; 0.04648529;	11.8135	6.12222
143.297	95023	2	1920.14	961.078	959.056; 959.5642; 960.0676; 960.5773; 961.0776; 961.578;	73338.2; 86005.2; 31195.9; 169500.9; 181248.3; 119068;	0.06013841; 0.1276567; 0.1057287; 0.2260476; 0.1952099; 0.1326659;	13.1582	4.53644
143.297	95023	2	1300.79	651.403	650.3965; 650.897; 651.4027; 651.9046; 652.4086; 652.9069;	216506.8; 150592.2; 389506; 238500.5; 130208.5; 41157.9;	0.1555629; 0.09198084; 0.2801287; 0.1740922; 0.1077083; 0.04648529;	3.99821	12.074
143.337	95050	3	2121.13	708.052	706.7127; 707.0472; 707.3849; 707.7168; 708.0519; 708.3846;	19822.3; 21865.5; 32471; 43881.6; 46380.9; 41939.3;	0.0569778; 0.1200088; 0.1073491; 0.2131568; 0.1972544; 0.1397103;	10.4363	5.18128
143.337	95050	2	1300.79	651.404	650.3978; 650.8992; 651.4042; 651.906; 652.41; 652.9076;	163599; 112276.5; 399978.8; 255150.4; 108064; 26780.9;	0.1555629; 0.09198084; 0.2801287; 0.1740922; 0.1077083; 0.04648529;	8.27889	6.63636
143.337	95050	1	725.442	726.45	723.4307; 724.438; 725.4407; 726.4496; 727.454; 728.4559;	47000.2; 155442.2; 89638.4; 354178.6; 96604.7; 21648.2;	0.07562836; 0.1873632; 0.06373998; 0.3548982; 0.1247079; 0.08779113;	11.1511	6.62155
143.337	95050	1	549.337	550.344	547.3332; 548.3398; 549.3436; 550.3438; 551.3476; 552.3481;	44416.9; 217364.5; 25056.2; 394107.4; 108312; 20762.4;	0.07682574; 0.1995506; 0.05026435; 0.3866265; 0.09970398; 0.08355749;	9.6149	7.95217
143.367	95070	3	1757.05	586.691	585.6896; 586.0183; 586.3527; 586.6913; 587.025; 587.3588; 587.6949;	11704.6; 39220.4; 43979.3; 85169.1; 43061.7; 22555.5; 23664.1;	0.06258484; 0.1340441; 0.1036111; 0.2374593; 0.1922326; 0.1267204; 0.06404389;	14.6551	4.00719
143.367	95070	2	1256.77	629.391	628.3834; 628.8868; 629.3906; 629.8929; 630.395; 630.8961;	32506.6; 22393; 88098.4; 46506.6; 22732.1; 20122.2;	0.1578447; 0.09024628; 0.2851699; 0.1711771; 0.1059935; 0.04488644;	9.23338	6.16947
143.408	95097	2	1365.75	683.881	681.8691; 682.3735; 682.8737; 683.3761; 683.8807; 684.3834; 684.8843;	15857.7; 32023.3; 27139.4; 27230.3; 102112.8; 69468.8; 36494.9;	0.04601896; 0.06853091; 0.1521596; 0.09423464; 0.2729687; 0.1777468; 0.1105397;	12.2618	5.91775
143.453	95128	2	1757.05	879.534	877.5096; 878.0146; 878.5245; 879.0255; 879.5338; 880.0354; 880.538; 881.0399;	30134.4; 48807.5; 64715.3; 72635.2; 164131.4; 113947.1; 60119.7; 36516.3;	0.03714755; 0.06258484; 0.1340441; 0.1036111; 0.2374593; 0.1922326; 0.1267204; 0.06404389;	8.37563	8.1087
143.453	95128	2	1365.75	683.88	682.3704; 682.8752; 683.3795; 683.8801; 684.3833; 684.8831;	44684.8; 42227; 30314.3; 104173.2; 94904.8; 41972.8;	0.06853091; 0.1521596; 0.09423464; 0.2729687; 0.1777468; 0.1105397;	12.8237	4.83725
143.453	95128	1	593.362	594.37	591.3657; 592.3665; 593.3673; 594.3696; 595.3732; 596.3767;	110347.7; 202141.6; 64136.1; 734433.1; 200244.4; 34288.5;	0.07655311; 0.1965575; 0.05362647; 0.3787741; 0.1059589; 0.08454576;	14.3368	5.37972
143.485	95149	2	1365.75	683.882	682.3749; 682.8748; 683.3776; 683.8818; 684.3837; 684.8857;	18530.4; 18534.6; 20268.8; 76266.7; 60560.2; 28963.4;	0.06853091; 0.1521596; 0.09423464; 0.2729687; 0.1777468; 0.1105397;	14.2607	4.89409
143.485	95149	2	992.609	497.312	495.8073; 496.3045; 496.806; 497.3119; 497.8135; 498.3146;	18017.9; 85839.6; 45107.7; 125346.1; 57102.7; 21118.6;	0.07316743; 0.1713024; 0.07954884; 0.3153884; 0.1530678; 0.09614028;	10.2276	6.51925
143.485	95149	1	725.442	726.449	723.4289; 724.4361; 725.4409; 726.4491; 727.4529; 728.4554;	34891.7; 132757.3; 86804.2; 410869.4; 125399.8; 33884.1;	0.07562836; 0.1873632; 0.06373998; 0.3548982; 0.1247079; 0.08779113;	13.2581	5.88213
143.524	95175	3	1774.08	592.366	591.3661; 591.6948; 592.0285; 592.3663; 592.7001; 593.0352; 593.3685;	106332.4; 113180.6; 107981.2; 311570.4; 197616.6; 148660.6; 76066.5;	0.06246214; 0.1338395; 0.1035336; 0.2372324; 0.1920622; 0.1269516; 0.06430966;	9.12306	6.43963
143.524	95175	1	725.442	726.449	723.4284; 724.4357; 725.4406; 726.4493; 727.4525; 728.4554;	40475.5; 147567.6; 109772.8; 380578.5; 114726.7; 27940.5;	0.07562836; 0.1873632; 0.06373998; 0.3548982; 0.1247079; 0.08779113;	12.5505	6.04083
143.524	95175	1	593.362	594.37	591.3661; 592.3663; 593.3685; 594.3696; 595.373; 596.3762;	106332.4; 311570.4; 76066.5; 499539.5; 153898.5; 21185.2;	0.07655311; 0.1965575; 0.05362647; 0.3787741; 0.1059589; 0.08454576;	9.71422	7.27696
143.562	95200	3	1774.08	592.366	591.3644; 591.6949; 592.0289; 592.3665; 592.7007; 593.0347; 593.3679; 593.7029;	74139.1; 107694.4; 62445.2; 392628; 329121.5; 216489.8; 115821.5; 33691.1;	0.06246214; 0.1338395; 0.1035336; 0.2372324; 0.1920622; 0.1269516; 0.06430966; 0.025266;	14.5404	4.76395
143.562	95200	1	593.362	594.37	591.3644; 592.3665; 593.3679; 594.3697; 595.373; 596.3762;	74139.1; 392628; 115821.5; 536623.6; 148072.1; 33871.1;	0.07655311; 0.1965575; 0.05362647; 0.3787741; 0.1059589; 0.08454576;	12.36	5.90952
143.604	95228	3	1327.79	443.604	442.9321; 443.2671; 443.6044; 443.939; 444.2736; 444.6079;	38719.7; 70585.2; 141451.8; 94869.2; 45499.2; 21756.4;	0.1534379; 0.09333087; 0.2757204; 0.1762532; 0.1095273; 0.04810835;	13.6673	4.04349
143.604	95228	1	725.442	726.449	723.4291; 724.4353; 725.4413; 726.4489; 727.4526; 728.4544;	34578; 117769.5; 62655; 335153.8; 147772.1; 24754.6;	0.07562836; 0.1873632; 0.06373998; 0.3548982; 0.1247079; 0.08779113;	13.1637	5.86651
143.604	95228	1	699.753	700.761	696.738; 697.7374; 698.7437; 699.7538; 700.7607; 701.7625;	88785; 74358; 239926.9; 38843.9; 641430.1; 65568.2;	0.06571558; 0.07589066; 0.1888849; 0.06228609; 0.3585802; 0.1221604;	14.5458	5.44292
143.604	95228	1	681.415	682.423	679.4026; 680.4097; 681.4139; 682.4225; 683.4252; 684.4286;	57768.7; 234414.7; 40004.1; 572659.7; 150015; 53371.1;	0.07603204; 0.1905815; 0.06036284; 0.3630567; 0.118553; 0.08636852;	10.7268	7.16296
143.649	95259	3	2186.31	729.778	728.429; 728.7653; 729.1036; 729.4402; 729.7783; 730.1124; 730.4469; 730.7814;	12913.7; 28106.8; 37422.4; 42120.2; 108907.6; 83859.8; 43672; 18701.8;	0.0297467; 0.05589562; 0.1175006; 0.1076797; 0.2090865; 0.1976065; 0.1419702; 0.0800339;	12.0133	5.63301
143.687	95284	3	1327.79	443.604	442.9321; 443.2657; 443.6037; 443.9381; 444.2725; 444.6064;	43716.1; 44170.4; 119137.3; 61303.2; 53344.6; 23891.2;	0.1534379; 0.09333087; 0.2757204; 0.1762532; 0.1095273; 0.04810835;	9.12103	5.96072
143.687	95284	2	1344.82	673.416	672.4086; 672.9107; 673.4156; 673.9175; 674.4189; 674.9201;	408186.6; 262790.4; 939644.9; 632675.4; 201404.6; 76058.2;	0.1534252; 0.09333988; 0.2756931; 0.1762681; 0.1095373; 0.04811757;	9.65357	5.55407
143.687	95284	2	1327.79	664.903	662.3841; 662.8877; 663.3903; 663.8947; 664.3965; 664.9025; 665.4026; 665.9046; 666.4091; 666.9089; 667.4108;	31063.8; 17819.4; 72280.3; 285625.6; 253912.4; 620587.6; 353149.9; 220642.3; 181512.6; 90302.5; 29253.4;	0.00298983; 0.04667871; 0.06886809; 0.1534379; 0.09333087; 0.2757204; 0.1762532; 0.1095273; 0.04810835; 0.01566509; 0.004039953;	11.3587	7.47184
143.687	95284	1	887.53	888.537	885.525; 886.5263; 887.5325; 888.5368; 889.5399; 890.5441;	27969.4; 46106.7; 24054.3; 101907.7; 56461.7; 26434.9;	0.0742543; 0.1775942; 0.07363629; 0.3305405; 0.1426025; 0.09250609;	6.96744	9.70012
143.687	95284	1	725.44	726.447	723.427; 724.4339; 725.4391; 726.4473; 727.4508; 728.4535;	51012.7; 199985.4; 82789.4; 465520.4; 160419.8; 40887.6;	0.07562836; 0.1873632; 0.06373998; 0.3548982; 0.1247079; 0.08779113;	9.53024	7.9172
143.721	95307	3	1344.82	449.281	448.6083; 448.9445; 449.2807; 449.6154; 449.949; 450.2835;	45834.6; 24484.4; 118229.4; 63909; 39846.5; 28796;	0.1534125; 0.0933489; 0.2756657; 0.176283; 0.1095473; 0.04812678;	9.09186	6.24934
143.721	95307	1	725.442	726.45	723.4295; 724.4369; 725.4394; 726.4496; 727.4533; 728.4561;	30420.2; 220642.4; 68024.8; 379634.5; 118603.6; 35266.1;	0.07562836; 0.1873632; 0.06373998; 0.3548982; 0.1247079; 0.08779113;	9.93503	7.5211
143.744	95321	1	725.44	726.448	723.4287; 724.4348; 725.4384; 726.4476; 727.4507; 728.4532;	76623.6; 339324.8; 70851.7; 411922.1; 144569.7; 35569.5;	0.07562836; 0.1873632; 0.06373998; 0.3548982; 0.1247079; 0.08779113;	13.7947	4.94681
143.777	95343	2	1344.82	673.418	672.4103; 672.913; 673.4176; 673.9196; 674.4208; 674.9219;	341594.9; 150873.5; 729333.2; 386106.8; 197411.8; 57294.1;	0.1534252; 0.09333988; 0.2756931; 0.1762681; 0.1095373; 0.04811757;	8.5747	6.19073
143.81	95364	2	1344.82	673.416	672.4089; 672.912; 673.4164; 673.918; 674.4195; 674.9207;	332416.8; 163992.7; 656635.9; 414887.1; 214280.2; 33548.7;	0.1534252; 0.09333988; 0.2756931; 0.1762681; 0.1095373; 0.04811757;	6.64662	7.86288
143.81	95364	1	699.753	700.76	696.7371; 697.7361; 698.7435; 699.7538; 700.7598; 701.7624;	48027.2; 45467.2; 256420.5; 50800.7; 420691.8; 56016.2;	0.06571558; 0.07589066; 0.1888849; 0.06228609; 0.3585802; 0.1221604;	12.3044	6.53171
143.853	95386	2	1344.82	673.417	672.4105; 672.9119; 673.4173; 673.9186; 674.4204; 674.9219;	168060.1; 149624.8; 390354.8; 311339.9; 129353.4; 29264.8;	0.1534252; 0.09333988; 0.2756931; 0.1762681; 0.1095373; 0.04811757;	9.53347	5.61851
143.888	95409	2	1344.82	673.417	672.4099; 672.913; 673.4171; 673.9191; 674.4204; 674.921;	132753.6; 84511.8; 299434; 220941.5; 80127; 31588.5;	0.1534252; 0.09333988; 0.2756931; 0.1762681; 0.1095373; 0.04811757;	8.73463	6.22389
143.93	95437	3	2164.15	722.391	721.3905; 721.7233; 722.0576; 722.3913; 722.7255; 723.058;	19101.2; 42519.7; 24626; 53779.7; 47338.7; 31863.6;	0.05618707; 0.1181919; 0.1075613; 0.2102311; 0.1974644; 0.1413445;	8.82037	5.34631
143.93	95437	2	1344.82	673.417	672.4089; 672.9141; 673.4172; 673.9192; 674.4208; 674.9211;	134520; 76513; 294748.6; 156787.9; 68243.6; 29568.5;	0.1534252; 0.09333988; 0.2756931; 0.1762681; 0.1095373; 0.04811757;	8.40155	6.17958
143.966	95460	2	1344.82	673.415	672.4087; 672.9096; 673.4155; 673.917; 674.4191; 674.92;	75995.7; 54852.8; 136618.1; 108278; 56996.1; 27996.7;	0.1534252; 0.09333988; 0.2756931; 0.1762681; 0.1095373; 0.04811757;	5.3451	9.45276
143.966	95460	2	1225.72	613.868	612.3624; 612.8641; 613.3652; 613.8684; 614.3708; 614.8704;	40687.9; 41845.3; 19221; 75118.2; 53047.1; 23939.6;	0.07041474; 0.1590642; 0.08950096; 0.287663; 0.1700108; 0.104898;	12.1458	4.52693
144.003	95485	3	2230.34	744.454	743.1053; 743.4369; 743.7787; 744.1152; 744.4539; 744.789; 745.1212; 745.4564;	21500.1; 17010.5; 76978; 44260.8; 124058.3; 115918.5; 111058.6; 42146.3;	0.02909825; 0.05520402; 0.1159483; 0.1077857; 0.2066431; 0.1976696; 0.1433406; 0.08165639;	9.57859	7.27125
144.003	95485	3	2024.22	675.747	674.7352; 675.0757; 675.4103; 675.7466; 676.0816; 676.4171; 676.7504;	23552.4; 120038.2; 101510.3; 283086.5; 202427.1; 112450.6; 66021.3;	0.05864671; 0.1240373; 0.1065234; 0.21993; 0.1962146; 0.1360219; 0.07350767;	10.5011	5.79044
144.003	95485	2	1919.14	960.58	958.5563; 959.0588; 959.5677; 960.0746; 960.5796; 961.0814; 961.584; 962.0858; 962.5792;	39064.2; 33360.5; 61873.7; 26777.1; 129357.1; 112189.7; 53666.1; 21685.1; 25449.6;	0.03431621; 0.0602343; 0.1279071; 0.1056463; 0.2264948; 0.1950937; 0.1324341; 0.06972567; 0.02875721;	13.0603	5.05071
144.003	95485	1	714.429	715.437	711.4127; 712.4142; 713.4198; 714.429; 715.4365; 716.4376;	113308.7; 51743.8; 362892.5; 42051.1; 819408.6; 155809.5;	0.06570604; 0.07588913; 0.188868; 0.06230508; 0.3585358; 0.1221959;	11.7889	6.78876
144.043	95511	3	2421.43	808.151	806.4659; 806.8077; 807.1436; 807.4805; 807.8164; 808.1509; 808.4883;	21962.7; 23062.3; 22251.7; 64346; 58660.1; 70956.7; 20517.4;	0.05236744; 0.1096234; 0.1080834; 0.1967627; 0.1977469; 0.1488156; 0.08830026;	14.814	4.04681
144.043	95511	3	2001.07	668.029	667.0292; 667.36; 667.6935; 668.0294; 668.3632; 668.6955; 669.0284;	17859; 49013.9; 62278.1; 121278.4; 99033.3; 40384.9; 29580.2;	0.05894061; 0.1247812; 0.106315; 0.2212281; 0.1959292; 0.1353373; 0.07280101;	11.0669	5.3251
144.043	95511	2	1713.03	857.52	855.4985; 856.0007; 856.5101; 857.0147; 857.5201; 858.0218; 858.5259; 859.024; 859.5274;	57848.9; 47620.4; 76445.5; 31127.3; 181527.2; 134847.8; 111898.2; 38156.6; 25509;	0.03805322; 0.06324568; 0.1359347; 0.1027663; 0.2410386; 0.1909633; 0.1249989; 0.06240638; 0.02404859;	12.8406	5.26173
144.199	95614	3	2403.4	802.14	800.8019; 801.1357; 801.4679; 801.8043; 802.14; 802.4728; 802.8077; 803.1428;	24262.2; 37072.1; 86964.3; 112348.9; 128687.2; 117105.3; 34721.4; 27398.1;	0.05275613; 0.1104879; 0.1080495; 0.1981094; 0.1977455; 0.1480727; 0.08739053; 0.04147075;	12.6913	4.64189
144.199	95614	2	992.608	497.311	495.8053; 496.3046; 496.8061; 497.3114; 497.8133; 498.3113;	18737.2; 25747.9; 15591.6; 85917.4; 41078.5; 14161;	0.07316743; 0.1713024; 0.07954884; 0.3153884; 0.1530678; 0.09614028;	11.9629	5.9068
144.229	95633	2	1286.78	644.395	642.8904; 643.3894; 643.8909; 644.3953; 644.8972; 645.3996;	39423.1; 64624.9; 70372; 112997.6; 72128.9; 36326.5;	0.06949091; 0.1555758; 0.0919713; 0.2801569; 0.1740763; 0.1076984;	11.5795	5.01227
144.229	95633	2	1268.74	635.379	633.3693; 633.8706; 634.3757; 634.8769; 635.3794; 635.8821; 636.3834; 636.8863; 637.3884;	48246.4; 16665.3; 72804; 24388.7; 185642.9; 107937.8; 70484.6; 24569.1; 30079.7;	0.04826853; 0.06973024; 0.1565437; 0.09124345; 0.2822866; 0.1728566; 0.1069636; 0.04579405; 0.01441185;	13.1465	5.6286
144.229	95633	1	613.324	614.331	611.3274; 612.3309; 613.3291; 614.3308; 615.3299; 616.3293;	19993.7; 22590.9; 21947.6; 68260; 13551.9; 14219.3;	0.07645372; 0.1947803; 0.05573772; 0.3739657; 0.1099845; 0.08487453;	13.7392	5.04689
144.342	95706	3	2068.24	690.42	689.0745; 689.4093; 689.7502; 690.085; 690.4202; 690.7559; 691.0891;	19097.3; 26969.1; 50547.8; 101289.2; 118259.3; 61760.7; 40929.2;	0.05806143; 0.1225744; 0.1069057; 0.2174012; 0.1967291; 0.1373684; 0.0749108;	13.0779	4.98654
144.373	95726	1	729.104	730.111	726.087; 727.0882; 728.0941; 729.1037; 730.1108; 731.1129;	128204.2; 66072.9; 251577.9; 25085.7; 641279.8; 82670;	0.06487983; 0.07562836; 0.1873632; 0.06373998; 0.3548982; 0.1247079;	14.3223	5.33016
144.403	95746	3	2068.25	690.422	689.0755; 689.4124; 689.7506; 690.0853; 690.4224; 690.7581; 691.0918; 691.4268;	48513.9; 31034.5; 70856.5; 35348.3; 191845; 145375.1; 105897.3; 26697;	0.03193833; 0.05806143; 0.1225744; 0.1069057; 0.2174012; 0.1967291; 0.1373684; 0.0749108;	14.3013	4.84802
144.43	95763	3	1845.1	616.041	614.6977; 615.03; 615.3699; 615.7037; 616.0407; 616.3756; 616.7087; 617.045;	21670; 23607.1; 34322.7; 78260.9; 176929; 149463.9; 78831.6; 63881.2;	0.03539724; 0.06110842; 0.1302335; 0.1048218; 0.2307031; 0.1939099; 0.1302881; 0.06760024;	14.3593	5.32598
144.455	95779	2	1313.78	657.896	656.8885; 657.3936; 657.896; 658.399; 658.8969; 659.4041;	43789.7; 17986.3; 116593; 56110.9; 27789.8; 20127.7;	0.1546033; 0.09268953; 0.2780312; 0.175274; 0.1084486; 0.04716793;	11.6996	4.94885
144.477	95792	2	1845.11	923.56	921.5387; 922.0407; 922.5507; 923.0516; 923.5602; 924.0616; 924.5651; 925.0657; 925.5656;	45002; 25978.2; 31552.2; 46071.6; 142488.8; 127040.9; 90246.1; 34932.9; 14640.7;	0.03582123; 0.06150714; 0.1311899; 0.1046169; 0.2323087; 0.1936631; 0.1293793; 0.06665681; 0.02674023;	14.8309	4.82351
144.477	95792	1	797.81	798.818	794.7927; 795.7961; 796.8005; 797.8108; 798.8177; 799.8198;	23698; 28457.6; 114628.8; 29467.4; 208143.1; 32471.4;	0.06245287; 0.07505383; 0.1829888; 0.06826389; 0.3438832; 0.1329344;	11.8962	6.65107
144.477	95792	1	769.469	770.476	767.4521; 768.4622; 769.4677; 770.4761; 771.4801; 772.4804;	33288.7; 80627.9; 71516.5; 152094.4; 59529.9; 16338.6;	0.07538026; 0.184868; 0.06648452; 0.348416; 0.1298075; 0.08864519;	13.9521	4.94309
144.527	95824	2	1286.78	644.396	642.8904; 643.3907; 643.8922; 644.3956; 644.8971; 645.398;	19997.2; 32877.3; 29180.1; 106018.7; 76833.8; 22606.4;	0.06949091; 0.1555758; 0.0919713; 0.2801569; 0.1740763; 0.1076984;	13.1558	5.30616
144.527	95824	1	769.468	770.475	767.4547; 768.46; 769.4655; 770.4749; 771.4787; 772.4796;	54323.5; 81937.7; 65749; 188317.5; 42034.7; 14939.6;	0.07538026; 0.184868; 0.06648452; 0.348416; 0.1298075; 0.08864519;	14.0351	4.72046
144.561	95846	1	769.468	770.475	767.4549; 768.4617; 769.4671; 770.475; 771.4789; 772.4807;	32188.2; 63618.6; 48950.4; 217815.8; 68159.8; 16582.7;	0.07538026; 0.184868; 0.06648452; 0.348416; 0.1298075; 0.08864519;	13.8168	5.43456
144.589	95864	2	1286.78	644.396	642.8909; 643.3898; 643.892; 644.3956; 644.898; 645.3976;	20534.2; 30370; 20524.8; 92942.5; 56007.1; 20612.1;	0.06949091; 0.1555758; 0.0919713; 0.2801569; 0.1740763; 0.1076984;	11.2884	6.00172
144.681	95924	2	1801.08	901.549	899.528; 900.0308; 900.5385; 901.043; 901.5488; 902.0508; 902.5527; 903.0535;	37175.7; 26144.9; 60780; 24663.8; 168227.2; 128413.2; 78708.4; 23501.6;	0.03632239; 0.06189492; 0.1322537; 0.1041965; 0.2342718; 0.1930467; 0.1284011; 0.06570689;	13.8086	5.21121
144.704	95938	3	2113.28	705.433	703.7531; 704.0854; 704.425; 704.7598; 705.0963; 705.4325; 705.7659; 706.1027;	31675; 41295.7; 60496.9; 43828.8; 81990; 100697.2; 43565.6; 16554.2;	0.03113386; 0.05726921; 0.1207162; 0.1071985; 0.2143513; 0.1970618; 0.1390636; 0.07678478;	13.9309	4.18176
144.732	95956	3	2112.27	705.098	703.7517; 704.0864; 704.4266; 704.7618; 705.0982; 705.4337; 705.7676; 706.1023;	10696.2; 41877.6; 35900.7; 39962.6; 91727.9; 77495.4; 52326; 16332.2;	0.03113386; 0.05726921; 0.1207162; 0.1071985; 0.2143513; 0.1970618; 0.1390636; 0.07678478;	10.7233	6.00207
144.732	95956	3	2096.25	699.759	698.4116; 698.7524; 699.0853; 699.4255; 699.7586; 700.0924;	30821.2; 53967.5; 27061; 65579.7; 68499.1; 48196.2;	0.05727313; 0.1207257; 0.1071965; 0.2143674; 0.1970592; 0.1390549;	9.57538	5.12846
144.732	95956	3	1906.16	636.394	635.0458; 635.3812; 635.7203; 636.0566; 636.3941; 636.7281; 637.0624; 637.3959;	26881; 38281.9; 29799.1; 55611.6; 94083.4; 83375.6; 63993.4; 10276.8;	0.03466773; 0.06052259; 0.1286668; 0.1053869; 0.2278601; 0.1947245; 0.1317318; 0.06902651;	13.6529	4.78203
144.732	95956	1	743.781	744.788	740.764; 741.7666; 742.7722; 743.7795; 744.7885; 745.7908;	52165.7; 42841.3; 216444.4; 46543.4; 506049.5; 64486;	0.06418101; 0.07550842; 0.1861176; 0.06511799; 0.3516525; 0.1272737;	13.9708	5.80602
144.732	95956	1	675.075	676.083	672.059; 673.0602; 674.0656; 675.0747; 676.0826; 677.0859;	73478.3; 35941.9; 362340.2; 89977.6; 742141.6; 72059.2;	0.06739043; 0.07612815; 0.1918545; 0.05890035; 0.3664396; 0.1157959;	13.5059	6.0927
144.766	95979	3	2113.28	705.433	703.7513; 704.0858; 704.4267; 704.7606; 705.0976; 705.433; 705.767; 706.1015;	29483.1; 16616.6; 53255.5; 83034.7; 124780; 157486.7; 89817.9; 45416.2;	0.03113386; 0.05726921; 0.1207162; 0.1071985; 0.2143513; 0.1970618; 0.1390636; 0.07678478;	11.453	6.2682
144.766	95979	3	2096.25	699.757	698.4164; 698.7501; 699.0847; 699.4246; 699.757; 700.0912;	18368.5; 48844.1; 49675; 102374.7; 150938.6; 93372.1;	0.05727313; 0.1207257; 0.1071965; 0.2143674; 0.1970592; 0.1390549;	14.1277	4.55471
144.766	95979	2	1128.67	565.341	563.8333; 564.3366; 564.8378; 565.3412; 565.8409; 566.3411; 566.8438;	12501; 36643.2; 11897.9; 61150.4; 18114; 32591.2; 11210.2;	0.07152889; 0.16371; 0.08590338; 0.2979913; 0.1639573; 0.101419; 0.04073036;	14.3483	4.5521
144.782	95988	1	637.387	638.394	635.3904; 636.3921; 637.3926; 638.3945; 639.3981; 640.3999;	22973.9; 228991; 27877.9; 476793.5; 132926; 23719.8;	0.07636962; 0.1934436; 0.05730804; 0.3703713; 0.1129656; 0.08515906;	12.2887	6.43
144.807	96004	3	2136.23	713.086	712.0769; 712.4115; 712.7514; 713.0855; 713.4187; 713.754;	21637.9; 31097.9; 49124.1; 60214.2; 58309.4; 33910;	0.05697387; 0.1199994; 0.107351; 0.2131409; 0.1972568; 0.1397189;	10.6017	4.74793
144.807	96004	1	637.389	638.396	635.3914; 636.3928; 637.3952; 638.3962; 639.3994; 640.402;	18207.5; 222640.6; 32586.4; 455099.6; 123226.1; 17221.5;	0.07636962; 0.1934436; 0.05730804; 0.3703713; 0.1129656; 0.08515906;	12.7322	6.22283
144.825	96014	1	743.778	744.785	740.7603; 741.7625; 742.7687; 743.7779; 744.7855; 745.7892;	35640.3; 79242.6; 276640.2; 46236.8; 429589; 51988.8;	0.06418101; 0.07550842; 0.1861176; 0.06511799; 0.3516525; 0.1272737;	13.8753	5.76885
144.825	96014	1	725.441	726.448	723.433; 724.435; 725.4388; 726.4479; 727.4511; 728.4541;	16411.5; 205445.6; 36380.6; 347065.4; 107058.3; 30045.8;	0.07562836; 0.1873632; 0.06373998; 0.3548982; 0.1247079; 0.08779113;	11.839	6.44098
144.854	96033	2	1889.14	945.575	943.5549; 944.0545; 944.5653; 945.0645; 945.5754; 946.076; 946.579; 947.0786; 947.5801;	13188.2; 25803.9; 28761.5; 16531.6; 90737.3; 73364.6; 47207.5; 16236.1; 12428.2;	0.035028; 0.060814; 0.1294422; 0.1051123; 0.2292625; 0.1943303; 0.1310164; 0.06831802; 0.0278457;	12.9038	5.50582
144.854	96033	2	1286.78	644.396	642.8918; 643.3922; 643.8929; 644.3964; 644.8987; 645.4022;	11987.5; 30946.7; 23907.6; 48038.6; 47356.6; 10562.2;	0.06949091; 0.1555758; 0.0919713; 0.2801569; 0.1740763; 0.1076984;	13.9995	4.5072
144.854	96033	1	637.389	638.396	635.392; 636.3932; 637.3981; 638.3965; 639.3997; 640.4025;	10704.9; 273399.8; 48569.6; 418347.8; 122600; 20842.8;	0.07636962; 0.1934436; 0.05730804; 0.3703713; 0.1129656; 0.08515906;	13.5242	5.76373
144.871	96043	1	637.389	638.396	635.3915; 636.3925; 637.3942; 638.3962; 639.3996; 640.4027;	15988.9; 271280.1; 50514.2; 379870.7; 132985.1; 30545.1;	0.07636962; 0.1934436; 0.05730804; 0.3703713; 0.1129656; 0.08515906;	13.2704	5.78455
144.901	96062	1	1047.62	1048.63	1045.5984; 1046.6063; 1047.6194; 1048.6305; 1049.6321; 1050.6292;	18041.8; 18592.6; 26541.7; 80017.2; 37571.7; 22187.9;	0.07256952; 0.1685109; 0.0819023; 0.3089759; 0.1570998; 0.09808335;	13.7843	5.12844
144.901	96062	1	841.501	842.508	838.4835; 839.4847; 840.4909; 841.5004; 842.508; 843.5125; 844.5125; 845.517;	23710; 21661.4; 64850.7; 44537.6; 169520.6; 52039.5; 85802; 27876.1;	0.06111151; 0.07476471; 0.1805781; 0.07081032; 0.3377466; 0.1376065; 0.09077124; 0.03006104;	14.7572	5.3892
144.901	96062	1	827.16	828.167	824.1431; 825.1425; 826.1497; 827.1608; 828.167; 829.1694;	20728.8; 16300.6; 101394.4; 31519.6; 151112; 41141.2;	0.06177372; 0.07491127; 0.1817694; 0.06955954; 0.34077; 0.1353165;	10.0811	7.7855
144.916	96071	1	841.502	842.509	838.4846; 839.4898; 840.4929; 841.5023; 842.5092; 843.5121; 844.5145; 845.517;	20750; 25283.2; 52465.3; 40209.4; 165222.5; 73599.2; 73716.3; 14175.5;	0.06111151; 0.07476471; 0.1805781; 0.07081032; 0.3377466; 0.1376065; 0.09077124; 0.03006104;	13.378	5.9736
144.938	96084	1	758.454	759.462	755.4358; 756.4398; 757.4445; 758.4507; 759.4615; 760.4632;	52747.7; 37622.2; 168054; 25084.6; 499860.5; 108108.5;	0.06417172; 0.07550672; 0.186101; 0.06513614; 0.3516095; 0.1273074;	14.0255	5.80432
144.956	96095	1	827.159	828.167	824.1432; 825.1422; 826.1495; 827.1573; 828.1667; 829.1704;	56211.8; 25482.7; 111175.9; 49393.8; 253330.8; 40378;	0.06177372; 0.07491127; 0.1817694; 0.06955954; 0.34077; 0.1353165;	12.7313	5.88042
144.981	96111	2	1801.08	901.549	899.5287; 900.0286; 900.5365; 901.039; 901.5494; 902.0495; 902.5519; 903.0526;	12970.7; 26637.6; 57449.2; 21400.7; 57753.7; 49227; 27758.3; 13220.4;	0.03632239; 0.06189492; 0.1322537; 0.1041965; 0.2342718; 0.1930467; 0.1284011; 0.06570689;	14.7307	4.13133
144.981	96111	2	1254.24	628.128	626.6227; 627.1243; 627.624; 628.1282; 628.6305; 629.1311;	22776.5; 25310.6; 18174.1; 72014.6; 32656.1; 10171.9;	0.07004457; 0.1578447; 0.09024628; 0.2851699; 0.1711771; 0.1059935;	13.4808	4.62587
144.981	96111	2	1019.61	510.812	509.3071; 509.8061; 510.3069; 510.812; 511.3141; 511.8157;	9285.5; 19681.7; 12474.7; 67298.6; 32252.6; 9424.9;	0.07276867; 0.1696049; 0.08090056; 0.3115815; 0.1553355; 0.09742867;	13.4404	5.4923
144.981	96111	1	841.503	842.511	838.4876; 839.4871; 840.4945; 841.5045; 842.5106; 843.5165; 844.517;	20661.3; 35939.8; 67994.2; 38343; 181058; 40756.8; 51185.8;	0.06111151; 0.07476471; 0.1805781; 0.07081032; 0.3377466; 0.1376065; 0.09077124;	10.5336	7.43984
144.981	96111	1	827.162	828.169	824.1478; 825.1481; 826.1527; 827.1597; 828.1694; 829.1685;	20567.1; 8180.7; 69695.7; 30243.3; 171461.6; 29532.1;	0.06177372; 0.07491127; 0.1817694; 0.06955954; 0.34077; 0.1353165;	13.9494	5.78036
145.007	96127	1	841.502	842.509	838.483; 839.4877; 840.4907; 841.5002; 842.5092; 843.5124; 844.512; 845.5157;	23960.1; 47585.9; 81550.1; 54637.7; 331141.4; 93029.7; 55573.6; 24094.1;	0.06111151; 0.07476471; 0.1805781; 0.07081032; 0.3377466; 0.1376065; 0.09077124; 0.03006104;	14.9846	5.45186
145.007	96127	1	606.369	607.376	604.3535; 605.3588; 606.3676; 607.3759; 608.3846; 609.3876;	55583.5; 176872; 52171.7; 323159.2; 92575.1; 21224.6;	0.07655214; 0.1965395; 0.05364791; 0.3787253; 0.1059998; 0.08454897;	7.81394	9.30707
145.029	96141	3	1850.01	617.677	616.6747; 617.0071; 617.3436; 617.6766; 618.0126; 618.3453;	6348; 10174.9; 6547.2; 18775.8; 11744.8; 9687.5;	0.06110457; 0.1302231; 0.1048256; 0.2306842; 0.1939154; 0.1302976;	7.95455	6.74759
145.029	96141	2	1286.78	644.398	642.8931; 643.3928; 643.8941; 644.3975; 644.8994; 645.3951;	14525.6; 29527; 15313.9; 46404.2; 27117.4; 7122.7;	0.06949091; 0.1555758; 0.0919713; 0.2801569; 0.1740763; 0.1076984;	10.3847	5.55189
145.029	96141	1	841.506	842.514	838.4843; 839.4885; 840.4954; 841.5053; 842.5135; 843.5177; 844.5178; 845.5193;	10699.3; 15924.3; 65897; 41643.6; 217164; 71630.7; 39869.3; 11970.5;	0.06111151; 0.07476471; 0.1805781; 0.07081032; 0.3377466; 0.1376065; 0.09077124; 0.03006104;	13.7343	6.12085
145.059	96160	1	758.455	759.462	755.4385; 756.4404; 757.4454; 758.4551; 759.4625; 760.4666;	52390.2; 20195.6; 249170.6; 50146.5; 434985.4; 68749;	0.06417172; 0.07550672; 0.186101; 0.06513614; 0.3516095; 0.1273074;	13.2339	6.10207
145.081	96174	3	2139.27	714.096	712.7519; 713.0805; 713.4219; 713.7609; 714.0959; 714.43; 714.765; 715.0983;	21845.9; 22015.2; 22803.6; 18314.9; 68851; 54802.4; 49465.7; 21672.8;	0.03051225; 0.05668615; 0.1193061; 0.1074902; 0.2119772; 0.1974315; 0.1403518; 0.07817306;	13.116	4.99476
145.109	96192	3	2363.42	788.813	787.1315; 787.4668; 787.8065; 788.1417; 788.4788; 788.8127; 789.1472; 789.4828; 789.8174; 790.1489;	21629.6; 24100.3; 52763.7; 66174.6; 208317.5; 213080.4; 147824.5; 85054.7; 35285.2; 16477.4;	0.02715922; 0.05314951; 0.1113126; 0.1081243; 0.1993148; 0.1979095; 0.1474015; 0.08648064; 0.0407404; 0.01582576;	12.4322	6.03421
145.135	96208	1	758.454	759.461	755.4381; 756.439; 757.4434; 758.4543; 759.4611; 760.4641;	35261.8; 64059.2; 289040.2; 53285.7; 516221.9; 85907;	0.06417172; 0.07550672; 0.186101; 0.06513614; 0.3516095; 0.1273074;	11.9949	6.80933
145.16	96224	2	1080.66	541.338	539.8327; 540.3297; 540.8334; 541.3381; 541.8403; 542.3412; 542.8427;	36719.5; 65274.7; 36989.3; 94484.8; 44104.3; 12369.5; 10789.5;	0.07216366; 0.1663813; 0.08381038; 0.3039522; 0.1604383; 0.09941125; 0.0389006;	12.6914	4.44165
145.16	96224	2	1019.61	510.812	509.3059; 509.8062; 510.308; 510.8116; 511.3139; 511.8136;	17690.5; 41695.5; 29469.7; 64562.2; 33287.3; 10658.8;	0.07276867; 0.1696049; 0.08090056; 0.3115815; 0.1553355; 0.09742867;	10.7442	5.79358
145.18	96236	1	841.506	842.513	838.4854; 839.4859; 840.4933; 841.503; 842.5129; 843.5155; 844.5135; 845.515;	27527.4; 45415.1; 169179.7; 104660.8; 426345.6; 165075.8; 79960.2; 22308.6;	0.06111151; 0.07476471; 0.1805781; 0.07081032; 0.3377466; 0.1376065; 0.09077124; 0.03006104;	9.95937	8.28003
145.206	96253	2	1080.66	541.34	539.8332; 540.3325; 540.8345; 541.3395; 541.8416; 542.3426;	11641.2; 46672.6; 25762.5; 77004.8; 39552.4; 7206.1;	0.07216366; 0.1663813; 0.08381038; 0.3039522; 0.1604383; 0.09941125;	11.2323	5.90038
145.232	96269	4	2364.42	592.111	590.8516; 591.106; 591.3587; 591.6098; 591.8574; 592.1115; 592.3646;	14599.7; 36157.4; 20227.1; 43910.2; 56092.6; 56927; 18477.1;	0.05314951; 0.1113126; 0.1081243; 0.1993148; 0.1979095; 0.1474015; 0.08648064;	13.0401	4.2748
145.232	96269	1	758.455	759.462	755.4373; 756.44; 757.4452; 758.4556; 759.462; 760.4626;	49122.4; 59991.7; 200274.2; 21075.9; 299035.1; 44776.1;	0.06417172; 0.07550672; 0.186101; 0.06513614; 0.3516095; 0.1273074;	12.9858	5.86496
145.256	96284	1	772.795	773.802	769.7779; 770.7809; 771.7855; 772.7925; 773.8024; 774.8054;	52133.5; 66961.2; 245273.7; 25061; 645128.2; 168302.4;	0.06348128; 0.07538026; 0.184868; 0.06648452; 0.348416; 0.1298075;	12.4064	6.60864
145.256	96284	1	758.455	759.462	755.4364; 756.4402; 757.4437; 758.4528; 759.4619; 760.462;	40665.2; 25454.6; 155888.1; 15481.4; 268802.2; 43333.8;	0.06417172; 0.07550672; 0.186101; 0.06513614; 0.3516095; 0.1273074;	12.7339	6.16542
145.29	96307	1	841.838	842.846	838.8236; 839.8237; 840.828; 841.837; 842.8457; 843.8461;	11280.3; 15401.5; 89293.5; 25071.8; 131040.6; 23871.6;	0.06111151; 0.07476471; 0.1805781; 0.07081032; 0.3377466; 0.1376065;	13.9438	5.75606
145.327	96329	4	2507.46	627.873	627.1228; 627.3704; 627.623; 627.8732; 628.1254; 628.3769; 628.626;	27055.5; 38547; 32919.1; 123982; 106272.4; 58432.4; 29659.2;	0.05101546; 0.1067067; 0.1079902; 0.1923643; 0.1974399; 0.1512295; 0.09144294;	14.1283	4.06078
145.347	96341	2	1889.14	945.578	944.0583; 944.5654; 945.0711; 945.5784; 946.0792; 946.5829; 947.0812;	10001.4; 19927.9; 14201.6; 63642.2; 52382.8; 34784; 8452.1;	0.060814; 0.1294422; 0.1051123; 0.2292625; 0.1943303; 0.1310164; 0.06831802;	13.062	5.10329
145.347	96341	2	1198.73	600.372	598.8666; 599.3664; 599.8674; 600.3716; 600.8728; 601.376;	13288.4; 20073; 5673.3; 38104.8; 16095.6; 5411.3;	0.07064702; 0.1600745; 0.0886949; 0.2899361; 0.1686412; 0.1041692;	13.3707	4.40496
145.379	96362	1	856.512	857.519	853.4965; 854.498; 855.5012; 856.5102; 857.5192; 858.5255; 859.5304;	30895.3; 26752.9; 91631.9; 53100.4; 188751; 67529.1; 14912.7;	0.06024247; 0.07456003; 0.1790107; 0.07243112; 0.3337988; 0.1405586; 0.09147331;	10.3014	7.47914
145.397	96372	2	1872.11	937.061	935.5589; 936.0535; 936.5538; 937.0608; 937.5609; 938.0652; 938.5683; 939.069;	12807.7; 27800.2; 23848.2; 61054; 49509.2; 51891; 19437.1; 15764.6;	0.06081786; 0.1294525; 0.1051086; 0.2292812; 0.1943251; 0.1310069; 0.06830861; 0.02783963;	11.483	5.51701
145.397	96372	2	1387.32	694.669	693.1567; 693.658; 694.1663; 694.6694; 695.1706; 695.6723;	15176; 22349.4; 15957.7; 47496.9; 39656.2; 16359.7;	0.06827987; 0.1512272; 0.09488027; 0.2709762; 0.178808; 0.1112891;	8.23446	7.56111
145.397	96372	2	1340.78	671.396	669.8914; 670.3899; 670.8921; 671.3962; 671.8965; 672.3955;	14408; 13900; 25344.6; 48552; 28679.1; 12347;	0.06886477; 0.1534252; 0.09333988; 0.2756931; 0.1762681; 0.1095373;	14.6371	4.35474
145.397	96372	1	773.131	774.138	770.1147; 771.1156; 772.1215; 773.1304; 774.1379; 775.1406;	47417.2; 30367.4; 165220; 33436.3; 295326.8; 35239.4;	0.06348128; 0.07538026; 0.184868; 0.06648452; 0.348416; 0.1298075;	13.4625	5.78552
145.397	96372	1	609.359	610.367	607.3532; 608.3558; 609.3616; 610.3666; 611.3689; 612.368;	19765.2; 38671.6; 12754.4; 103702.5; 29885.5; 8785.7;	0.07648037; 0.1952197; 0.05521971; 0.3751495; 0.1089998; 0.08478492;	9.29022	7.93804
145.45	96406	2	1386.82	694.417	692.4091; 692.9064; 693.4095; 693.9119; 694.4174; 694.9207; 695.4222;	15707.9; 20496.7; 78044.3; 14320.8; 147879.1; 65549.1; 34700;	0.04553948; 0.06827987; 0.1512272; 0.09488027; 0.2709762; 0.178808; 0.1112891;	14.535	5.16542
145.518	96448	3	1649.97	550.996	549.9882; 550.3241; 550.6617; 550.9964; 551.3297; 551.6652;	19643; 25697.3; 28400.9; 37863.3; 34677.2; 21569;	0.06429832; 0.1388879; 0.1015073; 0.2465679; 0.1890978; 0.1222789;	11.9167	4.27825
145.518	96448	2	1266.74	634.376	633.3708; 633.873; 634.3765; 634.8777; 635.3789; 635.8831;	89720; 17013.8; 194435.3; 129051.9; 86244.8; 33783.4;	0.1565437; 0.09124345; 0.2822866; 0.1728566; 0.1069636; 0.04579405;	10.9956	5.47372
145.518	96448	1	787.473	788.481	784.4567; 785.4577; 786.4641; 787.4711; 788.4805; 789.4821;	30895.5; 27738.2; 106247.2; 12384.7; 313580; 116502.6;	0.0632457; 0.07533441; 0.1844465; 0.06694017; 0.3473308; 0.1306489;	12.9348	6.31324
145.534	96457	3	2579.51	860.844	859.1711; 859.5063; 859.8375; 860.1749; 860.5109; 860.8444; 861.1803; 861.514; 861.847;	26119.7; 26155.8; 14778.8; 37423.6; 77135.7; 94568.3; 64826.7; 47841.8; 14259.9;	0.02444278; 0.04996044; 0.1044761; 0.1077988; 0.1890775; 0.197031; 0.1530064; 0.09388194; 0.04660208;	13.944	4.84143
145.534	96457	2	1386.82	694.417	692.4092; 692.9042; 693.4091; 693.9108; 694.4169; 694.921; 695.4238;	20374.6; 36338.5; 79287.7; 31464.6; 125312.3; 82052.6; 40307.1;	0.04553948; 0.06827987; 0.1512272; 0.09488027; 0.2709762; 0.178808; 0.1112891;	6.19604	11.3161
145.579	96485	3	1494.93	499.317	498.3114; 498.6447; 498.9816; 499.3167; 499.6498; 499.9854;	9939.9; 14028.5; 13093.7; 25556.7; 11817; 9394.6;	0.06663462; 0.1459336; 0.09792773; 0.2603084; 0.183597; 0.115945;	12.3291	4.28487
145.579	96485	2	1386.82	694.416	692.4074; 692.9053; 693.4062; 693.9092; 694.416; 694.9201; 695.42;	14945; 73603.4; 71954.6; 21342.9; 183802.9; 87179.9; 56704.5;	0.04553948; 0.06827987; 0.1512272; 0.09488027; 0.2709762; 0.178808; 0.1112891;	14.9408	4.73232
145.603	96500	2	1386.82	694.415	692.4048; 692.9036; 693.4089; 693.9111; 694.4152; 694.9197; 695.4213;	15860.5; 60966.7; 89543.1; 17281.3; 192242.8; 117633.1; 55269.7;	0.04553948; 0.06827987; 0.1512272; 0.09488027; 0.2709762; 0.178808; 0.1112891;	12.3588	5.89625
145.603	96500	1	787.806	788.813	784.7909; 785.7918; 786.7966; 787.8076; 788.813; 789.8157;	45348.4; 32203.2; 171335.3; 38985.7; 324812.4; 65406.7;	0.0632457; 0.07533441; 0.1844465; 0.06694017; 0.3473308; 0.1306489;	10.2264	7.70849
145.633	96520	4	2803.65	701.92	700.6652; 700.9156; 701.1646; 701.4168; 701.6678; 701.9203; 702.1713; 702.4244; 702.6727; 702.9254;	31878.8; 36461.7; 27987.1; 46490.7; 84390.2; 103408.2; 56495.4; 35484; 15317.3; 25042.6;	0.02187752; 0.04667253; 0.09768154; 0.1067226; 0.1793452; 0.1951003; 0.1580604; 0.1014161; 0.0529633; 0.0230685;	14.755	4.07901
145.633	96520	4	2630.58	658.653	657.6405; 657.8973; 658.1492; 658.4; 658.6529; 658.9009; 659.1547;	12077.9; 43834.5; 27696.6; 96083.2; 136005.8; 87475.4; 70925.2;	0.04929511; 0.1030974; 0.1076009; 0.187095; 0.1966646; 0.1540545; 0.09541058;	14.0417	4.4732
145.633	96520	2	1933.16	967.588	966.0695; 966.5713; 967.0776; 967.5878; 968.0872; 968.5887; 969.0911;	21209.6; 29637.4; 31284.2; 119092.1; 86617.8; 70745.1; 22280;	0.06002052; 0.1274597; 0.1056408; 0.2258328; 0.1950356; 0.132862; 0.07021759;	13.3455	4.97248
145.633	96520	2	1401.32	701.668	700.1638; 700.6652; 701.1646; 701.6678; 702.1713; 702.6727;	16476.1; 31878.8; 27987.1; 84390.2; 56495.4; 15317.3;	0.0678963; 0.150092; 0.09545334; 0.2687757; 0.1796666; 0.1123559;	11.4006	5.77077
145.633	96520	2	1194.71	598.36	596.8546; 597.3563; 597.8569; 598.3599; 598.863; 599.365;	14410; 40245.9; 17113.7; 67901.6; 60695.6; 47577.9;	0.07064702; 0.1600745; 0.0886949; 0.2899361; 0.1686412; 0.1041692;	14.485	4.72649
145.664	96540	2	1298.27	650.14	648.6342; 649.1358; 649.6354; 650.1398; 650.6397; 651.1445;	15254.9; 32599.6; 22725.1; 119753.6; 53748.5; 45876.2;	0.06948765; 0.1555629; 0.09198084; 0.2801287; 0.1740922; 0.1077083;	13.9833	5.16096
145.664	96540	1	787.471	788.478	784.4548; 785.4565; 786.4625; 787.467; 788.4782; 789.482;	22261; 42964.1; 240526; 49781.1; 427497.9; 136272.3;	0.0632457; 0.07533441; 0.1844465; 0.06694017; 0.3473308; 0.1306489;	9.27484	8.92869
145.685	96553	3	2285.34	762.787	761.452; 761.7801; 762.1164; 762.4512; 762.7866; 763.1219; 763.4578; 763.7901;	16483.9; 40497.3; 28406; 107490.5; 139765.2; 83907.7; 50288.9; 29887.9;	0.05451747; 0.1143583; 0.1079854; 0.2040663; 0.1978822; 0.1447596; 0.08327706; 0.03832711;	14.4035	4.57699
145.685	96553	3	1872.1	625.042	623.7021; 624.0351; 624.3679; 624.7043; 625.0416; 625.3752; 625.711; 626.0452; 626.3782; 626.7139; 627.0478;	32961.7; 9057.3; 48699.4; 50605.8; 186663.3; 142055.7; 72874.5; 47487.6; 24192.7; 18736.6; 10253.8;	0.03503279; 0.06081786; 0.1294525; 0.1051086; 0.2292812; 0.1943251; 0.1310069; 0.06830861; 0.02783963; 0.00919878; 0.002553098;	14.9694	5.09462
145.685	96553	2	1727.04	864.529	862.5095; 863.0099; 863.52; 864.0215; 864.5288; 865.0292; 865.5317; 866.0319;	41123.3; 30545.9; 33351.7; 40589.1; 95032; 60112.2; 45257.9; 20797.6;	0.03804798; 0.06324191; 0.1359238; 0.1027713; 0.2410178; 0.1909708; 0.1250088; 0.06241577;	14.0818	4.38665
145.72	96576	4	2802.64	701.668	700.665; 700.9146; 701.1649; 701.4177; 701.6683; 701.9208; 702.169; 702.4233; 702.6723;	18144.6; 42664.2; 18462.9; 62288.7; 86800; 75401.6; 40098.1; 34729.6; 16129;	0.04667253; 0.09768154; 0.1067226; 0.1793452; 0.1951003; 0.1580604; 0.1014161; 0.0529633; 0.0230685;	12.9819	4.44445
145.72	96576	3	2657.59	886.87	885.5247; 885.8606; 886.1956; 886.5331; 886.8696; 887.2012; 887.5374;	27065.9; 25816.7; 19006.5; 79093.7; 86405.5; 73918.3; 36909.1;	0.04863624; 0.1017045; 0.1074734; 0.1850438; 0.1964012; 0.1551514; 0.09693193;	12.7354	4.70821
145.72	96576	3	1994.21	665.743	664.3968; 664.7311; 665.0703; 665.4062; 665.7429; 666.0768; 666.4097; 666.7451;	55909.1; 21950.7; 82390.3; 105942.3; 258934.7; 226707; 153251.5; 41084.6;	0.03310403; 0.05914883; 0.1252096; 0.1063399; 0.2218484; 0.196013; 0.1349389; 0.07232222;	11.8437	6.18329
145.72	96576	3	1855.07	619.365	618.3593; 618.694; 619.0281; 619.3651; 619.6994; 620.0345; 620.3715;	14706.7; 28500; 21530.7; 107675.8; 72537.3; 67228.9; 23154.8;	0.06110457; 0.1302231; 0.1048256; 0.2306842; 0.1939154; 0.1302976; 0.06760964;	14.9485	4.58748
145.72	96576	2	1266.74	634.375	633.3678; 633.8691; 634.3749; 634.8761; 635.377; 635.8826;	98369.5; 14917; 221963.1; 137258.5; 67959.9; 62207.9;	0.1565437; 0.09124345; 0.2822866; 0.1728566; 0.1069636; 0.04579405;	12.7744	4.73466
145.72	96576	1	787.804	788.812	784.7884; 785.7897; 786.7952; 787.801; 788.8117; 789.8158;	39856.6; 66185.9; 182380.7; 43625.4; 274091.7; 41493.7;	0.0632457; 0.07533441; 0.1844465; 0.06694017; 0.3473308; 0.1306489;	12.3079	6.17666
145.755	96599	3	2451.48	818.166	816.8198; 817.1585; 817.4931; 817.8315; 818.1658; 818.5009; 818.8353; 819.1719;	17151.8; 17724.8; 31076.1; 83219.6; 86329; 62513.6; 30677.9; 17869.8;	0.05197675; 0.108811; 0.1079885; 0.1955873; 0.1975562; 0.1494611; 0.08920155; 0.04289501;	11.9833	5.24568
145.755	96599	3	2221.2	741.406	740.404; 740.7348; 741.0721; 741.4061; 741.7397; 742.0754; 742.408;	10136.5; 13813.3; 17659.7; 32630.1; 26910.5; 13309.9; 12785.7;	0.05549116; 0.1166207; 0.1076874; 0.2077437; 0.1975575; 0.1427376; 0.08097702;	9.73781	5.40323
145.755	96599	3	2052.22	685.082	684.0767; 684.4133; 684.7471; 685.0819; 685.4163; 685.7519;	11063.4; 8674.1; 17632.6; 26982.4; 23659.4; 11884.5;	0.05806535; 0.1225841; 0.1069034; 0.2174178; 0.196726; 0.1373595;	12.9256	4.18471
145.755	96599	2	1934.17	968.091	965.5797; 966.0758; 966.5818; 967.0818; 967.5911; 968.0914; 968.5931; 969.0937;	9599.8; 13424; 22516.5; 12996.5; 35948.8; 45815.2; 19478.7; 8971.6;	0.03413396; 0.06002052; 0.1274597; 0.1056408; 0.2258328; 0.1950356; 0.132862; 0.07021759;	12.4973	5.29187
145.787	96620	3	2536.49	846.504	845.1618; 845.4976; 845.8357; 846.1685; 846.5036; 846.8362; 847.1724; 847.501;	14107.4; 16936.4; 36425.5; 73350.5; 86423.2; 52901.3; 25625.6; 32370;	0.05062947; 0.1059155; 0.1078611; 0.1912405; 0.1972034; 0.1518309; 0.09232902; 0.04537147;	13.4825	4.54762
145.787	96620	3	1855.07	619.365	618.3625; 618.6942; 619.0285; 619.3647; 619.7014; 620.0349; 620.3698; 620.7047;	8893; 18472.8; 21107.8; 59037.5; 56970.2; 41540.7; 28604.2; 16546;	0.06110457; 0.1302231; 0.1048256; 0.2306842; 0.1939154; 0.1302976; 0.06760964; 0.02739116;	14.311	4.78889
145.787	96620	2	1298.26	650.139	648.6351; 649.1373; 649.6377; 650.1395; 650.6417; 651.1459;	26365.9; 31212.2; 17334.5; 99766.3; 61621.8; 31820;	0.06948765; 0.1555629; 0.09198084; 0.2801287; 0.1740922; 0.1077083;	11.3899	5.90333
145.787	96620	2	1092.65	547.333	545.827; 546.3246; 546.8294; 547.3334; 547.8305; 548.3337;	17194.7; 43031.4; 26854; 68340.8; 29765; 13128.7;	0.07216085; 0.1663672; 0.08382277; 0.3039191; 0.1604598; 0.09942041;	9.23197	6.64597
145.787	96620	1	787.806	788.814	784.7893; 785.7902; 786.7965; 787.8041; 788.8137; 789.8156;	18392.8; 37420.2; 139892.1; 30008; 208198.3; 48194.2;	0.0632457; 0.07533441; 0.1844465; 0.06694017; 0.3473308; 0.1306489;	10.6191	7.49291
145.787	96620	1	769.469	770.476	766.4456; 767.454; 768.4628; 769.4656; 770.4761; 771.4796;	13131.1; 13939.7; 115835.7; 36981.9; 135360.5; 51219.5;	0.06348128; 0.07538026; 0.184868; 0.06648452; 0.348416; 0.1298075;	14.1628	5.71876
145.787	96620	1	650.061	651.068	647.0442; 648.0463; 649.0519; 650.0589; 651.0685; 652.0714;	60210.2; 35659.3; 142898.4; 13067.5; 491008.2; 85810.2;	0.06813761; 0.07621967; 0.1931757; 0.05736654; 0.3699705; 0.1128928;	14.9601	5.4256
145.823	96644	2	1078.15	540.082	538.5693; 539.0717; 539.5784; 540.082; 540.5837; 541.0845;	21947.5; 22180.6; 8531.2; 45993.9; 30023.8; 21291.4;	0.07236593; 0.167427; 0.08288037; 0.306411; 0.1588147; 0.09875054;	12.504	4.81505
145.88	96680	2	1266.74	634.376	633.3709; 633.8702; 634.3765; 634.879; 635.3787; 635.8846;	54508.7; 6770; 147291.6; 72715.2; 52106.6; 38500.4;	0.1565437; 0.09124345; 0.2822866; 0.1728566; 0.1069636; 0.04579405;	14.695	4.26804
145.88	96680	1	885.53	886.537	882.5131; 883.5139; 884.5191; 885.5272; 886.537; 887.5413; 888.5418; 889.5478;	22315.1; 26471; 38402.4; 20668.1; 96801; 52580.9; 31938.7; 27092.7;	0.05948174; 0.0742543; 0.1775942; 0.07363629; 0.3305405; 0.1426025; 0.09250609; 0.03186793;	11.5872	6.33885
145.88	96680	1	776.456	777.464	774.4577; 775.4606; 776.4563; 777.4636; 778.4661; 779.4687;	17849.8; 34663.7; 19173.1; 106950.3; 19414.8; 22187.2;	0.07533441; 0.1844465; 0.06694017; 0.3473308; 0.1306489; 0.08880376;	12.4819	5.88188
145.88	96680	1	769.47	770.477	766.452; 767.4532; 768.4634; 769.4675; 770.4771; 771.4802;	21304.4; 13118.6; 98511.8; 27103.4; 112485.2; 36143.8;	0.06348128; 0.07538026; 0.184868; 0.06648452; 0.348416; 0.1298075;	14.1981	5.43878
145.932	96713	3	2228.33	743.784	742.1012; 742.4409; 742.7766; 743.1096; 743.4506; 743.7836; 744.1176; 744.4526; 744.7868;	26406.1; 13366.6; 39393.6; 22357.4; 99972.9; 120129.1; 76157.1; 46373.8; 28277.1;	0.02909825; 0.05520402; 0.1159483; 0.1077857; 0.2066431; 0.1976696; 0.1433406; 0.08165639; 0.03715293;	14.5712	4.99527
145.932	96713	1	885.526	886.534	882.5132; 883.5137; 884.5172; 885.5285; 886.5337; 887.5445; 888.5401; 889.5461;	12793.5; 28593.5; 66596.5; 21283.5; 81545.5; 32171.8; 31017.7; 23854.9;	0.05948174; 0.0742543; 0.1775942; 0.07363629; 0.3305405; 0.1426025; 0.09250609; 0.03186793;	13.2324	5.62473
145.957	96729	2	1266.74	634.376	633.3699; 633.8728; 634.376; 634.8776; 635.3755; 635.8828;	52783.8; 17398.4; 123777.3; 59771.6; 30014; 27503.8;	0.1565437; 0.09124345; 0.2822866; 0.1728566; 0.1069636; 0.04579405;	11.0292	5.19662
145.984	96746	2	1216.72	609.367	607.8582; 608.3636; 608.863; 609.3669; 609.8691; 610.3674;	9485.1; 21256.7; 14840.9; 50923.9; 42323.1; 12013.7;	0.07041474; 0.1590642; 0.08950096; 0.287663; 0.1700108; 0.104898;	12.5547	5.52062
146.016	96767	4	2355.36	589.847	589.0943; 589.343; 589.5955; 589.8467; 590.0979; 590.3489; 590.5998; 590.8508;	9462.6; 26824.6; 8618.8; 67711.6; 63872.2; 36055.2; 25169.6; 10514;	0.0534395; 0.1119651; 0.1080811; 0.2003434; 0.1978822; 0.1468324; 0.08580015; 0.04023229;	14.7657	4.25664
146.016	96767	3	1711.02	571.346	570.3395; 570.6736; 571.0122; 571.3459; 571.681; 572.0139; 572.3484;	9982.5; 21254.2; 35949.4; 61334.6; 47547.6; 17670.2; 11408;	0.06324568; 0.1359347; 0.1027663; 0.2410386; 0.1909633; 0.1249989; 0.06240638;	13.4851	4.662
146.016	96767	2	1977.19	989.601	988.0839; 988.592; 989.0942; 989.601; 990.1044; 990.6039; 991.1055;	11740.4; 28772.5; 21009; 50923; 39528.3; 20503.5; 22730.3;	0.0594387; 0.1259511; 0.1061189; 0.2231531; 0.1957072; 0.1342537; 0.0716239;	8.57234	6.50921
146.016	96767	1	802.482	803.489	799.4684; 800.4692; 801.4711; 802.4822; 803.489; 804.4905;	26235; 21323.8; 84277.5; 35485.2; 174754; 23070.6;	0.06244386; 0.07505193; 0.1829726; 0.06828109; 0.3438418; 0.1329661;	12.5741	6.17879
146.043	96784	3	2477.47	826.832	825.4775; 825.8162; 826.1565; 826.4903; 826.8318; 827.1669; 827.5029; 827.8371; 828.1738;	8744.3; 10125.5; 14654.1; 22042.8; 51353.1; 31150.3; 38104.6; 25993.6; 10039;	0.0256534; 0.05140154; 0.1075475; 0.1079995; 0.1936452; 0.1975014; 0.1505272; 0.09054378; 0.04392943;	13.8096	4.95497
146.043	96784	3	1727.04	576.687	575.3427; 575.6794; 576.0162; 576.3492; 576.6874; 577.0228; 577.3568; 577.6926;	6846.1; 6621.4; 19569.1; 19904.5; 59729.5; 42360.8; 29150.2; 22022.4;	0.03804798; 0.06324191; 0.1359238; 0.1027713; 0.2410178; 0.1909708; 0.1250088; 0.06241577;	11.208	6.81269
146.11	96826	1	681.416	682.423	679.415; 680.4194; 681.4214; 682.4232; 683.4271; 684.4309;	14004.9; 148374.8; 20435.2; 212094; 77209.7; 9968.3;	0.07603204; 0.1905815; 0.06036284; 0.3630567; 0.118553; 0.08636852;	13.8315	5.44031
146.132	96839	3	2650.54	884.52	883.1827; 883.5137; 883.8506; 884.1849; 884.5201; 884.8546; 885.1889; 885.5292;	21229.1; 17802.6; 14564.4; 58168.5; 72488.7; 37965.6; 28266.8; 20134.9;	0.04900837; 0.1024895; 0.1075498; 0.1861969; 0.1965563; 0.1545358; 0.0960732; 0.04841487;	14.8713	4.03141
146.132	96839	2	1462.88	732.448	730.4285; 730.9329; 731.4412; 731.9455; 732.4484; 732.9499;	20071.3; 25043; 16126.9; 35879.7; 39132.3; 22775.6;	0.06702865; 0.1470439; 0.09742998; 0.2624006; 0.1828707; 0.114887;	12.7913	4.34882
146.132	96839	2	1080.66	541.338	539.8306; 540.3336; 540.8322; 541.338; 541.8407; 542.3407;	7593.1; 21832.3; 6111.2; 55318.9; 22538.6; 5567.2;	0.07216366; 0.1663813; 0.08381038; 0.3039522; 0.1604383; 0.09941125;	14.0197	5.0685
146.141	96843	3	2494.49	832.505	831.4966; 831.8325; 832.1671; 832.5045; 832.8394; 833.1739; 833.5101; 833.8436;	9870.5; 26505.1; 21193.7; 78183.2; 77522.2; 41366.1; 16589.9; 11691.5;	0.05130241; 0.1073314; 0.1079978; 0.1933155; 0.1974865; 0.150708; 0.09077471; 0.0441089;	14.3667	4.18697
146.141	96843	2	1255.76	628.886	627.3703; 627.8726; 628.3783; 628.886; 629.3902; 629.8916; 630.3942;	21054.2; 25310.5; 8987.2; 52356.3; 37803.2; 8584.3; 10093.6;	0.07004457; 0.1578447; 0.09024628; 0.2851699; 0.1711771; 0.1059935; 0.04488644;	13.4403	4.49871
146.181	96867	1	716.412	717.419	714.4127; 715.4178; 716.4195; 717.4193; 718.4222; 719.4238;	83553.6; 126890.4; 20783.5; 284357.1; 93115.5; 105388.6;	0.07588761; 0.1888511; 0.06232406; 0.3584913; 0.1222313; 0.08686616;	9.27296	7.35774
146.202	96880	3	1789.1	597.374	595.6902; 596.0261; 596.3661; 596.7019; 597.0383; 597.3735; 597.7071; 598.0413; 598.375;	15552.2; 18130.1; 29244.3; 29035; 68664.9; 71741; 41814.9; 10738.1; 9048.2;	0.03669149; 0.06217524; 0.1330331; 0.1038757; 0.2357221; 0.192572; 0.1276873; 0.06501753; 0.02570728;	10.03	7.01611
146.246	96907	3	2494.49	832.504	831.4944; 831.8308; 832.1672; 832.5041; 832.8383; 833.1725; 833.5076; 833.8436;	38470.6; 38972.3; 29282; 128899.1; 116594.4; 91390; 37336.1; 15270.5;	0.05130241; 0.1073314; 0.1079978; 0.1933155; 0.1974865; 0.150708; 0.09077471; 0.0441089;	13.1942	4.50409
146.246	96907	3	2478.47	827.163	825.8157; 826.1569; 826.4919; 826.8276; 827.1628; 827.4985; 827.832; 828.1662;	22776.3; 33653.5; 39902.5; 130866.2; 152478.4; 85287; 54245.5; 34918.5;	0.05140154; 0.1075475; 0.1079995; 0.1936452; 0.1975014; 0.1505272; 0.09054378; 0.04392943;	13.616	4.68167
[truncated: 162 more rows]

## Sheet: SESTAR_ManNSe
retention.time	charge	mass	mz.max	mz	intensity	calc.se.distribution	SS.Se	SD.Se	scan.No
[truncated: 889 more rows]

## Sheet: SESTAR_SiaNSe
retention.time	charge	mass	mz.max	mz	intensity	calc.se.distribution	SS.Se	SD.Se	scan.No
[truncated: 1,049 more rows]

## Sheet: SESTAR_9AzSiaNSe
retention.time	scan.No	charge	mass	mz.max	mz	intensity	calc.se.distribution	SS.Se	SD.Se
[truncated: 855 more rows]

[truncated: 2 more sheets: SESTAR_1,6-Pr2ManNSe, SESTAR_Ac4ManNSe]
