# Supplementary material for: Selenium-based metabolic oligosaccharide engineering strategy for quantitative glycan detection
Source: Nat Commun. 2023 Dec 13;14:8281. doi: 10.1038/s41467-023-44118-w (PMC10719347; doi:10.1038/s41467-023-44118-w)
Supplement: Supplementary file 6 — Supplementary Data 3 [file 41467_2023_44118_MOESM6_ESM.xlsx]

## Sheet: Sheet1
					Peptide spectrum match (PSM)
					HeLa_Control		HeLa_ManNSe		HeLa_SiaNSe		HeLa_9AzSiaNSe		HeLa_Ac4ManNSe		HeLa_1,6-Pr2ManNSe
					718	0	746	4	899	25	968	27	341	101	656	48	Total number of spectra
GlycoID	Proteins	Genes	Glycosites	Glycan(H,N,A,F)	Natural sialic acid	Seleno-sialic acid	Natural sialic acid	Seleno-sialic acid	Natural sialic acid	Seleno-sialic acid	Natural sialic acid	Seleno-sialic acid	Natural sialic acid	Seleno-sialic acid	Natural sialic acid	Seleno-sialic acid
Q9Y6N7_N820_7 2 0 0	Q9Y6N7	ROBO1	N820	7 2 0 0	0	0	0	0	0	0	0	0	0	0	0	0
Q9Y6N7_N820_5 2 0 0	Q9Y6N7	ROBO1	N820	5 2 0 0	0	0	0	0	0	0	0	0	0	0	0	0
Q9Y6N7_N820_4 2 0 0	Q9Y6N7	ROBO1	N820	4 2 0 0	0	0	0	0	0	0	0	0	0	0	0	0
Q9Y6N7_N820_3 2 0 0	Q9Y6N7	ROBO1	N820	3 2 0 0	0	0	0	0	0	0	0	0	0	0	0	0
Q9Y6M0_N200_9 2 0 0	Q9Y6M0	PRSS21	N200	9 2 0 0	0	0	0	0	0	0	0	0	0	0	0	0
Q9Y6M0_N200_8 2 0 0	Q9Y6M0	PRSS21	N200	8 2 0 0	0	0	0	0	0	0	0	0	0	0	0	0
Q9Y6M0_N200_7 2 0 0	Q9Y6M0	PRSS21	N200	7 2 0 0	0	0	0	0	0	0	0	0	0	0	0	0
Q9Y6M0_N167_9 2 0 0	Q9Y6M0	PRSS21	N167	9 2 0 0	0	0	0	0	0	0	0	0	0	0	0	0
Q9Y6M0_N167_8 2 0 0	Q9Y6M0	PRSS21	N167	8 2 0 0	0	0	0	0	0	0	0	0	0	0	0	0
Q9Y6M0_N167_7 2 0 0	Q9Y6M0	PRSS21	N167	7 2 0 0	0	0	0	0	0	0	0	0	0	0	0	0
Q9Y6M0_N167_6 2 0 0	Q9Y6M0	PRSS21	N167	6 2 0 0	0	0	0	0	0	0	0	0	0	0	0	0
Q9Y6M0_N167_10 2 0 0	Q9Y6M0	PRSS21	N167	10 2 0 0	0	0	0	0	0	0	0	0	0	0	0	0
Q9Y6A1_N539_9 2 0 0	Q9Y6A1	POMT1	N539	9 2 0 0	0	0	0	0	0	0	0	0	0	0	0	0
Q9Y6A1_N539_8 2 0 0	Q9Y6A1	POMT1	N539	8 2 0 0	0	0	0	0	0	0	0	0	0	0	0	0
Q9Y6A1_N471_9 2 0 0	Q9Y6A1	POMT1	N471	9 2 0 0	0	0	0	0	0	0	0	0	0	0	0	0
Q9Y6A1_N471_8 2 0 0	Q9Y6A1	POMT1	N471	8 2 0 0	0	0	0	0	0	0	0	0	0	0	0	0
Q9Y6A1_N471_7 2 0 0	Q9Y6A1	POMT1	N471	7 2 0 0	0	0	0	0	0	0	0	0	0	0	0	0
Q9Y680_N45_8 2 0 0	Q9Y680	FKBP7	N45	8 2 0 0	0	0	0	0	0	0	0	0	0	0	0	0
Q9Y680_N45_7 2 0 0	Q9Y680	FKBP7	N45	7 2 0 0	0	0	0	0	0	0	0	0	0	0	0	0
Q9Y680_N45_6 2 0 0	Q9Y680	FKBP7	N45	6 2 0 0	0	0	0	0	0	0	0	0	0	0	0	0
Q9Y680_N45_5 2 0 0	Q9Y680	FKBP7	N45	5 2 0 0	0	0	0	0	0	0	0	0	0	0	0	0
Q9Y680_N45_4 2 0 0	Q9Y680	FKBP7	N45	4 2 0 0	0	0	0	0	0	0	0	0	0	0	0	0
Q9Y653_N324_9 2 0 0	Q9Y653	GPR56	N324	9 2 0 0	0	0	0	0	0	0	0	0	0	0	0	0
Q9Y653_N324_8 2 0 0	Q9Y653	GPR56	N324	8 2 0 0	0	0	0	0	0	0	0	0	0	0	0	0
Q9Y653_N324_7 2 0 0	Q9Y653	GPR56	N324	7 2 0 0	0	0	0	0	0	0	0	0	0	0	0	0
Q9Y653_N324_5 6 0 0	Q9Y653	GPR56	N324	5 6 0 0	0	0	0	0	0	0	0	0	0	0	0	0
Q9Y653_N324_5 4 2 1	Q9Y653	GPR56	N324	5 4 2 1	0	0	0	0	0	0	1	0	0	0	0	0
Q9Y653_N324_5 4 1 1	Q9Y653	GPR56	N324	5 4 1 1	0	0	2	0	1	0	0	0	0	0	0	0
Q9Y653_N324_5 4 1 0	Q9Y653	GPR56	N324	5 4 1 0	1	0	0	0	0	0	0	0	1	0	0	0
Q9Y653_N324_5 4 0 3	Q9Y653	GPR56	N324	5 4 0 3	0	0	0	0	0	0	0	0	0	0	0	0
Q9Y653_N324_5 4 0 2	Q9Y653	GPR56	N324	5 4 0 2	0	0	0	0	0	0	0	0	0	0	0	0
Q9Y653_N324_5 4 0 1	Q9Y653	GPR56	N324	5 4 0 1	0	0	0	0	0	0	0	0	0	0	0	0
Q9Y653_N324_4 3 0 1	Q9Y653	GPR56	N324	4 3 0 1	0	0	0	0	0	0	0	0	0	0	0	0
Q9Y653_N324_10 2 0 0	Q9Y653	GPR56	N324	10 2 0 0	0	0	0	0	0	0	0	0	0	0	0	0
Q9Y653_N303_5 4 0 1	Q9Y653	GPR56	N303	5 4 0 1	0	0	0	0	0	0	0	0	0	0	0	0
Q9Y653_N303_5 3 0 1	Q9Y653	GPR56	N303	5 3 0 1	0	0	0	0	0	0	0	0	0	0	0	0
Q9Y653_N234_9 2 0 0	Q9Y653	GPR56	N234	9 2 0 0	0	0	0	0	0	0	0	0	0	0	0	0
Q9Y653_N234_7 2 0 0	Q9Y653	GPR56	N234	7 2 0 0	0	0	0	0	0	0	0	0	0	0	0	0
Q9Y653_N234_6 2 0 0	Q9Y653	GPR56	N234	6 2 0 0	0	0	0	0	0	0	0	0	0	0	0	0
Q9Y639_N284_8 2 0 0	Q9Y639	NPTN	N284	8 2 0 0	0	0	0	0	0	0	0	0	0	0	0	0
Q9Y639_N284_7 2 0 0	Q9Y639	NPTN	N284	7 2 0 0	0	0	0	0	0	0	0	0	0	0	0	0
Q9Y639_N284_6 2 0 0	Q9Y639	NPTN	N284	6 2 0 0	0	0	0	0	0	0	0	0	0	0	0	0
Q9Y639_N229_9 2 0 0	Q9Y639	NPTN	N229	9 2 0 0	0	0	0	0	0	0	0	0	0	0	0	0
Q9Y639_N229_8 7 0 0	Q9Y639	NPTN	N229	8 7 0 0	0	0	0	0	0	0	0	0	0	0	0	0
Q9Y639_N229_8 2 0 0	Q9Y639	NPTN	N229	8 2 0 0	0	0	0	0	0	0	0	0	0	0	0	0
Q9Y639_N229_7 6 0 0	Q9Y639	NPTN	N229	7 6 0 0	0	0	0	0	0	0	0	0	0	0	0	0
Q9Y639_N229_7 2 0 0	Q9Y639	NPTN	N229	7 2 0 0	0	0	0	0	0	0	0	0	0	0	0	0
Q9Y639_N229_6 2 0 0	Q9Y639	NPTN	N229	6 2 0 0	0	0	0	0	0	0	0	0	0	0	0	0
Q9Y639_N229_5 4 0 0	Q9Y639	NPTN	N229	5 4 0 0	0	0	0	0	0	0	0	0	0	0	0	0
Q9Y639_N229_5 2 0 0	Q9Y639	NPTN	N229	5 2 0 0	0	0	0	0	0	0	0	0	0	0	0	0
Q9Y639_N229_4 2 0 0	Q9Y639	NPTN	N229	4 2 0 0	0	0	0	0	0	0	0	0	0	0	0	0
Q9Y639_N229_3 2 0 0	Q9Y639	NPTN	N229	3 2 0 0	0	0	0	0	0	0	0	0	0	0	0	0
Q9Y639_N229_10 9 0 0	Q9Y639	NPTN	N229	10 9 0 0	0	0	0	0	0	0	0	0	0	0	0	0
Q9Y639_N197_9 2 0 0	Q9Y639	NPTN	N197	9 2 0 0	0	0	0	0	0	0	0	0	0	0	0	0
Q9Y639_N197_8 2 0 0	Q9Y639	NPTN	N197	8 2 0 0	0	0	0	0	0	0	0	0	0	0	0	0
Q9Y639_N197_7 2 0 0	Q9Y639	NPTN	N197	7 2 0 0	0	0	0	0	0	0	0	0	0	0	0	0
Q9Y639_N197_6 2 0 0	Q9Y639	NPTN	N197	6 2 0 0	0	0	0	0	0	0	0	0	0	0	0	0
Q9Y639_N197_5 4 1 1	Q9Y639	NPTN	N197	5 4 1 1	0	0	0	0	0	0	1	0	0	0	0	0
Q9Y639_N197_5 4 0 1	Q9Y639	NPTN	N197	5 4 0 1	0	0	0	0	0	0	0	0	0	0	0	0
Q9Y639_N197_5 2 0 0	Q9Y639	NPTN	N197	5 2 0 0	0	0	0	0	0	0	0	0	0	0	0	0
Q9Y639_N197_4 2 0 0	Q9Y639	NPTN	N197	4 2 0 0	0	0	0	0	0	0	0	0	0	0	0	0
Q9Y639_N171_8 2 0 0	Q9Y639	NPTN	N171	8 2 0 0	0	0	0	0	0	0	0	0	0	0	0	0
Q9Y639_N171_7 2 0 0	Q9Y639	NPTN	N171	7 2 0 0	0	0	0	0	0	0	0	0	0	0	0	0
Q9Y639_N171_6 2 0 0	Q9Y639	NPTN	N171	6 2 0 0	0	0	0	0	0	0	0	0	0	0	0	0
Q9Y639_N171_5 4 1 0	Q9Y639	NPTN	N171	5 4 1 0	0	0	0	0	0	0	0	0	1	0	0	0
Q9Y639_N171_5 4 0 1	Q9Y639	NPTN	N171	5 4 0 1	0	0	0	0	0	0	0	0	0	0	0	0
Q9Y639_N171_5 4 0 0	Q9Y639	NPTN	N171	5 4 0 0	0	0	0	0	0	0	0	0	0	0	0	0
Q9Y639_N171_5 3 0 1	Q9Y639	NPTN	N171	5 3 0 1	0	0	0	0	0	0	0	0	0	0	0	0
Q9Y4L1_N931_9 2 0 0	Q9Y4L1	HYOU1	N931	9 2 0 0	0	0	0	0	0	0	0	0	0	0	0	0
Q9Y4L1_N931_8 2 0 0	Q9Y4L1	HYOU1	N931	8 2 0 0	0	0	0	0	0	0	0	0	0	0	0	0
Q9Y4L1_N931_7 2 0 0	Q9Y4L1	HYOU1	N931	7 2 0 0	0	0	0	0	0	0	0	0	0	0	0	0
Q9Y4L1_N931_6 2 0 0	Q9Y4L1	HYOU1	N931	6 2 0 0	0	0	0	0	0	0	0	0	0	0	0	0
Q9Y4L1_N931_5 2 0 0	Q9Y4L1	HYOU1	N931	5 2 0 0	0	0	0	0	0	0	0	0	0	0	0	0
Q9Y4L1_N931_4 2 0 0	Q9Y4L1	HYOU1	N931	4 2 0 0	0	0	0	0	0	0	0	0	0	0	0	0
Q9Y4L1_N931_3 3 0 1	Q9Y4L1	HYOU1	N931	3 3 0 1	0	0	0	0	0	0	0	0	0	0	0	0
Q9Y4L1_N931_3 2 0 0	Q9Y4L1	HYOU1	N931	3 2 0 0	0	0	0	0	0	0	0	0	0	0	0	0
Q9Y4L1_N922_6 2 0 0	Q9Y4L1	HYOU1	N922	6 2 0 0	0	0	0	0	0	0	0	0	0	0	0	0
Q9Y4L1_N869_9 2 0 0	Q9Y4L1	HYOU1	N869	9 2 0 0	0	0	0	0	0	0	0	0	0	0	0	0
Q9Y4L1_N869_8 2 0 0	Q9Y4L1	HYOU1	N869	8 2 0 0	0	0	0	0	0	0	0	0	0	0	0	0
Q9Y4L1_N869_7 2 0 0	Q9Y4L1	HYOU1	N869	7 2 0 0	0	0	0	0	0	0	0	0	0	0	0	0
Q9Y4L1_N869_6 2 0 0	Q9Y4L1	HYOU1	N869	6 2 0 0	0	0	0	0	0	0	0	0	0	0	0	0
Q9Y4L1_N869_5 2 0 0	Q9Y4L1	HYOU1	N869	5 2 0 0	0	0	0	0	0	0	0	0	0	0	0	0
Q9Y4L1_N869_4 2 0 0	Q9Y4L1	HYOU1	N869	4 2 0 0	0	0	0	0	0	0	0	0	0	0	0	0
Q9Y4L1_N869_3 2 0 0	Q9Y4L1	HYOU1	N869	3 2 0 0	0	0	0	0	0	0	0	0	0	0	0	0
Q9Y4L1_N862_9 2 0 0	Q9Y4L1	HYOU1	N862	9 2 0 0	0	0	0	0	0	0	0	0	0	0	0	0
Q9Y4L1_N862_8 2 0 0	Q9Y4L1	HYOU1	N862	8 2 0 0	0	0	0	0	0	0	0	0	0	0	0	0
Q9Y4L1_N862_7 2 0 0	Q9Y4L1	HYOU1	N862	7 2 0 0	0	0	0	0	0	0	0	0	0	0	0	0
Q9Y4L1_N862_6 2 0 0	Q9Y4L1	HYOU1	N862	6 2 0 0	0	0	0	0	0	0	0	0	0	0	0	0
Q9Y4L1_N862_5 2 0 0	Q9Y4L1	HYOU1	N862	5 2 0 0	0	0	0	0	0	0	0	0	0	0	0	0
Q9Y4L1_N862_4 2 0 0	Q9Y4L1	HYOU1	N862	4 2 0 0	0	0	0	0	0	0	0	0	0	0	0	0
Q9Y4L1_N862_3 2 0 0	Q9Y4L1	HYOU1	N862	3 2 0 0	0	0	0	0	0	0	0	0	0	0	0	0
Q9Y4L1_N830_9 2 0 0	Q9Y4L1	HYOU1	N830	9 2 0 0	0	0	0	0	0	0	0	0	0	0	0	0
Q9Y4L1_N830_8 2 0 0	Q9Y4L1	HYOU1	N830	8 2 0 0	0	0	0	0	0	0	0	0	0	0	0	0
Q9Y4L1_N830_7 2 0 0	Q9Y4L1	HYOU1	N830	7 2 0 0	0	0	0	0	0	0	0	0	0	0	0	0
Q9Y4L1_N830_6 2 0 0	Q9Y4L1	HYOU1	N830	6 2 0 0	0	0	0	0	0	0	0	0	0	0	0	0
Q9Y4L1_N830_5 2 0 0	Q9Y4L1	HYOU1	N830	5 2 0 0	0	0	0	0	0	0	0	0	0	0	0	0
Q9Y4L1_N596_9 2 0 0	Q9Y4L1	HYOU1	N596	9 2 0 0	0	0	0	0	0	0	0	0	0	0	0	0
Q9Y4L1_N596_8 2 0 0	Q9Y4L1	HYOU1	N596	8 2 0 0	0	0	0	0	0	0	0	0	0	0	0	0
Q9Y4L1_N596_7 2 0 0	Q9Y4L1	HYOU1	N596	7 2 0 0	0	0	0	0	0	0	0	0	0	0	0	0
Q9Y4L1_N596_6 2 0 0	Q9Y4L1	HYOU1	N596	6 2 0 0	0	0	0	0	0	0	0	0	0	0	0	0
Q9Y4L1_N596_5 2 0 0	Q9Y4L1	HYOU1	N596	5 2 0 0	0	0	0	0	0	0	0	0	0	0	0	0
Q9Y4L1_N596_4 2 0 0	Q9Y4L1	HYOU1	N596	4 2 0 0	0	0	0	0	0	0	0	0	0	0	0	0
Q9Y4L1_N596_3 2 0 0	Q9Y4L1	HYOU1	N596	3 2 0 0	0	0	0	0	0	0	0	0	0	0	0	0
Q9Y4L1_N515_9 2 0 0	Q9Y4L1	HYOU1	N515	9 2 0 0	0	0	0	0	0	0	0	0	0	0	0	0
Q9Y4L1_N515_8 2 0 0	Q9Y4L1	HYOU1	N515	8 2 0 0	0	0	0	0	0	0	0	0	0	0	0	0
Q9Y4L1_N515_7 2 0 0	Q9Y4L1	HYOU1	N515	7 2 0 0	0	0	0	0	0	0	0	0	0	0	0	0
Q9Y4L1_N515_6 2 0 0	Q9Y4L1	HYOU1	N515	6 2 0 0	0	0	0	0	0	0	0	0	0	0	0	0
Q9Y4L1_N515_5 2 0 0	Q9Y4L1	HYOU1	N515	5 2 0 0	0	0	0	0	0	0	0	0	0	0	0	0
Q9Y4L1_N515_4 2 0 0	Q9Y4L1	HYOU1	N515	4 2 0 0	0	0	0	0	0	0	0	0	0	0	0	0
Q9Y4L1_N515_3 2 0 0	Q9Y4L1	HYOU1	N515	3 2 0 0	0	0	0	0	0	0	0	0	0	0	0	0
Q9Y4D7_N696_7 2 0 0	Q9Y4D7	PLXND1	N696	7 2 0 0	0	0	0	0	0	0	0	0	0	0	0	0
Q9Y4D7_N1099_5 2 0 0	Q9Y4D7	PLXND1	N1099	5 2 0 0	0	0	0	0	0	0	0	0	0	0	0	0
Q9Y487_N484_9 2 0 0	Q9Y487	ATP6V0A2	N484	9 2 0 0	0	0	0	0	0	0	0	0	0	0	0	0
Q9Y487_N484_8 2 0 0	Q9Y487	ATP6V0A2	N484	8 2 0 0	0	0	0	0	0	0	0	0	0	0	0	0
Q9Y2U8_N576_8 2 0 0	Q9Y2U8	LEMD3	N576	8 2 0 0	0	0	0	0	0	0	0	0	0	0	0	0
Q9Y2E5_N336_7 2 0 0	Q9Y2E5	MAN2B2	N336	7 2 0 0	0	0	0	0	0	0	0	0	0	0	0	0
Q9Y251_N459_3 2 0 1	Q9Y251	HPSE	N459	3 2 0 1	0	0	0	0	0	0	0	0	0	0	0	0
Q9Y251_N238_7 5 2 1	Q9Y251	HPSE	N238	7 5 2 1	0	0	0	0	0	0	0	0	0	0	1	0
Q9Y251_N238_7 2 0 0	Q9Y251	HPSE	N238	7 2 0 0	0	0	0	0	0	0	0	0	0	0	0	0
Q9Y251_N238_6 2 0 0	Q9Y251	HPSE	N238	6 2 0 0	0	0	0	0	0	0	0	0	0	0	0	0
Q9Y251_N217_8 2 0 0	Q9Y251	HPSE	N217	8 2 0 0	0	0	0	0	0	0	0	0	0	0	0	0
Q9Y251_N217_7 2 0 0	Q9Y251	HPSE	N217	7 2 0 0	0	0	0	0	0	0	0	0	0	0	0	0
Q9Y251_N200_7 2 0 0	Q9Y251	HPSE	N200	7 2 0 0	0	0	0	0	0	0	0	0	0	0	0	0
Q9UP95_N312_9 2 0 0	Q9UP95	SLC12A4	N312	9 2 0 0	0	0	0	0	0	0	0	0	0	0	0	0
Q9UP95_N312_8 2 0 0	Q9UP95	SLC12A4	N312	8 2 0 0	0	0	0	0	0	0	0	0	0	0	0	0
Q9UP95_N312_3 4 2 0	Q9UP95	SLC12A4	N312	3 4 2 0	0	0	0	0	0	0	0	0	1	0	0	0
Q9UNW1_N242_8 2 0 0	Q9UNW1	MINPP1	N242	8 2 0 0	0	0	0	0	0	0	0	0	0	0	0	0
Q9UNW1_N242_6 2 0 0	Q9UNW1	MINPP1	N242	6 2 0 0	0	0	0	0	0	0	0	0	0	0	0	0
Q9UMR5_N289_7 2 0 0	Q9UMR5	PPT2	N289	7 2 0 0	0	0	0	0	0	0	0	0	0	0	0	0
Q9UMR5_N289_6 2 0 0	Q9UMR5	PPT2	N289	6 2 0 0	0	0	0	0	0	0	0	0	0	0	0	0
Q9UMR5_N206_7 2 0 0	Q9UMR5	PPT2	N206	7 2 0 0	0	0	0	0	0	0	0	0	0	0	0	0
Q9UMR5_N206_6 2 0 0	Q9UMR5	PPT2	N206	6 2 0 0	0	0	0	0	0	0	0	0	0	0	0	0
Q9UMR5_N206_5 2 0 0	Q9UMR5	PPT2	N206	5 2 0 0	0	0	0	0	0	0	0	0	0	0	0	0
Q9UMR5_N206_4 2 0 0	Q9UMR5	PPT2	N206	4 2 0 0	0	0	0	0	0	0	0	0	0	0	0	0
Q9UMR5_N206_10 2 0 0	Q9UMR5	PPT2	N206	10 2 0 0	0	0	0	0	0	0	0	0	0	0	0	0
Q9UMF0_N214_7 2 0 0	Q9UMF0	ICAM5	N214	7 2 0 0	0	0	0	0	0	0	0	0	0	0	0	0
Q9UMF0_N214_6 2 0 0	Q9UMF0	ICAM5	N214	6 2 0 0	0	0	0	0	0	0	0	0	0	0	0	0
Q9ULW0_N308_6 4 0 1	Q9ULW0	TPX2	N308	6 4 0 1	0	0	0	0	0	0	0	0	0	0	0	0
Q9ULW0_N308_5 5 0 0	Q9ULW0	TPX2	N308	5 5 0 0	0	0	0	0	0	0	0	0	0	0	0	0
Q9ULW0_N308_5 4 0 1	Q9ULW0	TPX2	N308	5 4 0 1	0	0	0	0	0	0	0	0	0	0	0	0
Q9ULW0_N308_4 5 0 1	Q9ULW0	TPX2	N308	4 5 0 1	0	0	0	0	0	0	0	0	0	0	0	0
Q9ULW0_N308_4 5 0 0	Q9ULW0	TPX2	N308	4 5 0 0	0	0	0	0	0	0	0	0	0	0	0	0
Q9ULW0_N308_4 4 0 1	Q9ULW0	TPX2	N308	4 4 0 1	0	0	0	0	0	0	0	0	0	0	0	0
Q9ULW0_N308_3 6 0 2	Q9ULW0	TPX2	N308	3 6 0 2	0	0	0	0	0	0	0	0	0	0	0	0
Q9ULW0_N308_3 6 0 1	Q9ULW0	TPX2	N308	3 6 0 1	0	0	0	0	0	0	0	0	0	0	0	0
Q9ULW0_N308_3 5 0 2	Q9ULW0	TPX2	N308	3 5 0 2	0	0	0	0	0	0	0	0	0	0	0	0
Q9ULW0_N308_3 5 0 1	Q9ULW0	TPX2	N308	3 5 0 1	0	0	0	0	0	0	0	0	0	0	0	0
Q9ULW0_N308_3 4 0 1	Q9ULW0	TPX2	N308	3 4 0 1	0	0	0	0	0	0	0	0	0	0	0	0
Q9ULI3_N313_8 2 0 0	Q9ULI3	HEG1	N313	8 2 0 0	0	0	0	0	0	0	0	0	0	0	0	0
Q9ULF5_N339_6 3 0 0	Q9ULF5	SLC39A10	N339	6 3 0 0	0	0	0	0	0	0	0	0	0	0	0	0
Q9ULF5_N339_5 4 0 1	Q9ULF5	SLC39A10	N339	5 4 0 1	0	0	0	0	0	0	0	0	0	0	0	0
Q9UL01_N336_6 3 1 0	Q9UL01	DSE	N336	6 3 1 0	0	0	0	0	1	0	0	0	0	0	0	0
Q9UKY4_N445_6 2 0 0	Q9UKY4	POMT2	N445	6 2 0 0	0	0	0	0	0	0	0	0	0	0	0	0
Q9UKY4_N330_8 2 0 0	Q9UKY4	POMT2	N330	8 2 0 0	0	0	0	0	0	0	0	0	0	0	0	0
Q9UKY4_N330_7 2 0 0	Q9UKY4	POMT2	N330	7 2 0 0	0	0	0	0	0	0	0	0	0	0	0	0
Q9UKY4_N330_3 6 0 0	Q9UKY4	POMT2	N330	3 6 0 0	0	0	0	0	0	0	0	0	0	0	0	0
Q9UKX5_N973_8 2 0 0	Q9UKX5	ITGA11	N973	8 2 0 0	0	0	0	0	0	0	0	0	0	0	0	0
Q9UKX5_N894_6 3 0 0	Q9UKX5	ITGA11	N894	6 3 0 0	0	0	0	0	0	0	0	0	0	0	0	0
Q9UKX5_N82_5 4 2 1	Q9UKX5	ITGA11	N82	5 4 2 1	0	0	1	0	1	0	1	0	0	0	1	0
Q9UKX5_N82_5 4 1 1	Q9UKX5	ITGA11	N82	5 4 1 1	1	0	1	0	0	0	1	0	0	0	0	0
Q9UKX5_N694_7 2 0 0	Q9UKX5	ITGA11	N694	7 2 0 0	0	0	0	0	0	0	0	0	0	0	0	0
Q9UKX5_N694_6 2 0 0	Q9UKX5	ITGA11	N694	6 2 0 0	0	0	0	0	0	0	0	0	0	0	0	0
Q9UKX5_N694_5 2 0 0	Q9UKX5	ITGA11	N694	5 2 0 0	0	0	0	0	0	0	0	0	0	0	0	0
Q9UKX5_N462_9 2 0 0	Q9UKX5	ITGA11	N462	9 2 0 0	0	0	0	0	0	0	0	0	0	0	0	0
Q9UKX5_N462_7 2 0 0	Q9UKX5	ITGA11	N462	7 2 0 0	0	0	0	0	0	0	0	0	0	0	0	0
Q9UKX5_N462_10 2 0 0	Q9UKX5	ITGA11	N462	10 2 0 0	0	0	0	0	0	0	0	0	0	0	0	0
Q9UKX5_N449_9 2 0 0	Q9UKX5	ITGA11	N449	9 2 0 0	0	0	0	0	0	0	0	0	0	0	0	0
Q9UKX5_N449_8 2 0 0	Q9UKX5	ITGA11	N449	8 2 0 0	0	0	0	0	0	0	0	0	0	0	0	0
Q9UKX5_N449_7 2 0 0	Q9UKX5	ITGA11	N449	7 2 0 0	0	0	0	0	0	0	0	0	0	0	0	0
Q9UKX5_N449_6 4 0 1	Q9UKX5	ITGA11	N449	6 4 0 1	0	0	0	0	0	0	0	0	0	0	0	0
Q9UKX5_N449_5 2 0 0	Q9UKX5	ITGA11	N449	5 2 0 0	0	0	0	0	0	0	0	0	0	0	0	0
Q9UKX5_N331_9 2 0 0	Q9UKX5	ITGA11	N331	9 2 0 0	0	0	0	0	0	0	0	0	0	0	0	0
Q9UKX5_N331_8 2 0 0	Q9UKX5	ITGA11	N331	8 2 0 0	0	0	0	0	0	0	0	0	0	0	0	0
Q9UKX5_N331_5 4 2 0	Q9UKX5	ITGA11	N331	5 4 2 0	0	0	0	0	1	0	0	0	0	0	1	0
Q9UKX5_N331_5 4 1 0	Q9UKX5	ITGA11	N331	5 4 1 0	0	0	1	0	0	0	0	0	0	0	0	0
Q9UKX5_N1059_9 2 0 0	Q9UKX5	ITGA11	N1059	9 2 0 0	0	0	0	0	0	0	0	0	0	0	0	0
Q9UKX5_N1059_8 2 0 0	Q9UKX5	ITGA11	N1059	8 2 0 0	0	0	0	0	0	0	0	0	0	0	0	0
Q9UKX5_N1059_7 2 0 0	Q9UKX5	ITGA11	N1059	7 2 0 0	0	0	0	0	0	0	0	0	0	0	0	0
Q9UJJ9_N88_9 2 0 0	Q9UJJ9	GNPTG	N88	9 2 0 0	0	0	0	0	0	0	0	0	0	0	0	0
Q9UJJ9_N88_8 2 0 0	Q9UJJ9	GNPTG	N88	8 2 0 0	0	0	0	0	0	0	0	0	0	0	0	0
Q9UJJ9_N88_7 2 0 0	Q9UJJ9	GNPTG	N88	7 2 0 0	0	0	0	0	0	0	0	0	0	0	0	0
Q9UJJ9_N88_6 2 0 0	Q9UJJ9	GNPTG	N88	6 2 0 0	0	0	0	0	0	0	0	0	0	0	0	0
Q9UJ14_N586_8 2 0 0	Q9UJ14	GGT7	N586	8 2 0 0	0	0	0	0	0	0	0	0	0	0	0	0
Q9UJ14_N523_8 2 0 0	Q9UJ14	GGT7	N523	8 2 0 0	0	0	0	0	0	0	0	0	0	0	0	0
Q9UJ14_N523_6 2 0 0	Q9UJ14	GGT7	N523	6 2 0 0	0	0	0	0	0	0	0	0	0	0	0	0
Q9UIW2_N1187_8 2 0 0	Q9UIW2	PLXNA1	N1187	8 2 0 0	0	0	0	0	0	0	0	0	0	0	0	0
Q9UIQ6_N850_5 4 1 1	Q9UIQ6	LNPEP	N850	5 4 1 1	0	0	0	0	1	0	1	0	0	0	0	0
Q9UIQ6_N834_9 2 0 0	Q9UIQ6	LNPEP	N834	9 2 0 0	0	0	0	0	0	0	0	0	0	0	0	0
Q9UIQ6_N834_8 2 0 0	Q9UIQ6	LNPEP	N834	8 2 0 0	0	0	0	0	0	0	0	0	0	0	0	0
Q9UIQ6_N834_5 4 1 3	Q9UIQ6	LNPEP	N834	5 4 1 3	0	0	1	0	0	0	0	0	0	0	0	0
Q9UIQ6_N834_5 4 1 1	Q9UIQ6	LNPEP	N834	5 4 1 1	0	0	2	0	1	0	2	0	2	0	2	0
Q9UIQ6_N834_5 4 0 1	Q9UIQ6	LNPEP	N834	5 4 0 1	1	0	0	0	0	0	0	0	0	0	0	0
Q9UIQ6_N682_5 4 2 1	Q9UIQ6	LNPEP	N682	5 4 2 1	0	0	1	0	0	0	0	0	1	0	1	0
Q9UIQ6_N682_5 4 1 1	Q9UIQ6	LNPEP	N682	5 4 1 1	0	0	0	0	1	0	0	0	0	0	0	0
Q9UIQ6_N525_9 2 0 0	Q9UIQ6	LNPEP	N525	9 2 0 0	0	0	0	0	0	0	0	0	0	0	0	0
Q9UIQ6_N525_8 2 0 0	Q9UIQ6	LNPEP	N525	8 2 0 0	0	0	0	0	0	0	0	0	0	0	0	0
Q9UIQ6_N525_7 2 0 0	Q9UIQ6	LNPEP	N525	7 2 0 0	0	0	0	0	0	0	0	0	0	0	0	0
Q9UIQ6_N448_8 2 0 0	Q9UIQ6	LNPEP	N448	8 2 0 0	0	0	0	0	0	0	0	0	0	0	0	0
Q9UIQ6_N184_5 4 1 0	Q9UIQ6	LNPEP	N184	5 4 1 0	0	0	1	0	0	0	0	0	1	0	1	0
Q9UIQ6_N184_5 3 1 0	Q9UIQ6	LNPEP	N184	5 3 1 0	0	0	0	0	0	0	0	0	0	0	0	0
Q9UIQ6_N145_8 2 0 0	Q9UIQ6	LNPEP	N145	8 2 0 0	1	0	0	0	0	0	0	0	0	0	0	0
Q9UI42_N260_9 2 0 0	Q9UI42	CPA4	N260	9 2 0 0	0	0	0	0	0	0	0	0	0	0	0	0
Q9UI42_N260_8 2 0 0	Q9UI42	CPA4	N260	8 2 0 0	0	0	0	0	0	0	0	0	0	0	0	0
Q9UI42_N260_7 2 0 0	Q9UI42	CPA4	N260	7 2 0 0	0	0	0	0	0	0	0	0	0	0	0	0
Q9UI42_N260_6 2 0 0	Q9UI42	CPA4	N260	6 2 0 0	0	0	0	0	0	0	0	0	0	0	0	0
Q9UHX3_N41_9 2 0 0	Q9UHX3	ADGRE2	N41	9 2 0 0	0	0	0	0	0	0	0	0	0	0	0	0
Q9UHX3_N41_8 2 0 0	Q9UHX3	ADGRE2	N41	8 2 0 0	0	0	0	0	0	0	0	0	0	0	0	0
Q9UHW9_N379_9 2 0 0	Q9UHW9	SLC12A6	N379	9 2 0 0	0	0	0	0	0	0	0	0	0	0	0	0
Q9UHW9_N379_8 2 0 0	Q9UHW9	SLC12A6	N379	8 2 0 0	0	0	0	0	0	0	0	0	0	0	0	0
Q9UHN6_N914_9 2 0 0	Q9UHN6	TMEM2	N914	9 2 0 0	0	0	0	0	0	0	0	0	0	0	0	0
Q9UHN6_N914_8 2 0 0	Q9UHN6	TMEM2	N914	8 2 0 0	0	0	0	0	0	0	0	0	0	0	0	0
Q9UHN6_N914_7 2 0 0	Q9UHN6	TMEM2	N914	7 2 0 0	0	0	0	0	0	0	0	0	0	0	0	0
Q9UHN6_N914_6 2 0 0	Q9UHN6	TMEM2	N914	6 2 0 0	0	0	0	0	0	0	0	0	0	0	0	0
Q9UHN6_N914_4 2 0 0	Q9UHN6	TMEM2	N914	4 2 0 0	0	0	0	0	0	0	0	0	0	0	0	0
Q9UHN6_N636_8 2 0 0	Q9UHN6	TMEM2	N636	8 2 0 0	0	0	0	0	0	0	0	0	0	0	0	0
Q9UHN6_N525_6 3 0 1	Q9UHN6	TMEM2	N525	6 3 0 1	0	0	0	0	0	0	0	0	0	0	0	0
Q9UHN6_N525_5 4 0 1	Q9UHN6	TMEM2	N525	5 4 0 1	0	0	0	0	0	0	0	0	0	0	0	0
Q9UHN6_N248_9 2 0 0	Q9UHN6	TMEM2	N248	9 2 0 0	0	0	0	0	0	0	0	0	0	0	0	0
Q9UHN6_N248_10 2 0 0	Q9UHN6	TMEM2	N248	10 2 0 0	0	0	0	0	0	0	0	0	0	0	0	0
Q9UHN6_N1299_5 4 2 1	Q9UHN6	TMEM2	N1299	5 4 2 1	0	0	1	0	0	0	0	0	0	0	0	0
Q9UHN6_N1299_5 3 1 1	Q9UHN6	TMEM2	N1299	5 3 1 1	0	0	1	0	0	0	0	0	0	0	0	0
Q9UHN6_N1234_9 2 0 0	Q9UHN6	TMEM2	N1234	9 2 0 0	0	0	0	0	0	0	0	0	0	0	0	0
Q9UHN6_N1234_8 2 0 0	Q9UHN6	TMEM2	N1234	8 2 0 0	0	0	0	0	0	0	0	0	0	0	0	0
Q9UHN6_N1234_7 2 0 0	Q9UHN6	TMEM2	N1234	7 2 0 0	0	0	0	0	0	0	0	0	0	0	0	0
Q9UHL4_N428_8 2 0 0	Q9UHL4	DPP7	N428	8 2 0 0	0	0	0	0	0	0	0	0	0	0	0	0
Q9UHL4_N428_7 2 0 0	Q9UHL4	DPP7	N428	7 2 0 0	0	0	0	0	0	0	0	0	0	0	0	0
Q9UHL4_N315_9 2 0 0	Q9UHL4	DPP7	N315	9 2 0 0	0	0	0	0	0	0	0	0	0	0	0	0
Q9UHL4_N315_8 2 0 0	Q9UHL4	DPP7	N315	8 2 0 0	0	0	0	0	0	0	0	0	0	0	0	0
Q9UHL4_N315_7 2 0 0	Q9UHL4	DPP7	N315	7 2 0 0	0	0	0	0	0	0	0	0	0	0	0	0
Q9UHL4_N315_6 2 0 0	Q9UHL4	DPP7	N315	6 2 0 0	0	0	0	0	0	0	0	0	0	0	0	0
Q9UHL4_N315_4 6 0 0	Q9UHL4	DPP7	N315	4 6 0 0	0	0	0	0	0	0	0	0	0	0	0	0
Q9UHL4_N315_10 2 0 0	Q9UHL4	DPP7	N315	10 2 0 0	0	0	0	0	0	0	0	0	0	0	0	0
Q9UHG3_N353_9 2 0 0	Q9UHG3	PCYOX1	N353	9 2 0 0	0	0	0	0	0	0	0	0	0	0	0	0
Q9UHG3_N353_8 2 0 0	Q9UHG3	PCYOX1	N353	8 2 0 0	0	0	0	0	0	0	0	0	0	0	0	0
Q9UHG3_N353_7 2 0 0	Q9UHG3	PCYOX1	N353	7 2 0 0	0	0	0	0	0	0	0	0	0	0	0	0
Q9UHG3_N353_6 2 0 0	Q9UHG3	PCYOX1	N353	6 2 0 0	0	0	0	0	0	0	0	0	0	0	0	0
Q9UHG3_N353_5 2 0 0	Q9UHG3	PCYOX1	N353	5 2 0 0	0	0	0	0	0	0	0	0	0	0	0	0
Q9UHG3_N353_4 2 0 0	Q9UHG3	PCYOX1	N353	4 2 0 0	0	0	0	0	0	0	0	0	0	0	0	0
Q9UHG3_N323_6 2 0 0	Q9UHG3	PCYOX1	N323	6 2 0 0	0	0	0	0	0	0	0	0	0	0	0	0
Q9UHG3_N196_9 2 0 0	Q9UHG3	PCYOX1	N196	9 2 0 0	0	0	0	0	0	0	0	0	0	0	0	0
Q9UHG3_N196_8 2 0 0	Q9UHG3	PCYOX1	N196	8 2 0 0	0	0	0	0	0	0	0	0	0	0	0	0
Q9UHG3_N196_7 2 0 0	Q9UHG3	PCYOX1	N196	7 2 0 0	0	0	0	0	0	0	0	0	0	0	0	0
Q9UHG3_N196_6 2 0 0	Q9UHG3	PCYOX1	N196	6 2 0 0	0	0	0	0	0	0	0	0	0	0	0	0
Q9UHG3_N196_5 2 0 0	Q9UHG3	PCYOX1	N196	5 2 0 0	0	0	0	0	0	0	0	0	0	0	0	0
Q9UHG3_N196_4 2 0 0	Q9UHG3	PCYOX1	N196	4 2 0 0	0	0	0	0	0	0	0	0	0	0	0	0
Q9UHG3_N196_10 2 0 0	Q9UHG3	PCYOX1	N196	10 2 0 0	0	0	0	0	0	0	0	0	0	0	0	0
Q9UH99_N636_8 2 0 0	Q9UH99	SUN2	N636	8 2 0 0	0	0	0	0	0	0	0	0	0	0	0	0
Q9UH99_N636_7 2 0 0	Q9UH99	SUN2	N636	7 2 0 0	0	0	0	0	0	0	0	0	0	0	0	0
Q9UH99_N636_6 2 0 0	Q9UH99	SUN2	N636	6 2 0 0	0	0	0	0	0	0	0	0	0	0	0	0
Q9UH99_N636_5 2 0 0	Q9UH99	SUN2	N636	5 2 0 0	0	0	0	0	0	0	0	0	0	0	0	0
Q9UH99_N636_4 2 0 0	Q9UH99	SUN2	N636	4 2 0 0	0	0	0	0	0	0	0	0	0	0	0	0
Q9UH99_N636_3 2 0 0	Q9UH99	SUN2	N636	3 2 0 0	0	0	0	0	0	0	0	0	0	0	0	0
Q9UGT4_N162_7 2 0 0	Q9UGT4	SUSD2	N162	7 2 0 0	0	0	0	0	0	0	0	0	0	0	0	0
Q9UBY0_N350_3 2 0 0	Q9UBY0	SLC9A2	N350	3 2 0 0	0	0	0	0	0	0	0	0	0	0	0	0
Q9UBX5_N296_8 2 0 0	Q9UBX5	FBLN5	N296	8 2 0 0	0	0	0	0	0	0	0	0	0	0	0	0
Q9UBX1_N378_6 2 0 0	Q9UBX1	CTSF	N378	6 2 0 0	0	0	0	0	0	0	0	0	0	0	0	0
Q9UBV2_N608_9 2 0 0	Q9UBV2	SEL1L	N608	9 2 0 0	0	0	0	0	0	0	0	0	0	0	0	0
Q9UBV2_N608_8 2 0 0	Q9UBV2	SEL1L	N608	8 2 0 0	0	0	0	0	0	0	0	0	0	0	0	0
Q9UBV2_N608_7 2 0 0	Q9UBV2	SEL1L	N608	7 2 0 0	0	0	0	0	0	0	0	0	0	0	0	0
Q9UBV2_N608_6 2 0 0	Q9UBV2	SEL1L	N608	6 2 0 0	0	0	0	0	0	0	0	0	0	0	0	0
Q9UBV2_N608_4 2 0 0	Q9UBV2	SEL1L	N608	4 2 0 0	0	0	0	0	0	0	0	0	0	0	0	0
Q9UBV2_N431_9 2 0 0	Q9UBV2	SEL1L	N431	9 2 0 0	0	0	0	0	0	0	0	0	0	0	0	0
Q9UBV2_N431_8 2 0 0	Q9UBV2	SEL1L	N431	8 2 0 0	0	0	0	0	0	0	0	0	0	0	0	0
Q9UBV2_N431_7 2 0 0	Q9UBV2	SEL1L	N431	7 2 0 0	0	0	0	0	0	0	0	0	0	0	0	0
Q9UBV2_N431_6 2 0 0	Q9UBV2	SEL1L	N431	6 2 0 0	0	0	0	0	0	0	0	0	0	0	0	0
Q9UBV2_N431_5 2 0 0	Q9UBV2	SEL1L	N431	5 2 0 0	0	0	0	0	0	0	0	0	0	0	0	0
Q9UBV2_N431_10 2 0 0	Q9UBV2	SEL1L	N431	10 2 0 0	0	0	0	0	0	0	0	0	0	0	0	0
Q9UBV2_N272_9 2 0 0	Q9UBV2	SEL1L	N272	9 2 0 0	0	0	0	0	0	0	0	0	0	0	0	0
Q9UBV2_N272_8 2 0 0	Q9UBV2	SEL1L	N272	8 2 0 0	0	0	0	0	0	0	0	0	0	0	0	0
Q9UBV2_N272_7 2 0 0	Q9UBV2	SEL1L	N272	7 2 0 0	0	0	0	0	0	0	0	0	0	0	0	0
Q9UBV2_N217_9 2 0 0	Q9UBV2	SEL1L	N217	9 2 0 0	0	0	0	0	0	0	0	0	0	0	0	0
Q9UBV2_N217_8 2 0 0	Q9UBV2	SEL1L	N217	8 2 0 0	0	0	0	0	0	0	0	0	0	0	0	0
Q9UBV2_N217_7 2 0 0	Q9UBV2	SEL1L	N217	7 2 0 0	0	0	0	0	0	0	0	0	0	0	0	0
Q9UBV2_N195_9 2 0 0	Q9UBV2	SEL1L	N195	9 2 0 0	0	0	0	0	0	0	0	0	0	0	0	0
Q9UBR2_N184_9 2 0 0	Q9UBR2	CTSZ	N184	9 2 0 0	0	0	0	0	0	0	0	0	0	0	0	0
Q9UBR2_N184_8 2 0 0	Q9UBR2	CTSZ	N184	8 2 0 0	0	0	0	0	0	0	0	0	0	0	0	0
Q9UBR2_N184_7 2 0 0	Q9UBR2	CTSZ	N184	7 2 0 0	0	0	0	0	0	0	0	0	0	0	0	0
Q9UBR2_N184_6 2 0 1	Q9UBR2	CTSZ	N184	6 2 0 1	0	0	0	0	0	0	0	0	0	0	0	0
Q9UBR2_N184_6 2 0 0	Q9UBR2	CTSZ	N184	6 2 0 0	0	0	0	0	0	0	0	0	0	0	0	0
Q9UBR2_N184_5 2 0 0	Q9UBR2	CTSZ	N184	5 2 0 0	0	0	0	0	0	0	0	0	0	0	0	0
Q9UBR2_N184_4 2 0 0	Q9UBR2	CTSZ	N184	4 2 0 0	0	0	0	0	0	0	0	0	0	0	0	0
Q9UBR2_N184_3 4 0 0	Q9UBR2	CTSZ	N184	3 4 0 0	0	0	0	0	0	0	0	0	0	0	0	0
Q9UBR2_N184_3 2 0 0	Q9UBR2	CTSZ	N184	3 2 0 0	0	0	0	0	0	0	0	0	0	0	0	0
Q9UBG0_N69_9 2 0 0	Q9UBG0	MRC2	N69	9 2 0 0	0	0	0	0	0	0	0	0	0	0	0	0
Q9UBG0_N69_8 2 0 0	Q9UBG0	MRC2	N69	8 2 0 0	0	0	0	0	0	0	0	0	0	0	0	0
Q9UBG0_N69_6 3 0 0	Q9UBG0	MRC2	N69	6 3 0 0	0	0	0	0	0	0	0	0	0	0	0	0
Q9UBG0_N69_5 4 2 1	Q9UBG0	MRC2	N69	5 4 2 1	0	0	0	0	0	0	0	0	0	0	1	0
Q9UBG0_N69_5 4 1 1	Q9UBG0	MRC2	N69	5 4 1 1	0	0	0	0	3	0	1	0	1	1	0	0
Q9UBG0_N69_5 4 0 2	Q9UBG0	MRC2	N69	5 4 0 2	2	0	0	0	0	0	0	0	0	0	0	0
Q9UBG0_N69_5 4 0 1	Q9UBG0	MRC2	N69	5 4 0 1	0	0	0	0	0	0	0	0	0	0	0	0
Q9UBG0_N69_5 3 0 1	Q9UBG0	MRC2	N69	5 3 0 1	0	0	0	0	0	0	0	0	0	0	0	0
Q9UBG0_N69_4 3 0 1	Q9UBG0	MRC2	N69	4 3 0 1	0	0	0	0	0	0	0	0	0	0	0	0
Q9UBG0_N634_8 2 0 0	Q9UBG0	MRC2	N634	8 2 0 0	0	0	0	0	0	0	0	0	0	0	0	0
Q9UBG0_N634_6 2 0 0	Q9UBG0	MRC2	N634	6 2 0 0	0	0	0	0	0	0	0	0	0	0	0	0
Q9UBG0_N634_5 4 0 1	Q9UBG0	MRC2	N634	5 4 0 1	0	0	0	0	0	0	0	0	0	0	0	0
Q9UBG0_N497_8 2 0 0	Q9UBG0	MRC2	N497	8 2 0 0	0	0	0	0	0	0	0	0	0	0	0	0
Q9UBG0_N497_5 4 2 1	Q9UBG0	MRC2	N497	5 4 2 1	0	0	0	0	0	0	1	0	0	0	0	0
Q9UBG0_N497_5 4 1 1	Q9UBG0	MRC2	N497	5 4 1 1	0	0	1	0	1	0	1	0	1	0	1	0
Q9UBG0_N497_5 4 0 1	Q9UBG0	MRC2	N497	5 4 0 1	1	0	0	0	0	0	0	0	0	0	0	0
Q9UBG0_N492_5 4 2 1	Q9UBG0	MRC2	N492	5 4 2 1	0	0	0	0	1	0	0	0	0	0	0	0
Q9UBG0_N492_5 4 1 1	Q9UBG0	MRC2	N492	5 4 1 1	0	0	0	0	1	0	0	0	0	0	0	0
Q9UBG0_N492_5 4 0 1	Q9UBG0	MRC2	N492	5 4 0 1	0	0	0	0	0	0	0	0	0	0	0	0
Q9UBG0_N364_9 2 0 0	Q9UBG0	MRC2	N364	9 2 0 0	0	0	0	0	0	0	0	0	0	0	0	0
Q9UBG0_N364_8 2 0 0	Q9UBG0	MRC2	N364	8 2 0 0	0	0	0	0	0	0	0	0	0	0	0	0
Q9UBG0_N364_5 4 2 1	Q9UBG0	MRC2	N364	5 4 2 1	0	0	0	0	1	0	0	0	0	0	0	0
Q9UBG0_N140_9 2 0 0	Q9UBG0	MRC2	N140	9 2 0 0	0	0	0	0	0	0	0	0	0	0	0	0
Q9UBG0_N140_8 2 0 0	Q9UBG0	MRC2	N140	8 2 0 0	0	0	0	0	0	0	0	0	0	0	0	0
Q9UBG0_N140_5 4 2 1	Q9UBG0	MRC2	N140	5 4 2 1	0	0	0	0	1	0	2	0	0	0	1	0
Q9UBG0_N140_5 4 1 1	Q9UBG0	MRC2	N140	5 4 1 1	1	0	1	0	1	0	2	0	1	0	1	0
Q9UBG0_N140_5 4 0 2	Q9UBG0	MRC2	N140	5 4 0 2	1	0	0	0	0	0	0	0	0	0	0	0
Q9UBG0_N140_5 4 0 1	Q9UBG0	MRC2	N140	5 4 0 1	0	0	0	0	0	0	0	0	0	0	0	0
Q9UBG0_N1386_5 4 0 1	Q9UBG0	MRC2	N1386	5 4 0 1	0	0	0	0	0	0	0	0	0	0	0	0
Q9UBG0_N1157_6 3 0 1	Q9UBG0	MRC2	N1157	6 3 0 1	0	0	0	0	0	0	0	0	0	0	0	0
Q9UBG0_N1157_6 3 0 0	Q9UBG0	MRC2	N1157	6 3 0 0	0	0	0	0	0	0	0	0	0	0	0	0
Q9UBG0_N1157_5 4 1 1	Q9UBG0	MRC2	N1157	5 4 1 1	0	0	0	0	0	0	1	0	0	0	0	0
Q9UBG0_N1157_5 4 0 1	Q9UBG0	MRC2	N1157	5 4 0 1	0	0	0	0	0	0	0	0	0	0	0	0
Q9UBG0_N1157_5 3 1 1	Q9UBG0	MRC2	N1157	5 3 1 1	0	0	0	0	1	0	0	0	0	0	1	0
Q9UBG0_N1157_5 3 0 1	Q9UBG0	MRC2	N1157	5 3 0 1	0	0	0	0	0	0	0	0	0	0	0	0
Q9UBG0_N1134_6 3 0 1	Q9UBG0	MRC2	N1134	6 3 0 1	0	0	0	0	0	0	0	0	0	0	0	0
Q9UBG0_N1134_6 3 0 0	Q9UBG0	MRC2	N1134	6 3 0 0	0	0	0	0	0	0	0	0	0	0	0	0
Q9UBG0_N1134_5 4 0 1	Q9UBG0	MRC2	N1134	5 4 0 1	0	0	0	0	0	0	0	0	0	0	0	0
Q9UBG0_N1134_5 3 0 1	Q9UBG0	MRC2	N1134	5 3 0 1	0	0	0	0	0	0	0	0	0	0	0	0
Q9P2K2_N502_8 2 0 0	Q9P2K2	TXNDC16	N502	8 2 0 0	0	0	0	0	0	0	0	0	0	0	0	0
Q9P2K2_N460_9 2 0 0	Q9P2K2	TXNDC16	N460	9 2 0 0	0	0	0	0	0	0	0	0	0	0	0	0
Q9P2E5_N121_9 2 0 0	Q9P2E5	CHPF2	N121	9 2 0 0	0	0	0	0	0	0	0	0	0	0	0	0
Q9P2E5_N121_8 2 0 0	Q9P2E5	CHPF2	N121	8 2 0 0	0	0	0	0	0	0	0	0	0	0	0	0
Q9P2C4_N299_8 2 0 0	Q9P2C4	TMEM181	N299	8 2 0 0	0	0	0	0	0	0	0	0	0	0	0	0
Q9P2C4_N299_7 2 0 0	Q9P2C4	TMEM181	N299	7 2 0 0	0	0	0	0	0	0	0	0	0	0	0	0
Q9P2B2_N525_7 2 0 0	Q9P2B2	PTGFRN	N525	7 2 0 0	0	0	0	0	0	0	0	0	0	0	0	0
Q9P2B2_N525_6 3 1 0	Q9P2B2	PTGFRN	N525	6 3 1 0	0	0	0	0	1	0	1	0	1	0	1	0
Q9P2B2_N525_6 3 0 0	Q9P2B2	PTGFRN	N525	6 3 0 0	1	0	0	0	0	0	0	0	0	0	0	0
Q9P2B2_N525_5 4 1 1	Q9P2B2	PTGFRN	N525	5 4 1 1	0	0	0	0	1	0	2	0	0	0	0	0
Q9P2B2_N525_5 3 1 1	Q9P2B2	PTGFRN	N525	5 3 1 1	0	0	0	0	0	0	1	0	0	0	0	0
Q9P2B2_N525_5 3 1 0	Q9P2B2	PTGFRN	N525	5 3 1 0	0	0	0	0	1	0	0	0	0	0	0	0
Q9P2B2_N525_5 2 0 0	Q9P2B2	PTGFRN	N525	5 2 0 0	0	0	0	0	0	0	0	0	0	0	0	0
Q9P2B2_N413_5 4 2 1	Q9P2B2	PTGFRN	N413	5 4 2 1	0	0	1	0	0	0	0	0	0	0	0	0
Q9P2B2_N413_5 4 1 1	Q9P2B2	PTGFRN	N413	5 4 1 1	0	0	1	0	0	0	1	0	0	0	0	0
Q9P2B2_N413_5 4 0 2	Q9P2B2	PTGFRN	N413	5 4 0 2	0	0	0	0	0	0	0	0	0	0	0	0
Q9P2B2_N413_5 4 0 1	Q9P2B2	PTGFRN	N413	5 4 0 1	0	0	0	0	0	0	0	0	0	0	0	0
Q9P2B2_N413_12 2 0 0	Q9P2B2	PTGFRN	N413	12 2 0 0	0	0	0	0	0	0	0	0	0	0	0	0
Q9P2B2_N383_5 4 2 1	Q9P2B2	PTGFRN	N383	5 4 2 1	0	0	1	0	1	0	1	0	0	0	1	0
Q9P2B2_N383_5 4 1 1	Q9P2B2	PTGFRN	N383	5 4 1 1	1	0	1	0	1	0	2	0	0	1	1	0
Q9P2B2_N300_6 3 1 0	Q9P2B2	PTGFRN	N300	6 3 1 0	1	0	1	0	1	0	1	0	0	0	1	0
Q9P2B2_N300_6 3 0 0	Q9P2B2	PTGFRN	N300	6 3 0 0	0	0	0	0	0	0	0	0	0	0	0	0
Q9P2B2_N300_5 4 1 1	Q9P2B2	PTGFRN	N300	5 4 1 1	0	0	1	0	1	0	1	0	0	0	0	0
Q9P2B2_N300_5 4 1 0	Q9P2B2	PTGFRN	N300	5 4 1 0	1	0	1	0	1	0	1	0	0	0	1	0
Q9P2B2_N300_5 4 0 1	Q9P2B2	PTGFRN	N300	5 4 0 1	0	0	0	0	0	0	0	0	0	0	0	0
Q9P2B2_N300_5 4 0 0	Q9P2B2	PTGFRN	N300	5 4 0 0	0	0	0	0	0	0	0	0	0	0	0	0
Q9P2B2_N300_5 3 1 0	Q9P2B2	PTGFRN	N300	5 3 1 0	0	0	0	0	0	0	1	0	0	0	1	0
Q9P2B2_N286_8 2 0 0	Q9P2B2	PTGFRN	N286	8 2 0 0	0	0	0	0	0	0	0	0	0	0	0	0
Q9P2B2_N286_6 5 2 1	Q9P2B2	PTGFRN	N286	6 5 2 1	0	0	1	0	1	0	1	0	0	0	0	0
Q9P2B2_N286_6 5 1 1	Q9P2B2	PTGFRN	N286	6 5 1 1	0	0	0	0	0	0	2	0	0	0	0	0
Q9P2B2_N286_5 4 2 1	Q9P2B2	PTGFRN	N286	5 4 2 1	0	0	1	0	0	0	1	0	0	0	1	0
Q9P2B2_N286_5 4 1 1	Q9P2B2	PTGFRN	N286	5 4 1 1	1	0	1	0	2	0	2	1	2	0	2	0
Q9P2B2_N286_5 4 0 1	Q9P2B2	PTGFRN	N286	5 4 0 1	2	0	0	0	0	0	0	0	0	0	0	0
Q9P2B2_N286_4 3 1 1	Q9P2B2	PTGFRN	N286	4 3 1 1	0	0	2	0	0	0	0	0	0	0	1	0
Q9P2B2_N286_4 3 0 1	Q9P2B2	PTGFRN	N286	4 3 0 1	1	0	0	0	0	0	0	0	0	0	0	0
Q9P2B2_N286_3 3 0 1	Q9P2B2	PTGFRN	N286	3 3 0 1	0	0	0	0	0	0	0	0	0	0	0	0
Q9P273_N860_8 2 0 0	Q9P273	TENM3	N860	8 2 0 0	0	0	0	0	0	0	0	0	0	0	0	0
Q9P273_N1640_9 2 0 0	Q9P273	TENM3	N1640	9 2 0 0	0	0	0	0	0	0	0	0	0	0	0	0
Q9P273_N1640_8 2 0 0	Q9P273	TENM3	N1640	8 2 0 0	0	0	0	0	0	0	0	0	0	0	0	0
Q9P0T7_N38_6 2 0 0	Q9P0T7	TMEM9	N38	6 2 0 0	0	0	0	0	0	0	0	0	0	0	0	0
Q9P0T7_N38_5 2 0 0	Q9P0T7	TMEM9	N38	5 2 0 0	0	0	0	0	0	0	0	0	0	0	0	0
Q9P0K1_N519_6 3 0 0	Q9P0K1	ADAM22	N519	6 3 0 0	0	0	0	0	0	0	0	0	0	0	0	0
Q9NZV1_N746_5 4 2 1	Q9NZV1	CRIM1	N746	5 4 2 1	0	0	0	0	0	0	1	0	0	0	0	0
Q9NZP8_N242_9 2 0 0	Q9NZP8	C1RL	N242	9 2 0 0	0	0	0	0	0	0	0	0	0	0	0	0
Q9NZP8_N242_8 2 0 0	Q9NZP8	C1RL	N242	8 2 0 0	0	0	0	0	0	0	0	0	0	0	0	0
Q9NZJ5_N258_6 2 0 0	Q9NZJ5	EIF2AK3	N258	6 2 0 0	0	0	0	0	0	0	0	0	0	0	0	0
Q9NZC4_N254_6 3 0 0	Q9NZC4	EHF	N254	6 3 0 0	0	0	0	0	0	0	0	0	0	0	0	0
Q9NZC3_N168_5 2 0 0	Q9NZC3	GDE1	N168	5 2 0 0	0	0	0	0	0	0	0	0	0	0	0	0
Q9NZ53_N480_5 4 0 1	Q9NZ53	PODXL2	N480	5 4 0 1	0	0	0	0	0	0	0	0	0	0	0	0
Q9NYU2_N269_8 2 0 0	Q9NYU2	UGGT1	N269	8 2 0 0	0	0	0	0	0	0	0	0	0	0	0	0
Q9NYU2_N269_6 3 0 0	Q9NYU2	UGGT1	N269	6 3 0 0	0	0	0	0	0	0	0	0	0	0	0	0
Q9NYU2_N269_6 2 0 0	Q9NYU2	UGGT1	N269	6 2 0 0	0	0	0	0	0	0	0	0	0	0	0	0
Q9NYU1_N920_9 2 0 0	Q9NYU1	UGGT2	N920	9 2 0 0	0	0	0	0	0	0	0	0	0	0	0	0
Q9NYU1_N920_8 2 0 0	Q9NYU1	UGGT2	N920	8 2 0 0	0	0	0	0	0	0	0	0	0	0	0	0
Q9NYU1_N286_9 2 0 0	Q9NYU1	UGGT2	N286	9 2 0 0	0	0	0	0	0	0	0	0	0	0	0	0
Q9NYU1_N286_8 2 0 0	Q9NYU1	UGGT2	N286	8 2 0 0	0	0	0	0	0	0	0	0	0	0	0	0
Q9NYU1_N286_7 2 0 0	Q9NYU1	UGGT2	N286	7 2 0 0	0	0	0	0	0	0	0	0	0	0	0	0
Q9NYU1_N286_6 2 0 0	Q9NYU1	UGGT2	N286	6 2 0 0	0	0	0	0	0	0	0	0	0	0	0	0
Q9NYU1_N286_5 2 0 0	Q9NYU1	UGGT2	N286	5 2 0 0	0	0	0	0	0	0	0	0	0	0	0	0
Q9NYU1_N286_4 2 0 0	Q9NYU1	UGGT2	N286	4 2 0 0	0	0	0	0	0	0	0	0	0	0	0	0
Q9NYU1_N256_7 2 0 0	Q9NYU1	UGGT2	N256	7 2 0 0	0	0	0	0	0	0	0	0	0	0	0	0
Q9NYU1_N256_6 2 0 0	Q9NYU1	UGGT2	N256	6 2 0 0	0	0	0	0	0	0	0	0	0	0	0	0
Q9NYQ6_N1623_9 2 0 0	Q9NYQ6	CELSR1	N1623	9 2 0 0	0	0	0	0	0	0	0	0	0	0	0	0
Q9NY35_N72_9 2 0 0	Q9NY35	CLDND1	N72	9 2 0 0	0	0	0	0	0	0	0	0	0	0	0	0
Q9NY35_N72_8 2 0 0	Q9NY35	CLDND1	N72	8 2 0 0	0	0	0	0	0	0	0	0	0	0	0	0
Q9NY35_N72_7 2 0 0	Q9NY35	CLDND1	N72	7 2 0 0	0	0	0	0	0	0	0	0	0	0	0	0
Q9NY35_N72_6 2 0 0	Q9NY35	CLDND1	N72	6 2 0 0	0	0	0	0	0	0	0	0	0	0	0	0
Q9NXH8_N314_9 2 0 0	Q9NXH8	TOR4A	N314	9 2 0 0	0	0	0	0	0	0	0	0	0	0	0	0
Q9NXH8_N314_8 2 0 0	Q9NXH8	TOR4A	N314	8 2 0 0	0	0	0	0	0	0	0	0	0	0	0	0
Q9NXH8_N314_5 2 0 0	Q9NXH8	TOR4A	N314	5 2 0 0	0	0	0	0	0	0	0	0	0	0	0	0
Q9NXG6_N348_6 2 0 0	Q9NXG6	P4HTM	N348	6 2 0 0	0	0	0	0	0	0	0	0	0	0	0	0
Q9NXG6_N348_5 2 0 0	Q9NXG6	P4HTM	N348	5 2 0 0	0	0	0	0	0	0	0	0	0	0	0	0
Q9NX62_N259_8 2 0 0	Q9NX62	IMPAD1	N259	8 2 0 0	0	0	0	0	0	0	0	0	0	0	0	0
Q9NX62_N259_5 4 2 3	Q9NX62	IMPAD1	N259	5 4 2 3	0	0	0	0	0	0	1	0	0	0	0	0
Q9NX62_N259_5 4 2 1	Q9NX62	IMPAD1	N259	5 4 2 1	0	0	0	0	0	0	0	0	0	0	0	0
Q9NWM8_N176_7 2 0 0	Q9NWM8	FKBP14	N176	7 2 0 0	1	0	0	0	0	0	0	0	0	0	0	0
Q9NWM8_N176_6 2 0 0	Q9NWM8	FKBP14	N176	6 2 0 0	0	0	0	0	0	0	0	0	0	0	0	0
Q9NWM8_N176_5 2 0 0	Q9NWM8	FKBP14	N176	5 2 0 0	0	0	0	0	0	0	0	0	0	0	0	0
Q9NWD8_N80_8 2 0 0	Q9NWD8	TMEM248	N80	8 2 0 0	0	0	0	0	0	0	0	0	0	0	0	0
Q9NV96_N294_9 2 0 0	Q9NV96	TMEM30A	N294	9 2 0 0	0	0	0	0	0	0	0	0	0	0	0	0
Q9NV96_N294_8 2 0 0	Q9NV96	TMEM30A	N294	8 2 0 0	0	0	0	0	0	0	0	0	0	0	0	0
Q9NV96_N294_7 4 0 0	Q9NV96	TMEM30A	N294	7 4 0 0	0	0	0	0	0	0	0	0	0	0	0	0
Q9NV96_N294_7 2 0 0	Q9NV96	TMEM30A	N294	7 2 0 0	0	0	0	0	0	0	0	0	0	0	0	0
Q9NV96_N294_6 3 0 0	Q9NV96	TMEM30A	N294	6 3 0 0	0	0	0	0	0	0	0	0	0	0	0	0
Q9NV96_N294_6 2 0 0	Q9NV96	TMEM30A	N294	6 2 0 0	0	0	0	0	0	0	0	0	0	0	0	0
Q9NV96_N294_5 4 0 0	Q9NV96	TMEM30A	N294	5 4 0 0	0	0	0	0	0	0	0	0	0	0	0	0
Q9NV96_N294_5 3 0 0	Q9NV96	TMEM30A	N294	5 3 0 0	0	0	0	0	0	0	0	0	0	0	0	0
Q9NV96_N294_3 6 0 0	Q9NV96	TMEM30A	N294	3 6 0 0	0	0	0	0	0	0	0	0	0	0	0	0
Q9NV96_N294_10 2 0 0	Q9NV96	TMEM30A	N294	10 2 0 0	0	0	0	0	0	0	0	0	0	0	0	0
Q9NUN5_N78_6 2 0 0	Q9NUN5	LMBRD1	N78	6 2 0 0	0	0	0	0	0	0	0	0	0	0	0	0
Q9NU53_N46_8 2 0 0	Q9NU53	GINM1	N46	8 2 0 0	0	0	0	0	0	0	0	0	0	0	0	0
Q9NT68_N925_8 2 0 0	Q9NT68	TENM2	N925	8 2 0 0	0	0	0	0	0	0	0	0	0	0	0	0
Q9NT68_N925_7 2 0 0	Q9NT68	TENM2	N925	7 2 0 0	0	0	0	0	0	0	0	0	0	0	0	0
Q9NS15_N349_9 2 0 0	Q9NS15	LTBP3	N349	9 2 0 0	0	0	0	0	0	0	0	0	0	0	0	0
Q9NRB3_N280_9 2 0 0	Q9NRB3	CHST12	N280	9 2 0 0	0	0	0	0	0	0	0	0	0	0	0	0
Q9NRB3_N280_10 2 0 0	Q9NRB3	CHST12	N280	10 2 0 0	0	0	0	0	0	0	0	0	0	0	0	0
Q9NQX0_N405_6 2 0 0	Q9NQX0	PRDM6	N405	6 2 0 0	0	0	0	0	0	0	0	0	0	0	0	0
Q9NQS3_N331_5 4 2 1	Q9NQS3	PVRL3	N331	5 4 2 1	0	0	1	0	0	0	0	0	0	0	0	0
Q9NPR2_N64_8 2 0 0	Q9NPR2	SEMA4B	N64	8 2 0 0	0	0	0	0	0	0	0	0	0	0	0	0
Q9NPR2_N64_7 2 0 0	Q9NPR2	SEMA4B	N64	7 2 0 0	0	0	0	0	0	0	0	0	0	0	0	0
Q9NPR2_N520_8 2 0 0	Q9NPR2	SEMA4B	N520	8 2 0 0	0	0	0	0	0	0	0	0	0	0	0	0
Q9NP58_N447_5 2 0 0	Q9NP58	ABCB6	N447	5 2 0 0	0	0	0	0	0	0	0	0	0	0	0	0
Q9HDC9_N196_9 2 0 0	Q9HDC9	APMAP	N196	9 2 0 0	0	0	0	0	0	0	0	0	0	0	0	0
Q9HDC9_N196_8 2 0 0	Q9HDC9	APMAP	N196	8 2 0 0	0	0	0	0	0	0	0	0	0	0	0	0
Q9HDC9_N196_7 2 0 0	Q9HDC9	APMAP	N196	7 2 0 0	0	0	0	0	0	0	0	0	0	0	0	0
Q9HDC9_N196_6 2 0 0	Q9HDC9	APMAP	N196	6 2 0 0	0	0	0	0	0	0	0	0	0	0	0	0
Q9HDC9_N196_5 2 0 0	Q9HDC9	APMAP	N196	5 2 0 0	0	0	0	0	0	0	0	0	0	0	0	0
Q9HDC9_N196_4 2 0 0	Q9HDC9	APMAP	N196	4 2 0 0	0	0	0	0	0	0	0	0	0	0	0	0
Q9HDC9_N196_3 2 0 0	Q9HDC9	APMAP	N196	3 2 0 0	0	0	0	0	0	0	0	0	0	0	0	0
Q9HDC9_N160_9 2 0 0	Q9HDC9	APMAP	N160	9 2 0 0	0	0	0	0	0	0	0	0	0	0	0	0
Q9HDC9_N160_8 2 0 0	Q9HDC9	APMAP	N160	8 2 0 0	0	0	0	0	0	0	0	0	0	0	0	0
Q9HDC9_N160_7 2 0 0	Q9HDC9	APMAP	N160	7 2 0 0	0	0	0	0	0	0	0	0	0	0	0	0
Q9HDC9_N160_6 2 0 0	Q9HDC9	APMAP	N160	6 2 0 0	0	0	0	0	0	0	0	0	0	0	0	0
Q9HDC9_N160_5 4 0 3	Q9HDC9	APMAP	N160	5 4 0 3	0	0	0	0	0	0	0	0	0	0	0	0
Q9HDC9_N160_5 4 0 1	Q9HDC9	APMAP	N160	5 4 0 1	0	0	0	0	0	0	0	0	0	0	0	0
Q9HDC9_N160_5 3 2 2	Q9HDC9	APMAP	N160	5 3 2 2	0	0	0	0	1	0	0	0	0	0	0	0
Q9HDC9_N160_5 2 0 0	Q9HDC9	APMAP	N160	5 2 0 0	0	0	0	0	0	0	0	0	0	0	0	0
Q9HDC9_N160_4 4 0 2	Q9HDC9	APMAP	N160	4 4 0 2	0	0	0	0	0	0	0	0	0	0	0	0
Q9HDC9_N160_4 3 1 0	Q9HDC9	APMAP	N160	4 3 1 0	0	0	0	0	0	0	0	0	0	0	0	0
Q9HDC9_N160_4 3 0 2	Q9HDC9	APMAP	N160	4 3 0 2	1	0	0	0	0	0	0	0	0	0	0	0
Q9HDC9_N160_4 2 0 0	Q9HDC9	APMAP	N160	4 2 0 0	0	0	0	0	0	0	0	0	0	0	0	0
Q9HDC9_N160_3 2 0 0	Q9HDC9	APMAP	N160	3 2 0 0	0	0	0	0	0	0	0	0	0	0	0	0
Q9HD45_N174_9 2 0 0	Q9HD45	TM9SF3	N174	9 2 0 0	0	0	0	0	0	0	0	0	0	0	0	0
Q9HD45_N174_8 2 0 0	Q9HD45	TM9SF3	N174	8 2 0 0	0	0	0	0	0	0	0	0	0	0	0	0
Q9HD45_N174_6 3 1 0	Q9HD45	TM9SF3	N174	6 3 1 0	0	0	1	0	2	0	2	0	1	0	1	0
Q9HD45_N174_6 3 0 1	Q9HD45	TM9SF3	N174	6 3 0 1	0	0	0	0	0	0	0	0	0	0	0	0
Q9HD45_N174_6 3 0 0	Q9HD45	TM9SF3	N174	6 3 0 0	0	0	0	0	0	0	0	0	0	0	0	0
Q9HD45_N174_5 4 2 1	Q9HD45	TM9SF3	N174	5 4 2 1	0	0	1	0	0	0	0	0	0	0	1	0
Q9HD45_N174_5 4 2 0	Q9HD45	TM9SF3	N174	5 4 2 0	1	0	3	0	2	0	3	0	1	0	3	2
Q9HD45_N174_5 4 1 1	Q9HD45	TM9SF3	N174	5 4 1 1	2	0	0	0	0	0	1	0	1	0	1	0
Q9HD45_N174_5 4 1 0	Q9HD45	TM9SF3	N174	5 4 1 0	0	0	0	0	2	0	4	0	0	0	2	0
Q9HD45_N174_5 4 0 2	Q9HD45	TM9SF3	N174	5 4 0 2	2	0	0	0	0	0	0	0	0	0	0	0
Q9HD45_N174_5 4 0 0	Q9HD45	TM9SF3	N174	5 4 0 0	0	0	0	0	0	0	0	0	0	0	0	0
Q9HD45_N174_5 3 1 0	Q9HD45	TM9SF3	N174	5 3 1 0	0	0	1	0	3	0	3	0	1	0	3	0
Q9HD45_N174_5 3 0 1	Q9HD45	TM9SF3	N174	5 3 0 1	2	0	0	0	0	0	0	0	0	0	0	0
Q9HD45_N174_5 3 0 0	Q9HD45	TM9SF3	N174	5 3 0 0	0	0	0	0	0	0	0	0	0	0	0	0
Q9HD45_N174_5 2 0 0	Q9HD45	TM9SF3	N174	5 2 0 0	0	0	0	0	0	0	0	0	0	0	0	0
Q9HD45_N174_4 3 1 0	Q9HD45	TM9SF3	N174	4 3 1 0	0	0	1	0	0	0	1	0	0	0	1	0
Q9HD45_N174_4 3 0 0	Q9HD45	TM9SF3	N174	4 3 0 0	0	0	0	0	0	0	0	0	0	0	0	0
Q9HD45_N174_4 2 0 0	Q9HD45	TM9SF3	N174	4 2 0 0	0	0	0	0	0	0	0	0	0	0	0	0
Q9HD45_N174_3 2 0 0	Q9HD45	TM9SF3	N174	3 2 0 0	0	0	0	0	0	0	0	0	0	0	0	0
Q9HCU4_N2061_7 2 0 0	Q9HCU4	CELSR2	N2061	7 2 0 0	0	0	0	0	0	0	0	0	0	0	0	0
Q9HCM3_N1226_6 2 0 0	Q9HCM3	KIAA1549	N1226	6 2 0 0	0	0	0	0	0	0	0	0	0	0	0	0
Q9HCK1_N443_4 4 0 0	Q9HCK1	ZDBF2	N443	4 4 0 0	0	0	0	0	0	0	0	0	0	0	0	0
Q9HAB3_N178_5 6 0 0	Q9HAB3	SLC52A2	N178	5 6 0 0	0	0	0	0	0	0	0	0	0	0	0	0
Q9H9J2_N315_8 2 0 0	Q9H9J2	MRPL44	N315	8 2 0 0	0	0	0	0	0	0	0	0	0	0	0	0
Q9H9J2_N315_7 2 0 0	Q9H9J2	MRPL44	N315	7 2 0 0	0	0	0	0	0	0	0	0	0	0	0	0
Q9H9J2_N315_6 2 0 0	Q9H9J2	MRPL44	N315	6 2 0 0	0	0	0	0	0	0	0	0	0	0	0	0
Q9H9J2_N315_5 2 0 0	Q9H9J2	MRPL44	N315	5 2 0 0	0	0	0	0	0	0	0	0	0	0	0	0
Q9H6X2_N262_8 2 0 0	Q9H6X2	ANTXR1	N262	8 2 0 0	0	0	0	0	0	0	0	0	0	0	0	0
Q9H6X2_N262_5 4 1 1	Q9H6X2	ANTXR1	N262	5 4 1 1	0	0	0	0	0	0	1	0	0	0	0	0
Q9H6X2_N262_12 2 0 0	Q9H6X2	ANTXR1	N262	12 2 0 0	0	0	0	0	0	0	0	0	0	0	0	0
Q9H6X2_N184_9 2 0 0	Q9H6X2	ANTXR1	N184	9 2 0 0	0	0	0	0	0	0	0	0	0	0	0	0
Q9H6X2_N184_8 2 0 0	Q9H6X2	ANTXR1	N184	8 2 0 0	0	0	0	0	0	0	0	0	0	0	0	0
Q9H6X2_N184_7 2 0 0	Q9H6X2	ANTXR1	N184	7 2 0 0	0	0	0	0	0	0	0	0	0	0	0	0
Q9H6X2_N184_6 2 0 0	Q9H6X2	ANTXR1	N184	6 2 0 0	0	0	0	0	0	0	0	0	0	0	0	0
Q9H6X2_N184_5 4 2 1	Q9H6X2	ANTXR1	N184	5 4 2 1	0	0	0	0	0	0	1	0	0	0	0	0
Q9H6L2_N221_9 2 0 0	Q9H6L2	TMEM231	N221	9 2 0 0	0	0	0	0	0	0	0	0	0	0	0	0
Q9H6B4_N74_5 4 2 1	Q9H6B4	CLMP	N74	5 4 2 1	0	0	1	0	1	0	1	0	0	0	1	0
Q9H6B4_N74_5 4 1 2	Q9H6B4	CLMP	N74	5 4 1 2	1	0	0	0	0	0	1	0	0	0	0	0
Q9H6B4_N197_6 3 0 0	Q9H6B4	CLMP	N197	6 3 0 0	0	0	0	0	0	0	0	0	0	0	0	0
Q9H693_N52_8 2 0 0	Q9H693	C16orf95	N52	8 2 0 0	0	0	0	0	0	0	0	0	0	0	0	0
Q9H5V8_N639_8 2 0 0	Q9H5V8	CDCP1	N639	8 2 0 0	0	0	0	0	0	0	0	0	0	0	0	0
Q9H5V8_N577_9 2 0 0	Q9H5V8	CDCP1	N577	9 2 0 0	0	0	0	0	0	0	0	0	0	0	0	0
Q9H5V8_N577_8 2 0 0	Q9H5V8	CDCP1	N577	8 2 0 0	0	0	0	0	0	0	0	0	0	0	0	0
Q9H5V8_N577_7 2 0 0	Q9H5V8	CDCP1	N577	7 2 0 0	0	0	0	0	0	0	0	0	0	0	0	0
Q9H5V8_N512_8 2 0 0	Q9H5V8	CDCP1	N512	8 2 0 0	0	0	0	0	0	0	0	0	0	0	0	0
Q9H5V8_N512_7 2 0 0	Q9H5V8	CDCP1	N512	7 2 0 0	0	0	0	0	0	0	0	0	0	0	0	0
Q9H5V8_N512_4 2 0 0	Q9H5V8	CDCP1	N512	4 2 0 0	0	0	0	0	0	0	0	0	0	0	0	0
Q9H5V8_N39_6 3 1 0	Q9H5V8	CDCP1	N39	6 3 1 0	0	0	0	0	0	0	1	0	0	0	0	0
Q9H5V8_N39_5 3 1 0	Q9H5V8	CDCP1	N39	5 3 1 0	0	0	0	0	0	0	1	0	0	0	0	0
Q9H5V8_N386_5 4 1 1	Q9H5V8	CDCP1	N386	5 4 1 1	0	0	0	0	0	0	1	0	0	0	0	0
Q9H5V8_N386_5 4 0 1	Q9H5V8	CDCP1	N386	5 4 0 1	0	0	0	0	0	0	0	0	0	0	0	0
Q9H5V8_N386_4 3 0 1	Q9H5V8	CDCP1	N386	4 3 0 1	0	0	0	0	0	0	0	0	0	0	0	0
Q9H5V8_N339_5 4 2 1	Q9H5V8	CDCP1	N339	5 4 2 1	0	0	1	0	1	0	1	0	0	0	0	0
Q9H5V8_N339_5 4 1 3	Q9H5V8	CDCP1	N339	5 4 1 3	0	0	0	0	1	0	0	0	0	0	0	0
Q9H5V8_N339_5 4 1 1	Q9H5V8	CDCP1	N339	5 4 1 1	1	0	0	0	1	0	1	0	0	0	0	0
Q9H5V8_N339_5 4 0 2	Q9H5V8	CDCP1	N339	5 4 0 2	1	0	0	0	0	0	0	0	0	0	0	0
Q9H5V8_N339_5 4 0 1	Q9H5V8	CDCP1	N339	5 4 0 1	0	0	0	0	0	0	0	0	0	0	0	0
Q9H5V8_N270_5 4 2 1	Q9H5V8	CDCP1	N270	5 4 2 1	0	0	0	0	1	0	0	0	0	0	0	0
Q9H5V8_N122_8 2 0 0	Q9H5V8	CDCP1	N122	8 2 0 0	1	0	0	0	0	0	0	0	0	0	0	0
Q9H5K3_N67_8 2 0 0	Q9H5K3	POMK	N67	8 2 0 0	0	0	0	0	0	0	0	0	0	0	0	0
Q9H5K3_N67_7 2 0 0	Q9H5K3	POMK	N67	7 2 0 0	0	0	0	0	0	0	0	0	0	0	0	0
Q9H5K3_N67_5 2 0 0	Q9H5K3	POMK	N67	5 2 0 0	0	0	0	0	0	0	0	0	0	0	0	0
Q9H5I5_N2634_8 2 0 0	Q9H5I5	PIEZO2	N2634	8 2 0 0	0	0	0	0	0	0	0	0	0	0	0	0
Q9H5I5_N2539_9 2 0 0	Q9H5I5	PIEZO2	N2539	9 2 0 0	0	0	0	0	0	0	0	0	0	0	0	0
Q9H5I5_N2539_8 2 0 0	Q9H5I5	PIEZO2	N2539	8 2 0 0	0	0	0	0	0	0	0	0	0	0	0	0
Q9H5I5_N2539_7 2 0 0	Q9H5I5	PIEZO2	N2539	7 2 0 0	0	0	0	0	0	0	0	0	0	0	0	0
Q9H5I5_N2539_6 2 0 0	Q9H5I5	PIEZO2	N2539	6 2 0 0	0	0	0	0	0	0	0	0	0	0	0	0
Q9H5I5_N2539_4 2 0 0	Q9H5I5	PIEZO2	N2539	4 2 0 0	0	0	0	0	0	0	0	0	0	0	0	0
Q9H4F8_N214_8 2 0 0	Q9H4F8	SMOC1	N214	8 2 0 0	0	0	0	0	0	0	0	0	0	0	0	0
Q9H4F8_N214_6 2 0 0	Q9H4F8	SMOC1	N214	6 2 0 0	0	0	0	0	0	0	0	0	0	0	0	0
Q9H497_N122_8 2 0 0	Q9H497	TOR3A	N122	8 2 0 0	0	0	0	0	0	0	0	0	0	0	0	0
Q9H488_N160_8 2 0 0	Q9H488	POFUT1	N160	8 2 0 0	0	0	0	0	0	0	0	0	0	0	0	0
Q9H488_N160_7 2 0 0	Q9H488	POFUT1	N160	7 2 0 0	0	0	0	0	0	0	0	0	0	0	0	0
Q9H488_N160_6 2 0 0	Q9H488	POFUT1	N160	6 2 0 0	0	0	0	0	0	0	0	0	0	0	0	0
Q9H488_N160_5 2 0 0	Q9H488	POFUT1	N160	5 2 0 0	0	0	0	0	0	0	0	0	0	0	0	0
Q9H330_N575_8 2 0 0	Q9H330	TMEM245	N575	8 2 0 0	0	0	0	0	0	0	0	0	0	0	0	0
Q9H330_N575_7 2 0 0	Q9H330	TMEM245	N575	7 2 0 0	0	0	0	0	0	0	0	0	0	0	0	0
Q9H330_N575_6 2 0 0	Q9H330	TMEM245	N575	6 2 0 0	0	0	0	0	0	0	0	0	0	0	0	0
Q9H330_N575_5 2 0 0	Q9H330	TMEM245	N575	5 2 0 0	0	0	0	0	0	0	0	0	0	0	0	0
Q9H330_N575_4 2 0 0	Q9H330	TMEM245	N575	4 2 0 0	0	0	0	0	0	0	0	0	0	0	0	0
Q9H330_N575_3 2 0 0	Q9H330	TMEM245	N575	3 2 0 0	0	0	0	0	0	0	0	0	0	0	0	0
Q9H330_N551_9 2 0 0	Q9H330	TMEM245	N551	9 2 0 0	0	0	0	0	0	0	0	0	0	0	0	0
Q9H330_N551_8 2 0 0	Q9H330	TMEM245	N551	8 2 0 0	0	0	0	0	0	0	0	0	0	0	0	0
Q9H330_N551_7 2 0 0	Q9H330	TMEM245	N551	7 2 0 0	0	0	0	0	0	0	0	0	0	0	0	0
Q9H330_N551_6 2 0 0	Q9H330	TMEM245	N551	6 2 0 0	0	0	0	0	0	0	0	0	0	0	0	0
Q9H330_N551_5 2 0 0	Q9H330	TMEM245	N551	5 2 0 0	0	0	0	0	0	0	0	0	0	0	0	0
Q9H330_N551_4 2 0 0	Q9H330	TMEM245	N551	4 2 0 0	0	0	0	0	0	0	0	0	0	0	0	0
Q9H2Y7_N471_9 4 0 0	Q9H2Y7	ZNF106	N471	9 4 0 0	0	0	0	0	0	0	0	0	0	0	0	0
Q9H2J7_N424_8 2 0 0	Q9H2J7	SLC6A15	N424	8 2 0 0	0	0	0	0	0	0	0	0	0	0	0	0
Q9H1C3_N234_5 4 1 2	Q9H1C3	GLT8D2	N234	5 4 1 2	0	0	0	0	0	0	0	0	0	0	2	0
Q9H173_N193_8 2 0 0	Q9H173	SIL1	N193	8 2 0 0	0	0	0	0	0	0	0	0	0	0	0	0
Q9H173_N193_7 2 0 0	Q9H173	SIL1	N193	7 2 0 0	0	0	0	0	0	0	0	0	0	0	0	0
Q9H173_N193_6 2 0 0	Q9H173	SIL1	N193	6 2 0 0	0	0	0	0	0	0	0	0	0	0	0	0
Q9H173_N193_5 2 0 0	Q9H173	SIL1	N193	5 2 0 0	0	0	0	0	0	0	0	0	0	0	0	0
Q9H173_N193_4 4 0 0	Q9H173	SIL1	N193	4 4 0 0	0	0	0	0	0	0	0	0	0	0	0	0
Q9H173_N193_4 2 0 0	Q9H173	SIL1	N193	4 2 0 0	0	0	0	0	0	0	0	0	0	0	0	0
Q9H173_N193_3 2 0 0	Q9H173	SIL1	N193	3 2 0 0	0	0	0	0	0	0	0	0	0	0	0	0
Q9H0V9_N181_8 2 0 0	Q9H0V9	LMAN2L	N181	8 2 0 0	0	0	0	0	0	0	0	0	0	0	0	0
Q9H0V9_N181_7 2 0 0	Q9H0V9	LMAN2L	N181	7 2 0 0	0	0	0	0	0	0	0	0	0	0	0	0
Q9H0U3_N71_8 2 0 0	Q9H0U3	MAGT1	N71	8 2 0 0	0	0	0	0	0	0	0	0	0	0	0	0
Q9H0U3_N71_7 2 0 0	Q9H0U3	MAGT1	N71	7 2 0 0	0	0	0	0	0	0	0	0	0	0	0	0
Q9GZX9_N81_6 2 0 0	Q9GZX9	TWSG1	N81	6 2 0 0	0	0	0	0	0	0	0	0	0	0	0	0
Q9GZU1_N230_9 2 0 0	Q9GZU1	MCOLN1	N230	9 2 0 0	0	0	0	0	0	0	0	0	0	0	0	0
Q9GZU1_N159_8 2 0 0	Q9GZU1	MCOLN1	N159	8 2 0 0	0	0	0	0	0	0	0	0	0	0	0	0
Q9GZU1_N159_7 2 0 0	Q9GZU1	MCOLN1	N159	7 2 0 0	0	0	0	0	0	0	0	0	0	0	0	0
Q9GZU1_N159_6 2 0 0	Q9GZU1	MCOLN1	N159	6 2 0 0	0	0	0	0	0	0	0	0	0	0	0	0
Q9GZM7_N161_8 2 0 0	Q9GZM7	TINAGL1	N161	8 2 0 0	0	0	0	0	0	0	0	0	0	0	0	0
Q9C0H2_N351_4 3 1 1	Q9C0H2	TTYH3	N351	4 3 1 1	0	0	0	0	1	0	0	0	0	0	0	0
Q9C0H2_N351_4 3 0 3	Q9C0H2	TTYH3	N351	4 3 0 3	0	0	0	0	0	0	0	0	0	0	0	0
Q9C0H2_N351_4 3 0 2	Q9C0H2	TTYH3	N351	4 3 0 2	0	0	0	0	0	0	0	0	0	0	0	0
Q9C0H2_N144_5 4 0 1	Q9C0H2	TTYH3	N144	5 4 0 1	0	0	0	0	0	0	0	0	0	0	0	0
Q9C0H2_N144_4 3 1 1	Q9C0H2	TTYH3	N144	4 3 1 1	0	0	0	0	0	0	0	0	0	0	0	0
Q9C0H2_N144_3 2 0 1	Q9C0H2	TTYH3	N144	3 2 0 1	1	0	0	0	0	0	0	0	0	0	0	0
Q9C0C4_N419_8 2 0 0	Q9C0C4	SEMA4C	N419	8 2 0 0	0	0	0	0	0	0	0	0	0	0	0	0
Q9BZQ6_N691_5 2 0 0	Q9BZQ6	EDEM3	N691	5 2 0 0	0	0	0	0	0	0	0	0	0	0	0	0
Q9BZQ6_N195_9 2 0 0	Q9BZQ6	EDEM3	N195	9 2 0 0	0	0	0	0	0	0	0	0	0	0	0	0
Q9BZQ6_N195_8 2 0 0	Q9BZQ6	EDEM3	N195	8 2 0 0	0	0	0	0	0	0	0	0	0	0	0	0
Q9BZC7_N1775_9 2 0 0	Q9BZC7	ABCA2	N1775	9 2 0 0	0	0	0	0	0	0	0	0	0	0	0	0
Q9BZC7_N1775_8 2 0 0	Q9BZC7	ABCA2	N1775	8 2 0 0	0	0	0	0	0	0	0	0	0	0	0	0
Q9BXB1_N314_5 4 0 1	Q9BXB1	LGR4	N314	5 4 0 1	0	0	0	0	0	0	0	0	0	0	0	0
Q9BX74_N96_8 2 0 0	Q9BX74	TM2D1	N96	8 2 0 0	0	0	0	0	0	0	0	0	0	0	0	0
Q9BX74_N96_7 2 0 0	Q9BX74	TM2D1	N96	7 2 0 0	0	0	0	0	0	0	0	0	0	0	0	0
Q9BX74_N197_9 2 0 0	Q9BX74	TM2D1	N197	9 2 0 0	0	0	0	0	0	0	0	0	0	0	0	0
Q9BX74_N197_8 2 0 0	Q9BX74	TM2D1	N197	8 2 0 0	0	0	0	0	0	0	0	0	0	0	0	0
Q9BVX2_N186_9 2 0 0	Q9BVX2	TMEM106C	N186	9 2 0 0	0	0	0	0	0	0	0	0	0	0	0	0
Q9BVX2_N186_8 2 0 0	Q9BVX2	TMEM106C	N186	8 2 0 0	0	0	0	0	0	0	0	0	0	0	0	0
Q9BVX2_N186_7 2 0 0	Q9BVX2	TMEM106C	N186	7 2 0 0	0	0	0	0	0	0	0	0	0	0	0	0
Q9BVX2_N186_6 3 0 0	Q9BVX2	TMEM106C	N186	6 3 0 0	0	0	0	0	0	0	0	0	0	0	0	0
Q9BVX2_N186_6 2 0 0	Q9BVX2	TMEM106C	N186	6 2 0 0	0	0	0	0	0	0	0	0	0	0	0	0
Q9BVK6_N125_8 2 0 0	Q9BVK6	TMED9	N125	8 2 0 0	0	0	0	0	0	0	0	0	0	0	0	0
Q9BVK6_N125_7 2 0 0	Q9BVK6	TMED9	N125	7 2 0 0	0	0	0	0	0	0	0	0	0	0	0	0
Q9BVK6_N125_6 2 0 0	Q9BVK6	TMED9	N125	6 2 0 0	0	0	0	0	0	0	0	0	0	0	0	0
Q9BVK6_N125_5 4 1 3	Q9BVK6	TMED9	N125	5 4 1 3	0	0	0	0	1	0	0	0	0	0	0	0
Q9BVK6_N125_5 4 1 2	Q9BVK6	TMED9	N125	5 4 1 2	0	0	0	0	0	0	2	0	0	0	0	0
Q9BVK6_N125_5 4 0 3	Q9BVK6	TMED9	N125	5 4 0 3	0	0	0	0	0	0	0	0	0	0	0	0
Q9BVK6_N125_5 4 0 2	Q9BVK6	TMED9	N125	5 4 0 2	0	0	0	0	0	0	0	0	0	0	0	0
Q9BVK6_N125_5 4 0 1	Q9BVK6	TMED9	N125	5 4 0 1	0	0	0	0	0	0	0	0	0	0	0	0
Q9BVK6_N125_5 2 0 0	Q9BVK6	TMED9	N125	5 2 0 0	0	0	0	0	0	0	0	0	0	0	0	0
Q9BVK6_N125_4 4 0 2	Q9BVK6	TMED9	N125	4 4 0 2	0	0	0	0	0	0	0	0	0	0	0	0
Q9BVK6_N125_4 3 0 2	Q9BVK6	TMED9	N125	4 3 0 2	0	0	0	0	0	0	0	0	0	0	0	0
Q9BVK6_N125_4 2 0 0	Q9BVK6	TMED9	N125	4 2 0 0	0	0	0	0	0	0	0	0	0	0	0	0
Q9BVK6_N125_3 4 0 1	Q9BVK6	TMED9	N125	3 4 0 1	0	0	0	0	0	0	0	0	0	0	0	0
Q9BVK6_N125_3 3 0 1	Q9BVK6	TMED9	N125	3 3 0 1	0	0	0	0	0	0	0	0	0	0	0	0
Q9BVK6_N125_3 2 0 0	Q9BVK6	TMED9	N125	3 2 0 0	0	0	0	0	0	0	0	0	0	0	0	0
Q9BVG9_N181_9 2 0 0	Q9BVG9	PTDSS2	N181	9 2 0 0	0	0	0	0	0	0	0	0	0	0	0	0
Q9BVG9_N181_8 2 0 0	Q9BVG9	PTDSS2	N181	8 2 0 0	0	0	0	0	0	0	0	0	0	0	0	0
Q9BU23_N616_9 2 0 0	Q9BU23	LMF2	N616	9 2 0 0	0	0	0	0	0	0	0	0	0	0	0	0
Q9BU23_N616_8 2 0 0	Q9BU23	LMF2	N616	8 2 0 0	0	0	0	0	0	0	0	0	0	0	0	0
Q9BU23_N616_7 2 0 0	Q9BU23	LMF2	N616	7 2 0 0	0	0	0	0	0	0	0	0	0	0	0	0
Q9BU23_N616_6 2 0 0	Q9BU23	LMF2	N616	6 2 0 0	0	0	0	0	0	0	0	0	0	0	0	0
Q9BU23_N616_5 2 0 0	Q9BU23	LMF2	N616	5 2 0 0	0	0	0	0	0	0	0	0	0	0	0	0
Q9BU23_N616_4 2 0 0	Q9BU23	LMF2	N616	4 2 0 0	0	0	0	0	0	0	0	0	0	0	0	0
Q9BU23_N616_3 6 0 3	Q9BU23	LMF2	N616	3 6 0 3	0	0	0	0	0	0	0	0	0	0	0	0
Q9BU23_N616_10 2 0 0	Q9BU23	LMF2	N616	10 2 0 0	0	0	0	0	0	0	0	0	0	0	0	0
Q9BU23_N489_9 2 0 0	Q9BU23	LMF2	N489	9 2 0 0	0	0	0	0	0	0	0	0	0	0	0	0
Q9BU23_N489_8 2 0 0	Q9BU23	LMF2	N489	8 2 0 0	0	0	0	0	0	0	0	0	0	0	0	0
Q9BTY2_N377_9 2 0 0	Q9BTY2	FUCA2	N377	9 2 0 0	0	0	0	0	0	0	0	0	0	0	0	0
Q9BTY2_N377_3 6 0 0	Q9BTY2	FUCA2	N377	3 6 0 0	0	0	0	0	0	0	0	0	0	0	0	0
Q9BTY2_N377_10 2 0 0	Q9BTY2	FUCA2	N377	10 2 0 0	0	0	0	0	0	0	0	0	0	0	0	0
Q9BT09_N153_8 2 0 0	Q9BT09	CNPY3	N153	8 2 0 0	0	0	0	0	0	0	0	0	0	0	0	0
Q9BT09_N153_6 2 0 0	Q9BT09	CNPY3	N153	6 2 0 0	0	0	0	0	0	0	0	0	0	0	0	0
Q9BT09_N153_5 2 0 0	Q9BT09	CNPY3	N153	5 2 0 0	0	0	0	0	0	0	0	0	0	0	0	0
Q9BRN9_N87_9 2 0 0	Q9BRN9	TM2D3	N87	9 2 0 0	0	0	0	0	0	0	0	0	0	0	0	0
Q9BRN9_N87_8 2 0 0	Q9BRN9	TM2D3	N87	8 2 0 0	0	0	0	0	0	0	0	0	0	0	0	0
Q9BRN9_N87_7 8 0 0	Q9BRN9	TM2D3	N87	7 8 0 0	0	0	0	0	0	0	0	0	0	0	0	0
Q9BRN9_N87_7 2 0 0	Q9BRN9	TM2D3	N87	7 2 0 0	0	0	0	0	0	0	0	0	0	0	0	0
Q9BRN9_N169_9 2 0 0	Q9BRN9	TM2D3	N169	9 2 0 0	0	0	0	0	0	0	0	0	0	0	0	0
Q9BRN9_N169_8 2 0 0	Q9BRN9	TM2D3	N169	8 2 0 0	0	0	0	0	0	0	0	0	0	0	0	0
Q9BRN9_N169_7 2 0 0	Q9BRN9	TM2D3	N169	7 2 0 0	0	0	0	0	0	0	0	0	0	0	0	0
Q9BRN9_N169_6 2 0 0	Q9BRN9	TM2D3	N169	6 2 0 0	0	0	0	0	0	0	0	0	0	0	0	0
Q9BRN9_N169_5 2 0 0	Q9BRN9	TM2D3	N169	5 2 0 0	0	0	0	0	0	0	0	0	0	0	0	0
Q9BRN9_N169_4 2 0 0	Q9BRN9	TM2D3	N169	4 2 0 0	0	0	0	0	0	0	0	0	0	0	0	0
Q9BRN9_N157_8 2 0 0	Q9BRN9	TM2D3	N157	8 2 0 0	0	0	0	0	0	0	0	0	0	0	0	0
Q9BRN9_N122_9 2 0 0	Q9BRN9	TM2D3	N122	9 2 0 0	0	0	0	0	0	0	0	0	0	0	0	0
Q9BRN9_N122_8 2 0 0	Q9BRN9	TM2D3	N122	8 2 0 0	0	0	0	0	0	0	0	0	0	0	0	0
Q9BRN9_N122_7 2 0 0	Q9BRN9	TM2D3	N122	7 2 0 0	0	0	0	0	0	0	0	0	0	0	0	0
Q99985_N586_8 2 0 0	Q99985	SEMA3C	N586	8 2 0 0	0	0	0	0	0	0	0	0	0	0	0	0
Q99985_N586_7 2 0 0	Q99985	SEMA3C	N586	7 2 0 0	0	0	0	0	0	0	0	0	0	0	0	0
Q99985_N586_6 2 0 0	Q99985	SEMA3C	N586	6 2 0 0	0	0	0	0	0	0	0	0	0	0	0	0
Q99985_N585_8 2 0 0	Q99985	SEMA3C	N585	8 2 0 0	0	0	0	0	0	0	0	0	0	0	0	0
Q99985_N585_7 2 0 0	Q99985	SEMA3C	N585	7 2 0 0	0	0	0	0	0	0	0	0	0	0	0	0
Q99985_N585_6 2 0 0	Q99985	SEMA3C	N585	6 2 0 0	0	0	0	0	0	0	0	0	0	0	0	0
Q99985_N585_5 2 0 0	Q99985	SEMA3C	N585	5 2 0 0	0	0	0	0	0	0	0	0	0	0	0	0
Q99985_N585_4 2 0 0	Q99985	SEMA3C	N585	4 2 0 0	0	0	0	0	0	0	0	0	0	0	0	0
Q99985_N585_3 2 0 0	Q99985	SEMA3C	N585	3 2 0 0	0	0	0	0	0	0	0	0	0	0	0	0
Q99985_N268_8 2 0 0	Q99985	SEMA3C	N268	8 2 0 0	0	0	0	0	0	0	0	0	0	0	0	0
Q99985_N268_7 2 0 0	Q99985	SEMA3C	N268	7 2 0 0	0	0	0	0	0	0	0	0	0	0	0	0
Q99985_N123_8 2 0 0	Q99985	SEMA3C	N123	8 2 0 0	0	0	0	0	0	0	0	0	0	0	0	0
Q99985_N123_7 2 0 0	Q99985	SEMA3C	N123	7 2 0 0	0	0	0	0	0	0	0	0	0	0	0	0
Q99985_N123_6 2 0 0	Q99985	SEMA3C	N123	6 2 0 0	0	0	0	0	0	0	0	0	0	0	0	0
Q99985_N123_5 2 0 0	Q99985	SEMA3C	N123	5 2 0 0	0	0	0	0	0	0	0	0	0	0	0	0
Q99985_N123_4 2 0 0	Q99985	SEMA3C	N123	4 2 0 0	0	0	0	0	0	0	0	0	0	0	0	0
Q99985_N123_3 2 0 0	Q99985	SEMA3C	N123	3 2 0 0	0	0	0	0	0	0	0	0	0	0	0	0
Q99941_N627_9 2 0 0	Q99941	ATF6B	N627	9 2 0 0	0	0	0	0	0	0	0	0	0	0	0	0
Q99941_N627_8 2 0 0	Q99941	ATF6B	N627	8 2 0 0	0	0	0	0	0	0	0	0	0	0	0	0
Q99941_N627_10 2 0 0	Q99941	ATF6B	N627	10 2 0 0	0	0	0	0	0	0	0	0	0	0	0	0
Q99941_N610_9 2 0 0	Q99941	ATF6B	N610	9 2 0 0	0	0	0	0	0	0	0	0	0	0	0	0
Q99941_N610_7 2 0 0	Q99941	ATF6B	N610	7 2 0 0	0	0	0	0	0	0	0	0	0	0	0	0
Q99941_N610_6 2 0 0	Q99941	ATF6B	N610	6 2 0 0	0	0	0	0	0	0	0	0	0	0	0	0
Q99941_N610_10 2 0 0	Q99941	ATF6B	N610	10 2 0 0	0	0	0	0	0	0	0	0	0	0	0	0
Q99808_N48_8 2 0 0	Q99808	SLC29A1	N48	8 2 0 0	0	0	0	0	0	0	0	0	0	0	0	0
Q99784_N103_8 2 0 0	Q99784	OLFM1	N103	8 2 0 0	0	0	0	0	0	0	0	0	0	0	0	0
Q99715_N2679_9 2 0 0	Q99715	COL12A1	N2679	9 2 0 0	0	0	0	0	0	0	0	0	0	0	0	0
Q99715_N2679_8 2 0 0	Q99715	COL12A1	N2679	8 2 0 0	0	0	0	0	0	0	0	0	0	0	0	0
Q99715_N2679_7 2 0 0	Q99715	COL12A1	N2679	7 2 0 0	0	0	0	0	0	0	0	0	0	0	0	0
Q99715_N2679_6 2 0 0	Q99715	COL12A1	N2679	6 2 0 0	0	0	0	0	0	0	0	0	0	0	0	0
Q99715_N2679_5 4 1 1	Q99715	COL12A1	N2679	5 4 1 1	0	0	1	0	0	0	1	0	0	0	1	0
Q99715_N2679_5 4 0 1	Q99715	COL12A1	N2679	5 4 0 1	0	0	0	0	0	0	0	0	0	0	0	0
Q99715_N2679_5 4 0 0	Q99715	COL12A1	N2679	5 4 0 0	0	0	0	0	0	0	0	0	0	0	0	0
Q99715_N2679_5 2 0 0	Q99715	COL12A1	N2679	5 2 0 0	0	0	0	0	0	0	0	0	0	0	0	0
Q99715_N2528_9 2 0 0	Q99715	COL12A1	N2528	9 2 0 0	0	0	0	0	0	0	0	0	0	0	0	0
Q99715_N2528_8 2 0 0	Q99715	COL12A1	N2528	8 2 0 0	0	0	0	0	0	0	0	0	0	0	0	0
Q99715_N2528_7 2 0 0	Q99715	COL12A1	N2528	7 2 0 0	0	0	0	0	0	0	0	0	0	0	0	0
Q99715_N2528_6 2 0 0	Q99715	COL12A1	N2528	6 2 0 0	0	0	0	0	0	0	0	0	0	0	0	0
Q99715_N2528_5 2 0 0	Q99715	COL12A1	N2528	5 2 0 0	0	0	0	0	0	0	0	0	0	0	0	0
Q99715_N2528_4 2 0 0	Q99715	COL12A1	N2528	4 2 0 0	0	0	0	0	0	0	0	0	0	0	0	0
Q99715_N1763_9 2 0 0	Q99715	COL12A1	N1763	9 2 0 0	0	0	0	0	0	0	0	0	0	0	0	0
Q99715_N1763_8 2 0 0	Q99715	COL12A1	N1763	8 2 0 0	0	0	0	0	0	0	0	0	0	0	0	0
Q99715_N1763_7 2 0 0	Q99715	COL12A1	N1763	7 2 0 0	0	0	0	0	0	0	0	0	0	0	0	0
Q99715_N1763_6 3 0 0	Q99715	COL12A1	N1763	6 3 0 0	0	0	0	0	0	0	0	0	0	0	0	0
Q99715_N1763_6 2 0 0	Q99715	COL12A1	N1763	6 2 0 0	0	0	0	0	0	0	0	0	0	0	0	0
Q99715_N1763_5 4 0 0	Q99715	COL12A1	N1763	5 4 0 0	0	0	0	0	0	0	0	0	0	0	0	0
Q99715_N1763_5 2 0 0	Q99715	COL12A1	N1763	5 2 0 0	0	0	0	0	0	0	0	0	0	0	0	0
Q99715_N1763_4 5 0 2	Q99715	COL12A1	N1763	4 5 0 2	0	0	0	0	0	0	0	0	0	0	0	0
Q99715_N1763_3 6 0 0	Q99715	COL12A1	N1763	3 6 0 0	0	0	0	0	0	0	0	0	0	0	0	0
Q99650_N84_9 2 0 0	Q99650	OSMR	N84	9 2 0 0	0	0	0	0	0	0	0	0	0	0	0	0
Q99650_N580_9 2 0 0	Q99650	OSMR	N580	9 2 0 0	0	0	0	0	0	0	0	0	0	0	0	0
Q99650_N580_8 2 0 0	Q99650	OSMR	N580	8 2 0 0	0	0	0	0	0	0	0	0	0	0	0	0
Q99650_N491_9 2 0 0	Q99650	OSMR	N491	9 2 0 0	0	0	0	0	0	0	0	0	0	0	0	0
Q99650_N491_8 2 0 0	Q99650	OSMR	N491	8 2 0 0	0	0	0	0	0	0	0	0	0	0	0	0
Q99650_N176_8 2 0 0	Q99650	OSMR	N176	8 2 0 0	0	0	0	0	0	0	0	0	0	0	0	0
Q99538_N167_9 2 0 0	Q99538	LGMN	N167	9 2 0 0	0	0	0	0	0	0	0	0	0	0	0	0
Q99538_N167_8 2 0 0	Q99538	LGMN	N167	8 2 0 0	0	0	0	0	0	0	0	0	0	0	0	0
Q99538_N167_7 2 0 0	Q99538	LGMN	N167	7 2 0 0	0	0	0	0	0	0	0	0	0	0	0	0
Q99538_N167_6 2 0 0	Q99538	LGMN	N167	6 2 0 0	0	0	0	0	0	0	0	0	0	0	0	0
Q99538_N167_5 2 0 0	Q99538	LGMN	N167	5 2 0 0	0	0	0	0	0	0	0	0	0	0	0	0
Q99538_N167_4 4 0 0	Q99538	LGMN	N167	4 4 0 0	0	0	0	0	0	0	0	0	0	0	0	0
Q99538_N167_3 2 0 0	Q99538	LGMN	N167	3 2 0 0	0	0	0	0	0	0	0	0	0	0	0	0
Q99523_N406_9 2 0 0	Q99523	SORT1	N406	9 2 0 0	0	0	0	0	0	0	0	0	0	0	0	0
Q99523_N406_4 6 0 0	Q99523	SORT1	N406	4 6 0 0	0	0	0	0	0	0	0	0	0	0	0	0
Q99523_N406_10 2 0 0	Q99523	SORT1	N406	10 2 0 0	0	0	0	0	0	0	0	0	0	0	0	0
Q99519_N343_9 2 0 0	Q99519	NEU1	N343	9 2 0 0	0	0	0	0	0	0	0	0	0	0	0	0
Q99519_N343_8 2 0 0	Q99519	NEU1	N343	8 2 0 0	0	0	0	0	0	0	0	0	0	0	0	0
Q99519_N343_7 2 0 0	Q99519	NEU1	N343	7 2 0 0	0	0	0	0	0	0	0	0	0	0	0	0
Q99519_N343_5 4 3 2	Q99519	NEU1	N343	5 4 3 2	0	0	0	0	0	0	1	0	0	0	0	0
Q99519_N186_8 2 0 0	Q99519	NEU1	N186	8 2 0 0	0	0	0	0	0	0	0	0	0	0	0	0
Q99519_N186_5 4 2 0	Q99519	NEU1	N186	5 4 2 0	0	0	0	0	0	0	1	0	0	0	0	0
Q96T58_N1132_7 2 0 0	Q96T58	SPEN	N1132	7 2 0 0	0	0	0	0	0	0	0	0	0	0	0	0
Q96T58_N1132_6 2 0 0	Q96T58	SPEN	N1132	6 2 0 0	0	0	0	0	0	0	0	0	0	0	0	0
Q96T58_N1132_3 2 0 0	Q96T58	SPEN	N1132	3 2 0 0	0	0	0	0	0	0	0	0	0	0	0	0
Q96S52_N370_8 2 0 0	Q96S52	PIGS	N370	8 2 0 0	0	0	0	0	0	0	0	0	0	0	0	0
Q96S52_N370_7 2 0 0	Q96S52	PIGS	N370	7 2 0 0	0	0	0	0	0	0	0	0	0	0	0	0
Q96S52_N370_6 2 0 0	Q96S52	PIGS	N370	6 2 0 0	0	0	0	0	0	0	0	0	0	0	0	0
Q96S52_N370_5 2 0 0	Q96S52	PIGS	N370	5 2 0 0	0	0	0	0	0	0	0	0	0	0	0	0
Q96S16_N279_9 2 0 0	Q96S16	JMJD8	N279	9 2 0 0	0	0	0	0	0	0	0	0	0	0	0	0
Q96S16_N279_8 2 0 0	Q96S16	JMJD8	N279	8 2 0 0	0	0	0	0	0	0	0	0	0	0	0	0
Q96S16_N279_7 2 0 0	Q96S16	JMJD8	N279	7 2 0 0	0	0	0	0	0	0	0	0	0	0	0	0
Q96S16_N279_6 2 0 0	Q96S16	JMJD8	N279	6 2 0 0	0	0	0	0	0	0	0	0	0	0	0	0
Q96RQ1_N212_6 3 1 1	Q96RQ1	ERGIC2	N212	6 3 1 1	0	0	0	0	0	0	1	0	0	0	0	0
Q96RQ1_N212_6 3 1 0	Q96RQ1	ERGIC2	N212	6 3 1 0	0	0	0	0	0	0	1	0	0	0	0	0
Q96RQ1_N212_6 3 0 1	Q96RQ1	ERGIC2	N212	6 3 0 1	0	0	0	0	0	0	0	0	0	0	0	0
Q96NU0_N706;706_9 2 0 0	Q96NU0	CNTNAP3B;CNTNAP3	N706;706	9 2 0 0	0	0	0	0	0	0	0	0	0	0	0	0
Q96NU0_N706;706_8 2 0 0	Q96NU0	CNTNAP3B;CNTNAP3	N706;706	8 2 0 0	0	0	0	0	0	0	0	0	0	0	0	0
Q96NU0_N706;706_7 2 0 0	Q96NU0	CNTNAP3B;CNTNAP3	N706;706	7 2 0 0	0	0	0	0	0	0	0	0	0	0	0	0
Q96NU0_N706;706_10 2 0 0	Q96NU0	CNTNAP3B;CNTNAP3	N706;706	10 2 0 0	0	0	0	0	0	0	0	0	0	0	0	0
Q96NU0_N441;441_7 2 0 0	Q96NU0	CNTNAP3B;CNTNAP3	N441;441	7 2 0 0	0	0	0	0	0	0	0	0	0	0	0	0
Q96MM7_N592_6 2 0 0	Q96MM7	HS6ST2	N592	6 2 0 0	0	0	0	0	0	0	0	0	0	0	0	0
Q96MM7_N589_6 2 0 0	Q96MM7	HS6ST2	N589	6 2 0 0	0	0	0	0	0	0	0	0	0	0	0	0
Q96MH7_N267_8 2 0 0	Q96MH7	C5orf34	N267	8 2 0 0	0	0	0	0	0	0	0	0	0	0	0	0
Q96LI9_N201_6 2 0 0	Q96LI9	CXorf58	N201	6 2 0 0	0	0	0	0	0	0	0	0	0	0	0	0
Q96L58_N131_6 2 0 0	Q96L58	B3GALT6	N131	6 2 0 0	0	0	0	0	0	0	0	0	0	0	0	0
Q96KA5_N91_9 2 0 0	Q96KA5	CLPTM1L	N91	9 2 0 0	0	0	0	0	0	0	0	0	0	0	0	0
Q96KA5_N91_8 2 0 0	Q96KA5	CLPTM1L	N91	8 2 0 0	0	0	0	0	0	0	0	0	0	0	0	0
Q96KA5_N91_7 2 0 0	Q96KA5	CLPTM1L	N91	7 2 0 0	0	0	0	0	0	0	0	0	0	0	0	0
Q96KA5_N91_6 2 0 0	Q96KA5	CLPTM1L	N91	6 2 0 0	0	0	0	0	0	0	0	0	0	0	0	0
Q96KA5_N91_5 3 0 2	Q96KA5	CLPTM1L	N91	5 3 0 2	0	0	0	0	0	0	0	0	0	0	0	0
Q96KA5_N91_5 3 0 1	Q96KA5	CLPTM1L	N91	5 3 0 1	0	0	0	0	0	0	0	0	0	0	0	0
Q96KA5_N91_5 2 0 0	Q96KA5	CLPTM1L	N91	5 2 0 0	0	0	0	0	0	0	0	0	0	0	0	0
Q96KA5_N91_4 4 0 2	Q96KA5	CLPTM1L	N91	4 4 0 2	0	0	0	0	0	0	0	0	0	0	0	0
Q96KA5_N91_4 4 0 1	Q96KA5	CLPTM1L	N91	4 4 0 1	0	0	0	0	0	0	0	0	0	0	0	0
Q96KA5_N91_4 3 0 2	Q96KA5	CLPTM1L	N91	4 3 0 2	0	0	0	0	0	0	0	0	0	0	0	0
Q96KA5_N91_4 2 0 0	Q96KA5	CLPTM1L	N91	4 2 0 0	0	0	0	0	0	0	0	0	0	0	0	0
Q96KA5_N91_3 4 0 1	Q96KA5	CLPTM1L	N91	3 4 0 1	0	0	0	0	0	0	0	0	0	0	0	0
Q96KA5_N91_3 3 0 1	Q96KA5	CLPTM1L	N91	3 3 0 1	0	0	0	0	0	0	0	0	0	0	0	0
Q96KA5_N91_3 2 0 0	Q96KA5	CLPTM1L	N91	3 2 0 0	0	0	0	0	0	0	0	0	0	0	0	0
Q96KA5_N229_9 2 0 0	Q96KA5	CLPTM1L	N229	9 2 0 0	0	0	0	0	0	0	0	0	0	0	0	0
Q96KA5_N229_8 2 0 0	Q96KA5	CLPTM1L	N229	8 2 0 0	0	0	0	0	0	0	0	0	0	0	0	0
Q96KA5_N229_7 2 0 0	Q96KA5	CLPTM1L	N229	7 2 0 0	0	0	0	0	0	0	0	0	0	0	0	0
Q96KA5_N229_6 2 0 0	Q96KA5	CLPTM1L	N229	6 2 0 0	0	0	0	0	0	0	0	0	0	0	0	0
Q96KA5_N229_5 2 0 0	Q96KA5	CLPTM1L	N229	5 2 0 0	0	0	0	0	0	0	0	0	0	0	0	0
Q96KA5_N229_4 2 0 0	Q96KA5	CLPTM1L	N229	4 2 0 0	0	0	0	0	0	0	0	0	0	0	0	0
Q96KA5_N229_3 2 0 0	Q96KA5	CLPTM1L	N229	3 2 0 0	0	0	0	0	0	0	0	0	0	0	0	0
Q96KA5_N101_8 2 0 0	Q96KA5	CLPTM1L	N101	8 2 0 0	0	0	0	0	0	0	0	0	0	0	0	0
Q96KA5_N101_7 2 0 0	Q96KA5	CLPTM1L	N101	7 2 0 0	0	0	0	0	0	0	0	0	0	0	0	0
Q96KA5_N101_6 2 0 0	Q96KA5	CLPTM1L	N101	6 2 0 0	0	0	0	0	0	0	0	0	0	0	0	0
Q96K49_N68_7 2 0 0	Q96K49	TMEM87B	N68	7 2 0 0	0	0	0	0	0	0	0	0	0	0	0	0
Q96JJ7_N258_9 2 0 0	Q96JJ7	TMX3	N258	9 2 0 0	0	0	0	0	0	0	0	0	0	0	0	0
Q96JJ7_N258_8 2 0 0	Q96JJ7	TMX3	N258	8 2 0 0	0	0	0	0	0	0	0	0	0	0	0	0
Q96JJ7_N258_7 2 0 0	Q96JJ7	TMX3	N258	7 2 0 0	0	0	0	0	0	0	0	0	0	0	0	0
Q96JJ7_N258_6 2 0 0	Q96JJ7	TMX3	N258	6 2 0 0	0	0	0	0	0	0	0	0	0	0	0	0
Q96JJ7_N258_5 2 0 0	Q96JJ7	TMX3	N258	5 2 0 0	0	0	0	0	0	0	0	0	0	0	0	0
Q96JA1_N74_7 2 0 0	Q96JA1	LRIG1	N74	7 2 0 0	0	0	0	0	0	0	0	0	0	0	0	0
Q96J84_N297_8 2 0 0	Q96J84	KIRREL	N297	8 2 0 0	0	0	0	0	0	0	0	0	0	0	0	0
Q96J84_N297_5 4 1 1	Q96J84	KIRREL	N297	5 4 1 1	0	0	0	0	0	0	0	0	0	0	0	0
Q96J84_N297_5 4 1 0	Q96J84	KIRREL	N297	5 4 1 0	1	0	2	0	2	0	0	0	0	0	1	0
Q96J84_N140_5 4 2 0	Q96J84	KIRREL	N140	5 4 2 0	1	0	1	0	0	0	0	0	0	0	0	0
Q96J42_N293_9 2 0 0	Q96J42	TXNDC15	N293	9 2 0 0	0	0	0	0	0	0	0	0	0	0	0	0
Q96J42_N293_8 2 0 0	Q96J42	TXNDC15	N293	8 2 0 0	0	0	0	0	0	0	0	0	0	0	0	0
Q96J42_N293_7 2 0 0	Q96J42	TXNDC15	N293	7 2 0 0	0	0	0	0	0	0	0	0	0	0	0	0
Q96J42_N293_6 2 0 0	Q96J42	TXNDC15	N293	6 2 0 0	0	0	0	0	0	0	0	0	0	0	0	0
Q96J42_N293_5 2 0 0	Q96J42	TXNDC15	N293	5 2 0 0	0	0	0	0	0	0	0	0	0	0	0	0
Q96J42_N293_4 2 0 0	Q96J42	TXNDC15	N293	4 2 0 0	0	0	0	0	0	0	0	0	0	0	0	0
Q96J02_N58_11 2 0 0	Q96J02	ITCH	N58	11 2 0 0	0	0	0	0	0	0	0	0	0	0	0	0
Q96HE7_N280_9 2 0 0	Q96HE7	ERO1A	N280	9 2 0 0	0	0	0	0	0	0	0	0	0	0	0	0
Q96HE7_N280_8 2 0 0	Q96HE7	ERO1A	N280	8 2 0 0	0	0	0	0	0	0	0	0	0	0	0	0
Q96HE7_N280_7 2 0 0	Q96HE7	ERO1A	N280	7 2 0 0	0	0	0	0	0	0	0	0	0	0	0	0
Q96HE7_N280_6 2 0 0	Q96HE7	ERO1A	N280	6 2 0 0	0	0	0	0	0	0	0	0	0	0	0	0
Q96HE7_N280_5 2 0 0	Q96HE7	ERO1A	N280	5 2 0 0	0	0	0	0	0	0	0	0	0	0	0	0
Q96HE7_N280_4 2 0 0	Q96HE7	ERO1A	N280	4 2 0 0	0	0	0	0	0	0	0	0	0	0	0	0
Q96HE7_N280_3 2 0 0	Q96HE7	ERO1A	N280	3 2 0 0	0	0	0	0	0	0	0	0	0	0	0	0
Q96HD1_N205_6 2 0 0	Q96HD1	CRELD1	N205	6 2 0 0	0	0	0	0	0	0	0	0	0	0	0	0
Q96GX1_N636_9 2 0 0	Q96GX1	TCTN2	N636	9 2 0 0	0	0	0	0	0	0	0	0	0	0	0	0
Q96G97_N88_9 2 0 0	Q96G97	BSCL2	N88	9 2 0 0	0	0	0	0	0	0	0	0	0	0	0	0
Q96G97_N88_8 2 0 0	Q96G97	BSCL2	N88	8 2 0 0	0	0	0	0	0	0	0	0	0	0	0	0
Q96G97_N88_6 2 0 0	Q96G97	BSCL2	N88	6 2 0 0	0	0	0	0	0	0	0	0	0	0	0	0
Q96G97_N88_3 4 2 0	Q96G97	BSCL2	N88	3 4 2 0	0	0	0	0	1	0	0	0	0	0	0	0
Q96G23_N19_8 2 0 0	Q96G23	CERS2	N19	8 2 0 0	0	0	0	0	0	0	0	0	0	0	0	0
Q96G23_N19_7 2 0 0	Q96G23	CERS2	N19	7 2 0 0	0	0	0	0	0	0	0	0	0	0	0	0
Q96G23_N19_6 2 0 0	Q96G23	CERS2	N19	6 2 0 0	0	0	0	0	0	0	0	0	0	0	0	0
Q96G23_N19_5 2 0 0	Q96G23	CERS2	N19	5 2 0 0	0	0	0	0	0	0	0	0	0	0	0	0
Q96FM1_N40_6 2 0 0	Q96FM1	PGAP3	N40	6 2 0 0	0	0	0	0	0	0	0	0	0	0	0	0
Q96DZ1_N195_6 2 0 0	Q96DZ1	ERLEC1	N195	6 2 0 0	0	0	0	0	0	0	0	0	0	0	0	0
Q96D15_N140_6 2 0 0	Q96D15	RCN3	N140	6 2 0 0	0	0	0	0	0	0	0	0	0	0	0	0
Q96D15_N140_5 2 0 0	Q96D15	RCN3	N140	5 2 0 0	0	0	0	0	0	0	0	0	0	0	0	0
Q96BD5_N418_8 2 0 0	Q96BD5	PHF21A	N418	8 2 0 0	0	0	0	0	0	0	0	0	0	0	0	0
Q96AY3_N70_9 2 0 0	Q96AY3	FKBP10	N70	9 2 0 0	0	0	0	0	0	0	0	0	0	0	0	0
Q96AY3_N70_8 2 0 0	Q96AY3	FKBP10	N70	8 2 0 0	0	0	0	0	0	0	0	0	0	0	0	0
Q96AY3_N70_7 2 0 0	Q96AY3	FKBP10	N70	7 2 0 0	0	0	0	0	0	0	0	0	0	0	0	0
Q96AY3_N70_6 3 0 0	Q96AY3	FKBP10	N70	6 3 0 0	0	0	0	0	0	0	0	0	0	0	0	0
Q96AY3_N70_6 2 0 0	Q96AY3	FKBP10	N70	6 2 0 0	0	0	0	0	0	0	0	0	0	0	0	0
Q96AY3_N70_5 2 0 0	Q96AY3	FKBP10	N70	5 2 0 0	0	0	0	0	0	0	0	0	0	0	0	0
Q96AY3_N70_4 2 0 0	Q96AY3	FKBP10	N70	4 2 0 0	0	0	0	0	0	0	0	0	0	0	0	0
Q96AY3_N70_3 4 0 0	Q96AY3	FKBP10	N70	3 4 0 0	0	0	0	0	0	0	0	0	0	0	0	0
Q96AY3_N70_3 3 0 0	Q96AY3	FKBP10	N70	3 3 0 0	0	0	0	0	0	0	0	0	0	0	0	0
Q96AY3_N70_3 2 0 0	Q96AY3	FKBP10	N70	3 2 0 0	0	0	0	0	0	0	0	0	0	0	0	0
Q96AY3_N407_9 2 0 0	Q96AY3	FKBP10	N407	9 2 0 0	0	0	0	0	0	0	0	0	0	0	0	0
Q96AY3_N407_8 2 0 0	Q96AY3	FKBP10	N407	8 2 0 0	0	0	0	0	0	0	0	0	0	0	0	0
Q96AY3_N407_7 2 0 0	Q96AY3	FKBP10	N407	7 2 0 0	0	0	0	0	0	0	0	0	0	0	0	0
Q96AY3_N407_6 2 0 0	Q96AY3	FKBP10	N407	6 2 0 0	0	0	0	0	0	0	0	0	0	0	0	0
Q96AY3_N407_5 2 0 0	Q96AY3	FKBP10	N407	5 2 0 0	0	0	0	0	0	0	0	0	0	0	0	0
Q96AY3_N407_3 6 0 0	Q96AY3	FKBP10	N407	3 6 0 0	0	0	0	0	0	0	0	0	0	0	0	0
Q96AY3_N393_9 2 0 0	Q96AY3	FKBP10	N393	9 2 0 0	0	0	0	0	0	0	0	0	0	0	0	0
Q96AY3_N393_8 2 0 0	Q96AY3	FKBP10	N393	8 2 0 0	0	0	0	0	0	0	0	0	0	0	0	0
Q96AY3_N393_7 2 0 0	Q96AY3	FKBP10	N393	7 2 0 0	0	0	0	0	0	0	0	0	0	0	0	0
Q96AY3_N393_6 2 0 0	Q96AY3	FKBP10	N393	6 2 0 0	0	0	0	0	0	0	0	0	0	0	0	0
Q96AY3_N393_5 2 0 0	Q96AY3	FKBP10	N393	5 2 0 0	0	0	0	0	0	0	0	0	0	0	0	0
Q96AY3_N393_4 2 0 0	Q96AY3	FKBP10	N393	4 2 0 0	0	0	0	0	0	0	0	0	0	0	0	0
Q96AY3_N352_6 2 0 0	Q96AY3	FKBP10	N352	6 2 0 0	0	0	0	0	0	0	0	0	0	0	0	0
Q96AY3_N352_5 2 0 0	Q96AY3	FKBP10	N352	5 2 0 0	0	0	0	0	0	0	0	0	0	0	0	0
Q96AY3_N310_9 2 0 0	Q96AY3	FKBP10	N310	9 2 0 0	0	0	0	0	0	0	0	0	0	0	0	0
Q96AY3_N310_8 2 0 0	Q96AY3	FKBP10	N310	8 2 0 0	0	0	0	0	0	0	0	0	0	0	0	0
Q96AY3_N310_7 2 0 0	Q96AY3	FKBP10	N310	7 2 0 0	0	0	0	0	0	0	0	0	0	0	0	0
Q96AY3_N310_6 2 0 0	Q96AY3	FKBP10	N310	6 2 0 0	0	0	0	0	0	0	0	0	0	0	0	0
Q96AY3_N310_5 2 0 0	Q96AY3	FKBP10	N310	5 2 0 0	0	0	0	0	0	0	0	0	0	0	0	0
Q96AY3_N310_4 6 0 0	Q96AY3	FKBP10	N310	4 6 0 0	0	0	0	0	0	0	0	0	0	0	0	0
Q96AY3_N294_9 2 0 0	Q96AY3	FKBP10	N294	9 2 0 0	0	0	0	0	0	0	0	0	0	0	0	0
Q96AY3_N294_8 2 0 0	Q96AY3	FKBP10	N294	8 2 0 0	0	0	0	0	0	0	0	0	0	0	0	0
Q96AY3_N294_7 2 0 0	Q96AY3	FKBP10	N294	7 2 0 0	0	0	0	0	0	0	0	0	0	0	0	0
Q96AY3_N294_6 2 0 0	Q96AY3	FKBP10	N294	6 2 0 0	0	0	0	0	0	0	0	0	0	0	0	0
Q96AY3_N294_5 2 0 0	Q96AY3	FKBP10	N294	5 2 0 0	0	0	0	0	0	0	0	0	0	0	0	0
Q96AY3_N294_4 6 0 0	Q96AY3	FKBP10	N294	4 6 0 0	0	0	0	0	0	0	0	0	0	0	0	0
Q96AY3_N294_3 6 0 0	Q96AY3	FKBP10	N294	3 6 0 0	0	0	0	0	0	0	0	0	0	0	0	0
Q96AY3_N182_9 2 0 0	Q96AY3	FKBP10	N182	9 2 0 0	0	0	0	0	0	0	0	0	0	0	0	0
Q96AY3_N182_8 2 0 0	Q96AY3	FKBP10	N182	8 2 0 0	0	0	0	0	0	0	0	0	0	0	0	0
Q96AY3_N182_7 2 0 0	Q96AY3	FKBP10	N182	7 2 0 0	0	0	0	0	0	0	0	0	0	0	0	0
Q96AY3_N182_6 2 0 0	Q96AY3	FKBP10	N182	6 2 0 0	0	0	0	0	0	0	0	0	0	0	0	0
Q96AY3_N182_5 2 0 0	Q96AY3	FKBP10	N182	5 2 0 0	0	0	0	0	0	0	0	0	0	0	0	0
Q96AQ6_N455_9 2 0 0	Q96AQ6	PBXIP1	N455	9 2 0 0	0	0	0	0	0	0	0	0	0	0	0	0
Q96AQ6_N455_8 2 0 0	Q96AQ6	PBXIP1	N455	8 2 0 0	0	0	0	0	0	0	0	0	0	0	0	0
Q96AQ6_N455_7 2 0 0	Q96AQ6	PBXIP1	N455	7 2 0 0	0	0	0	0	0	0	0	0	0	0	0	0
Q96AQ6_N455_6 2 0 0	Q96AQ6	PBXIP1	N455	6 2 0 0	0	0	0	0	0	0	0	0	0	0	0	0
Q96AQ6_N455_5 2 0 0	Q96AQ6	PBXIP1	N455	5 2 0 0	0	0	0	0	0	0	0	0	0	0	0	0
Q96AQ6_N455_3 7 0 4	Q96AQ6	PBXIP1	N455	3 7 0 4	0	0	0	0	0	0	0	0	0	0	0	0
Q96AE7_N704_9 2 0 0	Q96AE7	TTC17	N704	9 2 0 0	0	0	0	0	0	0	0	0	0	0	0	0
Q96AE7_N634_9 2 0 0	Q96AE7	TTC17	N634	9 2 0 0	0	0	0	0	0	0	0	0	0	0	0	0
Q96AE7_N634_8 2 0 0	Q96AE7	TTC17	N634	8 2 0 0	0	0	0	0	0	0	0	0	0	0	0	0
Q96AE7_N634_7 2 0 0	Q96AE7	TTC17	N634	7 2 0 0	0	0	0	0	0	0	0	0	0	0	0	0
Q96AE7_N184_9 2 0 0	Q96AE7	TTC17	N184	9 2 0 0	0	0	0	0	0	0	0	0	0	0	0	0
Q96AE7_N184_8 2 0 0	Q96AE7	TTC17	N184	8 2 0 0	0	0	0	0	0	0	0	0	0	0	0	0
Q96AE7_N184_7 2 0 0	Q96AE7	TTC17	N184	7 2 0 0	0	0	0	0	0	0	0	0	0	0	0	0
Q96AE7_N184_6 2 0 0	Q96AE7	TTC17	N184	6 2 0 0	0	0	0	0	0	0	0	0	0	0	0	0
Q969V3_N428_9 2 0 0	Q969V3	NCLN	N428	9 2 0 0	0	0	0	0	0	0	0	0	0	0	0	0
Q969V3_N428_8 2 0 0	Q969V3	NCLN	N428	8 2 0 0	0	0	0	0	0	0	0	0	0	0	0	0
Q969V3_N428_7 2 0 0	Q969V3	NCLN	N428	7 2 0 0	0	0	0	0	0	0	0	0	0	0	0	0
Q969V3_N428_6 2 0 0	Q969V3	NCLN	N428	6 2 0 0	0	0	0	0	0	0	0	0	0	0	0	0
Q969V3_N428_5 2 0 0	Q969V3	NCLN	N428	5 2 0 0	0	0	0	0	0	0	0	0	0	0	0	0
Q969V3_N428_4 2 0 0	Q969V3	NCLN	N428	4 2 0 0	0	0	0	0	0	0	0	0	0	0	0	0
Q969P0_N327_8 2 0 0	Q969P0	IGSF8	N327	8 2 0 0	0	0	0	0	0	0	0	0	0	0	0	0
Q969P0_N327_6 3 1 0	Q969P0	IGSF8	N327	6 3 1 0	0	0	0	0	0	0	1	0	0	0	0	0
Q969P0_N327_5 4 1 1	Q969P0	IGSF8	N327	5 4 1 1	0	0	2	0	2	0	0	0	1	0	2	0
Q969P0_N327_5 4 0 2	Q969P0	IGSF8	N327	5 4 0 2	0	0	0	0	0	0	0	0	0	0	0	0
Q969P0_N327_5 3 1 1	Q969P0	IGSF8	N327	5 3 1 1	0	0	0	0	0	0	0	0	0	0	1	0
Q969N2_N327_9 2 0 0	Q969N2	PIGT	N327	9 2 0 0	0	0	0	0	0	0	0	0	0	0	0	0
Q969N2_N327_8 2 0 0	Q969N2	PIGT	N327	8 2 0 0	0	0	0	0	0	0	0	0	0	0	0	0
Q969N2_N327_6 2 0 0	Q969N2	PIGT	N327	6 2 0 0	0	0	0	0	0	0	0	0	0	0	0	0
Q969N2_N164_9 2 0 0	Q969N2	PIGT	N164	9 2 0 0	0	0	0	0	0	0	0	0	0	0	0	0
Q969N2_N164_8 2 0 0	Q969N2	PIGT	N164	8 2 0 0	0	0	0	0	0	0	0	0	0	0	0	0
Q969N2_N164_5 7 0 1	Q969N2	PIGT	N164	5 7 0 1	0	0	0	0	0	0	0	0	0	0	0	0
Q95604_N110_9 2 0 0	Q95604	HLA-C	N110	9 2 0 0	0	0	0	0	0	0	0	0	0	0	0	0
Q95604_N110_8 2 0 0	Q95604	HLA-C	N110	8 2 0 0	0	0	0	0	0	0	0	0	0	0	0	0
Q95604_N110_7 2 0 0	Q95604	HLA-C	N110	7 2 0 0	0	0	0	0	0	0	0	0	0	0	0	0
Q95604_N110_6 5 3 1	Q95604	HLA-C	N110	6 5 3 1	0	0	0	0	3	0	1	0	0	0	1	0
Q95604_N110_6 5 2 2	Q95604	HLA-C	N110	6 5 2 2	2	0	0	0	0	0	3	0	0	0	0	0
Q95604_N110_6 5 2 1	Q95604	HLA-C	N110	6 5 2 1	2	0	3	0	2	0	6	0	0	0	0	0
Q95604_N110_6 5 1 3	Q95604	HLA-C	N110	6 5 1 3	1	0	0	0	0	0	1	0	0	0	0	0
Q95604_N110_6 5 1 2	Q95604	HLA-C	N110	6 5 1 2	0	0	0	0	1	0	1	0	1	0	0	0
Q95604_N110_6 5 1 1	Q95604	HLA-C	N110	6 5 1 1	0	0	0	0	2	0	6	0	1	1	2	0
Q95604_N110_6 5 0 2	Q95604	HLA-C	N110	6 5 0 2	2	0	0	0	0	0	0	0	0	0	0	0
Q95604_N110_6 5 0 1	Q95604	HLA-C	N110	6 5 0 1	0	0	0	0	0	0	0	0	0	0	0	0
Q95604_N110_6 4 2 0	Q95604	HLA-C	N110	6 4 2 0	0	0	0	0	2	0	0	0	0	0	0	0
Q95604_N110_6 4 1 0	Q95604	HLA-C	N110	6 4 1 0	0	0	0	0	0	0	1	0	0	0	0	0
Q95604_N110_6 4 0 2	Q95604	HLA-C	N110	6 4 0 2	0	0	0	0	0	0	0	0	0	0	0	0
Q95604_N110_6 3 0 2	Q95604	HLA-C	N110	6 3 0 2	0	0	0	0	0	0	0	0	0	0	0	0
Q95604_N110_6 3 0 1	Q95604	HLA-C	N110	6 3 0 1	0	0	0	0	0	0	0	0	0	0	0	0
Q95604_N110_6 3 0 0	Q95604	HLA-C	N110	6 3 0 0	0	0	0	0	0	0	0	0	0	0	0	0
Q95604_N110_6 2 0 0	Q95604	HLA-C	N110	6 2 0 0	0	0	0	0	0	0	0	0	0	0	0	0
Q95604_N110_5 5 2 0	Q95604	HLA-C	N110	5 5 2 0	0	0	0	0	0	0	1	0	0	0	0	0
Q95604_N110_5 5 1 2	Q95604	HLA-C	N110	5 5 1 2	0	0	0	0	0	0	1	0	0	0	0	0
Q95604_N110_5 4 2 2	Q95604	HLA-C	N110	5 4 2 2	0	0	0	0	1	0	0	0	0	0	0	0
Q95604_N110_5 4 2 1	Q95604	HLA-C	N110	5 4 2 1	0	0	6	2	6	3	13	4	4	1	8	5
Q95604_N110_5 4 2 0	Q95604	HLA-C	N110	5 4 2 0	3	0	0	0	0	0	1	0	1	0	0	0
Q95604_N110_5 4 1 2	Q95604	HLA-C	N110	5 4 1 2	1	0	3	0	8	1	5	1	3	5	1	3
Q95604_N110_5 4 1 1	Q95604	HLA-C	N110	5 4 1 1	5	0	18	0	29	2	24	1	9	5	17	1
Q95604_N110_5 4 0 4	Q95604	HLA-C	N110	5 4 0 4	18	0	0	0	0	0	0	0	0	0	0	0
Q95604_N110_5 4 0 3	Q95604	HLA-C	N110	5 4 0 3	0	0	0	0	0	0	0	0	0	0	0	0
Q95604_N110_5 4 0 2	Q95604	HLA-C	N110	5 4 0 2	0	0	0	0	0	0	0	0	0	0	0	0
Q95604_N110_5 4 0 1	Q95604	HLA-C	N110	5 4 0 1	0	0	0	0	0	0	0	0	0	0	0	0
Q95604_N110_5 3 0 2	Q95604	HLA-C	N110	5 3 0 2	0	0	0	0	0	0	0	0	0	0	0	0
Q95604_N110_5 2 0 0	Q95604	HLA-C	N110	5 2 0 0	0	0	0	0	0	0	0	0	0	0	0	0
Q95604_N110_4 5 0 1	Q95604	HLA-C	N110	4 5 0 1	0	0	0	0	0	0	0	0	0	0	0	0
Q95604_N110_4 4 1 1	Q95604	HLA-C	N110	4 4 1 1	0	0	3	0	3	0	3	0	2	0	1	0
Q95604_N110_4 4 0 3	Q95604	HLA-C	N110	4 4 0 3	3	0	0	0	0	0	0	0	0	0	0	0
Q95604_N110_4 4 0 2	Q95604	HLA-C	N110	4 4 0 2	0	0	0	0	0	0	0	0	0	0	0	0
Q95604_N110_4 4 0 1	Q95604	HLA-C	N110	4 4 0 1	0	0	0	0	0	0	0	0	0	0	0	0
Q95604_N110_4 3 1 2	Q95604	HLA-C	N110	4 3 1 2	0	0	0	0	0	0	1	0	0	0	0	0
Q95604_N110_4 3 1 1	Q95604	HLA-C	N110	4 3 1 1	0	0	7	0	11	0	11	0	3	1	11	0
Q95604_N110_4 3 0 3	Q95604	HLA-C	N110	4 3 0 3	7	0	0	0	0	0	0	0	0	0	0	0
Q95604_N110_4 3 0 2	Q95604	HLA-C	N110	4 3 0 2	0	0	0	0	0	0	0	0	0	0	0	0
Q95604_N110_4 3 0 1	Q95604	HLA-C	N110	4 3 0 1	0	0	0	0	0	0	0	0	0	0	0	0
Q95604_N110_3 4 0 1	Q95604	HLA-C	N110	3 4 0 1	0	0	0	0	0	0	0	0	0	0	0	0
Q95604_N110_3 3 0 1	Q95604	HLA-C	N110	3 3 0 1	0	0	0	0	0	0	0	0	0	0	0	0
Q95604_N110_3 2 0 1	Q95604	HLA-C	N110	3 2 0 1	0	0	0	0	0	0	0	0	0	0	0	0
Q95604_N110_10 2 0 0	Q95604	HLA-C	N110	10 2 0 0	0	0	0	0	0	0	0	0	0	0	0	0
Q92896_N786_8 2 0 0	Q92896	GLG1	N786	8 2 0 0	0	0	0	0	0	0	0	0	0	0	0	0
Q92896_N786_5 4 2 1	Q92896	GLG1	N786	5 4 2 1	0	0	0	0	0	0	1	0	0	0	0	0
Q92896_N581_4 5 2 0	Q92896	GLG1	N581	4 5 2 0	0	0	1	0	0	0	1	0	0	0	0	0
Q92896_N210_9 2 0 0	Q92896	GLG1	N210	9 2 0 0	0	0	0	0	0	0	0	0	0	0	0	0
Q92896_N210_8 2 0 0	Q92896	GLG1	N210	8 2 0 0	0	0	0	0	0	0	0	0	0	0	0	0
Q92896_N210_5 4 2 1	Q92896	GLG1	N210	5 4 2 1	0	0	0	0	0	0	0	0	0	0	0	0
Q92896_N210_4 5 1 2	Q92896	GLG1	N210	4 5 1 2	2	0	0	0	0	0	0	0	0	0	1	0
Q92896_N210_4 5 0 3	Q92896	GLG1	N210	4 5 0 3	0	0	0	0	0	0	0	0	0	0	0	0
Q92896_N210_4 4 1 0	Q92896	GLG1	N210	4 4 1 0	0	0	0	0	0	0	0	0	0	0	0	0
Q92896_N210_4 4 0 2	Q92896	GLG1	N210	4 4 0 2	1	0	0	0	0	0	0	0	0	0	0	0
Q92896_N210_3 6 0 3	Q92896	GLG1	N210	3 6 0 3	0	0	0	0	0	0	0	0	0	0	0	0
Q92896_N165_9 2 0 0	Q92896	GLG1	N165	9 2 0 0	0	0	0	0	0	0	0	0	0	0	0	0
Q92896_N165_8 2 0 0	Q92896	GLG1	N165	8 2 0 0	0	0	0	0	0	0	0	0	0	0	0	0
Q92896_N165_6 3 1 1	Q92896	GLG1	N165	6 3 1 1	0	0	0	0	1	0	0	0	0	0	0	0
Q92896_N165_6 3 1 0	Q92896	GLG1	N165	6 3 1 0	0	0	2	0	1	0	2	0	2	0	1	0
Q92896_N165_6 3 0 0	Q92896	GLG1	N165	6 3 0 0	1	0	0	0	0	0	0	0	0	0	0	0
Q92896_N165_5 4 2 1	Q92896	GLG1	N165	5 4 2 1	0	0	0	0	1	0	0	0	0	0	0	0
Q92896_N165_5 4 2 0	Q92896	GLG1	N165	5 4 2 0	0	0	2	0	0	0	0	0	0	0	0	0
Q92896_N165_5 3 1 1	Q92896	GLG1	N165	5 3 1 1	0	0	1	0	1	0	1	0	1	0	1	0
Q92896_N165_5 3 1 0	Q92896	GLG1	N165	5 3 1 0	1	0	1	0	1	0	2	0	0	0	1	0
Q92896_N165_5 3 0 0	Q92896	GLG1	N165	5 3 0 0	1	0	0	0	0	0	0	0	0	0	0	0
Q92896_N165_5 2 0 0	Q92896	GLG1	N165	5 2 0 0	0	0	0	0	0	0	0	0	0	0	0	0
Q92896_N165_4 3 1 0	Q92896	GLG1	N165	4 3 1 0	0	0	0	0	0	0	0	0	0	0	1	0
Q92896_N165_4 2 0 0	Q92896	GLG1	N165	4 2 0 0	0	0	0	0	0	0	0	0	0	0	0	0
Q92828_N120_3 6 0 0	Q92828	CORO2A	N120	3 6 0 0	0	0	0	0	0	0	0	0	0	0	0	0
Q92820_N203_9 2 0 0	Q92820	GGH	N203	9 2 0 0	0	0	0	0	0	0	0	0	0	0	0	0
Q92820_N203_8 2 0 0	Q92820	GGH	N203	8 2 0 0	0	0	0	0	0	0	0	0	0	0	0	0
Q92820_N203_7 2 0 0	Q92820	GGH	N203	7 2 0 0	0	0	0	0	0	0	0	0	0	0	0	0
Q92820_N203_6 2 0 0	Q92820	GGH	N203	6 2 0 0	0	0	0	0	0	0	0	0	0	0	0	0
Q92820_N203_5 2 0 0	Q92820	GGH	N203	5 2 0 0	0	0	0	0	0	0	0	0	0	0	0	0
Q92820_N203_4 7 1 1	Q92820	GGH	N203	4 7 1 1	0	0	0	0	0	0	0	0	0	0	0	0
Q92820_N203_4 2 0 0	Q92820	GGH	N203	4 2 0 0	1	0	0	0	0	0	0	0	0	0	0	0
Q92820_N203_3 2 0 0	Q92820	GGH	N203	3 2 0 0	0	0	0	0	0	0	0	0	0	0	0	0
Q92791_N79_9 2 0 0	Q92791	P3H4	N79	9 2 0 0	0	0	0	0	0	0	0	0	0	0	0	0
Q92791_N79_8 2 0 0	Q92791	P3H4	N79	8 2 0 0	0	0	0	0	0	0	0	0	0	0	0	0
Q92791_N79_7 2 0 0	Q92791	P3H4	N79	7 2 0 0	0	0	0	0	0	0	0	0	0	0	0	0
Q92791_N79_6 2 0 0	Q92791	P3H4	N79	6 2 0 0	0	0	0	0	0	0	0	0	0	0	0	0
Q92791_N79_5 2 0 0	Q92791	P3H4	N79	5 2 0 0	0	0	0	0	0	0	0	0	0	0	0	0
Q92791_N79_4 2 0 0	Q92791	P3H4	N79	4 2 0 0	0	0	0	0	0	0	0	0	0	0	0	0
Q92791_N79_3 6 0 0	Q92791	P3H4	N79	3 6 0 0	0	0	0	0	0	0	0	0	0	0	0	0
Q92791_N79_10 2 0 0	Q92791	P3H4	N79	10 2 0 0	0	0	0	0	0	0	0	0	0	0	0	0
Q92791_N361_9 2 0 0	Q92791	P3H4	N361	9 2 0 0	0	0	0	0	0	0	0	0	0	0	0	0
Q92791_N361_8 2 0 0	Q92791	P3H4	N361	8 2 0 0	0	0	0	0	0	0	0	0	0	0	0	0
Q92791_N361_7 2 0 0	Q92791	P3H4	N361	7 2 0 0	0	0	0	0	0	0	0	0	0	0	0	0
Q92791_N361_6 2 0 0	Q92791	P3H4	N361	6 2 0 0	0	0	0	0	0	0	0	0	0	0	0	0
Q92791_N361_5 2 0 0	Q92791	P3H4	N361	5 2 0 0	0	0	0	0	0	0	0	0	0	0	0	0
Q92791_N361_4 2 0 0	Q92791	P3H4	N361	4 2 0 0	0	0	0	0	0	0	0	0	0	0	0	0
Q92673_N2092_5 4 0 1	Q92673	SORL1	N2092	5 4 0 1	0	0	0	0	0	0	0	0	0	0	0	0
Q92673_N1894_7 2 0 0	Q92673	SORL1	N1894	7 2 0 0	0	0	0	0	0	0	0	0	0	0	0	0
Q92673_N1894_5 2 0 0	Q92673	SORL1	N1894	5 2 0 0	0	0	0	0	0	0	0	0	0	0	0	0
Q92673_N1854_9 2 0 0	Q92673	SORL1	N1854	9 2 0 0	0	0	0	0	0	0	0	0	0	0	0	0
Q92673_N1854_8 2 0 0	Q92673	SORL1	N1854	8 2 0 0	0	0	0	0	0	0	0	0	0	0	0	0
Q92673_N1854_7 2 0 0	Q92673	SORL1	N1854	7 2 0 0	0	0	0	0	0	0	0	0	0	0	0	0
Q92673_N1733_8 2 0 0	Q92673	SORL1	N1733	8 2 0 0	0	0	0	0	0	0	0	0	0	0	0	0
Q92673_N1733_7 2 0 0	Q92673	SORL1	N1733	7 2 0 0	0	0	0	0	0	0	0	0	0	0	0	0
Q92626_N731_9 2 0 0	Q92626	PXDN	N731	9 2 0 0	0	0	0	0	0	0	0	0	0	0	0	0
Q92626_N731_8 2 0 0	Q92626	PXDN	N731	8 2 0 0	0	0	0	0	0	0	0	0	0	0	0	0
Q92626_N731_7 2 0 0	Q92626	PXDN	N731	7 2 0 0	0	0	0	0	0	0	0	0	0	0	0	0
Q92626_N730_9 2 0 0	Q92626	PXDN	N730	9 2 0 0	0	0	0	0	0	0	0	0	0	0	0	0
Q92626_N730_8 2 0 0	Q92626	PXDN	N730	8 2 0 0	0	0	0	0	0	0	0	0	0	0	0	0
Q92626_N730_7 2 0 0	Q92626	PXDN	N730	7 2 0 0	0	0	0	0	0	0	0	0	0	0	0	0
Q92626_N730_6 2 0 0	Q92626	PXDN	N730	6 2 0 0	0	0	0	0	0	0	0	0	0	0	0	0
Q92626_N730_10 2 0 0	Q92626	PXDN	N730	10 2 0 0	0	0	0	0	0	0	0	0	0	0	0	0
Q92626_N1425_9 2 0 0	Q92626	PXDN	N1425	9 2 0 0	0	0	0	0	0	0	0	0	0	0	0	0
Q92626_N1425_8 2 0 0	Q92626	PXDN	N1425	8 2 0 0	0	0	0	0	0	0	0	0	0	0	0	0
Q92626_N1425_7 2 0 0	Q92626	PXDN	N1425	7 2 0 0	0	0	0	0	0	0	0	0	0	0	0	0
Q92626_N1425_6 2 0 0	Q92626	PXDN	N1425	6 2 0 0	0	0	0	0	0	0	0	0	0	0	0	0
Q92626_N1368_9 2 0 0	Q92626	PXDN	N1368	9 2 0 0	0	0	0	0	0	0	0	0	0	0	0	0
Q92626_N1368_8 2 0 0	Q92626	PXDN	N1368	8 2 0 0	0	0	0	0	0	0	0	0	0	0	0	0
Q92626_N1368_7 2 0 0	Q92626	PXDN	N1368	7 2 0 0	0	0	0	0	0	0	0	0	0	0	0	0
Q92626_N1368_6 2 0 0	Q92626	PXDN	N1368	6 2 0 0	0	0	0	0	0	0	0	0	0	0	0	0
Q92626_N1368_10 2 0 0	Q92626	PXDN	N1368	10 2 0 0	0	0	0	0	0	0	0	0	0	0	0	0
Q92626_N1280_9 2 0 0	Q92626	PXDN	N1280	9 2 0 0	0	0	0	0	0	0	0	0	0	0	0	0
Q92626_N1280_8 2 0 0	Q92626	PXDN	N1280	8 2 0 0	0	0	0	0	0	0	0	0	0	0	0	0
Q92626_N1280_7 2 0 0	Q92626	PXDN	N1280	7 2 0 0	0	0	0	0	0	0	0	0	0	0	0	0
Q92626_N1280_6 2 0 0	Q92626	PXDN	N1280	6 2 0 0	0	0	0	0	0	0	0	0	0	0	0	0
Q92626_N1280_5 2 0 0	Q92626	PXDN	N1280	5 2 0 0	0	0	0	0	0	0	0	0	0	0	0	0
Q92626_N1178_9 2 0 0	Q92626	PXDN	N1178	9 2 0 0	0	0	0	0	0	0	0	0	0	0	0	0
Q92626_N1178_8 2 0 0	Q92626	PXDN	N1178	8 2 0 0	0	0	0	0	0	0	0	0	0	0	0	0
Q92626_N1178_7 2 0 0	Q92626	PXDN	N1178	7 2 0 0	0	0	0	0	0	0	0	0	0	0	0	0
Q92626_N1178_5 4 3 1	Q92626	PXDN	N1178	5 4 3 1	0	0	0	0	0	0	1	0	0	0	0	0
Q92611_N342_6 2 0 0	Q92611	EDEM1	N342	6 2 0 0	0	0	0	0	0	0	0	0	0	0	0	0
Q92545_N959_9 2 0 0	Q92545	TMEM131	N959	9 2 0 0	0	0	0	0	0	0	0	0	0	0	0	0
Q92545_N959_4 6 0 0	Q92545	TMEM131	N959	4 6 0 0	0	0	0	0	0	0	0	0	0	0	0	0
Q92545_N947_9 2 0 0	Q92545	TMEM131	N947	9 2 0 0	0	0	0	0	0	0	0	0	0	0	0	0
Q92545_N947_8 2 0 0	Q92545	TMEM131	N947	8 2 0 0	0	0	0	0	0	0	0	0	0	0	0	0
Q92545_N290_9 2 0 0	Q92545	TMEM131	N290	9 2 0 0	0	0	0	0	0	0	0	0	0	0	0	0
Q92545_N290_8 2 0 0	Q92545	TMEM131	N290	8 2 0 0	0	0	0	0	0	0	0	0	0	0	0	0
Q92545_N290_6 2 0 0	Q92545	TMEM131	N290	6 2 0 0	0	0	0	0	0	0	0	0	0	0	0	0
Q92545_N1059_9 2 0 0	Q92545	TMEM131	N1059	9 2 0 0	0	0	0	0	0	0	0	0	0	0	0	0
Q92545_N1059_6 2 0 0	Q92545	TMEM131	N1059	6 2 0 0	0	0	0	0	0	0	0	0	0	0	0	0
Q92542_N612_8 2 0 0	Q92542	NCSTN	N612	8 2 0 0	0	0	0	0	0	0	0	0	0	0	0	0
Q92542_N612_7 2 0 0	Q92542	NCSTN	N612	7 2 0 0	0	0	0	0	0	0	0	0	0	0	0	0
Q92542_N612_6 2 0 0	Q92542	NCSTN	N612	6 2 0 0	0	0	0	0	0	0	0	0	0	0	0	0
Q92542_N55_9 2 0 0	Q92542	NCSTN	N55	9 2 0 0	0	0	0	0	0	0	0	0	0	0	0	0
Q92542_N55_8 2 0 0	Q92542	NCSTN	N55	8 2 0 0	0	0	0	0	0	0	0	0	0	0	0	0
Q92542_N55_7 2 0 0	Q92542	NCSTN	N55	7 2 0 0	0	0	0	0	0	0	0	0	0	0	0	0
Q92542_N55_6 2 0 0	Q92542	NCSTN	N55	6 2 0 0	0	0	0	0	0	0	0	0	0	0	0	0
Q92542_N530_9 2 0 0	Q92542	NCSTN	N530	9 2 0 0	0	0	0	0	0	0	0	0	0	0	0	0
Q92542_N530_8 2 0 0	Q92542	NCSTN	N530	8 2 0 0	0	0	0	0	0	0	0	0	0	0	0	0
Q92542_N530_7 2 0 0	Q92542	NCSTN	N530	7 2 0 0	0	0	0	0	0	0	0	0	0	0	0	0
Q92542_N530_6 2 0 0	Q92542	NCSTN	N530	6 2 0 0	0	0	0	0	0	0	0	0	0	0	0	0
Q92542_N530_5 3 2 0	Q92542	NCSTN	N530	5 3 2 0	0	0	0	0	0	0	0	0	0	0	1	0
Q92542_N530_5 2 0 0	Q92542	NCSTN	N530	5 2 0 0	0	0	0	0	0	0	0	0	0	0	0	0
Q92542_N506_8 2 0 0	Q92542	NCSTN	N506	8 2 0 0	0	0	0	0	0	0	0	0	0	0	0	0
Q92542_N506_7 2 0 0	Q92542	NCSTN	N506	7 2 0 0	0	0	0	0	0	0	0	0	0	0	0	0
Q92542_N506_6 2 0 0	Q92542	NCSTN	N506	6 2 0 0	0	0	0	0	0	0	0	0	0	0	0	0
Q92542_N45_9 2 0 0	Q92542	NCSTN	N45	9 2 0 0	0	0	0	0	0	0	0	0	0	0	0	0
Q92542_N45_8 2 0 0	Q92542	NCSTN	N45	8 2 0 0	0	0	0	0	0	0	0	0	0	0	0	0
Q92542_N45_7 2 0 0	Q92542	NCSTN	N45	7 2 0 0	0	0	0	0	0	0	0	0	0	0	0	0
Q92542_N45_6 2 0 0	Q92542	NCSTN	N45	6 2 0 0	0	0	0	0	0	0	0	0	0	0	0	0
Q92542_N45_5 2 0 0	Q92542	NCSTN	N45	5 2 0 0	0	0	0	0	0	0	0	0	0	0	0	0
Q92542_N45_4 2 0 0	Q92542	NCSTN	N45	4 2 0 0	0	0	0	0	0	0	0	0	0	0	0	0
Q92542_N45_10 2 0 0	Q92542	NCSTN	N45	10 2 0 0	0	0	0	0	0	0	0	0	0	0	0	0
Q92542_N435_9 2 0 0	Q92542	NCSTN	N435	9 2 0 0	0	0	0	0	0	0	0	0	0	0	0	0
Q92542_N435_8 2 0 0	Q92542	NCSTN	N435	8 2 0 0	0	0	0	0	0	0	0	0	0	0	0	0
Q92542_N435_7 2 0 0	Q92542	NCSTN	N435	7 2 0 0	0	0	0	0	0	0	0	0	0	0	0	0
Q92542_N435_6 2 0 0	Q92542	NCSTN	N435	6 2 0 0	0	0	0	0	0	0	0	0	0	0	0	0
Q92542_N435_5 2 0 0	Q92542	NCSTN	N435	5 2 0 0	0	0	0	0	0	0	0	0	0	0	0	0
Q92542_N435_4 2 0 0	Q92542	NCSTN	N435	4 2 0 0	0	0	0	0	0	0	0	0	0	0	0	0
Q92542_N435_3 2 0 0	Q92542	NCSTN	N435	3 2 0 0	0	0	0	0	0	0	0	0	0	0	0	0
Q92542_N417_9 2 0 0	Q92542	NCSTN	N417	9 2 0 0	0	0	0	0	0	0	0	0	0	0	0	0
Q92542_N417_8 2 0 0	Q92542	NCSTN	N417	8 2 0 0	0	0	0	0	0	0	0	0	0	0	0	0
Q92542_N417_7 2 0 0	Q92542	NCSTN	N417	7 2 0 0	0	0	0	0	0	0	0	0	0	0	0	0
Q92542_N417_6 2 0 0	Q92542	NCSTN	N417	6 2 0 0	0	0	0	0	0	0	0	0	0	0	0	0
Q92542_N417_5 2 0 0	Q92542	NCSTN	N417	5 2 0 0	0	0	0	0	0	0	0	0	0	0	0	0
Q92542_N417_3 2 0 1	Q92542	NCSTN	N417	3 2 0 1	0	0	0	0	0	0	0	0	0	0	0	0
Q92542_N387_9 2 0 0	Q92542	NCSTN	N387	9 2 0 0	0	0	0	0	0	0	0	0	0	0	0	0
Q92542_N387_5 3 0 1	Q92542	NCSTN	N387	5 3 0 1	0	0	0	0	0	0	0	0	0	0	0	0
Q92542_N264_9 2 0 0	Q92542	NCSTN	N264	9 2 0 0	0	0	0	0	0	0	0	0	0	0	0	0
Q92542_N264_8 2 0 0	Q92542	NCSTN	N264	8 2 0 0	0	0	0	0	0	0	0	0	0	0	0	0
Q92542_N264_7 2 0 0	Q92542	NCSTN	N264	7 2 0 0	0	0	0	0	0	0	0	0	0	0	0	0
Q92542_N264_6 3 0 0	Q92542	NCSTN	N264	6 3 0 0	0	0	0	0	0	0	0	0	0	0	0	0
Q92542_N264_6 2 0 0	Q92542	NCSTN	N264	6 2 0 0	0	0	0	0	0	0	0	0	0	0	0	0
Q92508_N2331_8 2 0 0	Q92508	PIEZO1	N2331	8 2 0 0	0	0	0	0	0	0	0	0	0	0	0	0
Q92508_N2331_7 2 0 0	Q92508	PIEZO1	N2331	7 2 0 0	0	0	0	0	0	0	0	0	0	0	0	0
Q92508_N2331_6 2 0 0	Q92508	PIEZO1	N2331	6 2 0 0	0	0	0	0	0	0	0	0	0	0	0	0
Q92508_N2331_5 4 0 1	Q92508	PIEZO1	N2331	5 4 0 1	0	0	0	0	0	0	0	0	0	0	0	0
Q92499_N589_9 2 0 0	Q92499	DDX1	N589	9 2 0 0	0	0	0	0	0	0	0	0	0	0	0	0
Q92499_N589_8 2 0 0	Q92499	DDX1	N589	8 2 0 0	0	0	0	0	0	0	0	0	0	0	0	0
Q92499_N360_9 2 0 0	Q92499	DDX1	N360	9 2 0 0	0	0	0	0	0	0	0	0	0	0	0	0
Q92499_N360_8 2 0 0	Q92499	DDX1	N360	8 2 0 0	0	0	0	0	0	0	0	0	0	0	0	0
Q92499_N360_10 2 0 0	Q92499	DDX1	N360	10 2 0 0	0	0	0	0	0	0	0	0	0	0	0	0
Q8WYK1_N1021_5 4 2 0	Q8WYK1	CNTNAP5	N1021	5 4 2 0	0	0	0	0	1	0	0	0	0	0	0	0
Q8WYB5_N122_8 2 0 0	Q8WYB5	KAT6B	N122	8 2 0 0	0	0	0	0	0	0	0	0	0	0	0	0
Q8WXI7_N5230_8 2 0 0	Q8WXI7	MUC16	N5230	8 2 0 0	0	0	0	0	0	0	0	0	0	0	0	0
Q8WXI7_N4863_8 2 0 0	Q8WXI7	MUC16	N4863	8 2 0 0	0	0	0	0	0	0	0	0	0	0	0	0
Q8WXI7_N3502_8 2 0 0	Q8WXI7	MUC16	N3502	8 2 0 0	0	0	0	0	0	0	0	0	0	0	0	0
Q8WXI7_N21595_5 4 1 1	Q8WXI7	MUC16	N21595	5 4 1 1	0	0	0	0	0	0	1	0	0	0	0	0
Q8WXI7_N14617;15241;19607;21010_5 4 1 1	Q8WXI7	MUC16;MUC16;MUC16;MUC16	N14617;15241;19607;21010	5 4 1 1	0	0	0	0	0	0	1	0	0	0	0	0
Q8WXI7_N12416;12572;12727;12883;13039;13195;13351;13507;13663;13819;13975;14131;14601;14757;15069;15381;15537;15693;15848;16159;16315;16471;16627;16783;16939;17095;17251;17407;17719;18031;18343;18655;18967;19591;19902;20214;20370;20526;20682;20838;20994;21150;21306;21461_6 3 1 0	Q8WXI7	MUC16;MUC16;MUC16;MUC16;MUC16;MUC16;MUC16;MUC16;MUC16;MUC16;MUC16;MUC16;MUC16;MUC16;MUC16;MUC16;MUC16;MUC16;MUC16;MUC16;MUC16;MUC16;MUC16;MUC16;MUC16;MUC16;MUC16;MUC16;MUC16;MUC16;MUC16;MUC16;MUC16;MUC16;MUC16;MUC16;MUC16;MUC16;MUC16;MUC16;MUC16;MUC16;MUC16;MUC16	N12416;12572;12727;12883;13039;13195;13351;13507;13663;13819;13975;14131;14601;14757;15069;15381;15537;15693;15848;16159;16315;16471;16627;16783;16939;17095;17251;17407;17719;18031;18343;18655;18967;19591;19902;20214;20370;20526;20682;20838;20994;21150;21306;21461	6 3 1 0	0	0	0	0	0	0	0	0	0	0	0	0
Q8WXI7_N12274;12432;13523;13679;13835;14459;14929;15397;15864;16175;16643;16955;17111;17423;18359;19295;19918;21166_5 4 2 1	Q8WXI7	MUC16;MUC16;MUC16;MUC16;MUC16;MUC16;MUC16;MUC16;MUC16;MUC16;MUC16;MUC16;MUC16;MUC16;MUC16;MUC16;MUC16;MUC16	N12274;12432;13523;13679;13835;14459;14929;15397;15864;16175;16643;16955;17111;17423;18359;19295;19918;21166	5 4 2 1	0	0	1	0	1	0	2	0	0	0	0	0
Q8WXI7_N12274;12432;13523;13679;13835;14459;14929;15397;15864;16175;16643;16955;17111;17423;18359;19295;19918;21166_5 4 1 1	Q8WXI7	MUC16;MUC16;MUC16;MUC16;MUC16;MUC16;MUC16;MUC16;MUC16;MUC16;MUC16;MUC16;MUC16;MUC16;MUC16;MUC16;MUC16;MUC16	N12274;12432;13523;13679;13835;14459;14929;15397;15864;16175;16643;16955;17111;17423;18359;19295;19918;21166	5 4 1 1	0	0	1	0	0	0	1	0	0	0	1	0
Q8WX94_N79_5 4 0 0	Q8WX94	NLRP7	N79	5 4 0 0	0	0	0	0	0	0	0	0	0	0	0	0
Q8WWI5_N135_8 2 0 0	Q8WWI5	SLC44A1	N135	8 2 0 0	0	0	0	0	0	0	0	0	0	0	0	0
Q8WWI5_N135_7 2 0 0	Q8WWI5	SLC44A1	N135	7 2 0 0	0	0	0	0	0	0	0	0	0	0	0	0
Q8WWI5_N135_6 2 0 0	Q8WWI5	SLC44A1	N135	6 2 0 0	0	0	0	0	0	0	0	0	0	0	0	0
Q8WWB7_N134_9 2 0 0	Q8WWB7	GLMP	N134	9 2 0 0	0	0	0	0	0	0	0	0	0	0	0	0
Q8WWB7_N134_8 2 0 0	Q8WWB7	GLMP	N134	8 2 0 0	0	0	0	0	0	0	0	0	0	0	0	0
Q8WWB7_N134_6 5 0 1	Q8WWB7	GLMP	N134	6 5 0 1	0	0	0	0	0	0	0	0	0	0	0	0
Q8WWB7_N134_6 3 0 1	Q8WWB7	GLMP	N134	6 3 0 1	0	0	0	0	0	0	0	0	0	0	0	0
Q8WWB7_N134_5 4 1 1	Q8WWB7	GLMP	N134	5 4 1 1	0	0	0	0	0	0	0	0	0	0	0	0
Q8WWB7_N134_5 4 0 1	Q8WWB7	GLMP	N134	5 4 0 1	2	0	0	0	0	0	0	0	0	0	0	0
Q8WVQ1_N88_6 3 1 0	Q8WVQ1	CANT1	N88	6 3 1 0	0	0	0	0	0	0	1	0	0	0	1	0
Q8WVQ1_N88_6 3 0 2	Q8WVQ1	CANT1	N88	6 3 0 2	0	0	0	0	0	0	0	0	0	0	0	0
Q8TEM1_N926_9 2 0 0	Q8TEM1	NUP210	N926	9 2 0 0	0	0	0	0	0	0	0	0	0	0	0	0
Q8TEM1_N926_8 2 0 0	Q8TEM1	NUP210	N926	8 2 0 0	0	0	0	0	0	0	0	0	0	0	0	0
Q8TEM1_N926_7 2 0 0	Q8TEM1	NUP210	N926	7 2 0 0	0	0	0	0	0	0	0	0	0	0	0	0
Q8TEM1_N926_6 2 0 0	Q8TEM1	NUP210	N926	6 2 0 0	0	0	0	0	0	0	0	0	0	0	0	0
Q8TEM1_N926_5 2 0 0	Q8TEM1	NUP210	N926	5 2 0 0	0	0	0	0	0	0	0	0	0	0	0	0
Q8TEM1_N801_9 2 0 0	Q8TEM1	NUP210	N801	9 2 0 0	0	0	0	0	0	0	0	0	0	0	0	0
Q8TEM1_N681_8 2 0 0	Q8TEM1	NUP210	N681	8 2 0 0	0	0	0	0	0	0	0	0	0	0	0	0
Q8TEM1_N681_7 2 0 0	Q8TEM1	NUP210	N681	7 2 0 0	0	0	0	0	0	0	0	0	0	0	0	0
Q8TEM1_N681_6 2 0 0	Q8TEM1	NUP210	N681	6 2 0 0	0	0	0	0	0	0	0	0	0	0	0	0
Q8TEM1_N44_9 2 0 0	Q8TEM1	NUP210	N44	9 2 0 0	0	0	0	0	0	0	0	0	0	0	0	0
Q8TEM1_N44_8 2 0 0	Q8TEM1	NUP210	N44	8 2 0 0	0	0	0	0	0	0	0	0	0	0	0	0
Q8TEM1_N44_7 2 0 0	Q8TEM1	NUP210	N44	7 2 0 0	0	0	0	0	0	0	0	0	0	0	0	0
Q8TEM1_N44_6 2 0 0	Q8TEM1	NUP210	N44	6 2 0 0	0	0	0	0	0	0	0	0	0	0	0	0
Q8TEM1_N44_5 2 0 0	Q8TEM1	NUP210	N44	5 2 0 0	0	0	0	0	0	0	0	0	0	0	0	0
Q8TEM1_N44_4 2 0 0	Q8TEM1	NUP210	N44	4 2 0 0	0	0	0	0	0	0	0	0	0	0	0	0
Q8TEM1_N44_3 2 0 0	Q8TEM1	NUP210	N44	3 2 0 0	0	0	0	0	0	0	0	0	0	0	0	0
Q8TEM1_N405_9 2 0 0	Q8TEM1	NUP210	N405	9 2 0 0	0	0	0	0	0	0	0	0	0	0	0	0
Q8TEM1_N405_8 2 0 0	Q8TEM1	NUP210	N405	8 2 0 0	0	0	0	0	0	0	0	0	0	0	0	0
Q8TEM1_N405_7 2 0 0	Q8TEM1	NUP210	N405	7 2 0 0	0	0	0	0	0	0	0	0	0	0	0	0
Q8TEM1_N405_6 2 0 0	Q8TEM1	NUP210	N405	6 2 0 0	0	0	0	0	0	0	0	0	0	0	0	0
Q8TEM1_N405_4 6 0 0	Q8TEM1	NUP210	N405	4 6 0 0	0	0	0	0	0	0	0	0	0	0	0	0
Q8TEM1_N337_9 2 0 0	Q8TEM1	NUP210	N337	9 2 0 0	0	0	0	0	0	0	0	0	0	0	0	0
Q8TEM1_N337_8 2 0 0	Q8TEM1	NUP210	N337	8 2 0 0	0	0	0	0	0	0	0	0	0	0	0	0
Q8TEM1_N337_7 2 0 0	Q8TEM1	NUP210	N337	7 2 0 0	0	0	0	0	0	0	0	0	0	0	0	0
Q8TEM1_N337_6 2 0 0	Q8TEM1	NUP210	N337	6 2 0 0	0	0	0	0	0	0	0	0	0	0	0	0
Q8TEM1_N337_5 2 0 0	Q8TEM1	NUP210	N337	5 2 0 0	0	0	0	0	0	0	0	0	0	0	0	0
Q8TEM1_N337_4 2 0 0	Q8TEM1	NUP210	N337	4 2 0 0	0	0	0	0	0	0	0	0	0	0	0	0
Q8TEM1_N1441_9 2 0 0	Q8TEM1	NUP210	N1441	9 2 0 0	0	0	0	0	0	0	0	0	0	0	0	0
Q8TEM1_N1441_8 2 0 0	Q8TEM1	NUP210	N1441	8 2 0 0	0	0	0	0	0	0	0	0	0	0	0	0
Q8TEM1_N1441_7 2 0 0	Q8TEM1	NUP210	N1441	7 2 0 0	0	0	0	0	0	0	0	0	0	0	0	0
Q8TEM1_N1441_6 2 0 0	Q8TEM1	NUP210	N1441	6 2 0 0	0	0	0	0	0	0	0	0	0	0	0	0
Q8TEM1_N1441_5 2 0 0	Q8TEM1	NUP210	N1441	5 2 0 0	0	0	0	0	0	0	0	0	0	0	0	0
Q8TEM1_N1441_4 2 0 0	Q8TEM1	NUP210	N1441	4 2 0 0	0	0	0	0	0	0	0	0	0	0	0	0
Q8TEM1_N1441_3 2 0 0	Q8TEM1	NUP210	N1441	3 2 0 0	0	0	0	0	0	0	0	0	0	0	0	0
Q8TD07_N154_8 2 0 0	Q8TD07	RAET1E	N154	8 2 0 0	0	0	0	0	0	0	0	0	0	0	0	0
Q8TCT8_N155_6 8 0 1	Q8TCT8	SPPL2A	N155	6 8 0 1	0	0	0	0	0	0	0	0	0	0	0	0
Q8TCT8_N155_5 8 0 1	Q8TCT8	SPPL2A	N155	5 8 0 1	0	0	0	0	0	0	0	0	0	0	0	0
Q8TCT8_N155_4 6 2 2	Q8TCT8	SPPL2A	N155	4 6 2 2	0	0	0	0	0	0	0	0	0	0	0	0
Q8TCT8_N149_8 2 0 0	Q8TCT8	SPPL2A	N149	8 2 0 0	1	0	0	0	0	0	0	0	0	0	0	0
Q8TCT8_N149_7 2 0 0	Q8TCT8	SPPL2A	N149	7 2 0 0	0	0	0	0	0	0	0	0	0	0	0	0
Q8TCT8_N149_6 2 0 0	Q8TCT8	SPPL2A	N149	6 2 0 0	0	0	0	0	0	0	0	0	0	0	0	0
Q8TCT8_N116_8 2 0 0	Q8TCT8	SPPL2A	N116	8 2 0 0	0	0	0	0	0	0	0	0	0	0	0	0
Q8TCJ2_N641_9 2 0 0	Q8TCJ2	STT3B	N641	9 2 0 0	0	0	0	0	0	0	0	0	0	0	0	0
Q8TCJ2_N641_8 2 0 0	Q8TCJ2	STT3B	N641	8 2 0 0	0	0	0	0	0	0	0	0	0	0	0	0
Q8TCJ2_N641_7 2 0 0	Q8TCJ2	STT3B	N641	7 2 0 0	0	0	0	0	0	0	0	0	0	0	0	0
Q8TCJ2_N641_6 2 0 0	Q8TCJ2	STT3B	N641	6 2 0 0	0	0	0	0	0	0	0	0	0	0	0	0
Q8TCJ2_N641_5 2 0 0	Q8TCJ2	STT3B	N641	5 2 0 0	0	0	0	0	0	0	0	0	0	0	0	0
Q8TCJ2_N641_4 2 0 0	Q8TCJ2	STT3B	N641	4 2 0 0	0	0	0	0	0	0	0	0	0	0	0	0
Q8TCJ2_N641_3 2 0 0	Q8TCJ2	STT3B	N641	3 2 0 0	0	0	0	0	0	0	0	0	0	0	0	0
Q8TCJ2_N627_9 2 0 0	Q8TCJ2	STT3B	N627	9 2 0 0	0	0	0	0	0	0	0	0	0	0	0	0
Q8TCJ2_N627_8 2 0 0	Q8TCJ2	STT3B	N627	8 2 0 0	0	0	0	0	0	0	0	0	0	0	0	0
Q8TCJ2_N627_7 2 0 0	Q8TCJ2	STT3B	N627	7 2 0 0	0	0	0	0	0	0	0	0	0	0	0	0
Q8TCJ2_N627_6 2 0 0	Q8TCJ2	STT3B	N627	6 2 0 0	0	0	0	0	0	0	0	0	0	0	0	0
Q8TCJ2_N627_5 2 0 0	Q8TCJ2	STT3B	N627	5 2 0 0	0	0	0	0	0	0	0	0	0	0	0	0
Q8TCJ2_N627_10 2 0 0	Q8TCJ2	STT3B	N627	10 2 0 0	0	0	0	0	0	0	0	0	0	0	0	0
Q8TCJ2_N623_9 2 0 0	Q8TCJ2	STT3B	N623	9 2 0 0	0	0	0	0	0	0	0	0	0	0	0	0
Q8TCJ2_N623_8 2 0 0	Q8TCJ2	STT3B	N623	8 2 0 0	0	0	0	0	0	0	0	0	0	0	0	0
Q8TCJ2_N623_7 2 0 0	Q8TCJ2	STT3B	N623	7 2 0 0	0	0	0	0	0	0	0	0	0	0	0	0
Q8TCJ2_N623_6 2 0 0	Q8TCJ2	STT3B	N623	6 2 0 0	0	0	0	0	0	0	0	0	0	0	0	0
Q8TCJ2_N623_5 2 0 0	Q8TCJ2	STT3B	N623	5 2 0 0	0	0	0	0	0	0	0	0	0	0	0	0
Q8TCJ2_N623_4 6 0 0	Q8TCJ2	STT3B	N623	4 6 0 0	0	0	0	0	0	0	0	0	0	0	0	0
Q8TCJ2_N623_10 2 0 0	Q8TCJ2	STT3B	N623	10 2 0 0	0	0	0	0	0	0	0	0	0	0	0	0
Q8TCJ2_N616_9 2 0 0	Q8TCJ2	STT3B	N616	9 2 0 0	0	0	0	0	0	0	0	0	0	0	0	0
Q8TCJ2_N616_8 2 0 0	Q8TCJ2	STT3B	N616	8 2 0 0	0	0	0	0	0	0	0	0	0	0	0	0
Q8TCJ2_N616_7 2 0 0	Q8TCJ2	STT3B	N616	7 2 0 0	0	0	0	0	0	0	0	0	0	0	0	0
Q8TCJ2_N616_6 2 0 0	Q8TCJ2	STT3B	N616	6 2 0 0	0	0	0	0	0	0	0	0	0	0	0	0
Q8TCJ2_N616_5 2 0 0	Q8TCJ2	STT3B	N616	5 2 0 0	0	0	0	0	0	0	0	0	0	0	0	0
Q8TCJ2_N616_4 4 1 2	Q8TCJ2	STT3B	N616	4 4 1 2	0	0	0	0	1	0	0	0	0	0	0	0
Q8TCJ2_N616_4 2 0 0	Q8TCJ2	STT3B	N616	4 2 0 0	0	0	0	0	0	0	0	0	0	0	0	0
Q8TCJ2_N616_10 2 0 0	Q8TCJ2	STT3B	N616	10 2 0 0	0	0	0	0	0	0	0	0	0	0	0	0
Q8TBY9_N824_3 6 0 0	Q8TBY9	WDR66	N824	3 6 0 0	0	0	0	0	0	0	0	0	0	0	0	0
Q8TB96_N95_8 2 0 0	Q8TB96	ITFG1	N95	8 2 0 0	0	0	0	0	0	0	0	0	0	0	0	0
Q8NHR9_N39_8 2 0 0	Q8NHR9	PFN4	N39	8 2 0 0	0	0	0	0	0	0	0	0	0	0	0	0
Q8NHP8_N88_7 2 0 0	Q8NHP8	PLBD2	N88	7 2 0 0	0	0	0	0	0	0	0	0	0	0	0	0
Q8NHP8_N88_6 2 0 0	Q8NHP8	PLBD2	N88	6 2 0 0	0	0	0	0	0	0	0	0	0	0	0	0
Q8NHP8_N515_8 2 0 0	Q8NHP8	PLBD2	N515	8 2 0 0	0	0	0	0	0	0	0	0	0	0	0	0
Q8NHP8_N465_8 2 0 0	Q8NHP8	PLBD2	N465	8 2 0 0	0	0	0	0	0	0	0	0	0	0	0	0
Q8NHP8_N465_7 2 0 0	Q8NHP8	PLBD2	N465	7 2 0 0	0	0	0	0	0	0	0	0	0	0	0	0
Q8NHP8_N465_6 2 0 0	Q8NHP8	PLBD2	N465	6 2 0 0	0	0	0	0	0	0	0	0	0	0	0	0
Q8NHP8_N465_5 2 0 0	Q8NHP8	PLBD2	N465	5 2 0 0	0	0	0	0	0	0	0	0	0	0	0	0
Q8NHE4_N70_6 2 0 0	Q8NHE4	ATP6V0E2	N70	6 2 0 0	0	0	0	0	0	0	0	0	0	0	0	0
Q8NHC7_N3_4 7 0 0	Q8NHC7	OR14C36	N3	4 7 0 0	0	0	0	0	0	0	0	0	0	0	0	0
Q8NFQ8_N286_9 2 0 0	Q8NFQ8	TOR1AIP2	N286	9 2 0 0	0	0	0	0	0	0	0	0	0	0	0	0
Q8NFQ8_N286_8 2 0 0	Q8NFQ8	TOR1AIP2	N286	8 2 0 0	0	0	0	0	0	0	0	0	0	0	0	0
Q8NFQ8_N286_7 2 0 0	Q8NFQ8	TOR1AIP2	N286	7 2 0 0	0	0	0	0	0	0	0	0	0	0	0	0
Q8NFQ8_N286_6 2 0 0	Q8NFQ8	TOR1AIP2	N286	6 2 0 0	0	0	0	0	0	0	0	0	0	0	0	0
Q8NFQ8_N286_5 2 0 0	Q8NFQ8	TOR1AIP2	N286	5 2 0 0	0	0	0	0	0	0	0	0	0	0	0	0
Q8NFQ8_N286_4 2 0 0	Q8NFQ8	TOR1AIP2	N286	4 2 0 0	0	0	0	0	0	0	0	0	0	0	0	0
Q8NFQ8_N286_10 2 0 0	Q8NFQ8	TOR1AIP2	N286	10 2 0 0	0	0	0	0	0	0	0	0	0	0	0	0
Q8NCC3_N273_3 6 0 0	Q8NCC3	PLA2G15	N273	3 6 0 0	0	0	0	0	0	0	0	0	0	0	0	0
Q8NC56_N311_7 2 0 0	Q8NC56	LEMD2	N311	7 2 0 0	0	0	0	0	0	0	0	0	0	0	0	0
Q8NC56_N311_6 2 0 0	Q8NC56	LEMD2	N311	6 2 0 0	0	0	0	0	0	0	0	0	0	0	0	0
Q8NBP7_N533_7 2 0 0	Q8NBP7	PCSK9	N533	7 2 0 0	0	0	0	0	0	0	0	0	0	0	0	0
Q8NBP7_N533_6 2 0 0	Q8NBP7	PCSK9	N533	6 2 0 0	0	0	0	0	0	0	0	0	0	0	0	0
Q8NBP7_N533_5 2 0 0	Q8NBP7	PCSK9	N533	5 2 0 0	0	0	0	0	0	0	0	0	0	0	0	0
Q8NBN3_N62_9 2 0 0	Q8NBN3	TMEM87A	N62	9 2 0 0	0	0	0	0	0	0	0	0	0	0	0	0
Q8NBN3_N62_8 2 0 0	Q8NBN3	TMEM87A	N62	8 2 0 0	0	0	0	0	0	0	0	0	0	0	0	0
Q8NBN3_N62_7 2 0 0	Q8NBN3	TMEM87A	N62	7 2 0 0	0	0	0	0	0	0	0	0	0	0	0	0
Q8NBN3_N62_6 7 1 4	Q8NBN3	TMEM87A	N62	6 7 1 4	0	0	0	0	0	0	0	0	0	0	0	0
Q8NBN3_N62_6 3 1 0	Q8NBN3	TMEM87A	N62	6 3 1 0	1	0	3	0	3	0	3	0	1	0	4	0
Q8NBN3_N62_6 3 0 0	Q8NBN3	TMEM87A	N62	6 3 0 0	0	0	0	0	0	0	0	0	0	0	0	0
Q8NBN3_N62_6 2 0 0	Q8NBN3	TMEM87A	N62	6 2 0 0	0	0	0	0	0	0	0	0	0	0	0	0
Q8NBN3_N62_5 2 0 0	Q8NBN3	TMEM87A	N62	5 2 0 0	0	0	0	0	0	0	0	0	0	0	0	0
Q8NBN3_N62_4 2 0 0	Q8NBN3	TMEM87A	N62	4 2 0 0	0	0	0	0	0	0	0	0	0	0	0	0
Q8NBN3_N62_10 2 0 0	Q8NBN3	TMEM87A	N62	10 2 0 0	0	0	0	0	0	0	0	0	0	0	0	0
Q8NBL1_N53_8 2 0 0	Q8NBL1	POGLUT1	N53	8 2 0 0	0	0	0	0	0	0	0	0	0	0	0	0
Q8NBL1_N53_6 2 0 0	Q8NBL1	POGLUT1	N53	6 2 0 0	0	0	0	0	0	0	0	0	0	0	0	0
Q8NBL1_N53_5 2 0 0	Q8NBL1	POGLUT1	N53	5 2 0 0	0	0	0	0	0	0	0	0	0	0	0	0
Q8NBL1_N204_9 2 0 0	Q8NBL1	POGLUT1	N204	9 2 0 0	0	0	0	0	0	0	0	0	0	0	0	0
Q8NBL1_N204_8 2 0 0	Q8NBL1	POGLUT1	N204	8 2 0 0	0	0	0	0	0	0	0	0	0	0	0	0
Q8NBL1_N204_6 2 0 0	Q8NBL1	POGLUT1	N204	6 2 0 0	0	0	0	0	0	0	0	0	0	0	0	0
Q8NBK3_N141_6 2 0 0	Q8NBK3	SUMF1	N141	6 2 0 0	0	0	0	0	0	0	0	0	0	0	0	0
Q8NBJ7_N191_8 2 0 0	Q8NBJ7	SUMF2	N191	8 2 0 0	0	0	0	0	0	0	0	0	0	0	0	0
Q8NBJ7_N191_7 2 0 0	Q8NBJ7	SUMF2	N191	7 2 0 0	0	0	0	0	0	0	0	0	0	0	0	0
Q8NBJ7_N191_6 2 0 0	Q8NBJ7	SUMF2	N191	6 2 0 0	0	0	0	0	0	0	0	0	0	0	0	0
Q8NBJ7_N191_4 4 0 2	Q8NBJ7	SUMF2	N191	4 4 0 2	0	0	0	0	0	0	0	0	0	0	0	0
Q8NBJ5_N96_9 2 0 0	Q8NBJ5	COLGALT1	N96	9 2 0 0	0	0	0	0	0	0	0	0	0	0	0	0
Q8NBJ5_N96_8 2 0 0	Q8NBJ5	COLGALT1	N96	8 2 0 0	0	0	0	0	0	0	0	0	0	0	0	0
Q8NBJ5_N96_7 2 0 0	Q8NBJ5	COLGALT1	N96	7 2 0 0	0	0	0	0	0	0	0	0	0	0	0	0
Q8NBJ5_N96_6 2 0 0	Q8NBJ5	COLGALT1	N96	6 2 0 0	0	0	0	0	0	0	0	0	0	0	0	0
Q8NBJ5_N96_5 2 0 0	Q8NBJ5	COLGALT1	N96	5 2 0 0	0	0	0	0	0	0	0	0	0	0	0	0
Q8NBJ5_N96_4 2 0 1	Q8NBJ5	COLGALT1	N96	4 2 0 1	0	0	0	0	0	0	0	0	0	0	0	0
Q8NBJ5_N96_3 6 0 0	Q8NBJ5	COLGALT1	N96	3 6 0 0	0	0	0	0	0	0	0	0	0	0	0	0
Q8NBJ5_N381_9 2 0 0	Q8NBJ5	COLGALT1	N381	9 2 0 0	0	0	0	0	0	0	0	0	0	0	0	0
Q8NBJ5_N381_8 2 0 0	Q8NBJ5	COLGALT1	N381	8 2 0 0	0	0	0	0	0	0	0	0	0	0	0	0
Q8NBJ5_N381_7 2 0 0	Q8NBJ5	COLGALT1	N381	7 2 0 0	0	0	0	0	0	0	0	0	0	0	0	0
Q8NBJ5_N381_6 2 0 0	Q8NBJ5	COLGALT1	N381	6 2 0 0	0	0	0	0	0	0	0	0	0	0	0	0
Q8NBJ5_N381_5 2 0 0	Q8NBJ5	COLGALT1	N381	5 2 0 0	0	0	0	0	0	0	0	0	0	0	0	0
Q8NBJ5_N381_4 2 0 0	Q8NBJ5	COLGALT1	N381	4 2 0 0	0	0	0	0	0	0	0	0	0	0	0	0
Q8NBJ5_N381_3 2 0 0	Q8NBJ5	COLGALT1	N381	3 2 0 0	0	0	0	0	0	0	0	0	0	0	0	0
Q8NBJ4_N144_5 4 2 1	Q8NBJ4	GOLM1	N144	5 4 2 1	0	0	0	0	0	0	1	0	0	0	0	0
Q8NBJ4_N109_5 4 2 1	Q8NBJ4	GOLM1	N109	5 4 2 1	0	0	0	0	0	0	1	0	0	0	1	0
Q8NBI5_N56_9 2 0 0	Q8NBI5	SLC43A3	N56	9 2 0 0	1	0	0	0	0	0	0	0	0	0	0	0
Q8NBI5_N56_8 2 0 0	Q8NBI5	SLC43A3	N56	8 2 0 0	0	0	0	0	0	0	0	0	0	0	0	0
Q8NBI5_N56_10 2 0 0	Q8NBI5	SLC43A3	N56	10 2 0 0	0	0	0	0	0	0	0	0	0	0	0	0
Q8NAT1_N276_8 2 0 0	Q8NAT1	POMGNT2	N276	8 2 0 0	0	0	0	0	0	0	0	0	0	0	0	0
Q8N8Z6_N64_5 4 2 1	Q8N8Z6	DCBLD1	N64	5 4 2 1	0	0	0	0	1	0	1	0	0	0	0	0
Q8N8Z6_N418_5 4 1 3	Q8N8Z6	DCBLD1	N418	5 4 1 3	1	0	0	0	0	0	1	0	0	0	0	0
Q8N8Z6_N124_5 4 2 1	Q8N8Z6	DCBLD1	N124	5 4 2 1	0	0	0	0	0	0	0	0	0	0	1	0
Q8N766_N913_9 2 0 0	Q8N766	EMC1	N913	9 2 0 0	1	0	0	0	0	0	0	0	0	0	0	0
Q8N766_N913_8 2 0 0	Q8N766	EMC1	N913	8 2 0 0	0	0	0	0	0	0	0	0	0	0	0	0
Q8N766_N913_7 2 0 0	Q8N766	EMC1	N913	7 2 0 0	0	0	0	0	0	0	0	0	0	0	0	0
Q8N766_N913_6 2 0 0	Q8N766	EMC1	N913	6 2 0 0	0	0	0	0	0	0	0	0	0	0	0	0
Q8N766_N913_5 2 0 0	Q8N766	EMC1	N913	5 2 0 0	0	0	0	0	0	0	0	0	0	0	0	0
Q8N766_N913_4 2 0 0	Q8N766	EMC1	N913	4 2 0 0	0	0	0	0	0	0	0	0	0	0	0	0
Q8N766_N913_3 2 0 0	Q8N766	EMC1	N913	3 2 0 0	0	0	0	0	0	0	0	0	0	0	0	0
Q8N766_N913_10 2 0 0	Q8N766	EMC1	N913	10 2 0 0	0	0	0	0	0	0	0	0	0	0	0	0
Q8N766_N370_8 2 0 0	Q8N766	EMC1	N370	8 2 0 0	0	0	0	0	0	0	0	0	0	0	0	0
Q8N441_N293_5 4 2 1	Q8N441	FGFRL1	N293	5 4 2 1	0	0	0	0	1	0	0	0	0	0	0	0
Q8IZU8_N874_9 2 0 0	Q8IZU8	DSEL	N874	9 2 0 0	0	0	0	0	0	0	0	0	0	0	0	0
Q8IZA0_N890_8 2 0 0	Q8IZA0	KIAA0319L	N890	8 2 0 0	0	0	0	0	0	0	0	0	0	0	0	0
Q8IZA0_N890_7 2 0 0	Q8IZA0	KIAA0319L	N890	7 2 0 0	0	0	0	0	0	0	0	0	0	0	0	0
Q8IZA0_N890_6 2 0 0	Q8IZA0	KIAA0319L	N890	6 2 0 0	0	0	0	0	0	0	0	0	0	0	0	0
Q8IWU6_N170_3 2 0 0	Q8IWU6	SULF1	N170	3 2 0 0	0	0	0	0	0	0	0	0	0	0	0	0
Q8IWU5_N241_9 2 0 0	Q8IWU5	SULF2	N241	9 2 0 0	0	0	0	0	0	0	0	0	0	0	0	0
Q8IWU5_N241_8 2 0 0	Q8IWU5	SULF2	N241	8 2 0 0	0	0	0	0	0	0	0	0	0	0	0	0
Q8IWU5_N241_7 2 0 0	Q8IWU5	SULF2	N241	7 2 0 0	0	0	0	0	0	0	0	0	0	0	0	0
Q8IWU5_N241_4 6 0 0	Q8IWU5	SULF2	N241	4 6 0 0	0	0	0	0	0	0	0	0	0	0	0	0
Q8IWU5_N241_10 2 0 0	Q8IWU5	SULF2	N241	10 2 0 0	0	0	0	0	0	0	0	0	0	0	0	0
Q8IWU5_N198_9 2 0 0	Q8IWU5	SULF2	N198	9 2 0 0	0	0	0	0	0	0	0	0	0	0	0	0
Q8IWU5_N171_9 2 0 0	Q8IWU5	SULF2	N171	9 2 0 0	0	0	0	0	0	0	0	0	0	0	0	0
Q8IWU5_N171_8 2 0 0	Q8IWU5	SULF2	N171	8 2 0 0	0	0	0	0	0	0	0	0	0	0	0	0
Q8IWU5_N149_9 2 0 0	Q8IWU5	SULF2	N149	9 2 0 0	0	0	0	0	0	0	0	0	0	0	0	0
Q8IWU5_N112_9 2 0 0	Q8IWU5	SULF2	N112	9 2 0 0	0	0	0	0	0	0	0	0	0	0	0	0
Q8IWU5_N112_8 2 0 0	Q8IWU5	SULF2	N112	8 2 0 0	0	0	0	0	0	0	0	0	0	0	0	0
Q8IWT6_N66_6 2 0 0	Q8IWT6	LRRC8A	N66	6 2 0 0	0	0	0	0	0	0	0	0	0	0	0	0
Q8IWF2_N502_9 2 0 0	Q8IWF2	FOXRED2	N502	9 2 0 0	0	0	0	0	0	0	0	0	0	0	0	0
Q8IWF2_N502_8 2 0 0	Q8IWF2	FOXRED2	N502	8 2 0 0	0	0	0	0	0	0	0	0	0	0	0	0
Q8IWF2_N502_7 2 0 0	Q8IWF2	FOXRED2	N502	7 2 0 0	0	0	0	0	0	0	0	0	0	0	0	0
Q8IWF2_N502_6 2 0 0	Q8IWF2	FOXRED2	N502	6 2 0 0	0	0	0	0	0	0	0	0	0	0	0	0
Q8IWF2_N143_6 2 0 0	Q8IWF2	FOXRED2	N143	6 2 0 0	0	0	0	0	0	0	0	0	0	0	0	0
Q8IWB1_N27_9 2 0 0	Q8IWB1	ITPRIP	N27	9 2 0 0	0	0	0	0	0	0	0	0	0	0	0	0
Q8IWB1_N27_8 2 0 0	Q8IWB1	ITPRIP	N27	8 2 0 0	0	0	0	0	0	0	0	0	0	0	0	0
Q8IWB1_N27_7 2 0 0	Q8IWB1	ITPRIP	N27	7 2 0 0	0	0	0	0	0	0	0	0	0	0	0	0
Q8IWB1_N27_6 2 0 0	Q8IWB1	ITPRIP	N27	6 2 0 0	0	0	0	0	0	0	0	0	0	0	0	0
Q8IWB1_N27_5 2 0 0	Q8IWB1	ITPRIP	N27	5 2 0 0	0	0	0	0	0	0	0	0	0	0	0	0
Q8IWA5_N200_5 4 1 1	Q8IWA5	SLC44A2	N200	5 4 1 1	0	0	0	0	0	0	1	0	0	0	0	0
Q8IWA5_N187_5 4 0 1	Q8IWA5	SLC44A2	N187	5 4 0 1	0	0	0	0	0	0	0	0	0	0	0	0
Q8IV08_N387_9 2 0 0	Q8IV08	PLD3	N387	9 2 0 0	0	0	0	0	0	0	0	0	0	0	0	0
Q8IV08_N387_8 2 0 0	Q8IV08	PLD3	N387	8 2 0 0	0	0	0	0	0	0	0	0	0	0	0	0
Q8IV08_N387_7 2 0 0	Q8IV08	PLD3	N387	7 2 0 0	0	0	0	0	0	0	0	0	0	0	0	0
Q8IV08_N387_6 2 0 0	Q8IV08	PLD3	N387	6 2 0 0	0	0	0	0	0	0	0	0	0	0	0	0
Q8IV08_N387_5 2 0 0	Q8IV08	PLD3	N387	5 2 0 0	0	0	0	0	0	0	0	0	0	0	0	0
Q8IV08_N387_4 3 0 2	Q8IV08	PLD3	N387	4 3 0 2	0	0	0	0	0	0	0	0	0	0	0	0
Q8IV08_N387_4 3 0 1	Q8IV08	PLD3	N387	4 3 0 1	0	0	0	0	0	0	0	0	0	0	0	0
Q8IV08_N387_3 3 0 1	Q8IV08	PLD3	N387	3 3 0 1	0	0	0	0	0	0	0	0	0	0	0	0
Q8IV08_N387_3 2 0 1	Q8IV08	PLD3	N387	3 2 0 1	0	0	0	0	0	0	0	0	0	0	0	0
Q8IV08_N387_3 2 0 0	Q8IV08	PLD3	N387	3 2 0 0	0	0	0	0	0	0	0	0	0	0	0	0
Q8IV08_N236_9 2 0 0	Q8IV08	PLD3	N236	9 2 0 0	0	0	0	0	0	0	0	0	0	0	0	0
Q8IV08_N236_8 2 0 0	Q8IV08	PLD3	N236	8 2 0 0	0	0	0	0	0	0	0	0	0	0	0	0
Q86XX4_N2664_9 2 0 0	Q86XX4	FRAS1	N2664	9 2 0 0	0	0	0	0	0	0	0	0	0	0	0	0
Q86XX4_N2664_8 2 0 0	Q86XX4	FRAS1	N2664	8 2 0 0	0	0	0	0	0	0	0	0	0	0	0	0
Q86XX4_N2664_7 2 0 0	Q86XX4	FRAS1	N2664	7 2 0 0	0	0	0	0	0	0	0	0	0	0	0	0
Q86XX4_N2563_6 2 0 0	Q86XX4	FRAS1	N2563	6 2 0 0	0	0	0	0	0	0	0	0	0	0	0	0
Q86XX4_N2563_5 2 0 0	Q86XX4	FRAS1	N2563	5 2 0 0	0	0	0	0	0	0	0	0	0	0	0	0
Q86XX4_N1948_6 2 0 0	Q86XX4	FRAS1	N1948	6 2 0 0	0	0	0	0	0	0	0	0	0	0	0	0
Q86XX4_N1504_8 2 0 0	Q86XX4	FRAS1	N1504	8 2 0 0	0	0	0	0	0	0	0	0	0	0	0	0
Q86X52_N189_6 2 0 0	Q86X52	CHSY1	N189	6 2 0 0	0	0	0	0	0	0	0	0	0	0	0	0
Q86WC4_N93_6 3 0 0	Q86WC4	OSTM1	N93	6 3 0 0	0	0	0	0	0	0	0	0	0	0	0	0
Q86WC4_N263_9 2 0 0	Q86WC4	OSTM1	N263	9 2 0 0	0	0	0	0	0	0	0	0	0	0	0	0
Q86WC4_N263_8 2 0 0	Q86WC4	OSTM1	N263	8 2 0 0	0	0	0	0	0	0	0	0	0	0	0	0
Q86WC4_N216_8 2 0 0	Q86WC4	OSTM1	N216	8 2 0 0	0	0	0	0	0	0	0	0	0	0	0	0
Q86WC4_N128_8 2 0 0	Q86WC4	OSTM1	N128	8 2 0 0	0	0	0	0	0	0	0	0	0	0	0	0
Q86VZ4_N291_8 2 0 0	Q86VZ4	LRP11	N291	8 2 0 0	0	0	0	0	0	0	0	0	0	0	0	0
Q86SR1_N593_5 4 0 3	Q86SR1	GALNT10	N593	5 4 0 3	0	0	0	0	0	0	0	0	0	0	0	0
Q86SQ4_N818_8 2 0 0	Q86SQ4	GPR126	N818	8 2 0 0	0	0	0	0	0	0	0	0	0	0	0	0
Q86SQ4_N818_7 2 0 0	Q86SQ4	GPR126	N818	7 2 0 0	0	0	0	0	0	0	0	0	0	0	0	0
Q86SQ4_N818_6 2 0 0	Q86SQ4	GPR126	N818	6 2 0 0	0	0	0	0	0	0	0	0	0	0	0	0
Q86SQ4_N818_5 2 0 0	Q86SQ4	GPR126	N818	5 2 0 0	0	0	0	0	0	0	0	0	0	0	0	0
Q86SQ4_N750_8 2 0 0	Q86SQ4	GPR126	N750	8 2 0 0	0	0	0	0	0	0	0	0	0	0	0	0
Q86SJ2_N104_9 2 0 0	Q86SJ2	AMIGO2	N104	9 2 0 0	0	0	0	0	0	0	0	0	0	0	0	0
Q86SJ2_N104_8 2 0 0	Q86SJ2	AMIGO2	N104	8 2 0 0	0	0	0	0	0	0	0	0	0	0	0	0
Q7Z7M0_N421_9 2 0 0	Q7Z7M0	MEGF8	N421	9 2 0 0	0	0	0	0	0	0	0	0	0	0	0	0
Q7Z7M0_N2229_9 2 0 0	Q7Z7M0	MEGF8	N2229	9 2 0 0	0	0	0	0	0	0	0	0	0	0	0	0
Q7Z7M0_N1271_9 2 0 0	Q7Z7M0	MEGF8	N1271	9 2 0 0	0	0	0	0	0	0	0	0	0	0	0	0
Q7Z7H5_N117_6 2 0 0	Q7Z7H5	TMED4	N117	6 2 0 0	0	0	0	0	0	0	0	0	0	0	0	0
Q7Z7H5_N117_5 4 1 1	Q7Z7H5	TMED4	N117	5 4 1 1	0	0	0	0	1	0	0	0	0	0	0	0
Q7Z7H5_N117_5 4 0 3	Q7Z7H5	TMED4	N117	5 4 0 3	0	0	0	0	0	0	0	0	0	0	0	0
Q7Z5P9_N950_7 2 0 0	Q7Z5P9	MUC19	N950	7 2 0 0	0	0	0	0	0	0	0	0	0	0	0	0
Q7Z4N8_N242_7 2 0 0	Q7Z4N8	P4HA3	N242	7 2 0 0	0	0	0	0	0	0	0	0	0	0	0	0
Q7Z4H8_N61_9 2 0 0	Q7Z4H8	KDELC2	N61	9 2 0 0	0	0	0	0	0	0	0	0	0	0	0	0
Q7Z4H8_N61_8 2 0 0	Q7Z4H8	KDELC2	N61	8 2 0 0	0	0	0	0	0	0	0	0	0	0	0	0
Q7Z4H8_N61_7 2 0 0	Q7Z4H8	KDELC2	N61	7 2 0 0	0	0	0	0	0	0	0	0	0	0	0	0
Q7Z4H8_N61_4 6 0 0	Q7Z4H8	KDELC2	N61	4 6 0 0	0	0	0	0	0	0	0	0	0	0	0	0
Q7Z4H8_N61_3 4 2 0	Q7Z4H8	KDELC2	N61	3 4 2 0	0	0	0	0	1	0	0	0	0	0	0	0
Q7Z4H8_N419_8 2 0 0	Q7Z4H8	KDELC2	N419	8 2 0 0	0	0	0	0	0	0	0	0	0	0	0	0
Q7Z4H8_N419_7 7 1 2	Q7Z4H8	KDELC2	N419	7 7 1 2	0	0	0	0	0	0	0	0	0	0	0	0
Q7Z4H8_N419_6 2 0 0	Q7Z4H8	KDELC2	N419	6 2 0 0	1	0	0	0	0	0	0	0	0	0	0	0
Q7Z4H8_N306_9 2 0 0	Q7Z4H8	KDELC2	N306	9 2 0 0	0	0	0	0	0	0	0	0	0	0	0	0
Q7Z4H8_N306_8 2 0 0	Q7Z4H8	KDELC2	N306	8 2 0 0	0	0	0	0	0	0	0	0	0	0	0	0
Q7Z4H8_N306_7 2 0 0	Q7Z4H8	KDELC2	N306	7 2 0 0	0	0	0	0	0	0	0	0	0	0	0	0
Q7Z4H8_N306_6 2 0 0	Q7Z4H8	KDELC2	N306	6 2 0 0	0	0	0	0	0	0	0	0	0	0	0	0
Q7Z4H8_N251_8 2 0 0	Q7Z4H8	KDELC2	N251	8 2 0 0	0	0	0	0	0	0	0	0	0	0	0	0
Q7Z4H8_N251_7 2 0 0	Q7Z4H8	KDELC2	N251	7 2 0 0	0	0	0	0	0	0	0	0	0	0	0	0
Q7Z4H8_N251_6 2 0 0	Q7Z4H8	KDELC2	N251	6 2 0 0	0	0	0	0	0	0	0	0	0	0	0	0
Q7Z4H8_N251_5 2 0 0	Q7Z4H8	KDELC2	N251	5 2 0 0	0	0	0	0	0	0	0	0	0	0	0	0
Q7Z4F1_N299_6 2 0 0	Q7Z4F1	LRP10	N299	6 2 0 0	0	0	0	0	0	0	0	0	0	0	0	0
Q7Z3E1_N574_7 2 0 0	Q7Z3E1	TIPARP	N574	7 2 0 0	0	0	0	0	0	0	0	0	0	0	0	0
Q7Z3C6_N99_8 2 0 0	Q7Z3C6	ATG9A	N99	8 2 0 0	0	0	0	0	0	0	0	0	0	0	0	0
Q7Z3C6_N99_5 2 0 0	Q7Z3C6	ATG9A	N99	5 2 0 0	0	0	0	0	0	0	0	0	0	0	0	0
Q7Z3B1_N73_7 2 0 0	Q7Z3B1	NEGR1	N73	7 2 0 0	0	0	0	0	0	0	0	0	0	0	0	0
Q7Z3B1_N73_6 2 0 0	Q7Z3B1	NEGR1	N73	6 2 0 0	0	0	0	0	0	0	0	0	0	0	0	0
Q7Z388_N389_8 2 0 0	Q7Z388	DPY19L4	N389	8 2 0 0	0	0	0	0	0	0	0	0	0	0	0	0
Q7Z388_N123_6 2 0 0	Q7Z388	DPY19L4	N123	6 2 0 0	0	0	0	0	0	0	0	0	0	0	0	0
Q7Z388_N123_4 2 0 0	Q7Z388	DPY19L4	N123	4 2 0 0	0	0	0	0	0	0	0	0	0	0	0	0
Q7Z388_N123_3 2 0 0	Q7Z388	DPY19L4	N123	3 2 0 0	0	0	0	0	0	0	0	0	0	0	0	0
Q7Z2K6_N819_8 2 0 0	Q7Z2K6	ERMP1	N819	8 2 0 0	0	0	0	0	0	0	0	0	0	0	0	0
Q7Z2K6_N730_8 2 0 0	Q7Z2K6	ERMP1	N730	8 2 0 0	0	0	0	0	0	0	0	0	0	0	0	0
Q7Z2K6_N730_7 2 0 0	Q7Z2K6	ERMP1	N730	7 2 0 0	0	0	0	0	0	0	0	0	0	0	0	0
Q7LGA3_N127_8 6 1 0	Q7LGA3	HS2ST1	N127	8 6 1 0	0	0	0	0	1	0	0	0	0	0	0	0
Q7LGA3_N127_8 2 0 0	Q7LGA3	HS2ST1	N127	8 2 0 0	0	0	0	0	0	0	0	0	0	0	0	0
Q7LGA3_N127_6 3 1 1	Q7LGA3	HS2ST1	N127	6 3 1 1	0	0	1	0	1	0	1	0	0	0	0	0
Q7LGA3_N127_6 3 1 0	Q7LGA3	HS2ST1	N127	6 3 1 0	1	0	0	0	0	0	2	0	0	0	0	0
Q7LGA3_N127_6 2 0 0	Q7LGA3	HS2ST1	N127	6 2 0 0	0	0	0	0	0	0	0	0	0	0	0	0
Q7LGA3_N127_5 5 0 0	Q7LGA3	HS2ST1	N127	5 5 0 0	0	0	0	0	0	0	0	0	0	0	0	0
Q7LGA3_N127_5 3 1 1	Q7LGA3	HS2ST1	N127	5 3 1 1	0	0	1	0	1	0	1	0	0	0	1	0
Q7LGA3_N127_5 3 0 1	Q7LGA3	HS2ST1	N127	5 3 0 1	1	0	0	0	0	0	0	0	0	0	0	0
Q7LGA3_N108_6 3 1 1	Q7LGA3	HS2ST1	N108	6 3 1 1	0	0	2	0	1	0	2	0	1	1	1	0
Q7LGA3_N108_6 3 1 0	Q7LGA3	HS2ST1	N108	6 3 1 0	1	0	0	0	1	0	1	0	0	0	0	0
Q7LGA3_N108_6 3 0 1	Q7LGA3	HS2ST1	N108	6 3 0 1	0	0	0	0	0	0	0	0	0	0	0	0
Q7LGA3_N108_5 4 1 3	Q7LGA3	HS2ST1	N108	5 4 1 3	0	0	0	0	1	0	0	0	0	0	0	0
Q7LGA3_N108_5 3 1 1	Q7LGA3	HS2ST1	N108	5 3 1 1	0	0	0	0	1	0	0	0	0	0	0	0
Q7LGA3_N108_5 2 0 0	Q7LGA3	HS2ST1	N108	5 2 0 0	1	0	0	0	0	0	0	0	0	0	0	0
Q7LGA3_N108_4 2 0 0	Q7LGA3	HS2ST1	N108	4 2 0 0	0	0	0	0	0	0	0	0	0	0	0	0
Q7L1T6_N428_3 7 0 0	Q7L1T6	CYB5R4	N428	3 7 0 0	0	0	0	0	0	0	0	0	0	0	0	0
Q70UQ0_N328_7 2 0 0	Q70UQ0	IKBIP	N328	7 2 0 0	0	0	0	0	0	0	0	0	0	0	0	0
Q70UQ0_N328_6 2 0 0	Q70UQ0	IKBIP	N328	6 2 0 0	0	0	0	0	0	0	0	0	0	0	0	0
Q70UQ0_N328_5 2 0 0	Q70UQ0	IKBIP	N328	5 2 0 0	0	0	0	0	0	0	0	0	0	0	0	0
Q70UQ0_N144_9 2 0 0	Q70UQ0	IKBIP	N144	9 2 0 0	0	0	0	0	0	0	0	0	0	0	0	0
Q70UQ0_N144_8 2 0 0	Q70UQ0	IKBIP	N144	8 2 0 0	0	0	0	0	0	0	0	0	0	0	0	0
Q70UQ0_N144_6 2 0 0	Q70UQ0	IKBIP	N144	6 2 0 0	0	0	0	0	0	0	0	0	0	0	0	0
Q70UQ0_N144_4 2 0 0	Q70UQ0	IKBIP	N144	4 2 0 0	0	0	0	0	0	0	0	0	0	0	0	0
Q70SY1_N504_6 2 0 0	Q70SY1	CREB3L2	N504	6 2 0 0	0	0	0	0	0	0	0	0	0	0	0	0
Q70SY1_N480_6 2 0 0	Q70SY1	CREB3L2	N480	6 2 0 0	0	0	0	0	0	0	0	0	0	0	0	0
Q70JA7_N279_8 2 0 0	Q70JA7	CHSY3	N279	8 2 0 0	0	0	0	0	0	0	0	0	0	0	0	0
Q70JA7_N279_7 2 0 0	Q70JA7	CHSY3	N279	7 2 0 0	0	0	0	0	0	0	0	0	0	0	0	0
Q70JA7_N279_6 2 0 0	Q70JA7	CHSY3	N279	6 2 0 0	0	0	0	0	0	0	0	0	0	0	0	0
Q709C8_N2102_5 4 0 1	Q709C8	VPS13C	N2102	5 4 0 1	0	0	0	0	0	0	0	0	0	0	0	0
Q6ZUT9_N451_9 2 0 0	Q6ZUT9	DENND5B	N451	9 2 0 0	0	0	0	0	0	0	0	0	0	0	0	0
Q6ZUT9_N451_8 2 0 0	Q6ZUT9	DENND5B	N451	8 2 0 0	0	0	0	0	0	0	0	0	0	0	0	0
Q6ZUT9_N451_7 2 0 0	Q6ZUT9	DENND5B	N451	7 2 0 0	0	0	0	0	0	0	0	0	0	0	0	0
Q6ZUT9_N451_6 2 0 0	Q6ZUT9	DENND5B	N451	6 2 0 0	0	0	0	0	0	0	0	0	0	0	0	0
Q6ZSJ9_N59_9 2 0 0	Q6ZSJ9	SHISA6	N59	9 2 0 0	0	0	0	0	0	0	0	0	0	0	0	0
Q6ZSJ9_N59_7 2 0 0	Q6ZSJ9	SHISA6	N59	7 2 0 0	0	0	0	0	0	0	0	0	0	0	0	0
Q6ZSJ9_N59_6 2 0 0	Q6ZSJ9	SHISA6	N59	6 2 0 0	0	0	0	0	0	0	0	0	0	0	0	0
Q6ZRP7_N266_7 2 0 0	Q6ZRP7	QSOX2	N266	7 2 0 0	0	0	0	0	0	0	0	0	0	0	0	0
Q6ZRP7_N266_5 4 2 2	Q6ZRP7	QSOX2	N266	5 4 2 2	0	0	0	0	1	0	0	0	0	0	0	0
Q6ZRP7_N266_5 4 2 1	Q6ZRP7	QSOX2	N266	5 4 2 1	1	0	1	0	1	0	0	0	0	0	0	0
Q6ZRP7_N266_5 4 2 0	Q6ZRP7	QSOX2	N266	5 4 2 0	0	0	0	0	1	0	0	0	0	0	0	0
Q6ZRP7_N266_5 4 1 2	Q6ZRP7	QSOX2	N266	5 4 1 2	0	0	1	0	0	0	0	0	0	0	2	0
Q6ZPD9_N118_8 2 0 0	Q6ZPD9	DPY19L3	N118	8 2 0 0	0	0	0	0	0	0	0	0	0	0	0	0
Q6ZNA5_N138_3 2 0 1	Q6ZNA5	FRRS1	N138	3 2 0 1	0	0	0	0	0	0	0	0	0	0	0	0
Q6ZMG9_N18_8 2 0 0	Q6ZMG9	CERS6	N18	8 2 0 0	0	0	0	0	0	0	0	0	0	0	0	0
Q6ZMG9_N18_7 2 0 0	Q6ZMG9	CERS6	N18	7 2 0 0	0	0	0	0	0	0	0	0	0	0	0	0
Q6ZMG9_N18_6 2 0 0	Q6ZMG9	CERS6	N18	6 2 0 0	0	0	0	0	0	0	0	0	0	0	0	0
Q6ZMG9_N18_5 2 0 0	Q6ZMG9	CERS6	N18	5 2 0 0	0	0	0	0	0	0	0	0	0	0	0	0
Q6YHK3_N68_9 2 0 0	Q6YHK3	CD109	N68	9 2 0 0	0	0	0	0	0	0	0	0	0	0	0	0
Q6YHK3_N68_8 2 0 0	Q6YHK3	CD109	N68	8 2 0 0	0	0	0	0	0	0	0	0	0	0	0	0
Q6YHK3_N68_6 5 3 1	Q6YHK3	CD109	N68	6 5 3 1	0	0	0	0	1	0	0	0	0	0	0	0
Q6YHK3_N68_5 4 2 1	Q6YHK3	CD109	N68	5 4 2 1	0	0	2	0	1	0	0	0	0	0	1	0
Q6YHK3_N68_5 4 1 2	Q6YHK3	CD109	N68	5 4 1 2	0	0	1	0	0	0	0	0	0	0	0	0
Q6YHK3_N68_5 4 1 1	Q6YHK3	CD109	N68	5 4 1 1	0	0	0	0	1	0	0	0	0	0	0	0
Q6YHK3_N68_5 4 0 2	Q6YHK3	CD109	N68	5 4 0 2	1	0	0	0	0	0	0	0	0	0	0	0
Q6YHK3_N513_9 2 0 0	Q6YHK3	CD109	N513	9 2 0 0	0	0	0	0	0	0	0	0	0	0	0	0
Q6YHK3_N513_8 2 0 0	Q6YHK3	CD109	N513	8 2 0 0	0	0	0	0	0	0	0	0	0	0	0	0
Q6YHK3_N513_5 4 2 1	Q6YHK3	CD109	N513	5 4 2 1	0	0	1	0	0	0	0	0	0	0	0	0
Q6YHK3_N419_9 2 0 0	Q6YHK3	CD109	N419	9 2 0 0	0	0	0	0	0	0	0	0	0	0	0	0
Q6YHK3_N419_8 2 0 0	Q6YHK3	CD109	N419	8 2 0 0	0	0	0	0	0	0	0	0	0	0	0	0
Q6YHK3_N419_6 5 2 1	Q6YHK3	CD109	N419	6 5 2 1	0	0	0	0	0	0	0	0	0	0	0	0
Q6YHK3_N419_6 5 1 1	Q6YHK3	CD109	N419	6 5 1 1	1	0	0	0	0	0	1	0	0	0	0	0
Q6YHK3_N419_6 3 1 0	Q6YHK3	CD109	N419	6 3 1 0	0	0	0	0	0	0	1	0	0	0	0	0
Q6YHK3_N419_5 4 2 1	Q6YHK3	CD109	N419	5 4 2 1	0	0	2	0	1	0	1	0	0	0	1	0
Q6YHK3_N419_5 4 1 2	Q6YHK3	CD109	N419	5 4 1 2	0	0	1	0	1	0	2	0	1	0	1	0
Q6YHK3_N419_5 4 1 1	Q6YHK3	CD109	N419	5 4 1 1	0	0	2	0	2	0	2	0	1	0	2	0
Q6YHK3_N419_5 4 0 3	Q6YHK3	CD109	N419	5 4 0 3	2	0	0	0	0	0	0	0	0	0	0	0
Q6YHK3_N419_5 4 0 2	Q6YHK3	CD109	N419	5 4 0 2	0	0	0	0	0	0	0	0	0	0	0	0
Q6YHK3_N419_5 4 0 1	Q6YHK3	CD109	N419	5 4 0 1	0	0	0	0	0	0	0	0	0	0	0	0
Q6YHK3_N419_5 2 0 0	Q6YHK3	CD109	N419	5 2 0 0	0	0	0	0	0	0	0	0	0	0	0	0
Q6YHK3_N419_4 3 1 1	Q6YHK3	CD109	N419	4 3 1 1	0	0	0	0	0	0	1	0	0	0	0	0
Q6YHK3_N419_4 3 0 3	Q6YHK3	CD109	N419	4 3 0 3	0	0	0	0	0	0	0	0	0	0	0	0
Q6YHK3_N419_4 3 0 1	Q6YHK3	CD109	N419	4 3 0 1	0	0	0	0	0	0	0	0	0	0	0	0
Q6YHK3_N41_9 2 0 0	Q6YHK3	CD109	N41	9 2 0 0	0	0	0	0	0	0	0	0	0	0	0	0
Q6YHK3_N41_8 2 0 0	Q6YHK3	CD109	N41	8 2 0 0	0	0	0	0	0	0	0	0	0	0	0	0
Q6YHK3_N41_6 3 1 0	Q6YHK3	CD109	N41	6 3 1 0	0	0	0	0	2	0	2	0	0	0	2	0
Q6YHK3_N41_6 2 0 0	Q6YHK3	CD109	N41	6 2 0 0	0	0	0	0	0	0	0	0	0	0	0	0
Q6YHK3_N41_5 4 2 0	Q6YHK3	CD109	N41	5 4 2 0	0	0	0	0	0	0	1	0	0	0	0	0
Q6YHK3_N41_5 4 1 0	Q6YHK3	CD109	N41	5 4 1 0	0	0	1	0	2	0	2	0	1	0	1	0
Q6YHK3_N41_5 4 0 0	Q6YHK3	CD109	N41	5 4 0 0	0	0	0	0	0	0	0	0	0	0	0	0
Q6YHK3_N41_5 3 1 0	Q6YHK3	CD109	N41	5 3 1 0	0	0	0	0	1	0	1	0	0	0	0	0
Q6YHK3_N41_5 2 0 0	Q6YHK3	CD109	N41	5 2 0 0	0	0	0	0	0	0	0	0	0	0	0	0
Q6YHK3_N41_4 3 0 0	Q6YHK3	CD109	N41	4 3 0 0	0	0	0	0	0	0	0	0	0	0	0	0
Q6YHK3_N397_9 2 0 0	Q6YHK3	CD109	N397	9 2 0 0	0	0	0	0	0	0	0	0	0	0	0	0
Q6YHK3_N397_8 2 0 0	Q6YHK3	CD109	N397	8 2 0 0	0	0	0	0	0	0	0	0	0	0	0	0
Q6YHK3_N337_9 2 0 0	Q6YHK3	CD109	N337	9 2 0 0	0	0	0	0	0	0	0	0	0	0	0	0
Q6YHK3_N337_8 2 0 0	Q6YHK3	CD109	N337	8 2 0 0	0	0	0	0	0	0	0	0	0	0	0	0
Q6YHK3_N337_7 2 0 0	Q6YHK3	CD109	N337	7 2 0 0	0	0	0	0	0	0	0	0	0	0	0	0
Q6YHK3_N337_6 2 0 0	Q6YHK3	CD109	N337	6 2 0 0	0	0	0	0	0	0	0	0	0	0	0	0
Q6YHK3_N337_5 2 0 0	Q6YHK3	CD109	N337	5 2 0 0	0	0	0	0	0	0	0	0	0	0	0	0
Q6YHK3_N337_4 2 0 0	Q6YHK3	CD109	N337	4 2 0 0	0	0	0	0	0	0	0	0	0	0	0	0
Q6YHK3_N337_3 2 0 0	Q6YHK3	CD109	N337	3 2 0 0	0	0	0	0	0	0	0	0	0	0	0	0
Q6YHK3_N291_8 2 0 0	Q6YHK3	CD109	N291	8 2 0 0	0	0	0	0	0	0	0	0	0	0	0	0
Q6YHK3_N287_9 2 0 0	Q6YHK3	CD109	N287	9 2 0 0	0	0	0	0	0	0	0	0	0	0	0	0
Q6YHK3_N287_8 2 0 0	Q6YHK3	CD109	N287	8 2 0 0	0	0	0	0	0	0	0	0	0	0	0	0
Q6YHK3_N287_7 2 0 0	Q6YHK3	CD109	N287	7 2 0 0	0	0	0	0	0	0	0	0	0	0	0	0
Q6YHK3_N279_9 2 0 0	Q6YHK3	CD109	N279	9 2 0 0	0	0	0	0	0	0	0	0	0	0	0	0
Q6YHK3_N279_8 2 0 0	Q6YHK3	CD109	N279	8 2 0 0	0	0	0	0	0	0	0	0	0	0	0	0
Q6YHK3_N279_7 2 0 0	Q6YHK3	CD109	N279	7 2 0 0	0	0	0	0	0	0	0	0	0	0	0	0
Q6YHK3_N279_6 2 0 0	Q6YHK3	CD109	N279	6 2 0 0	0	0	0	0	0	0	0	0	0	0	0	0
Q6YHK3_N279_5 2 0 0	Q6YHK3	CD109	N279	5 2 0 0	0	0	0	0	0	0	0	0	0	0	0	0
Q6YHK3_N279_4 2 0 0	Q6YHK3	CD109	N279	4 2 0 0	0	0	0	0	0	0	0	0	0	0	0	0
Q6YHK3_N279_3 2 0 0	Q6YHK3	CD109	N279	3 2 0 0	0	0	0	0	0	0	0	0	0	0	0	0
Q6YHK3_N247_9 2 0 0	Q6YHK3	CD109	N247	9 2 0 0	0	0	0	0	0	0	0	0	0	0	0	0
Q6YHK3_N247_8 2 0 0	Q6YHK3	CD109	N247	8 2 0 0	0	0	0	0	0	0	0	0	0	0	0	0
Q6YHK3_N247_7 2 0 0	Q6YHK3	CD109	N247	7 2 0 0	0	0	0	0	0	0	0	0	0	0	0	0
Q6YHK3_N247_6 2 0 0	Q6YHK3	CD109	N247	6 2 0 0	0	0	0	0	0	0	0	0	0	0	0	0
Q6YHK3_N247_5 2 0 0	Q6YHK3	CD109	N247	5 2 0 0	0	0	0	0	0	0	0	0	0	0	0	0
Q6YHK3_N247_4 2 0 0	Q6YHK3	CD109	N247	4 2 0 0	0	0	0	0	0	0	0	0	0	0	0	0
Q6YHK3_N247_3 2 0 0	Q6YHK3	CD109	N247	3 2 0 0	0	0	0	0	0	0	0	0	0	0	0	0
Q6YHK3_N1355_5 6 0 0	Q6YHK3	CD109	N1355	5 6 0 0	0	0	0	0	0	0	0	0	0	0	0	0
Q6YHK3_N1355_5 4 1 1	Q6YHK3	CD109	N1355	5 4 1 1	0	0	3	0	0	0	0	0	0	0	0	0
Q6YHK3_N1355_5 4 0 2	Q6YHK3	CD109	N1355	5 4 0 2	0	0	0	0	0	0	0	0	0	0	0	0
Q6YHK3_N1355_5 4 0 1	Q6YHK3	CD109	N1355	5 4 0 1	0	0	0	0	0	0	0	0	0	0	0	0
Q6YHK3_N118_9 2 0 0	Q6YHK3	CD109	N118	9 2 0 0	0	0	0	0	0	0	0	0	0	0	0	0
Q6YHK3_N118_8 2 0 0	Q6YHK3	CD109	N118	8 2 0 0	0	0	0	0	0	0	0	0	0	0	0	0
Q6YHK3_N118_6 3 1 0	Q6YHK3	CD109	N118	6 3 1 0	0	0	1	0	0	0	1	0	0	0	1	0
Q6YHK3_N118_6 3 0 0	Q6YHK3	CD109	N118	6 3 0 0	0	0	0	0	0	0	0	0	0	0	0	0
Q6YHK3_N118_5 4 2 0	Q6YHK3	CD109	N118	5 4 2 0	0	0	0	0	1	0	1	0	0	0	1	0
Q6YHK3_N118_5 4 1 0	Q6YHK3	CD109	N118	5 4 1 0	0	0	1	0	2	0	1	0	1	1	1	1
Q6YHK3_N118_5 4 0 0	Q6YHK3	CD109	N118	5 4 0 0	1	0	0	0	0	0	0	0	0	0	0	0
Q6YHK3_N118_5 3 1 0	Q6YHK3	CD109	N118	5 3 1 0	0	0	0	0	1	0	1	0	1	0	2	0
Q6YHK3_N118_5 3 0 0	Q6YHK3	CD109	N118	5 3 0 0	1	0	0	0	0	0	0	0	0	0	0	0
Q6YHK3_N118_4 3 0 0	Q6YHK3	CD109	N118	4 3 0 0	0	0	0	0	0	0	0	0	0	0	0	0
Q6YHK3_N118_4 2 0 0	Q6YHK3	CD109	N118	4 2 0 0	0	0	0	0	0	0	0	0	0	0	0	0
Q6YHK3_N1086_8 2 0 0	Q6YHK3	CD109	N1086	8 2 0 0	0	0	0	0	0	0	0	0	0	0	0	0
Q6YHK3_N1086_7 2 0 0	Q6YHK3	CD109	N1086	7 2 0 0	0	0	0	0	0	0	0	0	0	0	0	0
Q6YBV0_N194_8 2 0 0	Q6YBV0	SLC36A4	N194	8 2 0 0	0	0	0	0	0	0	0	0	0	0	0	0
Q6WRI0_N999_8 2 0 0	Q6WRI0	IGSF10	N999	8 2 0 0	0	0	0	0	0	0	0	0	0	0	0	0
Q6WRI0_N949_9 2 0 0	Q6WRI0	IGSF10	N949	9 2 0 0	0	0	0	0	0	0	0	0	0	0	0	0
Q6WRI0_N949_8 3 0 0	Q6WRI0	IGSF10	N949	8 3 0 0	0	0	0	0	0	0	0	0	0	0	0	0
Q6WRI0_N949_8 2 0 0	Q6WRI0	IGSF10	N949	8 2 0 0	0	0	0	0	0	0	0	0	0	0	0	0
Q6WRI0_N949_7 2 0 0	Q6WRI0	IGSF10	N949	7 2 0 0	0	0	0	0	0	0	0	0	0	0	0	0
Q6WRI0_N949_6 2 0 0	Q6WRI0	IGSF10	N949	6 2 0 0	0	0	0	0	0	0	0	0	0	0	0	0
Q6WRI0_N2488_9 2 0 0	Q6WRI0	IGSF10	N2488	9 2 0 0	0	0	0	0	0	0	0	0	0	0	0	0
Q6WRI0_N2488_8 2 0 0	Q6WRI0	IGSF10	N2488	8 2 0 0	0	0	0	0	0	0	0	0	0	0	0	0
Q6WRI0_N2295_9 2 0 0	Q6WRI0	IGSF10	N2295	9 2 0 0	0	0	0	0	0	0	0	0	0	0	0	0
Q6WRI0_N2295_8 2 0 0	Q6WRI0	IGSF10	N2295	8 2 0 0	0	0	0	0	0	0	0	0	0	0	0	0
Q6WRI0_N2243_6 2 0 0	Q6WRI0	IGSF10	N2243	6 2 0 0	0	0	0	0	0	0	0	0	0	0	0	0
Q6WRI0_N2195_9 2 0 0	Q6WRI0	IGSF10	N2195	9 2 0 0	0	0	0	0	0	0	0	0	0	0	0	0
Q6WRI0_N2101_8 2 0 0	Q6WRI0	IGSF10	N2101	8 2 0 0	0	0	0	0	0	0	0	0	0	0	0	0
Q6WRI0_N1998_9 2 0 0	Q6WRI0	IGSF10	N1998	9 2 0 0	0	0	0	0	0	0	0	0	0	0	0	0
Q6WRI0_N1962_8 2 0 0	Q6WRI0	IGSF10	N1962	8 2 0 0	0	0	0	0	0	0	0	0	0	0	0	0
Q6WRI0_N1783_8 2 0 0	Q6WRI0	IGSF10	N1783	8 2 0 0	0	0	0	0	0	0	0	0	0	0	0	0
Q6WRI0_N1783_3 6 0 0	Q6WRI0	IGSF10	N1783	3 6 0 0	0	0	0	0	0	0	0	0	0	0	0	0
Q6WRI0_N1705_9 2 0 0	Q6WRI0	IGSF10	N1705	9 2 0 0	0	0	0	0	0	0	0	0	0	0	0	0
Q6WRI0_N1705_8 2 0 0	Q6WRI0	IGSF10	N1705	8 2 0 0	0	0	0	0	0	0	0	0	0	0	0	0
Q6WRI0_N1159_8 2 0 0	Q6WRI0	IGSF10	N1159	8 2 0 0	0	0	0	0	0	0	0	0	0	0	0	0
Q6WRI0_N1159_6 2 0 0	Q6WRI0	IGSF10	N1159	6 2 0 0	0	0	0	0	0	0	0	0	0	0	0	0
Q6V0I7_N721_7 2 0 0	Q6V0I7	FAT4	N721	7 2 0 0	0	0	0	0	0	0	0	0	0	0	0	0
Q6V0I7_N615_8 2 0 0	Q6V0I7	FAT4	N615	8 2 0 0	0	0	0	0	0	0	0	0	0	0	0	0
Q6V0I7_N4312_5 4 2 1	Q6V0I7	FAT4	N4312	5 4 2 1	0	0	0	0	0	0	1	0	0	0	0	0
Q6V0I7_N4017_5 4 0 1	Q6V0I7	FAT4	N4017	5 4 0 1	0	0	0	0	0	0	0	0	0	0	0	0
Q6V0I7_N3706_9 2 0 0	Q6V0I7	FAT4	N3706	9 2 0 0	0	0	0	0	0	0	0	0	0	0	0	0
Q6V0I7_N3706_10 2 0 0	Q6V0I7	FAT4	N3706	10 2 0 0	0	0	0	0	0	0	0	0	0	0	0	0
Q6V0I7_N3140_5 4 2 1	Q6V0I7	FAT4	N3140	5 4 2 1	0	0	0	0	0	0	0	0	0	0	1	0
Q6V0I7_N2937_8 2 0 0	Q6V0I7	FAT4	N2937	8 2 0 0	0	0	0	0	0	0	0	0	0	0	0	0
Q6V0I7_N2937_7 2 0 0	Q6V0I7	FAT4	N2937	7 2 0 0	0	0	0	0	0	0	0	0	0	0	0	0
Q6V0I7_N2937_6 3 0 0	Q6V0I7	FAT4	N2937	6 3 0 0	0	0	0	0	0	0	0	0	0	0	0	0
Q6V0I7_N2937_6 2 0 0	Q6V0I7	FAT4	N2937	6 2 0 0	0	0	0	0	0	0	0	0	0	0	0	0
Q6V0I7_N2937_5 2 0 0	Q6V0I7	FAT4	N2937	5 2 0 0	0	0	0	0	0	0	0	0	0	0	0	0
Q6V0I7_N2921_5 4 1 1	Q6V0I7	FAT4	N2921	5 4 1 1	0	0	1	0	1	0	1	0	0	0	0	0
Q6V0I7_N1828_8 2 0 0	Q6V0I7	FAT4	N1828	8 2 0 0	1	0	0	0	0	0	0	0	0	0	0	0
Q6V0I7_N1828_7 2 0 0	Q6V0I7	FAT4	N1828	7 2 0 0	0	0	0	0	0	0	0	0	0	0	0	0
Q6V0I7_N1828_6 2 0 0	Q6V0I7	FAT4	N1828	6 2 0 0	0	0	0	0	0	0	0	0	0	0	0	0
Q6V0I7_N1389_8 2 0 0	Q6V0I7	FAT4	N1389	8 2 0 0	0	0	0	0	0	0	0	0	0	0	0	0
Q6V0I7_N1389_7 2 0 0	Q6V0I7	FAT4	N1389	7 2 0 0	0	0	0	0	0	0	0	0	0	0	0	0
Q6V0I7_N1389_6 2 0 0	Q6V0I7	FAT4	N1389	6 2 0 0	0	0	0	0	0	0	0	0	0	0	0	0
Q6UXH1_N251_8 2 0 0	Q6UXH1	CRELD2	N251	8 2 0 0	0	0	0	0	0	0	0	0	0	0	0	0
Q6UXH1_N251_6 2 0 0	Q6UXH1	CRELD2	N251	6 2 0 0	0	0	0	0	0	0	0	0	0	0	0	0
Q6UXH1_N190_9 2 0 0	Q6UXH1	CRELD2	N190	9 2 0 0	0	0	0	0	0	0	0	0	0	0	0	0
Q6UXH1_N190_8 2 0 0	Q6UXH1	CRELD2	N190	8 2 0 0	0	0	0	0	0	0	0	0	0	0	0	0
Q6UXH1_N190_7 2 0 0	Q6UXH1	CRELD2	N190	7 2 0 0	0	0	0	0	0	0	0	0	0	0	0	0
Q6UXH1_N190_6 2 0 0	Q6UXH1	CRELD2	N190	6 2 0 0	0	0	0	0	0	0	0	0	0	0	0	0
Q6UXH1_N190_5 2 0 0	Q6UXH1	CRELD2	N190	5 2 0 0	0	0	0	0	0	0	0	0	0	0	0	0
Q6UX71_N316_6 3 1 0	Q6UX71	PLXDC2	N316	6 3 1 0	0	0	0	0	0	0	0	0	0	0	1	0
Q6UX71_N316_5 3 1 1	Q6UX71	PLXDC2	N316	5 3 1 1	0	0	0	0	0	0	0	0	0	0	1	0
Q6UX71_N316_5 3 0 2	Q6UX71	PLXDC2	N316	5 3 0 2	0	0	0	0	0	0	0	0	0	0	0	0
Q6UX71_N316_5 3 0 0	Q6UX71	PLXDC2	N316	5 3 0 0	0	0	0	0	0	0	0	0	0	0	0	0
Q6UX71_N160_5 4 2 1	Q6UX71	PLXDC2	N160	5 4 2 1	0	0	1	0	1	0	0	0	0	0	0	0
Q6UX71_N160_5 4 1 1	Q6UX71	PLXDC2	N160	5 4 1 1	0	0	0	0	0	0	0	0	0	0	1	0
Q6UWL2_N253_8 2 0 0	Q6UWL2	SUSD1	N253	8 2 0 0	0	0	0	0	0	0	0	0	0	0	0	0
Q6UW63_N414_8 2 0 0	Q6UW63	KDELC1	N414	8 2 0 0	0	0	0	0	0	0	0	0	0	0	0	0
Q6UW63_N414_7 2 0 0	Q6UW63	KDELC1	N414	7 2 0 0	0	0	0	0	0	0	0	0	0	0	0	0
Q6UW63_N414_6 2 0 0	Q6UW63	KDELC1	N414	6 2 0 0	0	0	0	0	0	0	0	0	0	0	0	0
Q6UW63_N414_5 2 0 0	Q6UW63	KDELC1	N414	5 2 0 0	0	0	0	0	0	0	0	0	0	0	0	0
Q6UW63_N302_9 2 0 0	Q6UW63	KDELC1	N302	9 2 0 0	0	0	0	0	0	0	0	0	0	0	0	0
Q6UW63_N302_8 2 0 0	Q6UW63	KDELC1	N302	8 2 0 0	0	0	0	0	0	0	0	0	0	0	0	0
Q6UW63_N302_7 2 0 0	Q6UW63	KDELC1	N302	7 2 0 0	0	0	0	0	0	0	0	0	0	0	0	0
Q6UW63_N302_6 2 0 0	Q6UW63	KDELC1	N302	6 2 0 0	0	0	0	0	0	0	0	0	0	0	0	0
Q6UW63_N302_5 2 0 0	Q6UW63	KDELC1	N302	5 2 0 0	0	0	0	0	0	0	0	0	0	0	0	0
Q6UW63_N302_4 2 0 0	Q6UW63	KDELC1	N302	4 2 0 0	0	0	0	0	0	0	0	0	0	0	0	0
Q6UVK1_N348_5 4 0 3	Q6UVK1	CSPG4	N348	5 4 0 3	0	0	0	0	0	0	0	0	0	0	0	0
Q6UVK1_N1202_5 4 2 1	Q6UVK1	CSPG4	N1202	5 4 2 1	0	0	0	0	0	0	0	0	0	0	1	0
Q6PKC3_N595_7 2 0 0	Q6PKC3	TXNDC11	N595	7 2 0 0	0	0	0	0	0	0	0	0	0	0	0	0
Q6PKC3_N337_9 2 0 0	Q6PKC3	TXNDC11	N337	9 2 0 0	0	0	0	0	0	0	0	0	0	0	0	0
Q6PK18_N267_8 2 0 0	Q6PK18	OGFOD3	N267	8 2 0 0	0	0	0	0	0	0	0	0	0	0	0	0
Q6PIU2_N287_8 2 0 0	Q6PIU2	NCEH1	N287	8 2 0 0	0	0	0	0	0	0	0	0	0	0	0	0
Q6PIU2_N287_7 2 0 0	Q6PIU2	NCEH1	N287	7 2 0 0	0	0	0	0	0	0	0	0	0	0	0	0
Q6PIU2_N287_6 2 0 0	Q6PIU2	NCEH1	N287	6 2 0 0	0	0	0	0	0	0	0	0	0	0	0	0
Q6PIU2_N287_5 2 0 0	Q6PIU2	NCEH1	N287	5 2 0 0	0	0	0	0	0	0	0	0	0	0	0	0
Q6PIU2_N287_4 2 0 0	Q6PIU2	NCEH1	N287	4 2 0 0	0	0	0	0	0	0	0	0	0	0	0	0
Q6PIU2_N270_8 2 0 0	Q6PIU2	NCEH1	N270	8 2 0 0	0	0	0	0	0	0	0	0	0	0	0	0
Q6PCB8_N75_8 2 0 0	Q6PCB8	EMB	N75	8 2 0 0	0	0	0	0	0	0	0	0	0	0	0	0
Q6P4Q7_N122_8 2 0 0	Q6P4Q7	CNNM4	N122	8 2 0 0	0	0	0	0	0	0	0	0	0	0	0	0
Q6P4E1_N150_5 4 2 1	Q6P4E1	CASC4	N150	5 4 2 1	0	0	1	0	1	0	0	0	0	0	0	0
Q6P4E1_N115_5 4 2 2	Q6P4E1	CASC4	N115	5 4 2 2	0	0	1	0	0	0	0	0	0	0	0	0
Q6NSJ0_N511_9 2 0 0	Q6NSJ0	KIAA1161	N511	9 2 0 0	0	0	0	0	0	0	0	0	0	0	0	0
Q6NSJ0_N511_8 2 0 0	Q6NSJ0	KIAA1161	N511	8 2 0 0	0	0	0	0	0	0	0	0	0	0	0	0
Q6NSJ0_N511_7 2 0 0	Q6NSJ0	KIAA1161	N511	7 2 0 0	0	0	0	0	0	0	0	0	0	0	0	0
Q6NSJ0_N398_9 2 0 0	Q6NSJ0	KIAA1161	N398	9 2 0 0	0	0	0	0	0	0	0	0	0	0	0	0
Q6NSJ0_N398_8 2 0 0	Q6NSJ0	KIAA1161	N398	8 2 0 0	0	0	0	0	0	0	0	0	0	0	0	0
Q6H3X3_N82;82_9 2 0 0	Q6H3X3	RAET1G;ULBP2	N82;82	9 2 0 0	0	0	0	0	0	0	0	0	0	0	0	0
Q6H3X3_N82;82_8 2 0 0	Q6H3X3	RAET1G;ULBP2	N82;82	8 2 0 0	0	0	0	0	0	0	0	0	0	0	0	0
Q6H3X3_N82;82_4 2 0 0	Q6H3X3	RAET1G;ULBP2	N82;82	4 2 0 0	0	0	0	0	0	0	0	0	0	0	0	0
Q6H3X3_N82;82_10 2 0 0	Q6H3X3	RAET1G;ULBP2	N82;82	10 2 0 0	0	0	0	0	0	0	0	0	0	0	0	0
Q6EMK4_N528_5 4 2 1	Q6EMK4	VASN	N528	5 4 2 1	0	0	1	0	0	0	0	0	0	0	2	1
Q6EMK4_N528_5 4 1 1	Q6EMK4	VASN	N528	5 4 1 1	0	0	1	0	1	0	1	0	0	0	1	0
Q6EMK4_N528_5 4 0 2	Q6EMK4	VASN	N528	5 4 0 2	0	0	0	0	0	0	0	0	0	0	0	0
Q6EMK4_N528_5 4 0 1	Q6EMK4	VASN	N528	5 4 0 1	0	0	0	0	0	0	0	0	0	0	0	0
Q6EMK4_N500_8 2 0 0	Q6EMK4	VASN	N500	8 2 0 0	0	0	0	0	0	0	0	0	0	0	0	0
Q6EMK4_N500_7 2 0 0	Q6EMK4	VASN	N500	7 2 0 0	0	0	0	0	0	0	0	0	0	0	0	0
Q6EMK4_N500_6 2 0 0	Q6EMK4	VASN	N500	6 2 0 0	0	0	0	0	0	0	0	0	0	0	0	0
Q6EMK4_N500_5 4 2 1	Q6EMK4	VASN	N500	5 4 2 1	0	0	0	0	0	0	1	0	0	0	0	0
Q6EMK4_N117_9 2 0 0	Q6EMK4	VASN	N117	9 2 0 0	0	0	0	0	0	0	0	0	0	0	0	0
Q6EMK4_N117_8 2 0 0	Q6EMK4	VASN	N117	8 2 0 0	0	0	0	0	0	0	0	0	0	0	0	0
Q6EMK4_N117_6 5 3 1	Q6EMK4	VASN	N117	6 5 3 1	0	0	0	0	1	0	1	0	0	0	0	0
Q6EMK4_N117_5 4 2 1	Q6EMK4	VASN	N117	5 4 2 1	0	0	1	0	3	1	2	0	0	0	2	0
Q6EMK4_N117_5 4 2 0	Q6EMK4	VASN	N117	5 4 2 0	2	0	0	0	1	0	0	0	0	0	0	0
Q6EMK4_N117_5 4 1 2	Q6EMK4	VASN	N117	5 4 1 2	0	0	0	0	1	0	1	0	1	0	0	0
Q6EMK4_N117_5 4 1 1	Q6EMK4	VASN	N117	5 4 1 1	2	0	2	0	2	0	1	0	1	1	2	0
Q6DD88_N520_5 6 0 0	Q6DD88	ATL3	N520	5 6 0 0	2	0	0	0	0	0	0	0	0	0	0	0
Q6DD88_N520_10 2 0 0	Q6DD88	ATL3	N520	10 2 0 0	0	0	0	0	0	0	0	0	0	0	0	0
Q6AZY7_N451_9 2 0 0	Q6AZY7	SCARA3	N451	9 2 0 0	0	0	0	0	0	0	0	0	0	0	0	0
Q6AZY7_N451_8 2 0 0	Q6AZY7	SCARA3	N451	8 2 0 0	0	0	0	0	0	0	0	0	0	0	0	0
Q6AZY7_N451_7 2 0 0	Q6AZY7	SCARA3	N451	7 2 0 0	0	0	0	0	0	0	0	0	0	0	0	0
Q6AZY7_N451_5 2 0 0	Q6AZY7	SCARA3	N451	5 2 0 0	0	0	0	0	0	0	0	0	0	0	0	0
Q6AZY7_N430_8 2 0 0	Q6AZY7	SCARA3	N430	8 2 0 0	0	0	0	0	0	0	0	0	0	0	0	0
Q6AZY7_N400_8 2 0 0	Q6AZY7	SCARA3	N400	8 2 0 0	0	0	0	0	0	0	0	0	0	0	0	0
Q6AZY7_N365_8 2 0 0	Q6AZY7	SCARA3	N365	8 2 0 0	0	0	0	0	0	0	0	0	0	0	0	0
Q6AZY7_N257_9 2 0 0	Q6AZY7	SCARA3	N257	9 2 0 0	0	0	0	0	0	0	0	0	0	0	0	0
Q6AZY7_N257_8 2 0 0	Q6AZY7	SCARA3	N257	8 2 0 0	0	0	0	0	0	0	0	0	0	0	0	0
Q6AZY7_N224_9 2 0 0	Q6AZY7	SCARA3	N224	9 2 0 0	0	0	0	0	0	0	0	0	0	0	0	0
Q6AZY7_N224_8 2 0 0	Q6AZY7	SCARA3	N224	8 2 0 0	0	0	0	0	0	0	0	0	0	0	0	0
Q6AZY7_N224_7 2 0 0	Q6AZY7	SCARA3	N224	7 2 0 0	0	0	0	0	0	0	0	0	0	0	0	0
Q6AZY7_N115_9 2 0 0	Q6AZY7	SCARA3	N115	9 2 0 0	0	0	0	0	0	0	0	0	0	0	0	0
Q6AZY7_N115_8 2 0 0	Q6AZY7	SCARA3	N115	8 2 0 0	0	0	0	0	0	0	0	0	0	0	0	0
Q6AZY7_N114_9 2 0 0	Q6AZY7	SCARA3	N114	9 2 0 0	0	0	0	0	0	0	0	0	0	0	0	0
Q6AZY7_N114_8 2 0 0	Q6AZY7	SCARA3	N114	8 2 0 0	0	0	0	0	0	0	0	0	0	0	0	0
Q6AZY7_N114_7 2 0 0	Q6AZY7	SCARA3	N114	7 2 0 0	0	0	0	0	0	0	0	0	0	0	0	0
Q6AZY7_N114_6 2 0 0	Q6AZY7	SCARA3	N114	6 2 0 0	0	0	0	0	0	0	0	0	0	0	0	0
Q68DK2_N1000_8 2 0 0	Q68DK2	ZFYVE26	N1000	8 2 0 0	0	0	0	0	0	0	0	0	0	0	0	0
Q68DK2_N1000_7 2 0 0	Q68DK2	ZFYVE26	N1000	7 2 0 0	0	0	0	0	0	0	0	0	0	0	0	0
Q68DK2_N1000_6 2 0 0	Q68DK2	ZFYVE26	N1000	6 2 0 0	0	0	0	0	0	0	0	0	0	0	0	0
Q68CR1_N937_10 2 0 0	Q68CR1	SEL1L3	N937	10 2 0 0	0	0	0	0	0	0	0	0	0	0	0	0
Q68CR1_N818_9 2 0 0	Q68CR1	SEL1L3	N818	9 2 0 0	0	0	0	0	0	0	0	0	0	0	0	0
Q68CR1_N818_8 2 0 0	Q68CR1	SEL1L3	N818	8 2 0 0	0	0	0	0	0	0	0	0	0	0	0	0
Q68CR1_N818_10 2 0 0	Q68CR1	SEL1L3	N818	10 2 0 0	0	0	0	0	0	0	0	0	0	0	0	0
Q68CR1_N527_9 2 0 0	Q68CR1	SEL1L3	N527	9 2 0 0	0	0	0	0	0	0	0	0	0	0	0	0
Q68CR1_N394_9 2 0 0	Q68CR1	SEL1L3	N394	9 2 0 0	0	0	0	0	0	0	0	0	0	0	0	0
Q68CR1_N394_10 2 0 0	Q68CR1	SEL1L3	N394	10 2 0 0	0	0	0	0	0	0	0	0	0	0	0	0
Q68CR1_N382_9 2 0 0	Q68CR1	SEL1L3	N382	9 2 0 0	0	0	0	0	0	0	0	0	0	0	0	0
Q68CR1_N382_8 2 0 0	Q68CR1	SEL1L3	N382	8 2 0 0	0	0	0	0	0	0	0	0	0	0	0	0
Q68CR1_N201_9 2 0 0	Q68CR1	SEL1L3	N201	9 2 0 0	0	0	0	0	0	0	0	0	0	0	0	0
Q68CR1_N201_8 2 0 0	Q68CR1	SEL1L3	N201	8 2 0 0	0	0	0	0	0	0	0	0	0	0	0	0
Q68CR1_N201_4 6 0 0	Q68CR1	SEL1L3	N201	4 6 0 0	0	0	0	0	0	0	0	0	0	0	0	0
Q5ZPR3_N91_5 4 2 1	Q5ZPR3	CD276	N91	5 4 2 1	0	0	2	0	1	0	1	0	0	0	0	0
Q5ZPR3_N309_5 4 2 1	Q5ZPR3	CD276	N309	5 4 2 1	0	0	1	0	0	0	1	0	0	0	0	0
Q5ZPR3_N215;433_8 2 0 0	Q5ZPR3	CD276;CD276	N215;433	8 2 0 0	1	0	0	0	0	0	0	0	0	0	0	0
Q5ZPR3_N215;433_5 4 2 1	Q5ZPR3	CD276;CD276	N215;433	5 4 2 1	0	0	2	0	1	0	1	0	0	0	1	0
Q5ZPR3_N215;433_5 4 1 1	Q5ZPR3	CD276;CD276	N215;433	5 4 1 1	1	0	1	0	1	0	2	0	1	1	2	0
Q5ZPR3_N215;433_5 4 0 1	Q5ZPR3	CD276;CD276	N215;433	5 4 0 1	2	0	0	0	0	0	0	0	0	0	0	0
Q5ZPR3_N104;322_9 2 0 0	Q5ZPR3	CD276;CD276	N104;322	9 2 0 0	0	0	0	0	0	0	0	0	0	0	0	0
Q5ZPR3_N104;322_7 2 0 0	Q5ZPR3	CD276;CD276	N104;322	7 2 0 0	0	0	0	0	0	0	0	0	0	0	0	0
Q5ZPR3_N104;322_6 3 1 0	Q5ZPR3	CD276;CD276	N104;322	6 3 1 0	0	0	0	0	1	0	1	0	1	0	1	0
Q5ZPR3_N104;322_6 3 0 0	Q5ZPR3	CD276;CD276	N104;322	6 3 0 0	1	0	0	0	0	0	0	0	0	0	0	0
Q5ZPR3_N104;322_6 2 0 0	Q5ZPR3	CD276;CD276	N104;322	6 2 0 0	0	0	0	0	0	0	0	0	0	0	0	0
Q5ZPR3_N104;322_5 4 2 0	Q5ZPR3	CD276;CD276	N104;322	5 4 2 0	0	0	0	0	0	0	0	0	0	0	1	0
Q5ZPR3_N104;322_5 4 1 0	Q5ZPR3	CD276;CD276	N104;322	5 4 1 0	0	0	1	0	1	0	1	0	1	0	1	0
Q5ZPR3_N104;322_5 4 0 0	Q5ZPR3	CD276;CD276	N104;322	5 4 0 0	1	0	0	0	0	0	0	0	0	0	0	0
Q5ZPR3_N104;322_5 3 1 1	Q5ZPR3	CD276;CD276	N104;322	5 3 1 1	0	0	0	0	0	0	0	0	1	0	0	0
Q5ZPR3_N104;322_5 3 1 0	Q5ZPR3	CD276;CD276	N104;322	5 3 1 0	1	0	1	0	2	0	3	0	0	0	0	0
Q5ZPR3_N104;322_5 3 0 1	Q5ZPR3	CD276;CD276	N104;322	5 3 0 1	1	0	0	0	0	0	0	0	0	0	0	0
Q5ZPR3_N104;322_5 3 0 0	Q5ZPR3	CD276;CD276	N104;322	5 3 0 0	0	0	0	0	0	0	0	0	0	0	0	0
Q5VYK3_N645_3 2 0 0	Q5VYK3	ECM29	N645	3 2 0 0	0	0	0	0	0	0	0	0	0	0	0	0
Q5VY80_N68;68_6 3 0 0	Q5VY80	RAET1L;ULBP2	N68;68	6 3 0 0	0	0	0	0	0	0	0	0	0	0	0	0
Q5VUA4_N1019_8 2 0 0	Q5VUA4	ZNF318	N1019	8 2 0 0	0	0	0	0	0	0	0	0	0	0	0	0
Q5VU97_N905_6 2 0 0	Q5VU97	CACHD1	N905	6 2 0 0	0	0	0	0	0	0	0	0	0	0	0	0
Q5UCC4_N182_8 2 0 0	Q5UCC4	EMC10	N182	8 2 0 0	0	0	0	0	0	0	0	0	0	0	0	0
Q5UCC4_N182_6 2 0 0	Q5UCC4	EMC10	N182	6 2 0 0	0	0	0	0	0	0	0	0	0	0	0	0
Q5T890_N975_6 2 0 0	Q5T890	ERCC6L2	N975	6 2 0 0	0	0	0	0	0	0	0	0	0	0	0	0
Q5T6X5_N910_7 2 0 0	Q5T6X5	GPRC6A	N910	7 2 0 0	0	0	0	0	0	0	0	0	0	0	0	0
Q5NDL2_N354_8 2 0 0	Q5NDL2	EOGT	N354	8 2 0 0	0	0	0	0	0	0	0	0	0	0	0	0
Q5NDL2_N354_7 2 0 0	Q5NDL2	EOGT	N354	7 2 0 0	0	0	0	0	0	0	0	0	0	0	0	0
Q5NDL2_N354_6 2 0 0	Q5NDL2	EOGT	N354	6 2 0 0	0	0	0	0	0	0	0	0	0	0	0	0
Q5NDL2_N354_5 2 0 0	Q5NDL2	EOGT	N354	5 2 0 0	0	0	0	0	0	0	0	0	0	0	0	0
Q5JU69_N149_9 2 0 0	Q5JU69	TOR2A	N149	9 2 0 0	0	0	0	0	0	0	0	0	0	0	0	0
Q5JTV8_N399_9 2 0 0	Q5JTV8	TOR1AIP1	N399	9 2 0 0	0	0	0	0	0	0	0	0	0	0	0	0
Q5JTV8_N399_8 2 0 0	Q5JTV8	TOR1AIP1	N399	8 2 0 0	0	0	0	0	0	0	0	0	0	0	0	0
Q5JTV8_N399_7 2 0 0	Q5JTV8	TOR1AIP1	N399	7 2 0 0	0	0	0	0	0	0	0	0	0	0	0	0
Q5JTV8_N399_6 2 0 0	Q5JTV8	TOR1AIP1	N399	6 2 0 0	0	0	0	0	0	0	0	0	0	0	0	0
Q5JTV8_N399_5 2 0 0	Q5JTV8	TOR1AIP1	N399	5 2 0 0	0	0	0	0	0	0	0	0	0	0	0	0
Q5JTV8_N399_4 2 0 0	Q5JTV8	TOR1AIP1	N399	4 2 0 0	0	0	0	0	0	0	0	0	0	0	0	0
Q5JTV8_N399_3 2 0 0	Q5JTV8	TOR1AIP1	N399	3 2 0 0	0	0	0	0	0	0	0	0	0	0	0	0
Q5JRA6_N589_8 2 0 0	Q5JRA6	MIA3	N589	8 2 0 0	0	0	0	0	0	0	0	0	0	0	0	0
Q5JRA6_N589_7 2 0 0	Q5JRA6	MIA3	N589	7 2 0 0	0	0	0	0	0	0	0	0	0	0	0	0
Q5JRA6_N589_6 2 0 0	Q5JRA6	MIA3	N589	6 2 0 0	0	0	0	0	0	0	0	0	0	0	0	0
Q5JRA6_N589_5 2 0 0	Q5JRA6	MIA3	N589	5 2 0 0	0	0	0	0	0	0	0	0	0	0	0	0
Q5JRA6_N250_8 2 0 0	Q5JRA6	MIA3	N250	8 2 0 0	0	0	0	0	0	0	0	0	0	0	0	0
Q5JRA6_N250_7 2 0 0	Q5JRA6	MIA3	N250	7 2 0 0	0	0	0	0	0	0	0	0	0	0	0	0
Q5JRA6_N250_6 2 0 0	Q5JRA6	MIA3	N250	6 2 0 0	0	0	0	0	0	0	0	0	0	0	0	0
Q5JRA6_N250_5 2 0 0	Q5JRA6	MIA3	N250	5 2 0 0	0	0	0	0	0	0	0	0	0	0	0	0
Q5JRA6_N250_4 2 0 0	Q5JRA6	MIA3	N250	4 2 0 0	0	0	0	0	0	0	0	0	0	0	0	0
Q5JRA6_N246_8 2 0 0	Q5JRA6	MIA3	N246	8 2 0 0	0	0	0	0	0	0	0	0	0	0	0	0
Q5JRA6_N246_7 2 0 0	Q5JRA6	MIA3	N246	7 2 0 0	0	0	0	0	0	0	0	0	0	0	0	0
Q5JRA6_N246_6 2 0 0	Q5JRA6	MIA3	N246	6 2 0 0	0	0	0	0	0	0	0	0	0	0	0	0
Q5JRA6_N246_5 2 0 0	Q5JRA6	MIA3	N246	5 2 0 0	0	0	0	0	0	0	0	0	0	0	0	0
Q5JRA6_N246_4 2 0 0	Q5JRA6	MIA3	N246	4 2 0 0	0	0	0	0	0	0	0	0	0	0	0	0
Q4ZIN3_N189_9 2 0 0	Q4ZIN3	TMEM259	N189	9 2 0 0	0	0	0	0	0	0	0	0	0	0	0	0
Q4ZIN3_N189_8 2 0 0	Q4ZIN3	TMEM259	N189	8 2 0 0	0	0	0	0	0	0	0	0	0	0	0	0
Q4ZIN3_N189_7 2 0 0	Q4ZIN3	TMEM259	N189	7 2 0 0	0	0	0	0	0	0	0	0	0	0	0	0
Q4ZIN3_N189_6 2 0 0	Q4ZIN3	TMEM259	N189	6 2 0 0	0	0	0	0	0	0	0	0	0	0	0	0
Q4ZIN3_N189_5 2 0 0	Q4ZIN3	TMEM259	N189	5 2 0 0	0	0	0	0	0	0	0	0	0	0	0	0
Q4ZIN3_N189_4 6 0 0	Q4ZIN3	TMEM259	N189	4 6 0 0	0	0	0	0	0	0	0	0	0	0	0	0
Q4KMQ2_N802_8 2 0 0	Q4KMQ2	ANO6	N802	8 2 0 0	0	0	0	0	0	0	0	0	0	0	0	0
Q4KMQ2_N493_8 2 0 0	Q4KMQ2	ANO6	N493	8 2 0 0	0	0	0	0	0	0	0	0	0	0	0	0
Q4KMQ2_N361_8 2 0 0	Q4KMQ2	ANO6	N361	8 2 0 0	0	0	0	0	0	0	0	0	0	0	0	0
Q4KMQ2_N361_7 2 0 0	Q4KMQ2	ANO6	N361	7 2 0 0	0	0	0	0	0	0	0	0	0	0	0	0
Q4KMQ2_N361_6 2 0 0	Q4KMQ2	ANO6	N361	6 2 0 0	0	0	0	0	0	0	0	0	0	0	0	0
Q4KMQ2_N361_5 2 0 0	Q4KMQ2	ANO6	N361	5 2 0 0	0	0	0	0	0	0	0	0	0	0	0	0
Q4KMQ2_N361_4 2 0 0	Q4KMQ2	ANO6	N361	4 2 0 0	0	0	0	0	0	0	0	0	0	0	0	0
Q4G148_N387_6 2 0 0	Q4G148	GXYLT1	N387	6 2 0 0	0	0	0	0	0	0	0	0	0	0	0	0
Q4G148_N278_9 2 0 0	Q4G148	GXYLT1	N278	9 2 0 0	0	0	0	0	0	0	0	0	0	0	0	0
Q4G148_N237_9 2 0 0	Q4G148	GXYLT1	N237	9 2 0 0	0	0	0	0	0	0	0	0	0	0	0	0
Q4G148_N237_8 2 0 0	Q4G148	GXYLT1	N237	8 2 0 0	0	0	0	0	0	0	0	0	0	0	0	0
Q495W5_N318_8 2 0 0	Q495W5	FUT11	N318	8 2 0 0	0	0	0	0	0	0	0	0	0	0	0	0
Q495W5_N318_6 2 0 0	Q495W5	FUT11	N318	6 2 0 0	0	0	0	0	0	0	0	0	0	0	0	0
Q495W5_N166_9 2 0 0	Q495W5	FUT11	N166	9 2 0 0	0	0	0	0	0	0	0	0	0	0	0	0
Q32P28_N540_9 2 0 0	Q32P28	P3H1	N540	9 2 0 0	0	0	0	0	0	0	0	0	0	0	0	0
Q32P28_N540_8 2 0 0	Q32P28	P3H1	N540	8 2 0 0	0	0	0	0	0	0	0	0	0	0	0	0
Q32P28_N540_7 2 0 0	Q32P28	P3H1	N540	7 2 0 0	0	0	0	0	0	0	0	0	0	0	0	0
Q32P28_N540_6 2 0 0	Q32P28	P3H1	N540	6 2 0 0	0	0	0	0	0	0	0	0	0	0	0	0
Q32P28_N540_5 2 0 0	Q32P28	P3H1	N540	5 2 0 0	0	0	0	0	0	0	0	0	0	0	0	0
Q32P28_N540_4 2 0 0	Q32P28	P3H1	N540	4 2 0 0	0	0	0	0	0	0	0	0	0	0	0	0
Q32P28_N540_3 2 0 0	Q32P28	P3H1	N540	3 2 0 0	0	0	0	0	0	0	0	0	0	0	0	0
Q32P28_N467_8 2 0 0	Q32P28	P3H1	N467	8 2 0 0	0	0	0	0	0	0	0	0	0	0	0	0
Q32P28_N467_7 2 0 0	Q32P28	P3H1	N467	7 2 0 0	0	0	0	0	0	0	0	0	0	0	0	0
Q32P28_N467_6 2 0 0	Q32P28	P3H1	N467	6 2 0 0	0	0	0	0	0	0	0	0	0	0	0	0
Q32P28_N467_5 2 0 0	Q32P28	P3H1	N467	5 2 0 0	0	0	0	0	0	0	0	0	0	0	0	0
Q32P28_N467_4 2 0 0	Q32P28	P3H1	N467	4 2 0 0	0	0	0	0	0	0	0	0	0	0	0	0
Q32P28_N467_3 2 0 0	Q32P28	P3H1	N467	3 2 0 0	0	0	0	0	0	0	0	0	0	0	0	0
Q30201_N234_8 2 0 0	Q30201	HFE	N234	8 2 0 0	0	0	0	0	0	0	0	0	0	0	0	0
Q30201_N234_7 2 0 0	Q30201	HFE	N234	7 2 0 0	0	0	0	0	0	0	0	0	0	0	0	0
Q29983_N79_8 2 0 0	Q29983	MICA	N79	8 2 0 0	0	0	0	0	0	0	0	0	0	0	0	0
Q29983_N79_6 2 0 0	Q29983	MICA	N79	6 2 0 0	0	0	0	0	0	0	0	0	0	0	0	0
Q29983_N79_5 4 2 1	Q29983	MICA	N79	5 4 2 1	0	0	1	0	0	0	0	0	0	0	0	0
Q29983_N220_8 2 0 0	Q29983	MICA	N220	8 2 0 0	0	0	0	0	0	0	0	0	0	0	0	0
Q29983_N220_6 5 2 1	Q29983	MICA	N220	6 5 2 1	0	0	0	0	0	0	1	0	0	0	0	0
Q29983_N220_6 5 1 1	Q29983	MICA	N220	6 5 1 1	0	0	0	0	0	0	0	0	0	0	0	0
Q29983_N210_8 2 0 0	Q29983	MICA	N210	8 2 0 0	1	0	0	0	0	0	0	0	0	0	0	0
Q29983_N210_7 2 0 0	Q29983	MICA	N210	7 2 0 0	0	0	0	0	0	0	0	0	0	0	0	0
Q29983_N125_8 2 0 0	Q29983	MICA	N125	8 2 0 0	0	0	0	0	0	0	0	0	0	0	0	0
Q29983_N125_5 4 1 1	Q29983	MICA	N125	5 4 1 1	0	0	1	0	0	0	1	0	0	0	0	0
Q29983_N125_5 4 0 1	Q29983	MICA	N125	5 4 0 1	1	0	0	0	0	0	0	0	0	0	0	0
Q29983_N125_5 2 0 0	Q29983	MICA	N125	5 2 0 0	0	0	0	0	0	0	0	0	0	0	0	0
Q29980_N164_3 6 0 0	Q29980	MICB	N164	3 6 0 0	0	0	0	0	0	0	0	0	0	0	0	0
Q24JP5_N280_5 4 2 1	Q24JP5	TMEM132A	N280	5 4 2 1	0	0	1	0	0	0	0	0	0	0	0	0
Q17RY6_N129_9 2 0 0	Q17RY6	LY6K	N129	9 2 0 0	0	0	0	0	0	0	0	0	0	0	0	0
Q17RY6_N129_8 2 0 0	Q17RY6	LY6K	N129	8 2 0 0	0	0	0	0	0	0	0	0	0	0	0	0
Q17RY6_N129_7 2 0 0	Q17RY6	LY6K	N129	7 2 0 0	0	0	0	0	0	0	0	0	0	0	0	0
Q17RY6_N129_6 2 0 0	Q17RY6	LY6K	N129	6 2 0 0	0	0	0	0	0	0	0	0	0	0	0	0
Q17RY6_N129_4 4 1 2	Q17RY6	LY6K	N129	4 4 1 2	0	0	0	0	0	0	0	0	0	0	0	0
Q17RY6_N129_10 2 0 0	Q17RY6	LY6K	N129	10 2 0 0	1	0	0	0	0	0	0	0	0	0	0	0
Q16880_N78_9 2 0 0	Q16880	UGT8	N78	9 2 0 0	0	0	0	0	0	0	0	0	0	0	0	0
Q16880_N78_8 2 0 0	Q16880	UGT8	N78	8 2 0 0	0	0	0	0	0	0	0	0	0	0	0	0
Q16880_N78_7 2 0 0	Q16880	UGT8	N78	7 2 0 0	0	0	0	0	0	0	0	0	0	0	0	0
Q16880_N78_6 2 0 0	Q16880	UGT8	N78	6 2 0 0	0	0	0	0	0	0	0	0	0	0	0	0
Q16880_N78_5 2 0 0	Q16880	UGT8	N78	5 2 0 0	0	0	0	0	0	0	0	0	0	0	0	0
Q16880_N442_8 2 0 0	Q16880	UGT8	N442	8 2 0 0	0	0	0	0	0	0	0	0	0	0	0	0
Q16880_N333_6 2 0 0	Q16880	UGT8	N333	6 2 0 0	0	0	0	0	0	0	0	0	0	0	0	0
Q16585_N158_8 2 0 0	Q16585	SGCB	N158	8 2 0 0	0	0	0	0	0	0	0	0	0	0	0	0
Q16563_N71_9 2 0 0	Q16563	SYPL1	N71	9 2 0 0	0	0	0	0	0	0	0	0	0	0	0	0
Q16563_N71_8 5 0 0	Q16563	SYPL1	N71	8 5 0 0	0	0	0	0	0	0	0	0	0	0	0	0
Q16563_N71_8 2 0 0	Q16563	SYPL1	N71	8 2 0 0	0	0	0	0	0	0	0	0	0	0	0	0
Q16563_N71_7 3 0 1	Q16563	SYPL1	N71	7 3 0 1	0	0	0	0	0	0	0	0	0	0	0	0
Q16563_N71_7 3 0 0	Q16563	SYPL1	N71	7 3 0 0	0	0	0	0	0	0	0	0	0	0	0	0
Q16563_N71_7 2 0 0	Q16563	SYPL1	N71	7 2 0 0	0	0	0	0	0	0	0	0	0	0	0	0
Q16563_N71_6 3 1 0	Q16563	SYPL1	N71	6 3 1 0	0	0	2	0	2	0	3	1	1	0	4	2
Q16563_N71_6 3 0 1	Q16563	SYPL1	N71	6 3 0 1	2	0	0	0	0	0	0	0	0	0	0	0
Q16563_N71_6 3 0 0	Q16563	SYPL1	N71	6 3 0 0	0	0	0	0	0	0	0	0	0	0	0	0
Q16563_N71_6 2 0 0	Q16563	SYPL1	N71	6 2 0 0	0	0	0	0	0	0	0	0	0	0	0	0
Q16563_N71_5 3 1 0	Q16563	SYPL1	N71	5 3 1 0	0	0	1	0	2	0	0	0	0	0	0	0
Q16563_N71_5 3 0 2	Q16563	SYPL1	N71	5 3 0 2	0	0	0	0	0	0	0	0	0	0	0	0
Q16563_N71_5 3 0 0	Q16563	SYPL1	N71	5 3 0 0	0	0	0	0	0	0	0	0	0	0	0	0
Q16563_N71_5 2 0 0	Q16563	SYPL1	N71	5 2 0 0	0	0	0	0	0	0	0	0	0	0	0	0
Q16563_N71_4 2 0 0	Q16563	SYPL1	N71	4 2 0 0	0	0	0	0	0	0	0	0	0	0	0	0
Q16563_N71_10 2 0 0	Q16563	SYPL1	N71	10 2 0 0	0	0	0	0	0	0	0	0	0	0	0	0
Q16394_N330_6 3 0 1	Q16394	EXT1	N330	6 3 0 1	0	0	0	0	0	0	0	0	0	0	0	0
Q16363_N810_8 2 0 0	Q16363	LAMA4	N810	8 2 0 0	0	0	0	0	0	0	0	0	0	0	0	0
Q16363_N810_6 2 0 0	Q16363	LAMA4	N810	6 2 0 0	0	0	0	0	0	0	0	0	0	0	0	0
Q16363_N810_5 4 0 1	Q16363	LAMA4	N810	5 4 0 1	0	0	0	0	0	0	0	0	0	0	0	0
Q16363_N787_9 2 0 0	Q16363	LAMA4	N787	9 2 0 0	0	0	0	0	0	0	0	0	0	0	0	0
Q16363_N787_8 2 0 0	Q16363	LAMA4	N787	8 2 0 0	0	0	0	0	0	0	0	0	0	0	0	0
Q16363_N787_5 4 2 1	Q16363	LAMA4	N787	5 4 2 1	0	0	1	0	0	0	0	0	0	0	0	0
Q16363_N787_5 4 1 1	Q16363	LAMA4	N787	5 4 1 1	0	0	0	0	1	0	0	0	0	0	0	0
Q16363_N742_8 2 0 0	Q16363	LAMA4	N742	8 2 0 0	0	0	0	0	0	0	0	0	0	0	0	0
Q16363_N578_8 2 0 0	Q16363	LAMA4	N578	8 2 0 0	0	0	0	0	0	0	0	0	0	0	0	0
Q16363_N315_9 2 0 0	Q16363	LAMA4	N315	9 2 0 0	0	0	0	0	0	0	0	0	0	0	0	0
Q16363_N315_8 2 0 0	Q16363	LAMA4	N315	8 2 0 0	0	0	0	0	0	0	0	0	0	0	0	0
Q16363_N104_9 2 0 0	Q16363	LAMA4	N104	9 2 0 0	0	0	0	0	0	0	0	0	0	0	0	0
Q16363_N104_8 2 0 0	Q16363	LAMA4	N104	8 2 0 0	0	0	0	0	0	0	0	0	0	0	0	0
Q15928_N121_3 2 0 0	Q15928	ZNF141	N121	3 2 0 0	0	0	0	0	0	0	0	0	0	0	0	0
Q15904_N273_9 2 0 0	Q15904	ATP6AP1	N273	9 2 0 0	0	0	0	0	0	0	0	0	0	0	0	0
Q15904_N273_7 2 0 0	Q15904	ATP6AP1	N273	7 2 0 0	0	0	0	0	0	0	0	0	0	0	0	0
Q15904_N273_3 4 2 0	Q15904	ATP6AP1	N273	3 4 2 0	0	0	0	0	1	0	0	0	0	0	0	0
Q15904_N261_9 2 0 0	Q15904	ATP6AP1	N261	9 2 0 0	0	0	0	0	0	0	0	0	0	0	0	0
Q15904_N261_8 2 0 0	Q15904	ATP6AP1	N261	8 2 0 0	0	0	0	0	0	0	0	0	0	0	0	0
Q15904_N261_7 2 0 0	Q15904	ATP6AP1	N261	7 2 0 0	0	0	0	0	0	0	0	0	0	0	0	0
Q15904_N261_6 2 0 0	Q15904	ATP6AP1	N261	6 2 0 0	0	0	0	0	0	0	0	0	0	0	0	0
Q15904_N261_5 4 0 1	Q15904	ATP6AP1	N261	5 4 0 1	0	0	0	0	0	0	0	0	0	0	0	0
Q15904_N170_8 2 0 0	Q15904	ATP6AP1	N170	8 2 0 0	0	0	0	0	0	0	0	0	0	0	0	0
Q15904_N170_6 2 0 0	Q15904	ATP6AP1	N170	6 2 0 0	0	0	0	0	0	0	0	0	0	0	0	0
Q15904_N170_5 2 0 0	Q15904	ATP6AP1	N170	5 2 0 0	0	0	0	0	0	0	0	0	0	0	0	0
Q15818_N193_6 2 0 0	Q15818	NPTX1	N193	6 2 0 0	0	0	0	0	0	0	0	0	0	0	0	0
Q15758_N212_8 2 0 0	Q15758	SLC1A5	N212	8 2 0 0	0	0	0	0	0	0	0	0	0	0	0	0
Q15293_N53_8 2 0 0	Q15293	RCN1	N53	8 2 0 0	0	0	0	0	0	0	0	0	0	0	0	0
Q15293_N53_7 2 0 0	Q15293	RCN1	N53	7 2 0 0	0	0	0	0	0	0	0	0	0	0	0	0
Q15293_N53_6 5 0 3	Q15293	RCN1	N53	6 5 0 3	0	0	0	0	0	0	0	0	0	0	0	0
Q15293_N53_6 2 0 0	Q15293	RCN1	N53	6 2 0 0	0	0	0	0	0	0	0	0	0	0	0	0
Q15293_N53_5 4 0 3	Q15293	RCN1	N53	5 4 0 3	0	0	0	0	0	0	0	0	0	0	0	0
Q15293_N53_5 4 0 2	Q15293	RCN1	N53	5 4 0 2	0	0	0	0	0	0	0	0	0	0	0	0
Q15293_N53_5 3 0 2	Q15293	RCN1	N53	5 3 0 2	0	0	0	0	0	0	0	0	0	0	0	0
Q15293_N53_5 2 0 1	Q15293	RCN1	N53	5 2 0 1	0	0	0	0	0	0	0	0	0	0	0	0
Q15293_N53_5 2 0 0	Q15293	RCN1	N53	5 2 0 0	0	0	0	0	0	0	0	0	0	0	0	0
Q15293_N53_4 5 0 2	Q15293	RCN1	N53	4 5 0 2	0	0	0	0	0	0	0	0	0	0	0	0
Q15293_N53_4 4 1 0	Q15293	RCN1	N53	4 4 1 0	0	0	1	0	1	0	2	0	0	0	0	0
Q15293_N53_4 4 0 2	Q15293	RCN1	N53	4 4 0 2	0	0	0	0	0	0	0	0	0	0	0	0
Q15293_N53_4 4 0 1	Q15293	RCN1	N53	4 4 0 1	0	0	0	0	0	0	0	0	0	0	0	0
Q15293_N53_4 3 0 2	Q15293	RCN1	N53	4 3 0 2	0	0	0	0	0	0	0	0	0	0	0	0
Q15293_N53_4 3 0 1	Q15293	RCN1	N53	4 3 0 1	0	0	0	0	0	0	0	0	0	0	0	0
Q15293_N53_4 2 0 1	Q15293	RCN1	N53	4 2 0 1	0	0	0	0	0	0	0	0	0	0	0	0
Q15293_N53_4 2 0 0	Q15293	RCN1	N53	4 2 0 0	0	0	0	0	0	0	0	0	0	0	0	0
Q15293_N53_3 5 0 1	Q15293	RCN1	N53	3 5 0 1	0	0	0	0	0	0	0	0	0	0	0	0
Q15293_N53_3 4 0 1	Q15293	RCN1	N53	3 4 0 1	0	0	0	0	0	0	0	0	0	0	0	0
Q15293_N53_3 3 0 1	Q15293	RCN1	N53	3 3 0 1	0	0	0	0	0	0	0	0	0	0	0	0
Q15293_N53_3 3 0 0	Q15293	RCN1	N53	3 3 0 0	0	0	0	0	0	0	0	0	0	0	0	0
Q15293_N53_3 2 0 1	Q15293	RCN1	N53	3 2 0 1	0	0	0	0	0	0	0	0	0	0	0	0
Q15293_N53_3 2 0 0	Q15293	RCN1	N53	3 2 0 0	0	0	0	0	0	0	0	0	0	0	0	0
Q15262_N462_6 3 0 0	Q15262	PTPRK	N462	6 3 0 0	0	0	0	0	0	0	0	0	0	0	0	0
Q15262_N462_6 2 0 0	Q15262	PTPRK	N462	6 2 0 0	0	0	0	0	0	0	0	0	0	0	0	0
Q15262_N462_5 2 0 0	Q15262	PTPRK	N462	5 2 0 0	0	0	0	0	0	0	0	0	0	0	0	0
Q15262_N416_8 2 0 0	Q15262	PTPRK	N416	8 2 0 0	0	0	0	0	0	0	0	0	0	0	0	0
Q15262_N416_5 4 1 1	Q15262	PTPRK	N416	5 4 1 1	0	0	1	0	0	0	0	0	0	0	0	0
Q15262_N416_5 4 0 1	Q15262	PTPRK	N416	5 4 0 1	0	0	0	0	0	0	0	0	0	0	0	0
Q15262_N211_5 4 0 2	Q15262	PTPRK	N211	5 4 0 2	0	0	0	0	0	0	0	0	0	0	0	0
Q15262_N211_5 4 0 0	Q15262	PTPRK	N211	5 4 0 0	0	0	0	0	0	0	0	0	0	0	0	0
Q15262_N140_9 2 0 0	Q15262	PTPRK	N140	9 2 0 0	0	0	0	0	0	0	0	0	0	0	0	0
Q15262_N140_8 2 0 0	Q15262	PTPRK	N140	8 2 0 0	0	0	0	0	0	0	0	0	0	0	0	0
Q15262_N140_7 2 0 0	Q15262	PTPRK	N140	7 2 0 0	0	0	0	0	0	0	0	0	0	0	0	0
Q15262_N101_5 2 0 0	Q15262	PTPRK	N101	5 2 0 0	0	0	0	0	0	0	0	0	0	0	0	0
Q15165_N323_8 2 0 0	Q15165	PON2	N323	8 2 0 0	0	0	0	0	0	0	0	0	0	0	0	0
Q15165_N323_7 2 0 0	Q15165	PON2	N323	7 2 0 0	0	0	0	0	0	0	0	0	0	0	0	0
Q15165_N323_6 2 0 0	Q15165	PON2	N323	6 2 0 0	0	0	0	0	0	0	0	0	0	0	0	0
Q15165_N323_5 2 0 0	Q15165	PON2	N323	5 2 0 0	0	0	0	0	0	0	0	0	0	0	0	0
Q15165_N254_8 2 0 0	Q15165	PON2	N254	8 2 0 0	0	0	0	0	0	0	0	0	0	0	0	0
Q15165_N254_7 2 0 0	Q15165	PON2	N254	7 2 0 0	0	0	0	0	0	0	0	0	0	0	0	0
Q15165_N254_6 2 0 0	Q15165	PON2	N254	6 2 0 0	0	0	0	0	0	0	0	0	0	0	0	0
Q15165_N254_5 2 0 0	Q15165	PON2	N254	5 2 0 0	0	0	0	0	0	0	0	0	0	0	0	0
Q15165_N254_4 2 0 0	Q15165	PON2	N254	4 2 0 0	0	0	0	0	0	0	0	0	0	0	0	0
Q15165_N254_3 2 0 0	Q15165	PON2	N254	3 2 0 0	0	0	0	0	0	0	0	0	0	0	0	0
Q15043_N77_7 6 1 1	Q15043	SLC39A14	N77	7 6 1 1	0	0	0	0	0	0	1	0	0	0	0	0
Q15043_N77_6 5 2 1	Q15043	SLC39A14	N77	6 5 2 1	0	0	0	0	0	0	0	0	0	0	0	0
Q15043_N77_6 5 1 1	Q15043	SLC39A14	N77	6 5 1 1	1	0	0	0	0	0	1	0	0	1	0	0
Q15043_N77_6 5 0 1	Q15043	SLC39A14	N77	6 5 0 1	1	0	0	0	0	0	0	0	0	0	0	0
Q15043_N77_5 4 1 1	Q15043	SLC39A14	N77	5 4 1 1	0	0	2	0	2	0	1	0	1	0	0	0
Q15043_N77_5 4 0 1	Q15043	SLC39A14	N77	5 4 0 1	0	0	0	0	0	0	0	0	0	0	0	0
Q15043_N77_4 3 0 1	Q15043	SLC39A14	N77	4 3 0 1	0	0	0	0	0	0	0	0	0	0	0	0
Q14703_N939_9 2 0 0	Q14703	MBTPS1	N939	9 2 0 0	0	0	0	0	0	0	0	0	0	0	0	0
Q14703_N148_10 2 0 0	Q14703	MBTPS1	N148	10 2 0 0	0	0	0	0	0	0	0	0	0	0	0	0
Q14643_N2512_6 2 0 0	Q14643	ITPR1	N2512	6 2 0 0	0	0	0	0	0	0	0	0	0	0	0	0
Q14643_N2512_4 2 0 0	Q14643	ITPR1	N2512	4 2 0 0	0	0	0	0	0	0	0	0	0	0	0	0
Q14626_N194_4 2 0 0	Q14626	IL11RA	N194	4 2 0 0	0	0	0	0	0	0	0	0	0	0	0	0
Q14574_N546_5 4 0 0	Q14574	DSC3	N546	5 4 0 0	0	0	0	0	0	0	0	0	0	0	0	0
Q14573_N2405_8 2 0 0	Q14573	ITPR3	N2405	8 2 0 0	0	0	0	0	0	0	0	0	0	0	0	0
Q14573_N2405_7 2 0 0	Q14573	ITPR3	N2405	7 2 0 0	0	0	0	0	0	0	0	0	0	0	0	0
Q14573_N2405_6 3 0 0	Q14573	ITPR3	N2405	6 3 0 0	0	0	0	0	0	0	0	0	0	0	0	0
Q14573_N2405_6 2 0 0	Q14573	ITPR3	N2405	6 2 0 0	0	0	0	0	0	0	0	0	0	0	0	0
Q14573_N2405_5 2 0 0	Q14573	ITPR3	N2405	5 2 0 0	0	0	0	0	0	0	0	0	0	0	0	0
Q14571_N2456_6 2 0 0	Q14571	ITPR2	N2456	6 2 0 0	0	0	0	0	0	0	0	0	0	0	0	0
Q14517_N40_8 2 0 0	Q14517	FAT1	N40	8 2 0 0	0	0	0	0	0	0	0	0	0	0	0	0
Q14517_N3716_8 2 0 0	Q14517	FAT1	N3716	8 2 0 0	0	0	0	0	0	0	0	0	0	0	0	0
Q14517_N3640_9 2 0 0	Q14517	FAT1	N3640	9 2 0 0	0	0	0	0	0	0	0	0	0	0	0	0
Q14517_N3640_8 2 0 0	Q14517	FAT1	N3640	8 2 0 0	0	0	0	0	0	0	0	0	0	0	0	0
Q14517_N3640_7 2 0 0	Q14517	FAT1	N3640	7 2 0 0	0	0	0	0	0	0	0	0	0	0	0	0
Q14517_N3422_8 2 0 0	Q14517	FAT1	N3422	8 2 0 0	0	0	0	0	0	0	0	0	0	0	0	0
Q14517_N3422_3 6 0 0	Q14517	FAT1	N3422	3 6 0 0	0	0	0	0	0	0	0	0	0	0	0	0
Q14517_N333_9 2 0 0	Q14517	FAT1	N333	9 2 0 0	0	0	0	0	0	0	0	0	0	0	0	0
Q14517_N333_8 2 0 0	Q14517	FAT1	N333	8 2 0 0	0	0	0	0	0	0	0	0	0	0	0	0
Q14517_N333_4 6 0 0	Q14517	FAT1	N333	4 6 0 0	0	0	0	0	0	0	0	0	0	0	0	0
Q14517_N2325_9 2 0 0	Q14517	FAT1	N2325	9 2 0 0	0	0	0	0	0	0	0	0	0	0	0	0
Q14517_N2325_8 2 0 0	Q14517	FAT1	N2325	8 2 0 0	0	0	0	0	0	0	0	0	0	0	0	0
Q14517_N2325_5 4 0 1	Q14517	FAT1	N2325	5 4 0 1	0	0	0	0	0	0	0	0	0	0	0	0
Q14517_N1940_9 2 0 0	Q14517	FAT1	N1940	9 2 0 0	0	0	0	0	0	0	0	0	0	0	0	0
Q14517_N1551_9 2 0 0	Q14517	FAT1	N1551	9 2 0 0	0	0	0	0	0	0	0	0	0	0	0	0
Q14517_N1551_8 2 0 0	Q14517	FAT1	N1551	8 2 0 0	0	0	0	0	0	0	0	0	0	0	0	0
Q14393_N463_9 2 0 0	Q14393	GAS6	N463	9 2 0 0	0	0	0	0	0	0	0	0	0	0	0	0
Q14393_N463_8 2 0 0	Q14393	GAS6	N463	8 2 0 0	0	0	0	0	0	0	0	0	0	0	0	0
Q14126_N462_5 4 2 1	Q14126	DSG2	N462	5 4 2 1	0	0	0	0	0	0	1	0	0	0	0	0
Q14126_N462_5 4 1 1	Q14126	DSG2	N462	5 4 1 1	1	0	0	0	1	0	2	0	0	0	2	0
Q14126_N462_5 4 0 2	Q14126	DSG2	N462	5 4 0 2	0	0	0	0	0	0	0	0	0	0	0	0
Q14126_N462_5 4 0 1	Q14126	DSG2	N462	5 4 0 1	0	0	0	0	0	0	0	0	0	0	0	0
Q14126_N462_4 3 0 1	Q14126	DSG2	N462	4 3 0 1	0	0	0	0	0	0	0	0	0	0	0	0
Q14126_N182_6 5 1 1	Q14126	DSG2	N182	6 5 1 1	0	0	0	0	0	0	1	0	0	0	0	0
Q14126_N182_5 4 2 1	Q14126	DSG2	N182	5 4 2 1	0	0	1	0	2	0	2	0	1	0	2	0
Q14126_N182_5 4 2 0	Q14126	DSG2	N182	5 4 2 0	2	0	0	0	0	0	0	0	0	0	1	0
Q14126_N182_5 4 1 2	Q14126	DSG2	N182	5 4 1 2	0	0	0	0	1	0	0	0	1	0	1	0
Q14126_N182_5 4 1 1	Q14126	DSG2	N182	5 4 1 1	0	0	3	0	2	0	3	0	1	1	4	0
Q14126_N182_5 4 1 0	Q14126	DSG2	N182	5 4 1 0	1	0	0	0	1	0	0	0	0	0	0	0
Q14126_N182_5 4 0 3	Q14126	DSG2	N182	5 4 0 3	0	0	0	0	0	0	0	0	0	0	0	0
Q14126_N182_5 4 0 2	Q14126	DSG2	N182	5 4 0 2	0	0	0	0	0	0	0	0	0	0	0	0
Q14126_N182_5 4 0 1	Q14126	DSG2	N182	5 4 0 1	0	0	0	0	0	0	0	0	0	0	0	0
Q14126_N182_4 5 1 1	Q14126	DSG2	N182	4 5 1 1	0	0	0	0	1	0	0	0	0	0	0	0
Q14126_N182_4 5 0 1	Q14126	DSG2	N182	4 5 0 1	0	0	0	0	0	0	0	0	0	0	0	0
Q14126_N112_5 4 1 0	Q14126	DSG2	N112	5 4 1 0	0	0	0	0	0	0	0	0	0	0	1	0
Q14126_N112_5 3 1 0	Q14126	DSG2	N112	5 3 1 0	1	0	0	0	1	0	1	0	0	0	1	0
Q14118_N141_8 2 0 0	Q14118	DAG1	N141	8 2 0 0	0	0	0	0	0	0	0	0	0	0	0	0
Q14118_N141_3 6 0 0	Q14118	DAG1	N141	3 6 0 0	0	0	0	0	0	0	0	0	0	0	0	0
Q14114_N518_5 4 2 1	Q14114	LRP8	N518	5 4 2 1	0	0	0	0	1	0	1	0	0	0	0	0
Q14108_N412_9 2 0 0	Q14108	SCARB2	N412	9 2 0 0	0	0	0	0	0	0	0	0	0	0	0	0
Q14108_N412_8 2 0 0	Q14108	SCARB2	N412	8 2 0 0	0	0	0	0	0	0	0	0	0	0	0	0
Q14108_N412_7 2 0 0	Q14108	SCARB2	N412	7 2 0 0	0	0	0	0	0	0	0	0	0	0	0	0
Q14108_N412_6 2 0 0	Q14108	SCARB2	N412	6 2 0 0	0	0	0	0	0	0	0	0	0	0	0	0
Q14108_N412_5 2 0 0	Q14108	SCARB2	N412	5 2 0 0	0	0	0	0	0	0	0	0	0	0	0	0
Q14108_N412_10 2 0 0	Q14108	SCARB2	N412	10 2 0 0	0	0	0	0	0	0	0	0	0	0	0	0
Q14108_N249_9 2 0 0	Q14108	SCARB2	N249	9 2 0 0	0	0	0	0	0	0	0	0	0	0	0	0
Q14108_N249_8 2 0 0	Q14108	SCARB2	N249	8 2 0 0	0	0	0	0	0	0	0	0	0	0	0	0
Q14108_N249_6 4 3 2	Q14108	SCARB2	N249	6 4 3 2	0	0	0	0	1	0	0	0	0	0	0	0
Q14108_N249_6 2 0 0	Q14108	SCARB2	N249	6 2 0 0	0	0	0	0	0	0	0	0	0	0	0	0
Q14108_N249_5 2 0 0	Q14108	SCARB2	N249	5 2 0 0	0	0	0	0	0	0	0	0	0	0	0	0
Q14108_N249_4 2 0 0	Q14108	SCARB2	N249	4 2 0 0	0	0	0	0	0	0	0	0	0	0	0	0
Q14108_N249_10 2 0 0	Q14108	SCARB2	N249	10 2 0 0	0	0	0	0	0	0	0	0	0	0	0	0
Q14108_N105_9 2 0 0	Q14108	SCARB2	N105	9 2 0 0	0	0	0	0	0	0	0	0	0	0	0	0
Q14108_N105_8 2 0 0	Q14108	SCARB2	N105	8 2 0 0	0	0	0	0	0	0	0	0	0	0	0	0
Q14108_N105_7 6 0 1	Q14108	SCARB2	N105	7 6 0 1	0	0	0	0	0	0	0	0	0	0	0	0
Q13740_N95_5 4 2 1	Q13740	ALCAM	N95	5 4 2 1	0	0	1	0	1	0	1	0	1	0	0	0
Q13740_N95_5 4 1 1	Q13740	ALCAM	N95	5 4 1 1	1	0	2	0	1	0	0	0	0	0	0	0
Q13740_N91_5 4 1 1	Q13740	ALCAM	N91	5 4 1 1	0	0	0	0	1	0	1	0	2	1	2	0
Q13740_N91_3 7 0 1	Q13740	ALCAM	N91	3 7 0 1	0	0	0	0	0	0	0	0	0	0	0	0
Q13740_N499_8 7 0 1	Q13740	ALCAM	N499	8 7 0 1	0	0	0	0	0	0	0	0	0	0	0	0
Q13740_N499_6 5 0 1	Q13740	ALCAM	N499	6 5 0 1	0	0	0	0	0	0	0	0	0	0	0	0
Q13740_N499_5 4 0 1	Q13740	ALCAM	N499	5 4 0 1	0	0	0	0	0	0	0	0	0	0	0	0
Q13740_N480_8 2 0 0	Q13740	ALCAM	N480	8 2 0 0	0	0	0	0	0	0	0	0	0	0	0	0
Q13740_N480_7 3 0 0	Q13740	ALCAM	N480	7 3 0 0	0	0	0	0	0	0	0	0	0	0	0	0
Q13740_N480_7 2 0 0	Q13740	ALCAM	N480	7 2 0 0	0	0	0	0	0	0	0	0	0	0	0	0
Q13740_N480_6 3 1 0	Q13740	ALCAM	N480	6 3 1 0	0	0	1	0	1	0	3	0	1	0	0	0
Q13740_N480_6 3 0 1	Q13740	ALCAM	N480	6 3 0 1	2	0	0	0	0	0	0	0	0	0	0	0
Q13740_N480_6 3 0 0	Q13740	ALCAM	N480	6 3 0 0	0	0	0	0	0	0	0	0	0	0	0	0
Q13740_N480_6 2 0 0	Q13740	ALCAM	N480	6 2 0 0	0	0	0	0	0	0	0	0	0	0	0	0
Q13740_N480_5 4 1 2	Q13740	ALCAM	N480	5 4 1 2	0	0	0	0	0	0	0	0	0	0	0	0
Q13740_N480_5 4 1 1	Q13740	ALCAM	N480	5 4 1 1	1	0	0	0	1	0	2	0	0	0	0	0
Q13740_N480_5 4 1 0	Q13740	ALCAM	N480	5 4 1 0	1	0	0	0	1	0	5	0	2	0	1	0
Q13740_N480_5 4 0 2	Q13740	ALCAM	N480	5 4 0 2	2	0	0	0	0	0	0	0	0	0	0	0
Q13740_N480_5 4 0 1	Q13740	ALCAM	N480	5 4 0 1	0	0	0	0	0	0	0	0	0	0	0	0
Q13740_N480_5 4 0 0	Q13740	ALCAM	N480	5 4 0 0	0	0	0	0	0	0	0	0	0	0	0	0
Q13740_N480_5 3 1 1	Q13740	ALCAM	N480	5 3 1 1	0	0	1	0	0	0	2	0	0	0	0	0
Q13740_N480_5 3 1 0	Q13740	ALCAM	N480	5 3 1 0	1	0	0	0	0	0	2	0	0	0	1	0
Q13740_N480_5 3 0 2	Q13740	ALCAM	N480	5 3 0 2	1	0	0	0	0	0	0	0	0	0	0	0
Q13740_N480_5 3 0 1	Q13740	ALCAM	N480	5 3 0 1	0	0	0	0	0	0	0	0	0	0	0	0
Q13740_N480_5 3 0 0	Q13740	ALCAM	N480	5 3 0 0	0	0	0	0	0	0	0	0	0	0	0	0
Q13740_N480_4 3 0 1	Q13740	ALCAM	N480	4 3 0 1	0	0	0	0	0	0	0	0	0	0	0	0
Q13740_N361_8 2 0 0	Q13740	ALCAM	N361	8 2 0 0	0	0	0	0	0	0	0	0	0	0	0	0
Q13740_N361_5 4 2 1	Q13740	ALCAM	N361	5 4 2 1	0	0	2	0	2	0	3	0	1	0	3	0
Q13740_N361_5 4 1 2	Q13740	ALCAM	N361	5 4 1 2	3	0	0	0	2	0	1	0	1	0	3	0
Q13740_N361_5 4 1 1	Q13740	ALCAM	N361	5 4 1 1	0	0	2	0	1	0	3	0	0	0	2	0
Q13740_N361_4 3 1 1	Q13740	ALCAM	N361	4 3 1 1	2	0	1	0	2	0	1	0	1	0	1	0
Q13740_N361_4 3 0 3	Q13740	ALCAM	N361	4 3 0 3	1	0	0	0	0	0	0	0	0	0	0	0
Q13740_N306_6 5 2 1	Q13740	ALCAM	N306	6 5 2 1	0	0	1	0	1	0	0	0	0	0	1	0
Q13740_N306_6 5 1 1	Q13740	ALCAM	N306	6 5 1 1	0	0	0	0	0	0	0	0	0	0	0	0
Q13740_N306_5 4 2 1	Q13740	ALCAM	N306	5 4 2 1	1	0	0	0	1	0	1	0	0	0	1	0
Q13740_N306_5 4 1 1	Q13740	ALCAM	N306	5 4 1 1	1	0	0	0	1	0	0	0	0	0	1	0
Q13740_N265_9 2 0 0	Q13740	ALCAM	N265	9 2 0 0	0	0	0	0	0	0	0	0	0	0	0	0
Q13740_N265_7 6 2 1	Q13740	ALCAM	N265	7 6 2 1	0	0	1	0	1	0	0	0	0	0	0	0
Q13740_N265_7 6 1 1	Q13740	ALCAM	N265	7 6 1 1	1	0	0	0	0	0	1	0	0	0	0	0
Q13740_N265_6 5 3 1	Q13740	ALCAM	N265	6 5 3 1	0	0	1	0	1	0	1	0	0	0	0	0
Q13740_N265_6 5 2 1	Q13740	ALCAM	N265	6 5 2 1	1	0	2	0	1	0	2	0	0	0	1	0
Q13740_N265_6 5 1 1	Q13740	ALCAM	N265	6 5 1 1	2	0	0	0	0	0	0	0	0	0	0	0
Q13740_N265_5 4 1 1	Q13740	ALCAM	N265	5 4 1 1	1	0	0	0	0	0	1	0	0	0	0	0
Q13740_N265_5 4 0 1	Q13740	ALCAM	N265	5 4 0 1	0	0	0	0	0	0	0	0	0	0	0	0
Q13740_N167_6 4 0 2	Q13740	ALCAM	N167	6 4 0 2	0	0	0	0	0	0	0	0	0	0	0	0
Q13740_N167_6 4 0 1	Q13740	ALCAM	N167	6 4 0 1	0	0	0	0	0	0	0	0	0	0	0	0
Q13740_N167_6 3 1 0	Q13740	ALCAM	N167	6 3 1 0	0	0	0	0	1	0	0	0	0	0	0	0
Q13740_N167_6 3 0 0	Q13740	ALCAM	N167	6 3 0 0	1	0	0	0	0	0	0	0	0	0	0	0
Q13740_N167_5 4 2 1	Q13740	ALCAM	N167	5 4 2 1	0	0	0	0	1	0	0	0	0	0	2	0
Q13740_N167_5 4 2 0	Q13740	ALCAM	N167	5 4 2 0	1	0	0	0	1	0	1	0	1	0	0	0
Q13740_N167_5 4 1 2	Q13740	ALCAM	N167	5 4 1 2	1	0	0	0	0	0	0	0	0	0	1	0
Q13740_N167_5 4 1 1	Q13740	ALCAM	N167	5 4 1 1	0	0	1	0	3	0	4	0	5	2	2	0
Q13740_N167_5 4 1 0	Q13740	ALCAM	N167	5 4 1 0	2	0	2	0	1	0	3	0	1	0	2	0
Q13740_N167_5 4 0 2	Q13740	ALCAM	N167	5 4 0 2	2	0	0	0	0	0	0	0	0	0	0	0
Q13740_N167_5 4 0 1	Q13740	ALCAM	N167	5 4 0 1	0	0	0	0	0	0	0	0	0	0	0	0
Q13740_N167_5 4 0 0	Q13740	ALCAM	N167	5 4 0 0	0	0	0	0	0	0	0	0	0	0	0	0
Q13740_N167_5 3 1 1	Q13740	ALCAM	N167	5 3 1 1	0	0	0	0	0	0	1	0	0	0	1	0
Q13740_N167_5 3 1 0	Q13740	ALCAM	N167	5 3 1 0	1	0	0	0	0	0	1	0	0	0	0	0
Q13641_N81_5 4 1 1	Q13641	TPBG	N81	5 4 1 1	0	0	0	0	0	0	1	0	0	0	0	0
Q13641_N81_3 7 0 3	Q13641	TPBG	N81	3 7 0 3	0	0	0	0	0	0	0	0	0	0	0	0
Q13641_N275_6 5 3 1	Q13641	TPBG	N275	6 5 3 1	0	0	0	0	0	0	0	0	0	0	0	0
Q13641_N275_5 4 2 1	Q13641	TPBG	N275	5 4 2 1	1	0	1	0	1	0	0	0	0	0	1	0
Q13641_N275_5 4 1 2	Q13641	TPBG	N275	5 4 1 2	1	0	0	0	1	0	0	0	0	0	0	0
Q13641_N275_5 4 1 1	Q13641	TPBG	N275	5 4 1 1	1	0	1	0	0	0	0	0	0	0	0	0
Q13641_N275_5 4 0 1	Q13641	TPBG	N275	5 4 0 1	0	0	0	0	0	0	0	0	0	0	0	0
Q13641_N243_8 2 0 0	Q13641	TPBG	N243	8 2 0 0	0	0	0	0	0	0	0	0	0	0	0	0
Q13641_N243_7 2 0 0	Q13641	TPBG	N243	7 2 0 0	0	0	0	0	0	0	0	0	0	0	0	0
Q13641_N243_6 2 0 0	Q13641	TPBG	N243	6 2 0 0	0	0	0	0	0	0	0	0	0	0	0	0
Q13641_N124_8 2 0 0	Q13641	TPBG	N124	8 2 0 0	0	0	0	0	0	0	0	0	0	0	0	0
Q13641_N124_7 2 0 0	Q13641	TPBG	N124	7 2 0 0	0	0	0	0	0	0	0	0	0	0	0	0
Q13641_N124_6 2 0 0	Q13641	TPBG	N124	6 2 0 0	0	0	0	0	0	0	0	0	0	0	0	0
Q13641_N124_5 2 0 0	Q13641	TPBG	N124	5 2 0 0	0	0	0	0	0	0	0	0	0	0	0	0
Q13641_N124_4 2 0 0	Q13641	TPBG	N124	4 2 0 0	0	0	0	0	0	0	0	0	0	0	0	0
Q13586_N171_8 2 0 0	Q13586	STIM1	N171	8 2 0 0	0	0	0	0	0	0	0	0	0	0	0	0
Q13586_N171_5 2 0 0	Q13586	STIM1	N171	5 2 0 0	0	0	0	0	0	0	0	0	0	0	0	0
Q13563_N362_6 2 0 0	Q13563	PKD2	N362	6 2 0 0	0	0	0	0	0	0	0	0	0	0	0	0
Q13563_N328_8 2 0 0	Q13563	PKD2	N328	8 2 0 0	0	0	0	0	0	0	0	0	0	0	0	0
Q13563_N328_6 2 0 0	Q13563	PKD2	N328	6 2 0 0	0	0	0	0	0	0	0	0	0	0	0	0
Q13510_N286_9 2 0 0	Q13510	ASAH1	N286	9 2 0 0	0	0	0	0	0	0	0	0	0	0	0	0
Q13510_N286_4 6 0 0	Q13510	ASAH1	N286	4 6 0 0	0	0	0	0	0	0	0	0	0	0	0	0
Q13510_N259_8 2 0 0	Q13510	ASAH1	N259	8 2 0 0	0	0	0	0	0	0	0	0	0	0	0	0
Q13510_N259_7 2 0 0	Q13510	ASAH1	N259	7 2 0 0	0	0	0	0	0	0	0	0	0	0	0	0
Q13510_N259_6 2 0 0	Q13510	ASAH1	N259	6 2 0 0	0	0	0	0	0	0	0	0	0	0	0	0
Q13510_N259_5 2 0 0	Q13510	ASAH1	N259	5 2 0 0	0	0	0	0	0	0	0	0	0	0	0	0
Q13510_N259_4 2 0 0	Q13510	ASAH1	N259	4 2 0 0	0	0	0	0	0	0	0	0	0	0	0	0
Q13510_N259_3 2 0 0	Q13510	ASAH1	N259	3 2 0 0	0	0	0	0	0	0	0	0	0	0	0	0
Q13454_N83_8 2 0 0	Q13454	TUSC3	N83	8 2 0 0	0	0	0	0	0	0	0	0	0	0	0	0
Q13443_N381_9 2 0 0	Q13443	ADAM9	N381	9 2 0 0	0	0	0	0	0	0	0	0	0	0	0	0
Q13443_N381_8 2 0 0	Q13443	ADAM9	N381	8 2 0 0	0	0	0	0	0	0	0	0	0	0	0	0
Q13443_N381_7 2 0 0	Q13443	ADAM9	N381	7 2 0 0	0	0	0	0	0	0	0	0	0	0	0	0
Q13443_N381_6 2 0 0	Q13443	ADAM9	N381	6 2 0 0	0	0	0	0	0	0	0	0	0	0	0	0
Q13443_N381_5 2 0 0	Q13443	ADAM9	N381	5 2 0 0	0	0	0	0	0	0	0	0	0	0	0	0
Q13443_N381_4 2 0 0	Q13443	ADAM9	N381	4 2 0 0	0	0	0	0	0	0	0	0	0	0	0	0
Q13443_N381_3 2 0 0	Q13443	ADAM9	N381	3 2 0 0	0	0	0	0	0	0	0	0	0	0	0	0
Q13443_N381_10 2 0 0	Q13443	ADAM9	N381	10 2 0 0	0	0	0	0	0	0	0	0	0	0	0	0
Q13443_N125_9 2 0 0	Q13443	ADAM9	N125	9 2 0 0	0	0	0	0	0	0	0	0	0	0	0	0
Q13443_N125_8 2 0 0	Q13443	ADAM9	N125	8 2 0 0	0	0	0	0	0	0	0	0	0	0	0	0
Q13433_N67_8 2 0 0	Q13433	SLC39A6	N67	8 2 0 0	0	0	0	0	0	0	0	0	0	0	0	0
Q13433_N67_5 4 2 1	Q13433	SLC39A6	N67	5 4 2 1	0	0	0	0	0	0	1	0	0	0	0	0
Q13433_N67_5 4 1 1	Q13433	SLC39A6	N67	5 4 1 1	1	0	0	0	1	0	2	0	0	0	1	0
Q13433_N67_5 4 0 2	Q13433	SLC39A6	N67	5 4 0 2	1	0	0	0	0	0	0	0	0	0	0	0
Q13433_N67_5 4 0 1	Q13433	SLC39A6	N67	5 4 0 1	0	0	0	0	0	0	0	0	0	0	0	0
Q13433_N67_4 3 0 1	Q13433	SLC39A6	N67	4 3 0 1	0	0	0	0	0	0	0	0	0	0	0	0
Q13433_N283_5 4 1 0	Q13433	SLC39A6	N283	5 4 1 0	0	0	1	0	0	0	0	0	0	0	0	0
Q13433_N266_9 2 0 0	Q13433	SLC39A6	N266	9 2 0 0	0	0	0	0	0	0	0	0	0	0	0	0
Q13433_N266_8 2 0 0	Q13433	SLC39A6	N266	8 2 0 0	0	0	0	0	0	0	0	0	0	0	0	0
Q13433_N266_6 3 0 0	Q13433	SLC39A6	N266	6 3 0 0	0	0	0	0	0	0	0	0	0	0	0	0
Q13433_N266_5 4 0 2	Q13433	SLC39A6	N266	5 4 0 2	0	0	0	0	0	0	0	0	0	0	0	0
Q13433_N266_5 4 0 1	Q13433	SLC39A6	N266	5 4 0 1	0	0	0	0	0	0	0	0	0	0	0	0
Q13433_N266_5 4 0 0	Q13433	SLC39A6	N266	5 4 0 0	0	0	0	0	0	0	0	0	0	0	0	0
Q13433_N266_5 3 0 1	Q13433	SLC39A6	N266	5 3 0 1	0	0	0	0	0	0	0	0	0	0	0	0
Q13433_N266_5 3 0 0	Q13433	SLC39A6	N266	5 3 0 0	0	0	0	0	0	0	0	0	0	0	0	0
Q13433_N266_5 2 0 0	Q13433	SLC39A6	N266	5 2 0 0	0	0	0	0	0	0	0	0	0	0	0	0
Q13433_N266_10 2 0 0	Q13433	SLC39A6	N266	10 2 0 0	0	0	0	0	0	0	0	0	0	0	0	0
Q13433_N241_8 2 0 0	Q13433	SLC39A6	N241	8 2 0 0	0	0	0	0	0	0	0	0	0	0	0	0
Q13433_N241_5 4 2 1	Q13433	SLC39A6	N241	5 4 2 1	0	0	1	0	1	0	0	0	0	0	1	0
Q13433_N241_5 4 1 1	Q13433	SLC39A6	N241	5 4 1 1	1	0	1	0	1	0	1	0	0	0	1	0
Q13421_N523_8 2 0 0	Q13421	MSLN	N523	8 2 0 0	0	0	0	0	0	0	0	0	0	0	0	0
Q13421_N523_5 4 2 1	Q13421	MSLN	N523	5 4 2 1	0	0	0	0	0	0	1	0	0	0	0	0
Q13421_N523_5 4 1 1	Q13421	MSLN	N523	5 4 1 1	2	0	0	0	0	0	1	0	0	0	0	0
Q13421_N388_8 2 0 0	Q13421	MSLN	N388	8 2 0 0	1	0	0	0	0	0	0	0	0	0	0	0
Q13421_N388_5 4 2 1	Q13421	MSLN	N388	5 4 2 1	0	0	1	0	1	0	1	0	0	0	1	0
Q13421_N388_5 4 1 1	Q13421	MSLN	N388	5 4 1 1	1	0	1	0	1	0	2	0	0	0	0	0
Q13332_N733_5 4 1 0	Q13332	PTPRS	N733	5 4 1 0	0	0	1	0	1	0	0	0	1	0	1	0
Q13308_N646_7 2 0 0	Q13308	PTK7	N646	7 2 0 0	0	0	0	0	0	0	0	0	0	0	0	0
Q13308_N646_6 3 0 0	Q13308	PTK7	N646	6 3 0 0	0	0	0	0	0	0	0	0	0	0	0	0
Q13308_N646_6 2 0 0	Q13308	PTK7	N646	6 2 0 0	0	0	0	0	0	0	0	0	0	0	0	0
Q13308_N646_5 2 0 0	Q13308	PTK7	N646	5 2 0 0	0	0	0	0	0	0	0	0	0	0	0	0
Q13308_N567_5 4 0 3	Q13308	PTK7	N567	5 4 0 3	0	0	0	0	0	0	0	0	0	0	0	0
Q13308_N175_8 2 0 0	Q13308	PTK7	N175	8 2 0 0	0	0	0	0	0	0	0	0	0	0	0	0
Q13308_N116_5 4 2 1	Q13308	PTK7	N116	5 4 2 1	0	0	0	0	1	0	0	0	0	0	0	0
Q13219_N429_9 2 0 0	Q13219	PAPPA	N429	9 2 0 0	0	0	0	0	0	0	0	0	0	0	0	0
Q13219_N429_7 2 0 0	Q13219	PAPPA	N429	7 2 0 0	0	0	0	0	0	0	0	0	0	0	0	0
Q13214_N124_10 2 0 0	Q13214	SEMA3B	N124	10 2 0 0	0	0	0	0	0	0	0	0	0	0	0	0
Q12913_N937_8 2 0 0	Q12913	PTPRJ	N937	8 2 0 0	0	0	0	0	0	0	0	0	0	0	0	0
Q12913_N937_7 2 0 0	Q12913	PTPRJ	N937	7 2 0 0	0	0	0	0	0	0	0	0	0	0	0	0
Q12913_N937_6 2 0 0	Q12913	PTPRJ	N937	6 2 0 0	0	0	0	0	0	0	0	0	0	0	0	0
Q12913_N937_5 2 0 0	Q12913	PTPRJ	N937	5 2 0 0	0	0	0	0	0	0	0	0	0	0	0	0
Q12913_N910_8 2 0 0	Q12913	PTPRJ	N910	8 2 0 0	0	0	0	0	0	0	0	0	0	0	0	0
Q12913_N910_7 2 0 0	Q12913	PTPRJ	N910	7 2 0 0	0	0	0	0	0	0	0	0	0	0	0	0
Q12913_N910_6 2 0 0	Q12913	PTPRJ	N910	6 2 0 0	0	0	0	0	0	0	0	0	0	0	0	0
Q12913_N824_5 4 0 0	Q12913	PTPRJ	N824	5 4 0 0	0	0	0	0	0	0	0	0	0	0	0	0
[truncated: 3,266 more rows]
