# Supplementary material for: Selenium-based metabolic oligosaccharide engineering strategy for quantitative glycan detection
Source: Nat Commun. 2023 Dec 13;14:8281. doi: 10.1038/s41467-023-44118-w (PMC10719347; doi:10.1038/s41467-023-44118-w)
Supplement: Supplementary file 8 — Source Data [file 41467_2023_44118_MOESM8_ESM.xlsx]

## Sheet: Fig. 2
Fig. 2a
		blank	PBS	DMSO	ManNAc			Neu5Ac			ManNSe			SiaNSe			9AzSiaNSe			1,6-Pr2ManNSe			Ac4ManNSe
	Concentration (μM)				500	1000	2000	500	1000	2000	500	1000	2000	500	1000	2000	500	1000	2000	50	100	200	50	100	200
	Se level (μmol/g protein)	0.02859	0.02659	0.02524	0.02851	0.02904	0.02799	0.03924	0.03419	0.03484	0.056604	0.152716	0.322401	0.227681	0.482462	0.860073	0.235659	0.406484	0.503989	0.3029	0.976497	1.45572	1.14448	1.28403	2.47664
		0.02596	0.01899	0.02726	0.02127	0.03146	0.02352	0.04141	0.03926	0.03274	0.05939	0.181335	0.303153	0.229074	0.455616	0.844878	0.244903	0.386729	0.439534	0.342409	0.982196	1.44192	1.18779	1.27745	2.65405
		0.0271	0.02989	0.0308	0.03069	0.01798	0.02678	0.0378	0.03397	0.03881	0.067874	0.160821	0.305179	0.169558	0.468279	0.820058	0.264784	0.427631	0.464227	0.354312	0.956363	1.21359	1.28669	1.28403	2.53666
	Mean	0.0272167	0.0251567	0.0277667	0.0268233	0.02616	0.0260967	0.0394833	0.0358067	0.0354633	0.0612893	0.164957	0.310244	0.208771	0.468786	0.84167	0.248449	0.406948	0.46925	0.333207	0.971685	1.37041	1.20632	1.28184	2.55578
	SD	0.00131888	0.00558957	0.00281442	0.0049313	0.00718668	0.00231202	0.00181726	0.0029927	0.00308263	0.00587016	0.0147511	0.0105766	0.0339666	0.0134302	0.0201995	0.0148827	0.0204549	0.0325198	0.0269129	0.013572	0.135985	0.0728914	0.00380185	0.090237
Fig. 2b
		1,6-Pr2ManNSe										SiaNSe
	Concentration (μM)	Vehicle	0.001	0.01	0.1	1	10	50	100	200	500	Vehicle	0.01	0.1	1	10	50	100	200	500	1000	2000	3000
	Se level (μmol/g protein)	0.021907	0.155249	0.115107	0.195264	0.24503	0.272129	0.549449	0.897176	1.59694	1.81208	0.027985	0.131189	0.154109	0.15183	0.257186	0.196277	0.23262	0.324934	0.39648	0.707737	1.16386	1.75041
		0.025073	0.148537	0.130176	0.167912	0.224769	0.248829	0.562619	0.857794	1.55983	1.87717	0.031024	0.152083	0.191592	0.161074	0.24275	0.219197	0.207294	0.294542	0.382424	0.70951	1.17057	1.73572
		0.025579	0.145752	0.141953	0.1631	0.255287	0.292643	0.605167	0.866658	1.61226	1.84234	0.025579	0.126504	0.194758	0.165633	0.251361	0.211473	0.218944	0.300241	0.424338	0.728378	1.21173	1.71179
	Mean	0.0241863	0.149846	0.129079	0.175425	0.241695	0.2712	0.572412	0.873876	1.58968	1.84387	0.028196	0.136592	0.180153	0.159512	0.250432	0.208982	0.219619	0.306572	0.401081	0.715208	1.18205	1.73264
	SD	0.00199011	0.00488194	0.0134566	0.0173484	0.0155299	0.0219218	0.0291212	0.0206594	0.0269561	0.0325706	0.00272863	0.0136186	0.0226102	0.00703277	0.00726267	0.0116612	0.0126765	0.016155	0.0213324	0.0114397	0.0259163	0.019495
	P value		＜0.0001	＜0.0001	＜0.0001	＜0.0001	＜0.0001	＜0.0001	＜0.0001	＜0.0001	＜0.0001		＜0.0001	＜0.0002	＜0.0003	＜0.0004	＜0.0005	＜0.0006	＜0.0007	＜0.0008	＜0.0009	＜0.0010	＜0.0011
		one-way ANOVA, vs ''1,6-Pr2ManNSe-Vehicle''										one-way ANOVA, vs ''SiaNSe-Vehicle''
Fig. 2c
		Distance (mm)	78Se intensity (counts, x104)			Fig. 2e	Cell counts (x106)	2.67	1.335	0.6675	0.33375	0.166875
			Vehicle	1,6-Pr2ManNSe			Se level (nmol)	1.10623	0.563246	0.262823	0.142096	0.0597331
		0	4.67765	4.30648				1.02908	0.502904	0.253673	0.125327	0.049904
		0.04	4.3115	4.49707				1.0678	0.533225	0.258398	0.135212	0.0600074
		0.081	4.49205	4.37168			Mean	1.0677	0.533125	0.258298	0.134212	0.0565482
		0.121	4.32153	4.30147			SD	0.0385751	0.0301712	0.00457586	0.00842918	0.00575564
		0.162	4.56227	4.45694
		0.202	4.33156	4.29144
		0.242	4.26636	4.4118		Fig. 2f		Vehicle	ManNSe			SiaNSe			9AzSiaNSe			1,6-Pr2ManNSe			Ac4ManNSe
		0.283	4.20618	4.55726					without desialylation	desialylation on cell surface	desialylation in cell lysate	without desialylation	desialylation on cell surface	desialylation in cell lysate	without desialylation	desialylation on cell surface	desialylation in cell lysate	without desialylation	desialylation on cell surface	desialylation in cell lysate	without desialylation	desialylation on cell surface	desialylation in cell lysate
		0.323	4.24129	4.35663			Se level (μmol/g protein)	0.00691	0.46415	0.09747	0.01509	0.8403	0.23002	0.03422	0.66094	0.4274	0.19274	1.66292	0.09092	0.0158	3.71186	1.44742	0.80946
		0.364	4.58735	4.53719				0.01159	0.51002	0.10371	0.0154	0.86895	0.25904	0.02706	0.63032	0.4702	0.15731	1.85839	0.08851	0.0169	3.69977	1.48262	0.85731
		0.404	4.48704	4.2463				0.0126	0.47382	0.10141	0.00796	0.82612	0.24125	0.03393	0.64068	0.43691	0.19458	1.71053	0.09966	0.00643	3.93776	1.5715	0.815
		0.444	4.29144	4.22123			Mean	0.0103667	0.482663	0.100863	0.0128167	0.845123	0.243437	0.0317367	0.64398	0.444837	0.181543	1.74395	0.09303	0.0130433	3.78313	1.50051	0.827257
		0.485	4.45193	4.20117			SD	0.00303586	0.0241799	0.00315571	0.00420885	0.0218186	0.0146331	0.00405271	0.0155745	0.0224741	0.0210068	0.10193	0.00586683	0.00575366	0.13405	0.063946	0.0261739
		0.525	4.39174	4.38672			P value			＜0.0001	＜0.0001		＜0.0001	＜0.0001		＜0.0001	＜0.0001		＜0.0001	＜0.0001		＜0.0001	＜0.0001
		0.566	4.40177	4.29144					one-way ANOVA, vs "ManNSe-without desialylation''			one-way ANOVA, vs "SiaNSe-without desialylation''			one-way ANOVA, vs "9AzSiaNSe-without desialylation''			one-way ANOVA, vs "1,6-Pr2ManNSe-without desialylation''			one-way ANOVA, vs "Ac4ManSNeNSe-without desialylation''
		0.606	4.477	4.11091
		0.646	4.55726	4.40679		Fig. 2g		Vehicle	Ac4ManNAc			Neu5Ac											Fig. 2i	Concentration (μM)	Vehicle	0.01	0.1	1	10	50	100	200	500	1000	2000	3000	5000
		0.687	4.59739	4.6325					0	50 μM	100 μM	2 mM											seleno-sialic scid (μmol/g protein)	0.0405217	0.0493858	0.0699	0.0621755	0.0595163	0.148917	0.165126	0.220084	0.447385	0.722173	1.58199	1.68558	1.94226
		0.727	4.80306	4.37168			Se level (μmol/g protein)	0.04057	4.57518	0.62613	0.53817	1.00507												0.0472331	0.0536913	0.0593896	0.0625554	0.0711663	0.0948461	0.152843	0.20894	0.462201	0.70951	1.62973	1.7803	1.93162
		0.768	4.58234	4.59739				0.04728	4.53974	0.65642	0.48959	1.12978												0.0436875	0.0531848	0.0631885	0.0642016	0.067494	0.11726	0.161074	0.214638	0.460808	0.692288	1.59858	1.7518	1.961
		0.808	4.53218	4.5071				0.04392	4.60801	0.60463	0.51158	1.05484											Mean	0.0438141	0.0520873	0.0641594	0.0629775	0.0660588	0.120341	0.159681	0.214554	0.456798	0.70799	1.60344	1.73923	1.94496
		0.848	4.61243	4.26135			Mean	0.0439233	4.57431	0.62906	0.513113	1.06323											SD	0.0033575	0.00235319	0.00532199	0.00107698	0.00595612	0.027167	0.00625889	0.00557223	0.00818145	0.0150002	0.0242373	0.0485961	0.0148741
		0.889	4.54723	4.41682			SD	0.003355	0.0341433	0.026019	0.0243263	0.0627769
		0.929	4.13096	4.49205			Relative level	1	104.143	14.3218	11.682	24.2065
		0.97	4.65256	4.27138			P value			＜0.0001	＜0.0001	＜0.0001										Fig. 2j
		1.01	4.72279	4.16105						one-way ANOVA, vs "Ac4ManNAc-0''
		1.05	4.65758	4.46697		Fig. 2h
		1.091	4.57231	4.40679			Elution time (min)	Blank	Vehicle	2 mM ManNSe	2 mM SiaNSe	200 μM 1,6-Pr2ManNSe	200 μM Ac4ManNSe	DMB-Sialic acid standard
		1.131	4.49707	4.30648			0	0.11613	0.05538	0.08608	0.11413	0.11749	0.1558	0.04924
		1.172	4.43186	4.29645			0.0072	0.11626	0.05538	0.08612	0.11418	0.11762	0.15581	0.04917
		1.212	4.21621	4.01564			0.0144	0.11638	0.0554	0.08614	0.11423	0.11772	0.15582	0.04911
		1.252	4.43688	4.37168			0.0216	0.11643	0.05541	0.08615	0.11427	0.11777	0.15582	0.04905
		1.293	4.32654	4.40177			0.0288	0.1164	0.05544	0.08614	0.11429	0.11775	0.15581	0.04898
		1.333	4.5071	4.02566			0.036	0.11637	0.05547	0.08612	0.11431	0.11771	0.1558	0.04891
		1.374	4.57732	4.51211			0.0432	0.11637	0.0555	0.08611	0.11432	0.11767	0.15579	0.04884
		1.414	4.51713	4.27138			0.0504	0.11641	0.05555	0.08611	0.11432	0.11764	0.15581	0.04877
		1.454	4.38672	4.19615			0.0576	0.11647	0.05558	0.08612	0.11432	0.11761	0.15585	0.0487
		1.495	4.27639	4.37669			0.0648	0.11652	0.05562	0.08615	0.11433	0.11761	0.15587	0.04863
		1.535	4.64755	4.39676			0.072	0.11654	0.05565	0.08619	0.11433	0.11761	0.15583	0.04857
		1.576	4.55726	4.22123			0.0792	0.11656	0.05567	0.08626	0.11435	0.11762	0.15572	0.04852
		1.616	4.49707	4.65758			0.0864	0.11659	0.05569	0.08634	0.11435	0.11765	0.15559	0.04848
		1.656	4.22123	4.56227			0.0936	0.11663	0.05571	0.08643	0.11436	0.11768	0.15552	0.04846
		1.697	4.62748	4.53719			0.1008	0.11669	0.05571	0.08652	0.11437	0.11772	0.15555	0.04842
		1.737	4.46196	4.46697			0.108	0.11677	0.05571	0.08661	0.11436	0.11778	0.15566	0.0484
		1.778	4.3115	4.18612			0.1152	0.11685	0.05571	0.08668	0.11436	0.11783	0.1558	0.04838
		1.818	4.37168	4.53218			0.1224	0.11691	0.05571	0.08673	0.11436	0.11785	0.15591	0.04833
		1.858	4.43688	4.22123			0.1296	0.11693	0.05571	0.08677	0.11436	0.11781	0.15597	0.04828
		1.899	4.39676	4.44691			0.1368	0.11688	0.05572	0.08677	0.11436	0.11772	0.15599	0.04821
		1.939	4.28141	4.41682			0.144	0.1168	0.05575	0.08676	0.11436	0.11761	0.15598	0.04814
		1.98	4.29645	4.27138			0.1512	0.11674	0.05577	0.08674	0.11436	0.11753	0.15595	0.04805
		2.02	4.3466	4.21621			0.1584	0.11667	0.0558	0.08669	0.11436	0.1175	0.15591	0.04795
		2.06	4.54723	4.50208			0.1656	0.11662	0.05583	0.08665	0.11436	0.11752	0.15585	0.04785
		2.101	4.60742	4.43688			0.1728	0.11659	0.05586	0.08662	0.11435	0.11757	0.15578	0.04775
		2.141	4.65256	4.50208			0.18	0.11656	0.05587	0.08659	0.11435	0.11763	0.15569	0.04764
		2.182	4.42183	4.62247			0.1872	0.11659	0.05589	0.08657	0.11435	0.1177	0.15559	0.04754
		2.222	4.26636	4.27138			0.1944	0.11666	0.05589	0.08657	0.11435	0.11776	0.15551	0.04745
		2.262	3.95547	4.31651			0.2016	0.11675	0.05589	0.08658	0.11435	0.11781	0.1555	0.04734
		2.303	4.35162	4.49205			0.2088	0.11682	0.05588	0.08661	0.11435	0.11783	0.15553	0.04725
		2.343	4.44189	4.74788			0.216	0.11684	0.05587	0.08663	0.11436	0.11783	0.15558	0.04714
		2.384	4.55726	4.59739			0.2232	0.11683	0.05586	0.08667	0.11438	0.11783	0.15563	0.04703
		2.424	4.3466	4.15102			0.2304	0.11682	0.05586	0.08669	0.1144	0.11781	0.15569	0.04693
		2.464	4.52716	4.3466			0.2376	0.11683	0.05584	0.08672	0.11441	0.11783	0.15574	0.04682
		2.505	4.80306	4.43186			0.2448	0.11687	0.05583	0.08674	0.11442	0.11783	0.15578	0.04671
		2.545	4.50208	4.57231			0.252	0.11691	0.05583	0.08674	0.11442	0.11784	0.15579	0.04659
		2.586	4.57231	4.30648			0.2592	0.11693	0.05582	0.08675	0.11442	0.11786	0.15578	0.04648
		2.626	4.51211	4.37168			0.2664	0.11694	0.05581	0.08676	0.11443	0.11786	0.15576	0.04637
		2.666	4.25132	4.13598			0.2736	0.11697	0.05581	0.08677	0.11443	0.11786	0.15575	0.04627
		2.707	4.94354	4.71778			0.2808	0.11704	0.0558	0.08678	0.11445	0.11784	0.15574	0.04618
		2.747	4.83818	4.34159			0.288	0.11714	0.0558	0.0868	0.11446	0.1178	0.15571	0.04609
		2.788	4.41682	4.33156			0.2952	0.11721	0.0558	0.08682	0.11448	0.11775	0.15566	0.04603
		2.828	4.32654	4.33156			0.3024	0.11724	0.05581	0.08685	0.11449	0.11772	0.1556	0.04598
		2.868	4.60742	4.33657			0.3096	0.11722	0.05582	0.08687	0.11452	0.11771	0.15556	0.04594
		2.909	4.46697	4.38171			0.3168	0.11718	0.05584	0.08689	0.11454	0.11772	0.15552	0.04593
		2.949	4.49707	4.31651			0.324	0.1171	0.05586	0.08692	0.11457	0.11775	0.15548	0.04592
		2.99	4.70774	4.55224			0.3312	0.11701	0.05587	0.08693	0.11458	0.11779	0.15546	0.04592
		3.03	4.28642	4.65758			0.3384	0.11693	0.05589	0.08695	0.1146	0.11781	0.15545	0.04593
		3.07	4.58735	4.49707			0.3456	0.11692	0.0559	0.08698	0.11461	0.11782	0.15548	0.04595
		3.111	4.45193	4.33156			0.3528	0.11698	0.0559	0.087	0.11463	0.11784	0.15551	0.04597
		3.151	4.51713	4.77798			0.36	0.1171	0.05591	0.08705	0.11466	0.11789	0.15551	0.04599
		3.192	4.63752	4.43688			0.3672	0.11724	0.05592	0.08709	0.11468	0.11796	0.15548	0.04601
		3.232	4.47199	4.31651			0.3744	0.11736	0.05591	0.08714	0.1147	0.11804	0.15545	0.04603
		3.272	4.26636	4.13096			0.3816	0.11741	0.0559	0.08718	0.11473	0.11809	0.15547	0.04605
		3.313	4.56227	4.4118			0.3888	0.11742	0.0559	0.08721	0.11475	0.11808	0.15552	0.04607
		3.353	4.45694	4.30147			0.396	0.11743	0.0559	0.08725	0.11477	0.11802	0.15559	0.04607
		3.394	4.39174	4.51211			0.4032	0.11746	0.0559	0.08727	0.11479	0.11797	0.15565	0.04609
		3.434	4.6626	4.4118			0.4104	0.11752	0.0559	0.0873	0.1148	0.11799	0.1557	0.04609
		3.474	4.38171	4.44691			0.4176	0.1176	0.0559	0.08731	0.1148	0.11808	0.15574	0.04608
		3.515	4.28141	4.54221			0.4248	0.11765	0.05591	0.08733	0.11479	0.11819	0.15574	0.04607
		3.555	4.43186	4.78299			0.432	0.11765	0.05592	0.08734	0.11478	0.11827	0.15571	0.04606
		3.596	4.48202	4.61243			0.4392	0.11758	0.05593	0.08736	0.11475	0.11825	0.15565	0.04604
		3.636	4.67263	4.46196			0.4464	0.11748	0.05594	0.08737	0.11472	0.11817	0.15557	0.04603
		3.676	4.20618	4.40679			0.4536	0.11739	0.05596	0.08738	0.11469	0.11807	0.15553	0.046
		3.717	4.86828	4.63752			0.4608	0.11733	0.05598	0.08739	0.11466	0.11801	0.15551	0.04598
		3.757	4.50208	4.47199			0.468	0.11733	0.05599	0.0874	0.11463	0.118	0.15551	0.04596
		3.798	4.76293	4.57231			0.4752	0.11736	0.056	0.08742	0.1146	0.11799	0.15551	0.04594
		3.838	4.56729	4.75791			0.4824	0.11739	0.056	0.08743	0.11458	0.11798	0.15548	0.04593
		3.878	4.32153	4.74286			0.4896	0.1174	0.056	0.08745	0.11457	0.11798	0.15545	0.04591
		3.919	4.76293	4.52215			0.4968	0.11739	0.056	0.08748	0.11458	0.11799	0.15541	0.04591
		3.959	4.49205	4.75289			0.504	0.11739	0.05599	0.08749	0.1146	0.11802	0.15535	0.04591
		4	4.55224	4.37669			0.5112	0.1174	0.05599	0.08752	0.11462	0.11806	0.15529	0.04591
		4.04	4.31651	4.69771			0.5184	0.11743	0.05599	0.08755	0.11466	0.11811	0.15521	0.04591
		4.08	4.47199	4.72781			0.5256	0.11746	0.05599	0.08757	0.11469	0.11817	0.15512	0.04593
		4.121	4.73283	4.6325			0.5328	0.11747	0.05599	0.08758	0.11473	0.11821	0.15505	0.04594
		4.161	4.39676	4.42183			0.54	0.11748	0.056	0.08759	0.11476	0.11821	0.15503	0.04596
		4.202	4.50208	4.60742			0.5472	0.1175	0.056	0.08759	0.11479	0.11819	0.15508	0.04598
		4.242	4.92347	5.07399			0.5544	0.11755	0.05602	0.08759	0.11482	0.11816	0.15517	0.04599
		4.282	4.56729	4.58735			0.5616	0.1176	0.05603	0.08759	0.11485	0.11816	0.15529	0.046
		4.323	4.37168	4.48704			0.5688	0.11764	0.05605	0.08761	0.11486	0.1182	0.15538	0.046
		4.363	4.9335	4.95357			0.576	0.11765	0.05608	0.08762	0.11488	0.11824	0.15541	0.046
		4.404	4.70273	4.67765			0.5832	0.11764	0.05609	0.08763	0.11488	0.11827	0.1554	0.046
		4.444	4.6024	4.47199			0.5904	0.11761	0.05612	0.08765	0.11489	0.11827	0.1554	0.04598
		4.484	4.61745	4.70273			0.5976	0.11761	0.05615	0.08769	0.1149	0.11826	0.15541	0.04597
		4.525	4.72279	4.75289			0.6048	0.11764	0.05617	0.08773	0.11491	0.11823	0.15544	0.04596
		4.565	5.05392	4.26636			0.612	0.11769	0.0562	0.08777	0.11492	0.11822	0.15545	0.04594
		4.606	4.46196	4.58735			0.6192	0.11772	0.05621	0.08782	0.11494	0.11824	0.15541	0.04592
		4.646	4.6024	4.69771			0.6264	0.1177	0.05621	0.08788	0.11497	0.11832	0.15534	0.04589
		4.686	4.64755	4.56227			0.6336	0.11764	0.05622	0.08793	0.115	0.1184	0.15525	0.04585
		4.727	4.68266	4.63752			0.6408	0.11756	0.05621	0.08799	0.11503	0.11848	0.15519	0.04581
		4.767	4.85825	4.79303			0.648	0.11752	0.05621	0.08804	0.11505	0.11854	0.15516	0.04576
		4.808	4.72279	4.65758			0.6552	0.11752	0.05621	0.08809	0.11508	0.11857	0.15514	0.04571
		4.848	4.70774	4.44691			0.6624	0.1176	0.0562	0.08813	0.1151	0.1186	0.15513	0.04566
		4.888	4.75289	4.95357			0.6696	0.11769	0.0562	0.08817	0.11511	0.11862	0.15513	0.04562
		4.929	4.8432	4.74788			0.6768	0.11775	0.0562	0.08819	0.11511	0.11866	0.15517	0.04557
		4.969	4.73784	4.83818			0.684	0.11775	0.0562	0.08821	0.11511	0.1187	0.15525	0.04553
		5.01	4.93852	4.65256			0.6912	0.11771	0.0562	0.08821	0.1151	0.11872	0.15535	0.0455
		5.05	4.59237	4.66761			0.6984	0.11768	0.05618	0.0882	0.11508	0.1187	0.15544	0.04548
		5.09	4.72781	4.83818			0.7056	0.11771	0.05617	0.08819	0.11505	0.11864	0.15548	0.04545
		5.131	4.93852	4.52716			0.7128	0.11778	0.05615	0.08816	0.11503	0.11855	0.1555	0.04542
		5.171	4.75289	4.59739			0.72	0.11786	0.05613	0.08813	0.11501	0.11848	0.15548	0.04539
		5.212	4.88835	5.01378			0.7272	0.11792	0.0561	0.0881	0.11498	0.11845	0.15541	0.04536
		5.252	4.64253	4.85323			0.7344	0.11793	0.05608	0.08808	0.11497	0.11849	0.15532	0.04534
		5.292	4.477	4.9887			0.7416	0.11793	0.05606	0.08807	0.11495	0.11858	0.15522	0.04531
		5.333	4.6626	4.8432			0.7488	0.11794	0.05605	0.08806	0.11494	0.11871	0.15512	0.04529
		5.373	4.71276	4.94354			0.756	0.11801	0.05604	0.08808	0.11495	0.11882	0.15508	0.04528
		5.414	4.61243	5.00877			0.7632	0.11809	0.05604	0.0881	0.11495	0.11888	0.15512	0.04528
		5.454	4.94354	4.65256			0.7704	0.11816	0.05604	0.08814	0.11496	0.11887	0.1552	0.04529
		5.494	4.63752	4.51211			0.7776	0.11818	0.05605	0.08819	0.11497	0.11882	0.15529	0.04531
		5.535	4.70774	4.85825			0.78481	0.11814	0.05606	0.08824	0.11498	0.11876	0.15532	0.04532
		5.575	4.73283	4.8432			0.79201	0.11808	0.05607	0.08829	0.115	0.11873	0.15531	0.04534
		5.616	4.93852	4.96863			0.79921	0.11804	0.05608	0.08833	0.11499	0.11873	0.15528	0.04535
		5.656	4.99371	4.86326			0.80641	0.11803	0.05609	0.08836	0.11499	0.11874	0.15531	0.04537
		5.696	4.81811	4.6626			0.81361	0.11803	0.05609	0.0884	0.11498	0.11874	0.15542	0.04538
		5.737	4.95357	4.74788			0.82081	0.11802	0.05609	0.08842	0.11495	0.11874	0.15553	0.0454
		5.777	4.69269	4.89838			0.82801	0.11799	0.0561	0.08844	0.11492	0.11871	0.15558	0.04542
		5.818	4.81811	5.26468			0.83521	0.11797	0.0561	0.08845	0.1149	0.11868	0.15553	0.04545
		5.858	4.86326	5.07399			0.84241	0.11797	0.05611	0.08847	0.11488	0.11864	0.15543	0.04551
		5.898	4.88835	4.79303			0.84961	0.118	0.05611	0.08848	0.11487	0.1186	0.15534	0.04557
		5.939	4.57732	4.74788			0.85681	0.11805	0.05612	0.0885	0.11488	0.11858	0.15531	0.04566
		5.979	4.78299	4.94856			0.86401	0.11808	0.05612	0.08852	0.11489	0.11858	0.15532	0.04577
		6.02	4.83818	5.05392			0.87121	0.11808	0.05613	0.08853	0.11492	0.11861	0.15534	0.04591
		6.06	5.07399	4.95859			0.87841	0.11804	0.05614	0.08854	0.11496	0.11867	0.15531	0.04608
		6.1	4.91344	5.05894			0.88561	0.11799	0.05615	0.08854	0.11501	0.11872	0.15527	0.04629
		6.141	4.92347	4.89337			0.89281	0.11797	0.05616	0.08854	0.11505	0.11877	0.15522	0.04653
		6.181	4.75289	4.85825			0.90001	0.11798	0.05617	0.08853	0.1151	0.11878	0.15519	0.04684
		6.222	4.61243	4.70273			0.90721	0.11801	0.05617	0.08851	0.11514	0.11877	0.1552	0.04726
		6.262	4.78299	4.91344			0.91441	0.11804	0.05618	0.0885	0.11516	0.11877	0.15523	0.04782
		6.302	4.89337	5.06396			0.92161	0.11802	0.05618	0.08849	0.11518	0.11877	0.15528	0.0486
		6.343	4.78299	4.90842			0.92881	0.11801	0.05618	0.08847	0.11519	0.11882	0.15529	0.04965
		6.383	4.67765	5.08403			0.93601	0.11803	0.05618	0.08847	0.11519	0.11891	0.15527	0.05102
		6.424	4.70774	4.9887			0.94321	0.11811	0.05619	0.08847	0.11519	0.11902	0.15523	0.05267
		6.464	4.86828	4.70273			0.95041	0.1182	0.05618	0.08847	0.11519	0.11915	0.15522	0.05456
		6.504	4.69771	5.27472			0.95761	0.11824	0.05617	0.08848	0.11519	0.11925	0.15523	0.0566
		6.545	4.86828	5.00877			0.96481	0.1182	0.05617	0.08848	0.1152	0.11928	0.15526	0.05862
		6.585	4.71276	4.99873			0.97201	0.11812	0.05616	0.0885	0.11522	0.11924	0.15532	0.06043
		6.626	4.97866	5.0461			0.97921	0.11809	0.05615	0.08851	0.11525	0.11914	0.15535	0.06189
		6.666	4.84821	5.31487			0.98641	0.11815	0.05614	0.08852	0.11527	0.11902	0.15537	0.06283
		6.706	4.5071	4.92347			0.99361	0.11826	0.05614	0.08854	0.11531	0.11894	0.15535	0.06318
		6.747	4.77798	5.03887			1.00081	0.11836	0.05614	0.08855	0.11533	0.11892	0.15529	0.06295
		6.787	4.56729	5.03887			1.00801	0.1184	0.05615	0.08857	0.11535	0.11897	0.1552	0.0622
		6.828	4.89838	4.94354			1.01521	0.11837	0.05617	0.08858	0.11535	0.11904	0.15514	0.06103
		6.868	4.53719	5.12417			1.02241	0.11833	0.05619	0.0886	0.11535	0.11909	0.15509	0.05961
		6.908	4.8733	5.10912			1.02961	0.11831	0.05621	0.0886	0.11532	0.1191	0.15505	0.05807
		6.949	5.2145	5.39517			1.03681	0.11833	0.05623	0.0886	0.11529	0.11907	0.15502	0.05652
		6.989	4.71778	5.25465			1.04401	0.11837	0.05624	0.08861	0.11524	0.11904	0.15501	0.05507
		7.03	4.72781	5.22955			1.05121	0.11843	0.05624	0.0886	0.1152	0.11902	0.15506	0.05377
		7.07	4.44189	5.14926			1.05841	0.11849	0.05624	0.08858	0.11516	0.11901	0.15513	0.05264
		7.11	4.80808	5.03385			1.06561	0.11854	0.05623	0.08856	0.11511	0.11902	0.1552	0.05166
		7.151	4.8432	5.06898			1.07281	0.11852	0.05622	0.08854	0.11508	0.11902	0.15522	0.05082
		7.191	5.0188	5.65618			1.08001	0.11845	0.05621	0.08851	0.11506	0.11898	0.15519	0.05011
		7.232	4.42685	5.23959			1.08721	0.11833	0.05619	0.08849	0.11505	0.11892	0.15513	0.04951
		7.272	4.77296	5.38513			1.09441	0.11824	0.05618	0.08847	0.11507	0.11887	0.1551	0.04901
		7.312	5.08905	4.96361			1.10161	0.11821	0.05617	0.08845	0.11508	0.11885	0.15512	0.04859
		7.353	4.85323	5.52065			1.10881	0.11824	0.05616	0.08845	0.11512	0.11885	0.15519	0.04826
		7.393	4.96361	5.25966			1.11601	0.11833	0.05616	0.08846	0.11516	0.11889	0.15531	0.04797
		7.434	4.97364	5.44034			1.12321	0.11842	0.05616	0.08848	0.11521	0.11895	0.15544	0.04773
		7.474	4.78299	5.33996			1.13041	0.11849	0.05617	0.08851	0.11526	0.11901	0.15552	0.04752
		7.514	5.04891	5.09407			1.13761	0.11854	0.05617	0.08855	0.11529	0.11909	0.1555	0.04733
		7.555	4.62748	5.16934			1.14481	0.11857	0.05618	0.0886	0.11532	0.11916	0.15539	0.04714
		7.595	4.95859	5.65116			1.15201	0.11856	0.05618	0.08864	0.11533	0.1192	0.15522	0.04695
		7.636	4.80808	5.46042			1.15921	0.11855	0.05619	0.08868	0.11534	0.11922	0.1551	0.04677
		7.676	4.98368	5.25465			1.16641	0.11852	0.0562	0.0887	0.11534	0.11922	0.15507	0.0466
		7.716	5.02382	5.55076			1.17361	0.11851	0.0562	0.08872	0.11533	0.1192	0.15514	0.04645
		7.757	4.44691	5.48049			1.18081	0.11849	0.05621	0.08872	0.11532	0.11914	0.15529	0.04632
		7.797	4.80306	5.71139			1.18801	0.11849	0.05622	0.08871	0.11532	0.11908	0.15542	0.04624
		7.838	4.78801	5.21952			1.19521	0.11849	0.05623	0.0887	0.11532	0.11902	0.1555	0.04616
		7.878	5.03385	5.24461			1.20241	0.11851	0.05623	0.0887	0.11532	0.11901	0.15553	0.04612
		7.918	6.03271	5.12417			1.20961	0.11853	0.05622	0.08871	0.11532	0.11907	0.15554	0.0461
		7.959	5.28978	5.48551			1.21681	0.11856	0.0562	0.08873	0.11534	0.11918	0.15556	0.04609
		7.999	5.46042	5.66621			1.22401	0.11859	0.05619	0.08875	0.11536	0.1193	0.1556	0.04608
		8.04	4.97866	5.67123			1.23121	0.11859	0.05617	0.08879	0.11538	0.11938	0.15566	0.04606
		8.08	4.91845	5.54574			1.23841	0.11856	0.05614	0.08881	0.1154	0.11942	0.15572	0.04603
		8.12	4.97866	5.25465			1.24561	0.11851	0.05612	0.08884	0.11542	0.11942	0.15577	0.04598
		8.161	5.06898	5.58088			1.25281	0.11845	0.05611	0.08886	0.11544	0.11942	0.1558	0.04593
		8.201	5.19443	5.68629			1.26001	0.1184	0.05611	0.08886	0.11544	0.11941	0.1558	0.04587
		8.242	5.07901	5.4554			1.26721	0.11837	0.05611	0.08886	0.11544	0.11942	0.15579	0.0458
		8.282	4.60742	5.59092			1.27441	0.11837	0.05611	0.08885	0.11543	0.11943	0.1558	0.04573
		8.322	4.99371	5.54574			1.28161	0.11842	0.05612	0.08883	0.11541	0.11947	0.15581	0.04566
		8.363	5.00375	5.19443			1.28881	0.11848	0.05614	0.0888	0.11538	0.11952	0.15583	0.0456
		8.403	5.02382	5.09407			1.29601	0.11852	0.05617	0.08878	0.11535	0.11955	0.15584	0.04556
		8.444	4.68768	5.1593			1.30321	0.11849	0.0562	0.08875	0.11532	0.11954	0.15586	0.04552
		8.484	4.91344	5.97748			1.31041	0.11842	0.05623	0.08871	0.11531	0.1195	0.15589	0.04549
		8.524	5.1041	5.84192			1.31761	0.11832	0.05626	0.08867	0.11529	0.11948	0.1559	0.04547
		8.565	4.94354	5.71641			1.32481	0.11823	0.0563	0.08865	0.11529	0.1195	0.15588	0.04544
		8.605	4.94856	5.57084			1.33201	0.11821	0.05633	0.08863	0.11529	0.11953	0.1558	0.04542
		8.646	4.99371	5.60598			1.33921	0.11826	0.05636	0.08861	0.1153	0.11952	0.15571	0.04539
		8.686	5.17435	6.16829			1.34641	0.11837	0.05637	0.08862	0.1153	0.11945	0.15566	0.04537
		8.726	4.80306	6.54998			1.35361	0.11851	0.05637	0.08863	0.11531	0.11935	0.15569	0.04533
		8.767	4.78299	5.862			1.36081	0.11861	0.05637	0.08866	0.11532	0.11927	0.15578	0.0453
		8.807	4.57231	5.29479			1.36801	0.11866	0.05634	0.08869	0.11532	0.11925	0.15589	0.04526
		8.848	4.63752	5.62104			1.37521	0.11867	0.05631	0.08874	0.11533	0.11928	0.15597	0.04522
		8.888	4.76794	5.55578			1.38241	0.11864	0.05627	0.08879	0.11533	0.11935	0.15602	0.04519
		8.928	4.78299	5.76662			1.38961	0.11865	0.05621	0.08883	0.11533	0.1194	0.15603	0.04516
		8.969	4.61745	5.27974			1.39681	0.1187	0.05615	0.08888	0.11534	0.11945	0.15603	0.04513
		9.009	4.65758	5.51563			1.40401	0.11879	0.05609	0.08891	0.11533	0.11948	0.15603	0.04512
		9.05	5.2697	5.4554			1.41121	0.11891	0.05603	0.08893	0.11533	0.11951	0.15605	0.04512
		9.09	4.86828	5.49555			1.41841	0.119	0.05597	0.08893	0.11532	0.11954	0.1561	0.04513
		9.13	4.63752	6.0779			1.42561	0.11907	0.05593	0.08892	0.11531	0.11953	0.15619	0.04514
		9.171	4.80306	6.54998			1.43281	0.11913	0.05589	0.08891	0.1153	0.11949	0.1563	0.04517
		9.211	5.07901	6.58012			1.44001	0.11917	0.05587	0.08889	0.11529	0.11944	0.15636	0.0452
		9.252	5.07901	6.19842			1.44721	0.1192	0.05586	0.08887	0.1153	0.11939	0.15636	0.04523
		9.292	4.8733	5.70637			1.45441	0.1192	0.05587	0.08885	0.11531	0.11939	0.15628	0.04526
		9.332	4.95859	5.82686			1.46161	0.11916	0.05588	0.08883	0.11532	0.1194	0.15612	0.04529
		9.373	4.85825	5.7867			1.46881	0.11911	0.05591	0.08882	0.11534	0.11942	0.15596	0.04531
		9.413	4.9887	6.02267			1.47601	0.11904	0.05594	0.08881	0.11537	0.11941	0.15584	0.04532
		9.454	4.68266	5.67123			1.48321	0.11897	0.05596	0.0888	0.1154	0.11938	0.15578	0.04534
		9.494	4.97364	5.60598			1.49041	0.1189	0.05599	0.0888	0.11543	0.11936	0.15577	0.04535
		9.534	4.74788	6.38926			1.49761	0.11884	0.05602	0.08879	0.11545	0.11935	0.15576	0.04536
		9.575	4.94856	6.12309			1.50481	0.11882	0.05603	0.08879	0.11548	0.11938	0.15574	0.04537
		9.615	5.01378	5.51061			1.51201	0.11888	0.05605	0.08878	0.11551	0.11942	0.15574	0.04538
		9.656	4.64755	5.98752			1.51921	0.119	0.05606	0.08878	0.11553	0.11945	0.15578	0.0454
		9.696	4.78801	5.75658			1.52641	0.11913	0.05607	0.08877	0.11555	0.11947	0.15587	0.04542
		9.736	4.78801	5.98752			1.53361	0.11919	0.05608	0.08877	0.11558	0.11948	0.15594	0.04545
		9.777	4.91344	5.85698			1.54081	0.11919	0.05609	0.08877	0.11559	0.11951	0.15594	0.04548
		9.817	4.70273	5.60598			1.54801	0.11913	0.05612	0.08876	0.11562	0.11952	0.15585	0.04553
		9.858	4.69771	6.10301			1.55521	0.11909	0.05614	0.08876	0.11562	0.11948	0.15575	0.04559
		9.898	4.73283	6.01765			1.56241	0.11911	0.05615	0.08875	0.11563	0.11942	0.1557	0.04566
		9.938	5.00877	5.79674			1.56961	0.1192	0.05618	0.08872	0.11565	0.11934	0.15573	0.04574
		9.979	5.16934	5.92225			1.57681	0.11931	0.0562	0.08869	0.11566	0.11932	0.15582	0.04583
		10.019	4.84821	5.70637			1.58401	0.11938	0.05621	0.08864	0.11568	0.11933	0.15591	0.04593
		10.06	4.75791	5.94233			1.59121	0.11938	0.05623	0.0886	0.1157	0.11935	0.15596	0.04602
		10.1	4.99371	5.91723			1.59841	0.11931	0.05624	0.08856	0.11573	0.11934	0.15595	0.04612
		10.14	4.88835	5.76662			1.60561	0.11923	0.05625	0.08852	0.11575	0.11931	0.15592	0.0462
		10.181	4.77798	5.8369			1.61281	0.11918	0.05625	0.08849	0.11578	0.11931	0.15592	0.04629
		10.221	4.9034	5.58088			1.62001	0.1192	0.05625	0.08847	0.11581	0.11938	0.15599	0.04637
		10.262	4.58735	6.29383			1.62721	0.11926	0.05625	0.08846	0.11583	0.11949	0.15609	0.04646
		10.302	4.43186	5.88711			1.63441	0.11932	0.05624	0.08847	0.11585	0.1196	0.15618	0.04654
		10.342	4.85323	5.94735			1.64161	0.11935	0.05623	0.08849	0.11587	0.11968	0.15621	0.04664
		10.383	4.83818	5.97246			1.64881	0.11935	0.05623	0.08852	0.11589	0.11971	0.15618	0.04676
		10.423	5.18439	6.02267			1.65601	0.11937	0.05623	0.08855	0.11591	0.11973	0.15616	0.04689
		10.464	4.70273	6.00761			1.66321	0.11942	0.05623	0.08858	0.11595	0.11977	0.1562	0.04703
		10.504	5.26468	5.85196			1.67041	0.1195	0.05624	0.08863	0.116	0.11984	0.15631	0.04719
		10.544	5.05392	5.7616			1.67761	0.11958	0.05626	0.08867	0.11606	0.11993	0.15644	0.04737
		10.585	4.70774	6.31392			1.68481	0.11966	0.05629	0.08871	0.11613	0.12	0.15657	0.04757
		10.625	4.98368	6.45957			1.69201	0.1197	0.05632	0.08876	0.1162	0.12003	0.15666	0.04779
		10.666	4.79303	6.21851			1.69921	0.11972	0.05636	0.08881	0.11626	0.12002	0.15668	0.04802
		10.706	4.68768	5.9574			1.70641	0.11974	0.05639	0.08887	0.11633	0.11999	0.15666	0.04829
		10.746	4.88333	6.15322			1.71361	0.11977	0.05642	0.08894	0.1164	0.11997	0.15661	0.04858
		10.787	4.80306	5.611			1.72081	0.11979	0.05645	0.08902	0.11645	0.11997	0.15655	0.0489
		10.827	4.55224	5.83188			1.72801	0.11981	0.05647	0.08911	0.11651	0.12001	0.15653	0.04925
		10.868	4.85825	5.84694			1.73521	0.11981	0.05649	0.0892	0.11656	0.12011	0.15658	0.04961
		10.908	4.97866	5.74151			1.74241	0.11987	0.05651	0.08929	0.11662	0.12025	0.15667	0.05001
		10.948	4.65758	5.94233			1.74961	0.12003	0.05653	0.08938	0.11668	0.12043	0.15676	0.05043
		10.989	4.85323	6.28881			1.75681	0.12029	0.05655	0.08947	0.11675	0.12062	0.15681	0.05086
		11.029	4.76794	6.56505			1.76401	0.12055	0.05659	0.08956	0.11683	0.12077	0.15683	0.0513
		11.07	4.98368	6.67556			1.77121	0.12075	0.05665	0.08964	0.11691	0.12087	0.15685	0.05175
		11.11	4.86326	6.42944			1.77841	0.12083	0.05671	0.08972	0.11699	0.1209	0.15689	0.0522
		11.15	4.86326	6.47464			1.78561	0.12081	0.0568	0.08981	0.11707	0.12085	0.15697	0.05265
		11.191	5.01378	5.89715			1.79281	0.12077	0.05689	0.08992	0.11715	0.1208	0.15704	0.05311
		11.231	4.76293	6.11807			1.80001	0.1208	0.05699	0.09004	0.11723	0.12076	0.15708	0.05357
		11.272	4.91344	5.73147			1.80721	0.12095	0.0571	0.0902	0.1173	0.12081	0.15708	0.05403
		11.312	4.75289	5.77164			1.81441	0.12121	0.05723	0.0904	0.11738	0.12096	0.15706	0.05449
		11.352	4.58234	5.69131			1.82161	0.12155	0.05736	0.09065	0.11745	0.12119	0.15706	0.05494
		11.393	5.02382	6.18837			1.82881	0.1219	0.05751	0.09094	0.11753	0.12149	0.15711	0.05538
		11.433	4.58234	5.71139			1.83601	0.12227	0.05767	0.0913	0.11761	0.12178	0.15724	0.0558
		11.474	4.89838	5.82686			1.84321	0.12265	0.05783	0.0917	0.11768	0.12204	0.15739	0.05618
		11.514	4.88835	5.56582			1.85041	0.123	0.05798	0.09215	0.11776	0.12226	0.15757	0.05652
		11.554	4.81811	5.90217			1.85761	0.12329	0.05814	0.09264	0.11782	0.1224	0.15774	0.05678
		11.595	4.97364	6.45957			1.86481	0.1235	0.05828	0.09313	0.11787	0.12249	0.15788	0.05698
		11.635	5.06898	5.94735			1.87201	0.12361	0.05839	0.09362	0.1179	0.12254	0.15798	0.05709
		11.676	4.97364	5.8118			1.87921	0.12369	0.05849	0.09408	0.1179	0.12255	0.15807	0.05713
		11.716	4.56227	6.05782			1.88641	0.12378	0.05856	0.0945	0.11788	0.12258	0.15813	0.05709
		11.756	5.03385	5.87706			1.89361	0.12391	0.0586	0.09485	0.11782	0.12263	0.15819	0.05698
		11.797	4.88333	6.50478			1.90081	0.12408	0.05862	0.09514	0.11774	0.12267	0.15823	0.05681
		11.837	4.47199	5.76662			1.90801	0.12422	0.0586	0.09536	0.11764	0.12265	0.15821	0.05659
		11.878	4.9335	6.20344			1.91521	0.12431	0.05857	0.09549	0.1175	0.12258	0.15813	0.05633
		11.918	4.58735	6.09799			1.92241	0.12428	0.05851	0.09556	0.11736	0.12246	0.15799	0.05603
		11.958	4.91845	6.49975			1.92961	0.12416	0.05843	0.09556	0.1172	0.12238	0.15786	0.05572
		11.999	4.93852	6.7258			1.93681	0.124	0.05833	0.09552	0.11703	0.12233	0.15776	0.0554
		12.039	4.8432	6.71575			1.94401	0.12383	0.05822	0.09545	0.11685	0.1223	0.15768	0.05507
		12.08	5.04389	6.91168			1.95121	0.1237	0.05808	0.09535	0.11668	0.12223	0.1576	0.05473
		12.12	4.8733	6.93178			1.95841	0.12358	0.05794	0.09524	0.1165	0.12209	0.15748	0.0544
		12.16	4.85825	6.85139			1.96561	0.12344	0.05779	0.09512	0.11632	0.12194	0.15735	0.05407
		12.201	5.4554	6.63537			1.97281	0.12329	0.05765	0.095	0.11616	0.12183	0.15722	0.05375
		12.241	5.611	7.12271			1.98001	0.12313	0.05752	0.09487	0.11601	0.12176	0.15712	0.05345
		12.282	5.08403	6.69565			1.98721	0.12299	0.05739	0.09475	0.11587	0.12171	0.15704	0.05316
		12.322	4.92849	6.08292			1.99441	0.12288	0.05729	0.09462	0.11576	0.12162	0.15693	0.05288
		12.362	5.04389	5.95237			2.00161	0.1228	0.0572	0.09449	0.11566	0.12147	0.15679	0.05262
		12.403	4.88333	6.31392			2.00881	0.12275	0.05714	0.09435	0.11559	0.12133	0.15665	0.05236
		12.443	4.66761	5.90719			2.01601	0.12268	0.05712	0.09422	0.11552	0.12124	0.15652	0.05211
		12.484	4.60742	6.43446			2.02321	0.12259	0.05713	0.09407	0.11547	0.12117	0.15644	0.05187
		12.524	4.76794	6.64542			2.03041	0.12246	0.05717	0.09394	0.11543	0.12112	0.15637	0.05162
		12.564	4.8733	6.80115			2.03761	0.1223	0.05725	0.0938	0.11538	0.12103	0.1563	0.05137
		12.605	5.07399	7.01217			2.04481	0.12216	0.05738	0.09366	0.11534	0.12091	0.15621	0.05112
		12.645	5.20948	6.98202			2.05201	0.12206	0.05755	0.09353	0.1153	0.12081	0.15609	0.05086
		12.686	4.8432	7.03729			2.05921	0.12203	0.05777	0.09341	0.11525	0.12075	0.15602	0.05059
		12.726	4.88333	6.99709			2.06641	0.12206	0.05804	0.09331	0.11518	0.12074	0.15597	0.05033
		12.766	4.78801	7.19809			2.07361	0.12214	0.05834	0.09322	0.11511	0.12076	0.15597	0.05006
		12.807	4.87832	6.59519			2.08081	0.12218	0.05867	0.09313	0.11504	0.12079	0.15599	0.0498
		12.847	5.24461	6.57007			2.08801	0.12215	0.05903	0.09308	0.11498	0.12081	0.15597	0.04955
		12.888	4.91344	6.92173			2.09521	0.12203	0.05941	0.09303	0.11491	0.12079	0.15587	0.04932
		12.928	4.62247	6.69565			2.10241	0.12183	0.0598	0.09302	0.11484	0.12072	0.15572	0.0491
		12.968	4.97364	7.13779			2.10961	0.12164	0.06021	0.09304	0.11477	0.12063	0.15556	0.04889
		13.009	4.77798	6.88153			2.11681	0.12149	0.06062	0.09307	0.11473	0.12056	0.15545	0.0487
		13.049	4.79303	7.26342			2.12401	0.12143	0.06104	0.09314	0.11468	0.12056	0.15543	0.04853
		13.09	5.00375	7.16794			2.13121	0.12143	0.06145	0.09325	0.11464	0.12062	0.15547	0.04836
		13.13	4.85323	7.44937			2.13841	0.12146	0.06186	0.09338	0.11461	0.12069	0.15556	0.0482
		13.171	5.04891	7.06744			2.14561	0.12146	0.06227	0.09356	0.1146	0.12069	0.15565	0.04805
		13.211	4.39174	7.19306			2.15281	0.12143	0.06267	0.09376	0.11459	0.12062	0.15572	0.0479
		13.251	4.83818	7.73589			2.16001	0.12144	0.06307	0.09401	0.1146	0.1205	0.15576	0.04777
		13.292	4.92849	7.13276			2.16721	0.12148	0.06345	0.09429	0.11463	0.1204	0.15578	0.04765
		13.332	4.73784	7.38403			2.17441	0.12158	0.06382	0.0946	0.11467	0.12035	0.15578	0.04755
		13.373	4.9335	7.18301			2.18161	0.12171	0.06419	0.09496	0.11476	0.12037	0.15575	0.04748
		13.413	4.52215	7.26844			2.18881	0.12185	0.06455	0.09535	0.11488	0.12041	0.15572	0.04741
		13.453	5.00877	7.41922			2.19601	0.12195	0.06489	0.09577	0.11504	0.12048	0.15566	0.04736
		13.494	4.8432	7.72583			2.20321	0.12203	0.06524	0.09623	0.11524	0.12056	0.15562	0.04731
		13.534	4.79804	7.30362			2.21041	0.1221	0.06558	0.09672	0.1155	0.12065	0.15562	0.04728
		13.575	4.74788	7.47953			2.21761	0.12219	0.06593	0.09725	0.11583	0.1207	0.15565	0.04725
		13.615	5.00375	7.21316			2.22481	0.12232	0.06631	0.09784	0.11622	0.12072	0.1557	0.04721
		13.655	4.69269	6.5751			2.23201	0.12251	0.06671	0.0985	0.11668	0.12075	0.15575	0.04718
		13.696	4.78801	8.41471			2.23921	0.12274	0.06716	0.09922	0.11722	0.12086	0.15579	0.04714
		13.736	4.81309	8.81713			2.24641	0.12298	0.06769	0.10003	0.11786	0.12109	0.15584	0.04711
		13.777	5.16432	8.90769			2.25361	0.12319	0.06831	0.10094	0.11857	0.12146	0.15593	0.04708
		13.817	5.12919	8.76179			2.26081	0.12338	0.06908	0.10197	0.11937	0.12201	0.15605	0.04705
		13.857	5.11916	7.82135			2.26801	0.12357	0.07002	0.1031	0.12025	0.12275	0.15622	0.04702
		13.898	5.12919	8.26886			2.27521	0.12379	0.07114	0.10431	0.12118	0.1237	0.15645	0.04701
		13.938	4.97866	8.86744			2.28241	0.12405	0.07246	0.1056	0.12213	0.12486	0.15674	0.04703
		13.979	4.80306	8.97309			2.28961	0.12438	0.07394	0.10689	0.1231	0.12619	0.15712	0.0471
		14.019	4.49205	8.66621			2.29681	0.12478	0.07553	0.10815	0.12404	0.12764	0.15757	0.04722
		14.059	4.84821	9.29514			2.30401	0.12527	0.07717	0.10931	0.12494	0.12916	0.15804	0.04744
		14.1	5.07399	8.74669			2.31121	0.12584	0.07876	0.11032	0.12577	0.13069	0.15849	0.04776
		14.14	4.90842	9.76325			2.31841	0.12648	0.08022	0.11111	0.12652	0.1322	0.15893	0.04819
		14.181	5.12919	9.37567			2.32561	0.12718	0.08145	0.11165	0.1272	0.13364	0.15942	0.04875
		14.221	4.81309	9.40586			2.33281	0.12794	0.08239	0.11194	0.12782	0.13497	0.16003	0.04945
		14.261	4.87832	9.14417			2.34001	0.12873	0.08301	0.11199	0.12838	0.13618	0.16083	0.05029
		14.302	4.83818	10.0301			2.34722	0.12956	0.08331	0.11184	0.1289	0.13722	0.16181	0.05126
		14.342	4.78801	8.83725			2.35442	0.13037	0.08332	0.11155	0.1294	0.13804	0.16291	0.05234
		14.383	5.04891	9.10895			2.36162	0.1311	0.08306	0.11117	0.12988	0.13859	0.16406	0.05353
		14.423	4.8432	10.2819			2.36882	0.13173	0.08261	0.11078	0.13036	0.1388	0.16514	0.0548
		14.463	5.16432	11.7582			2.37602	0.1322	0.08202	0.11039	0.13083	0.13877	0.16611	0.05613
		14.504	5.10912	12.4793			2.38322	0.13249	0.08133	0.11007	0.13128	0.1386	0.1669	0.05749
		14.544	4.95859	12.4187			2.39042	0.1326	0.0806	0.10982	0.13173	0.13842	0.16755	0.05888
		14.585	5.02884	12.0002			2.39762	0.13255	0.07983	0.10964	0.13214	0.13828	0.16807	0.06025
		14.625	4.99873	9.48639			2.40482	0.13236	0.07909	0.10951	0.13255	0.13816	0.1685	0.0616
		14.665	5.08403	9.54176			2.41202	0.13204	0.07839	0.1094	0.13292	0.13812	0.16885	0.06291
		14.706	4.73283	10.3927			2.41922	0.13164	0.07778	0.1093	0.13328	0.13838	0.1691	0.06415
		14.746	5.03385	11.4608			2.42642	0.13116	0.07738	0.10917	0.13362	0.13959	0.16925	0.06531
		14.787	5.0188	15.7867			2.43362	0.13067	0.07738	0.10899	0.134	0.14291	0.1693	0.06638
		14.827	5.09908	10.3675			2.44082	0.13023	0.07802	0.10876	0.13454	0.15007	0.16928	0.06735
		14.867	5.03887	9.78339			2.44802	0.12988	0.07972	0.10849	0.13542	0.16325	0.16919	0.06819
		14.908	4.85825	11.1786			2.45522	0.12964	0.08304	0.10822	0.137	0.18476	0.16905	0.06894
		14.948	4.74286	11.0828			2.46242	0.12946	0.0887	0.10808	0.13975	0.21638	0.16893	0.06959
		14.989	4.73784	10.9669			2.46962	0.12929	0.0976	0.10825	0.14436	0.25886	0.16901	0.0702
		15.029	6.2637	10.2567			2.47682	0.1291	0.11075	0.10905	0.15165	0.31171	0.16966	0.07085
		15.069	5.24461	9.88911			2.48402	0.12893	0.12919	0.11097	0.16254	0.37365	0.17147	0.0717
		15.11	5.14926	10.0502			2.49122	0.12879	0.15386	0.11468	0.17799	0.44377	0.17539	0.07295
		15.15	4.89337	11.9397			2.49842	0.1287	0.18551	0.12099	0.19889	0.52287	0.18268	0.07494
		15.191	4.80808	10.4984			2.50562	0.12867	0.22456	0.13088	0.22601	0.61385	0.19492	0.07807
		15.231	5.12417	11.0828			2.51282	0.12874	0.27099	0.14534	0.25993	0.72026	0.21387	0.08289
		15.271	4.94354	10.1258			2.52002	0.12906	0.3243	0.16534	0.30106	0.8431	0.241	0.09005
		15.312	4.91845	9.70284			2.52722	0.13006	0.38355	0.19168	0.34966	0.97793	0.27703	0.10029
		15.352	4.55726	10.6092			2.53442	0.13244	0.44741	0.22497	0.40573	1.11457	0.32179	0.11441
		15.393	5.00877	11.6775			2.54162	0.13726	0.51437	0.26562	0.46906	1.24004	0.3745	0.13316
		15.433	4.81309	12.333			2.54882	0.14575	0.58298	0.31387	0.53907	1.34291	0.43464	0.15729
		15.473	4.76293	13.7004			2.55602	0.15903	0.65209	0.3699	0.6147	1.41658	0.50273	0.18736
		15.514	4.88835	14.4578			2.56322	0.17788	0.7211	0.43385	0.69436	1.4595	0.58053	0.2238
		15.554	4.94856	13.7206			2.57042	0.20239	0.79002	0.5058	0.77583	1.47383	0.66991	0.26693
		15.595	5.06898	11.5112			2.57762	0.23201	0.85938	0.58562	0.85626	1.46356	0.77094	0.31695
		15.635	4.93852	10.443			2.58482	0.26558	0.93005	0.67283	0.93241	1.43346	0.8801	0.37406
		15.675	5.14926	8.8775			2.59202	0.3015	1.00289	0.76632	1.00088	1.38857	0.98991	0.43839
		15.716	4.76794	8.90769			2.59922	0.33806	1.07837	0.86421	1.05847	1.33387	1.09091	0.50998
		15.756	5.08905	9.6374			2.60642	0.3736	1.15626	0.96369	1.10266	1.27389	1.17446	0.58863
		15.797	4.8733	9.94449			2.61362	0.4068	1.23533	1.06115	1.13189	1.21252	1.23511	0.67372
		15.837	5.04891	9.48136			2.62082	0.43678	1.31331	1.15235	1.14579	1.15292	1.27136	0.76408
		15.877	4.96863	9.14417			2.62802	0.46306	1.38705	1.23291	1.14514	1.09733	1.28468	0.8578
		15.918	5.16432	9.52163			2.63522	0.48553	1.45284	1.29886	1.13183	1.04707	1.27825	0.95219
		15.958	4.8432	10.1308			2.64242	0.50433	1.507	1.34723	1.10847	1.00265	1.25605	1.04387
		15.999	4.58735	10.5337			2.64962	0.51968	1.5464	1.37638	1.07812	0.96401	1.22231	1.12906
		16.039	4.92849	10.6445			2.65682	0.53185	1.56888	1.38626	1.04383	0.93093	1.18119	1.20389
		16.079	5.05894	11.1685			2.66402	0.54105	1.57357	1.37833	1.00835	0.9031	1.13671	1.26498
		16.12	4.86326	10.5287			2.67122	0.54741	1.56094	1.35534	0.97394	0.8801	1.09239	1.30976
		16.16	4.70774	9.62733			2.67842	0.55106	1.5328	1.32096	0.94223	0.86141	1.05096	1.33686
		16.201	4.84821	10.4682			2.68562	0.55203	1.49199	1.27928	0.91423	0.84647	1.01429	1.34621
		16.241	4.99873	11.8943			2.69282	0.55026	1.442	1.23428	0.8904	0.83465	0.98317	1.33905
		16.281	5.16432	10.8309			2.70002	0.5456	1.38658	1.18939	0.87073	0.82533	0.95769	1.31771
		16.322	4.61745	9.1643			2.70722	0.53803	1.32923	1.14731	0.85489	0.81767	0.9375	1.28528
		16.362	4.71778	9.36057			2.71442	0.52771	1.27299	1.10977	0.84222	0.81061	0.92201	1.24522
		16.403	4.86326	10.0955			2.72162	0.51505	1.22018	1.07766	0.83193	0.80307	0.91044	1.20093
		16.443	6.28881	8.51027			2.72882	0.5005	1.17235	1.0511	0.82308	0.79414	0.90158	1.15544
		16.483	5.42528	9.09385			2.73602	0.48444	1.13026	1.02953	0.81472	0.78318	0.89417	1.11114
		16.524	5.27974	9.24985			2.74322	0.46719	1.09398	1.01194	0.8059	0.76987	0.88713	1.06977
		16.564	5.44536	9.51659			2.75042	0.44906	1.06299	0.99702	0.79581	0.75399	0.87955	1.03232
		16.605	5.39015	11.0022			2.75762	0.43048	1.03635	0.98336	0.78374	0.73548	0.87073	0.99913
		16.645	5.00877	11.3247			2.76482	0.41195	1.01286	0.96962	0.76924	0.7144	0.85992	0.97008
		16.685	5.07399	11.1131			2.77202	0.39399	0.99127	0.95462	0.75203	0.69101	0.84636	0.9446
		16.726	5.29479	10.1006			2.77922	0.37702	0.97039	0.93743	0.73204	0.66567	0.82961	0.92191
		16.766	5.25465	9.93442			2.78642	0.36135	0.94915	0.91739	0.70943	0.63884	0.80961	0.90113
		16.807	5.06898	9.07373			2.79362	0.34711	0.92673	0.89415	0.68448	0.61101	0.78667	0.88134
		16.847	4.93852	9.27501			2.80082	0.33433	0.9025	0.86763	0.65762	0.58257	0.76134	0.86174
		16.887	4.74788	9.52666			2.80802	0.32293	0.87608	0.83798	0.62937	0.554	0.73416	0.8416
		16.928	5.02884	11.239			2.81522	0.31285	0.84726	0.80553	0.60026	0.52576	0.70555	0.82035
		16.968	4.96361	11.2491			2.82242	0.30404	0.81605	0.7708	0.57084	0.49831	0.6758	0.79758
		17.009	4.55224	10.9871			2.82962	0.29643	0.78259	0.73434	0.54164	0.47207	0.64515	0.77299
		17.049	5.04389	10.161			2.83682	0.2899	0.74714	0.69676	0.51311	0.44737	0.61392	0.74648
		17.089	4.59237	9.22469			2.84402	0.28434	0.71005	0.65873	0.48567	0.42445	0.58262	0.71801
		17.13	4.97866	11.0123			2.85122	0.27959	0.67177	0.62085	0.45964	0.40349	0.55187	0.68773
		17.17	4.81309	12.449			2.85842	0.27555	0.63279	0.58372	0.43525	0.38458	0.52232	0.65588
		17.211	4.89838	13.4177			2.86562	0.27208	0.59363	0.54783	0.41264	0.36762	0.49447	0.62281
		17.251	4.92347	12.7819			2.87282	0.26911	0.55484	0.51361	0.39189	0.35239	0.46857	0.58898
		17.291	4.94856	10.6042			2.88002	0.26656	0.51696	0.48141	0.373	0.33861	0.44476	0.55485
		17.332	5.06898	10.4279			2.88722	0.26441	0.48047	0.45146	0.35594	0.32621	0.42311	0.52096
		17.372	5.07399	9.74311			2.89442	0.26256	0.44578	0.42391	0.3406	0.31514	0.40358	0.4878
		17.413	4.90842	10.3524			2.90162	0.26093	0.41324	0.39881	0.3269	0.30538	0.38621	0.45583
		17.453	4.9335	11.7481			2.90882	0.25948	0.3831	0.37615	0.31468	0.2968	0.37093	0.42543
		17.493	4.97364	11.1332			2.91602	0.25814	0.3555	0.35585	0.30383	0.28914	0.35754	0.39692
		17.534	4.84821	11.5112			2.92322	0.25684	0.33048	0.33779	0.2942	0.2822	0.34586	0.3705
		17.574	4.82313	10.5438			2.93042	0.25552	0.30798	0.32181	0.28567	0.27595	0.33566	0.34629
		17.615	4.86828	11.5918			2.93762	0.25417	0.28791	0.30771	0.27809	0.27038	0.3268	0.32431
		17.655	5.01378	11.0526			2.94482	0.25284	0.2701	0.29531	0.27136	0.2655	0.31916	0.30453
		17.695	4.94354	11.3701			2.95202	0.25167	0.25435	0.28439	0.26534	0.26119	0.31258	0.28685
		17.736	4.96361	12.6911			2.95922	0.25074	0.24047	0.2748	0.25995	0.25726	0.30686	0.27114
		17.776	5.14926	10.8763			2.96642	0.24999	0.22824	0.26636	0.25506	0.25361	0.30177	0.25722
		17.817	5.07901	11.2592			2.97362	0.24929	0.21749	0.2589	0.25061	0.25018	0.29717	0.24492
		17.857	5.05894	11.1937			2.98082	0.2485	0.20803	0.25231	0.24652	0.24695	0.29299	0.23406
		17.897	5.17435	10.2114			2.98802	0.24759	0.19972	0.24647	0.24276	0.24396	0.28924	0.22448
		17.938	5.01378	11.6675			2.99522	0.24654	0.19241	0.24124	0.23926	0.24118	0.28592	0.21602
		17.978	4.86326	12.4389			3.00242	0.24541	0.18599	0.23658	0.236	0.23867	0.283	0.20853
		18.019	5.13421	12.9484			3.00962	0.24421	0.18033	0.23236	0.23296	0.23643	0.28037	0.20192
		18.059	5.64112	13.1906			3.01682	0.24291	0.17534	0.22854	0.23012	0.23443	0.27794	0.19605
		18.099	4.81309	13.4985			3.02402	0.24142	0.17091	0.22503	0.22747	0.23258	0.27566	0.19085
		18.14	5.09908	12.3381			3.03122	0.23955	0.16696	0.22178	0.22499	0.23083	0.27354	0.18622
		18.18	5.04389	11.108			3.03842	0.23699	0.16341	0.21871	0.22265	0.22905	0.27162	0.18206
		18.221	4.73283	11.0979			3.04562	0.23343	0.16017	0.21576	0.2204	0.22714	0.2699	0.17828
		18.261	5.06396	12.1716			3.05282	0.22866	0.15714	0.21287	0.21816	0.22494	0.26835	0.17477
		18.301	4.9887	11.6826			3.06002	0.22272	0.15424	0.20995	0.21587	0.22223	0.26689	0.1714
		18.342	5.03887	13.4278			3.06722	0.21596	0.15138	0.20691	0.21344	0.21876	0.26537	0.16803
		18.382	4.79303	12.6003			3.07442	0.20894	0.14848	0.20369	0.21077	0.2144	0.26366	0.16457
		18.423	4.88333	12.0859			3.08162	0.20221	0.14548	0.20019	0.20781	0.20922	0.26152	0.16088
		18.463	4.85323	13.9225			3.08882	0.19619	0.14234	0.1964	0.20451	0.20359	0.25864	0.15692
		18.503	5.29981	12.8324			3.09602	0.191	0.13903	0.19227	0.20089	0.19805	0.25485	0.15265
		18.544	4.97866	12.8072			3.10322	0.18665	0.13559	0.18787	0.19698	0.19309	0.25012	0.14809
		18.584	5.04891	12.4238			3.11042	0.18307	0.13207	0.18325	0.19288	0.18896	0.24472	0.14331
		18.625	4.9887	13.1149			3.11762	0.1802	0.12853	0.17854	0.18871	0.18566	0.23912	0.13843
		18.665	4.9034	12.7063			3.12482	0.17801	0.12507	0.1739	0.18461	0.18301	0.23382	0.13359
		18.705	4.77296	14.074			3.13202	0.17645	0.1218	0.16944	0.1807	0.18083	0.22914	0.1289
		18.746	4.77296	15.0792			3.13922	0.17545	0.11877	0.16533	0.17708	0.17897	0.22519	0.12452
		18.786	5.17435	14.276			3.14642	0.17496	0.11606	0.16165	0.17384	0.17738	0.22191	0.12056
		18.827	4.96361	12.4793			3.15362	0.1749	0.11368	0.15847	0.17102	0.17599	0.2192	0.11708
		18.867	4.96863	15.6098			3.16082	0.1753	0.11165	0.15581	0.16863	0.17482	0.21693	0.11413
		18.907	4.83316	12.3381			3.16802	0.17618	0.10994	0.15364	0.16665	0.17385	0.21496	0.11176
		18.948	4.77798	11.5364			3.17522	0.17759	0.10854	0.15194	0.16503	0.17313	0.21322	0.10998
		18.988	5.1593	12.0809			3.18242	0.17955	0.10741	0.15063	0.16373	0.17275	0.21163	0.1088
		19.029	4.94354	12.3078			3.18962	0.18197	0.10652	0.14966	0.16269	0.17273	0.2102	0.10822
		19.069	4.6325	12.6962			3.19682	0.18479	0.10585	0.14898	0.16189	0.17311	0.20891	0.10827
		19.109	4.71778	10.8309			3.20402	0.1879	0.1054	0.14855	0.16128	0.17386	0.20782	0.10896
		19.15	4.89838	11.365			3.21122	0.1912	0.10518	0.14836	0.16087	0.17496	0.207	0.11028
		19.19	4.86326	12.3179			3.21842	0.19456	0.10521	0.14842	0.16065	0.17642	0.20649	0.11223
		19.231	4.94354	12.4036			3.22562	0.19783	0.10552	0.14876	0.16063	0.17824	0.20635	0.11479
		19.271	4.81811	11.3852			3.23282	0.20086	0.10614	0.14939	0.16083	0.18044	0.20659	0.11789
		19.311	5.22955	10.1207			3.24002	0.20355	0.10713	0.15036	0.16126	0.18303	0.20717	0.12147
		19.352	5.04389	11.0879			3.24722	0.20583	0.10852	0.15172	0.16196	0.18597	0.20808	0.12544
		19.392	4.95859	13.0695			3.25442	0.20769	0.11037	0.15349	0.16294	0.18917	0.20935	0.12966
		19.433	4.70774	14.771			3.26162	0.20908	0.1127	0.15569	0.16422	0.19249	0.21103	0.13403
		19.473	4.74788	14.9832			3.26882	0.21001	0.11554	0.15832	0.16578	0.19582	0.21315	0.13843
		19.513	5.20446	14.3467			3.27602	0.2105	0.11888	0.16136	0.16761	0.19901	0.21573	0.14272
		19.554	4.95357	15.3066			3.28322	0.2106	0.1227	0.16477	0.16966	0.20194	0.21877	0.14682
		19.594	4.73784	12.8223			3.29042	0.21034	0.12698	0.16848	0.17191	0.2045	0.22213	0.1506
		19.635	5.11414	11.1382			3.29762	0.20974	0.13162	0.17243	0.17425	0.20664	0.22569	0.15398
		19.675	5.08905	11.4205			3.30482	0.20879	0.13655	0.17651	0.17666	0.20832	0.22928	0.15691
		19.715	4.69269	12.449			3.31202	0.20756	0.14168	0.1806	0.17903	0.2095	0.23277	0.15931
		19.756	4.9335	11.1886			3.31922	0.20614	0.14688	0.1846	0.18131	0.21019	0.23608	0.16115
		19.796	4.59237	11.8691			3.32642	0.20468	0.15203	0.18838	0.18342	0.2104	0.23913	0.16239
		19.837	4.87832	11.5666			3.33362	0.2032	0.15702	0.19185	0.1853	0.21022	0.24183	0.16302
		19.877	4.8432	11.3953			3.34082	0.20173	0.16171	0.1949	0.18691	0.2097	0.24409	0.16308
		19.917	4.96361	11.4154			3.34802	0.20023	0.16602	0.19743	0.1882	0.2089	0.24587	0.16255
		19.958	5.01378	11.2844			3.35522	0.19868	0.16983	0.19941	0.18914	0.20785	0.24721	0.16151
		19.998	4.69269	12.6508			3.36242	0.19712	0.17305	0.20078	0.18973	0.20655	0.24813	0.15998
		20.039	5.24461	11.4003			3.36962	0.19559	0.17564	0.20154	0.18997	0.20505	0.24859	0.15804
		20.079	5.07399	11.8086			3.37682	0.19415	0.17752	0.20168	0.18988	0.20337	0.24855	0.15575
		20.119	4.52716	13.3723			3.38402	0.19283	0.17869	0.20126	0.18948	0.20156	0.24799	0.15318
		20.16	4.85323	12.8576			3.39122	0.19159	0.17914	0.20031	0.18881	0.19968	0.24696	0.15038
		20.2	4.86828	12.6508			3.39842	0.19044	0.17889	0.19888	0.1879	0.19773	0.24561	0.14743
		20.241	4.85323	12.5196			3.40562	0.18935	0.17799	0.19706	0.18678	0.19578	0.24402	0.14437
		20.281	5.0188	13.2562			3.41282	0.18833	0.17648	0.19493	0.18551	0.19386	0.24224	0.14126
		20.321	5.13923	13.8468			3.42002	0.18744	0.17446	0.19253	0.18409	0.19202	0.24031	0.13812
		20.362	5.27974	13.9579			3.42722	0.18671	0.17198	0.18994	0.18258	0.19031	0.23824	0.13502
		20.402	4.71778	14.276			3.43442	0.18617	0.16913	0.18724	0.181	0.1887	0.23608	0.13197
		20.443	4.9034	13.2966			3.44162	0.18579	0.166	0.18446	0.17937	0.18724	0.23386	0.12902
		20.483	4.95859	12.0607			3.44882	0.18553	0.16266	0.18167	0.17772	0.1859	0.23164	0.1262
		20.523	4.97364	12.2069			3.45602	0.18531	0.15919	0.17892	0.17609	0.1847	0.22945	0.12352
		20.564	5.14425	11.9346			3.46322	0.18511	0.15566	0.17623	0.17451	0.18362	0.22737	0.12103
		20.604	5.16934	12.7113			3.47042	0.18494	0.15214	0.17365	0.17301	0.18271	0.22543	0.11872
		20.645	4.89838	12.3986			3.47762	0.18476	0.14868	0.1712	0.1716	0.18194	0.22368	0.11661
		20.685	4.92347	13.0443			3.48482	0.18455	0.14532	0.1689	0.17028	0.18131	0.22217	0.11471
		20.725	4.56227	12.2675			3.49202	0.1843	0.14212	0.16676	0.16907	0.1808	0.22088	0.11299
		20.766	5.15428	11.6221			3.49922	0.18401	0.13909	0.16478	0.16797	0.18036	0.21979	0.11148
		20.806	5.16934	10.9166			3.50642	0.18377	0.13628	0.16297	0.16696	0.17996	0.21889	0.11013
		20.847	4.87832	11.5515			3.51362	0.18366	0.13369	0.16132	0.16605	0.17961	0.21815	0.10893
		20.887	4.31651	12.6155			3.52082	0.18372	0.13134	0.15981	0.16522	0.1793	0.21755	0.10788
		20.927	4.89337	13.2108			3.52802	0.18393	0.12923	0.15844	0.16446	0.17909	0.21706	0.10697
		20.968	5.12417	13.5893			3.53522	0.18424	0.12735	0.15719	0.16375	0.17896	0.21666	0.10615
		21.008	5.19443	13.7357			3.54242	0.18461	0.1257	0.15606	0.16311	0.17889	0.21629	0.10542
		21.049	4.99371	13.6348			3.54962	0.18505	0.12427	0.15504	0.16254	0.17884	0.21594	0.1048
		21.089	4.73784	13.4177			3.55682	0.18556	0.12305	0.15411	0.16201	0.1788	0.21561	0.10425
		21.129	4.91344	14.1548			3.56402	0.18613	0.12202	0.15329	0.16155	0.17875	0.21527	0.10378
		21.17	4.92347	14.1649			3.57122	0.18676	0.12119	0.15255	0.16113	0.17869	0.21498	0.10338
		21.21	4.82815	14.7154			3.57842	0.18742	0.12052	0.15188	0.16077	0.17863	0.21473	0.10306
		21.251	4.69771	14.2305			3.58562	0.18816	0.12001	0.15129	0.16046	0.17853	0.2145	0.10281
		21.291	4.66761	12.8475			3.59282	0.18906	0.11964	0.15078	0.16021	0.17841	0.21427	0.10263
		21.331	4.88333	11.854			3.60002	0.1902	0.1194	0.15035	0.16001	0.17825	0.21405	0.1025
		21.372	5.12919	14.5639			3.60722	0.19164	0.11926	0.15001	0.15987	0.1781	0.21386	0.10243
		21.412	5.16934	13.5237			3.61442	0.19338	0.1192	0.14976	0.15977	0.17799	0.21371	0.10242
		21.453	4.87832	13.6852			3.62162	0.19535	0.11921	0.14962	0.15972	0.17791	0.21355	0.10246
		21.493	4.79303	12.0153			3.62882	0.19748	0.11926	0.14958	0.15973	0.17785	0.21337	0.10256
		21.533	4.89337	12.56			3.63602	0.19963	0.11933	0.14966	0.15978	0.17785	0.21317	0.10272
		21.574	5.02884	12.096			3.64322	0.19963	0.11942	0.14983	0.15987	0.17792	0.213	0.10294
		21.614	5.14926	11.4658			3.65042	0.19963	0.11951	0.1501	0.15999	0.17806	0.21294	0.10322
		21.655	4.86326	9.70284			3.65762	0.19963	0.1196	0.15044	0.16014	0.17825	0.21299	0.10356
		21.695	4.9335	11.6372			3.66482	0.19963	0.11966	0.15084	0.16031	0.17846	0.21304	0.10396
		21.735	4.9335	12.1263			3.67202	0.19963	0.1197	0.15129	0.16049	0.17867	0.21306	0.10439
		21.776	4.87832	11.2592			3.67922	0.19963	0.11972	0.15177	0.16066	0.17889	0.21305	0.10486
		21.816	5.02382	12.7617			3.68642	0.19963	0.11969	0.15225	0.16082	0.17911	0.21305	0.10535
		21.857	4.92347	15.1651			3.69362	0.19963	0.11964	0.15275	0.16096	0.17932	0.21309	0.10583
		21.897	5.20948	13.0897			3.70082	0.19963	0.11957	0.15324	0.16107	0.17954	0.21316	0.10631
		21.937	5.01378	13.5489			3.70802	0.19963	0.11948	0.15373	0.16115	0.17979	0.21323	0.10679
		21.978	4.94856	12.4591			3.71522	0.19963	0.11938	0.15422	0.16121	0.1801	0.21325	0.10725
		22.018	4.88835	10.5941			3.72242	0.19963	0.11928	0.15469	0.16125	0.18053	0.21319	0.10771
		22.059	4.8733	9.3505			3.72962	0.19963	0.11919	0.15515	0.16127	0.18107	0.21307	0.10818
		22.099	4.93852	9.75318			3.73682	0.19963	0.11911	0.1556	0.16131	0.18164	0.2129	0.10867
		22.139	5.32491	10.1912			3.74402	0.19963	0.11906	0.15604	0.16137	0.18212	0.21276	0.10917
		22.18	4.92849	11.6876			3.75122	0.19963	0.11904	0.15648	0.16147	0.18244	0.21275	0.10971
		22.22	4.96361	13.1149			3.75842	0.19963	0.11904	0.15692	0.16165	0.1826	0.21293	0.11028
		22.261	5.1593	10.3322			3.76562	0.19963	0.11907	0.15734	0.16192	0.18267	0.2133	0.11086
		22.301	5.08403	12.0002			3.77282	0.19963	0.11913	0.15776	0.1623	0.18268	0.2138	0.11145
		22.341	5.00877	12.1565			3.78002	0.19963	0.1192	0.15817	0.16277	0.18259	0.21435	0.11202
		22.382	4.91344	11.1735			3.78722	0.19963	0.11927	0.15853	0.16333	0.18231	0.21494	0.11256
		22.422	5.0188	10.9921			3.79442	0.19963	0.11933	0.15885	0.16395	0.18173	0.21552	0.11303
		22.463	5.02884	12.096			3.80162	0.19963	0.11936	0.15909	0.16457	0.18089	0.21606	0.11343
		22.503	4.94856	12.7466			3.80882	0.19963	0.11933	0.15924	0.16518	0.17987	0.21647	0.11373
		22.543	5.00877	11.9952			3.81602	0.19963	0.11922	0.15926	0.16569	0.17877	0.21664	0.11392
		22.584	4.59739	11.4154			3.82322	0.19963	0.11902	0.15916	0.16605	0.17765	0.2165	0.11401
		22.624	4.99873	10.6798			3.83042	0.19963	0.11871	0.1589	0.16624	0.17648	0.21604	0.11396
		22.665	5.20948	11.0072			3.83762	0.19963	0.11828	0.15849	0.16623	0.17524	0.21533	0.11382
		22.705	4.75289	10.6697			3.84482	0.19963	0.11774	0.15793	0.16599	0.17392	0.21447	0.11357
		22.745	4.90842	10.4481			3.85202	0.19963	0.11709	0.15723	0.16554	0.17259	0.21348	0.11325
		22.786	5.05894	11.1181			3.85922	0.19963	0.11636	0.1564	0.16488	0.17131	0.21238	0.11286
		22.826	4.9034	11.8641			3.86642	0.19963	0.11555	0.15545	0.16407	0.17018	0.2112	0.11241
		22.867	5.05894	10.5085			3.87362	0.19963	0.1147	0.15443	0.16314	0.16924	0.20994	0.11195
		22.907	4.78299	12.2069			3.88082	0.19963	0.11384	0.15335	0.16212	0.16848	0.20863	0.11148
		22.947	4.87832	12.3179			3.88802	0.19963	0.11299	0.15225	0.16106	0.16786	0.20728	0.11101
		22.988	4.80306	12.5095			3.89522	0.19963	0.11221	0.15116	0.15999	0.16739	0.20592	0.11056
		23.028	4.75791	10.7553			3.90242	0.19963	0.1115	0.15011	0.15895	0.16705	0.20457	0.11014
		23.069	4.88333	9.93442			3.90963	0.19963	0.11091	0.14913	0.15796	0.16682	0.20332	0.10975
		23.109	4.80808	10.9921			3.91683	0.19963	0.11048	0.14825	0.15706	0.16672	0.20225	0.1094
		23.149	5.11414	9.20456			3.92403	0.19963	0.11023	0.1475	0.15626	0.16677	0.20142	0.10908
		23.19	4.99873	10.156			3.93123	0.19963	0.11016	0.14689	0.15559	0.167	0.20083	0.1088
		23.23	4.99371	9.39076			3.93843	0.19963	0.11029	0.14644	0.15506	0.16741	0.20044	0.10855
		23.271	5.01378	9.75821			3.94563	0.19963	0.11062	0.14614	0.15468	0.16798	0.20021	0.10834
		23.311	4.77296	8.64105			3.95283	0.19963	0.11116	0.14602	0.15447	0.16871	0.20015	0.10816
		23.351	4.92347	8.93284			3.96003	0.19963	0.11188	0.14604	0.15442	0.16962	0.20025	0.10802
		23.392	4.63752	10.4531			3.96723	0.19963	0.11278	0.1462	0.15453	0.17077	0.20055	0.10791
		23.432	5.24461	10.8763			3.97443	0.19963	0.11384	0.14648	0.15476	0.17229	0.20108	0.10785
		23.473	4.77798	10.1459			3.98163	0.19963	0.11505	0.14687	0.15512	0.1743	0.2019	0.10784
		23.513	5.15428	9.5921			3.98883	0.19963	0.1164	0.14732	0.15559	0.17684	0.20309	0.1079
		23.553	5.19944	9.31527			3.99603	0.19963	0.11786	0.14782	0.15614	0.17993	0.20472	0.10806
		23.594	5.27974	8.89762			4.00323	0.19963	0.11943	0.14833	0.1568	0.17993	0.20685	0.10834
		23.634	4.81309	9.21966			4.01043	0.19963	0.12112	0.14885	0.1576	0.17993	0.2095	0.1088
		23.675	4.58234	8.0476			4.01763	0.19963	0.12293	0.14933	0.15858	0.17993	0.21263	0.10948
		23.715	4.9887	8.96303			4.02483	0.19963	0.1249	0.14979	0.15981	0.17993	0.21617	0.11044
		23.755	4.98368	9.87904			4.03203	0.19963	0.12702	0.15019	0.16139	0.17993	0.21617	0.11173
		23.796	5.04891	8.58572			4.03923	0.19963	0.12935	0.15057	0.16339	0.17993	0.21617	0.1134
		23.836	4.83818	8.81713			4.04643	0.19963	0.13191	0.15092	0.16593	0.17993	0.21617	0.11547
		23.877	4.62247	9.75318			4.05363	0.19963	0.13474	0.15128	0.16907	0.17993	0.21617	0.11796
		23.917	5.05894	8.68633			4.06083	0.19963	0.13787	0.15166	0.17289	0.17993	0.21617	0.12087
		23.957	4.79303	8.16829			4.06803	0.19963	0.14132	0.15213	0.17739	0.17993	0.21617	0.12417
		23.998	4.94856	9.32534			4.07523	0.19963	0.1451	0.15275	0.17739	0.17993	0.21617	0.12784
		24.038	4.99873	9.6072			4.08243	0.19963	0.14921	0.15355	0.17739	0.17993	0.21617	0.13185
		24.079	4.9335	8.69639			4.08963	0.19963	0.1536	0.15464	0.17739	0.17993	0.21617	0.13613
		24.119	5.13923	7.97218			4.09683	0.19963	0.15827	0.15607	0.17739	0.17993	0.21617	0.14067
		24.159	4.97364	8.50021			4.10403	0.19963	0.16319	0.15793	0.17739	0.17993	0.21617	0.14543
		24.2	4.91845	7.89677			4.11123	0.19963	0.16831	0.16025	0.17739	0.17993	0.21617	0.15038
		24.24	4.86828	7.91688			4.11843	0.19963	0.17361	0.16312	0.17739	0.17993	0.21617	0.15553
		24.281	4.64755	8.10292			4.12563	0.19963	0.17907	0.16654	0.17739	0.17993	0.21617	0.16087
		24.321	4.78801	7.50466			4.13283	0.19963	0.17907	0.17055	0.17739	0.17993	0.21617	0.16642
		24.361	4.82313	7.96213			4.14003	0.19963	0.17907	0.17514	0.17739	0.17993	0.21617	0.17222
		24.402	5.17435	7.48456			4.14723	0.19963	0.17907	0.17514	0.17739	0.17993	0.21617	0.1783
		24.442	4.72781	7.44937			4.15443	0.19963	0.17907	0.17514	0.17739	0.17993	0.21617	0.1783
		24.483	4.9034	6.99709			4.16163	0.19963	0.17907	0.17514	0.17739	0.17993	0.21617	0.1783
		24.523	4.76794	7.02724			4.16883	0.19963	0.17907	0.17514	0.17739	0.17993	0.21617	0.1783
		24.563	4.78801	7.02724			4.17603	0.19963	0.17907	0.17514	0.17739	0.17993	0.21617	0.1783
		24.604	4.75791	7.04232			4.18323	0.19963	0.17907	0.17514	0.17739	0.17993	0.21617	0.1783
		24.644	5.18941	7.63535			4.19043	0.19963	0.17907	0.17514	0.17739	0.17993	0.21617	0.1783
		24.685	5.09908	7.21316			4.19763	0.19963	0.17907	0.17514	0.17739	0.17993	0.21617	0.1783
		24.725	4.8733	7.21819			4.20483	0.19963	0.17907	0.17514	0.17739	0.17993	0.21617	0.1783
		24.765	4.71778	7.60519			4.21203	0.19611	0.17907	0.17514	0.17739	0.17993	0.21617	0.1783
		24.806	5.06396	7.94202			4.21923	0.19043	0.17907	0.17514	0.17739	0.17993	0.21617	0.1783
		24.846	4.74788	7.99229			4.22643	0.18555	0.17907	0.17514	0.17739	0.17993	0.21617	0.1783
		24.887	5.15428	7.77611			4.23363	0.18137	0.17907	0.17514	0.17739	0.17993	0.21617	0.1783
		24.927	5.04389	7.4745			4.24083	0.17781	0.17907	0.17514	0.17739	0.17993	0.21617	0.1783
		24.967	4.73283	6.92173			4.24803	0.17478	0.17907	0.17514	0.17739	0.17993	0.21617	0.1783
		25.008	4.90842	6.90163			4.25523	0.17216	0.17907	0.17514	0.17739	0.17993	0.21617	0.1783
		25.048	4.90842	7.68562			4.26243	0.16988	0.17907	0.17514	0.17739	0.17993	0.21617	0.1783
		25.089	5.02884	7.31367			4.26963	0.16789	0.17907	0.17514	0.17739	0.17993	0.21617	0.1783
		25.129	4.81811	7.23327			4.27683	0.1662	0.17907	0.17514	0.17739	0.17993	0.21617	0.1783
		25.169	4.9034	8.07274			4.28403	0.16483	0.17907	0.17514	0.17739	0.17993	0.21617	0.1783
		25.21	5.07399	7.91688			4.29123	0.16376	0.17907	0.17514	0.17739	0.17993	0.21617	0.1783
		25.25	4.73784	7.66048			4.29843	0.16291	0.17907	0.17514	0.17739	0.17993	0.21617	0.1783
		25.291	4.91344	7.61524			4.30563	0.16222	0.17907	0.17514	0.17739	0.17993	0.21617	0.1783
		25.331	4.6626	7.40916			4.31283	0.16165	0.17907	0.17514	0.17739	0.17993	0.21617	0.1783
		25.371	4.81309	6.84637			4.32003	0.16118	0.17907	0.17514	0.17739	0.17993	0.21617	0.1783
		25.412	5.09908	6.93178			4.32723	0.16077	0.17907	0.17514	0.17739	0.17993	0.21617	0.1783
		25.452	4.79303	7.22824			4.33443	0.1604	0.17907	0.17514	0.17739	0.17993	0.21617	0.1783
		25.493	5.07399	7.17799			4.34163	0.16007	0.17907	0.17514	0.17739	0.17993	0.21617	0.1783
		25.533	4.97866	7.25839			4.34883	0.15978	0.17907	0.17514	0.17739	0.17993	0.21617	0.1783
		25.573	5.13923	7.14784			4.35603	0.15957	0.17907	0.17514	0.17739	0.17993	0.21617	0.1783
		25.614	5.00375	7.38906			4.36323	0.15944	0.17907	0.17514	0.17739	0.17993	0.21617	0.1783
		25.654	4.67765	7.47953			4.37043	0.15935	0.17907	0.17514	0.17739	0.17993	0.21617	0.1783
		25.695	4.39174	8.33424			4.37763	0.1593	0.17907	0.17514	0.17739	0.17993	0.21617	0.1783
		25.735	5.01378	7.79622			4.38483	0.15929	0.17907	0.17514	0.17739	0.17993	0.21617	0.1783
		25.775	4.8733	7.12271			4.39203	0.15932	0.17907	0.17514	0.17739	0.17993	0.21617	0.1783
		25.816	4.98368	6.84134			4.39923	0.15938	0.17907	0.17514	0.17739	0.17993	0.21617	0.1783
		25.856	5.20446	7.35388			4.40643	0.15944	0.17907	0.17514	0.17739	0.17993	0.21617	0.1783
		25.897	5.16432	7.14281			4.41363	0.1595	0.17907	0.17514	0.17739	0.17993	0.21617	0.1783
		25.937	4.82815	7.14784			4.42083	0.15957	0.17907	0.17514	0.17739	0.17993	0.21617	0.1783
		25.978	5.18941	7.63535			4.42803	0.15967	0.17907	0.17514	0.17739	0.17993	0.21617	0.1783
		26.018	4.58234	7.17799			4.43523	0.15982	0.17907	0.17514	0.17739	0.17993	0.21617	0.1783
		26.058	5.14425	6.65547			4.44243	0.16005	0.17907	0.17514	0.17739	0.17993	0.21617	0.1783
		26.099	5.12919	7.13276			4.44963	0.16031	0.17907	0.17514	0.17739	0.17993	0.21617	0.1783
		26.139	5.09407	7.71578			4.45683	0.1606	0.17907	0.17514	0.17739	0.17993	0.21617	0.1783
		26.18	4.98368	7.23829			4.46403	0.16091	0.17907	0.17514	0.17739	0.17993	0.21617	0.1783
		26.22	5.20446	7.52477			4.47123	0.16127	0.17907	0.17514	0.17739	0.17993	0.21617	0.1783
		26.26	5.62606	8.31915			4.47843	0.16171	0.17907	0.17514	0.17739	0.17993	0.21617	0.1783
		26.301	5.11414	7.12774			4.48563	0.1623	0.17907	0.17514	0.17739	0.17993	0.21617	0.1783
		26.341	4.96361	8.0476			4.49283	0.16305	0.17907	0.17514	0.17739	0.17993	0.21617	0.1783
		26.382	5.2697	8.03755			4.50003	0.16396	0.17907	0.17514	0.17739	0.17993	0.21617	0.1783
		26.422	4.93852	7.26844			4.50723	0.16499	0.17907	0.17514	0.17739	0.17993	0.21617	0.1783
		26.462	5.06898	7.53984			4.51443	0.16606	0.17907	0.17514	0.17739	0.17993	0.21617	0.1783
		26.503	5.16432	7.00212			4.52163	0.16716	0.17907	0.17514	0.17739	0.17993	0.21617	0.1783
		26.543	4.96863	7.28855			4.52883	0.16826	0.17907	0.17514	0.17739	0.17993	0.21617	0.1783
		26.584	4.94354	7.10261			4.53603	0.16941	0.17907	0.17514	0.17739	0.17993	0.21617	0.1783
		26.624	4.82815	7.73589			4.54323	0.17065	0.17907	0.17514	0.17739	0.17993	0.21617	0.1783
		26.664	4.85323	7.35388			4.55043	0.17197	0.17907	0.17514	0.17739	0.17993	0.21617	0.1783
		26.705	4.79804	7.25839			4.55763	0.1733	0.17907	0.17514	0.17739	0.17993	0.21617	0.1783
		26.745	5.24963	7.20814			4.56483	0.1745	0.17907	0.17514	0.17739	0.17993	0.21617	0.1783
		26.786	4.8733	6.44953			4.57203	0.17551	0.17907	0.17514	0.17739	0.17993	0.21617	0.1783
		26.826	4.80306	7.03227			4.57923	0.17632	0.17907	0.17514	0.17739	0.17993	0.21617	0.1783
		26.866	5.13421	6.58514			4.58643	0.17697	0.17907	0.17514	0.17739	0.17993	0.21617	0.1783
		26.907	4.79804	7.23327			4.59363	0.17757	0.17907	0.17514	0.17739	0.17993	0.21617	0.1783
		26.947	5.13923	7.42927			4.60083	0.17821	0.17907	0.17514	0.17739	0.17993	0.21617	0.1783
		26.988	4.79303	6.5098			4.60803	0.17887	0.17907	0.17514	0.17739	0.17993	0.21617	0.1783
		27.028	4.88835	6.30388			4.61523	0.1796	0.17907	0.17514	0.17739	0.17993	0.21617	0.1783
		27.068	4.75791	7.15789			4.62243	0.18035	0.17907	0.17514	0.17739	0.17993	0.21617	0.1783
		27.109	4.72279	6.76096			4.62963	0.18108	0.17907	0.17514	0.17739	0.17993	0.21617	0.1783
		27.149	4.97364	6.98704			4.63683	0.1818	0.17907	0.17514	0.17739	0.17993	0.21617	0.1783
		27.19	5.10912	6.79613			4.64403	0.18247	0.17907	0.17514	0.17739	0.17993	0.21617	0.1783
		27.23	4.65758	6.78608			4.65123	0.18311	0.17907	0.17514	0.17739	0.17993	0.21617	0.1783
		27.27	5.11414	7.28352			4.65843	0.18366	0.17907	0.17514	0.17739	0.17993	0.21617	0.1783
		27.311	4.68266	7.09256			4.66563	0.18409	0.17907	0.17514	0.17739	0.17993	0.21617	0.1783
		27.351	5.11916	6.45957			4.67283	0.18436	0.17907	0.17514	0.17739	0.17993	0.21617	0.1783
		27.392	5.16432	7.10261			4.68003	0.18441	0.17907	0.17514	0.17739	0.17993	0.21617	0.1783
		27.432	4.76293	6.77603			4.68723	0.18419	0.17907	0.17514	0.17739	0.17993	0.21617	0.1783
		27.472	4.9335	6.86144			4.69443	0.18367	0.17907	0.17514	0.17739	0.17993	0.21617	0.1783
		27.513	4.65758	7.48958			4.70163	0.18281	0.17907	0.17514	0.17773	0.17993	0.21617	0.1783
		27.553	4.97364	7.48958			4.70883	0.18165	0.17907	0.17514	0.17439	0.17993	0.21617	0.1783
		27.594	5.16432	7.78616			4.71603	0.18025	0.17907	0.17514	0.17149	0.17993	0.21617	0.1783
		27.634	5.46042	6.95187			4.72323	0.17869	0.17907	0.17514	0.169	0.17993	0.21617	0.1783
		27.674	4.84821	6.96695			4.73043	0.17701	0.17907	0.17514	0.16686	0.17993	0.21617	0.1783
		27.715	5.17937	6.9368			4.73763	0.17526	0.17907	0.17514	0.16503	0.17993	0.21617	0.1783
		27.755	4.74286	6.79613			4.74483	0.17347	0.17907	0.17514	0.16349	0.17993	0.21617	0.1783
		27.796	4.76293	6.9368			4.75203	0.17173	0.17907	0.17514	0.16222	0.17993	0.21617	0.1783
		27.836	4.9034	6.90666			4.75923	0.17008	0.17907	0.17514	0.1612	0.17993	0.21617	0.1783
		27.876	5.06396	6.65044			4.76643	0.16851	0.17907	0.17514	0.1604	0.17993	0.21909	0.1783
		27.917	4.81811	6.86144			4.77363	0.16698	0.17907	0.17514	0.15983	0.17993	0.21717	0.1783
		27.957	5.03385	6.58514			4.78083	0.16546	0.17907	0.17514	0.15945	0.17993	0.21563	0.1783
		27.998	4.75289	6.96695			4.78803	0.16397	0.17907	0.17514	0.15926	0.17993	0.21439	0.1783
		28.038	5.31487	6.9569			4.79523	0.16258	0.17907	0.17514	0.15925	0.17993	0.21335	0.1783
		28.078	5.12919	7.11266			4.80243	0.1613	0.17907	0.17514	0.15939	0.17993	0.21251	0.1783
		28.119	5.18941	6.89661			4.80963	0.16011	0.17907	0.17514	0.15969	0.17993	0.21188	0.1783
		28.159	5.47547	6.86646			4.81683	0.15895	0.17907	0.17514	0.16012	0.17993	0.21147	0.1783
		28.2	4.89337	7.40414			4.82403	0.15785	0.17907	0.17514	0.16066	0.17993	0.2113	0.1783
		28.24	4.96361	7.53482			4.83123	0.15681	0.17907	0.17514	0.16133	0.17993	0.21133	0.17436
		28.28	4.80306	7.52979			4.83843	0.1559	0.17907	0.17514	0.16208	0.17993	0.21149	0.16606
		28.321	5.22955	7.20311			4.84563	0.15507	0.17652	0.17514	0.16291	0.17993	0.21172	0.15903
		28.361	5.20446	7.23829			4.85283	0.15432	0.17377	0.17514	0.16378	0.17993	0.21202	0.15305
		28.402	4.89337	7.26844			4.86003	0.15362	0.17178	0.17514	0.16467	0.17993	0.21239	0.14791
		28.442	5.23959	8.06269			4.86723	0.15301	0.17042	0.17514	0.16556	0.17993	0.21283	0.14349
		28.482	5.40019	7.54487			4.87443	0.15249	0.16953	0.17514	0.1664	0.17993	0.2133	0.13964
		28.523	4.91845	7.27849			4.88163	0.15206	0.16896	0.17893	0.16718	0.17993	0.21374	0.13628
		28.563	4.91344	7.52477			4.88883	0.15169	0.16862	0.17756	0.16786	0.17993	0.21411	0.13332
		28.604	4.87832	7.79622			4.89603	0.15137	0.1684	0.1762	0.16842	0.17993	0.21439	0.13068
		28.644	5.24461	7.79119			4.90323	0.15107	0.16822	0.17481	0.16883	0.17993	0.21458	0.12833
		28.684	5.28978	7.62027			4.91043	0.15082	0.16801	0.17338	0.1691	0.17993	0.2147	0.12619
		28.725	5.69633	7.11266			4.91763	0.15063	0.16772	0.17191	0.16921	0.17993	0.21474	0.12425
		28.765	5.45038	7.22322			4.92483	0.15048	0.1673	0.1704	0.16916	0.17993	0.21468	0.12246
		28.806	5.01378	7.37398			4.93203	0.15036	0.16673	0.16888	0.16897	0.17993	0.21448	0.12083
		28.846	4.74286	7.76605			4.93923	0.15028	0.166	0.16736	0.16864	0.1798	0.21409	0.11933
		28.886	5.05894	7.41419			4.94643	0.15022	0.16509	0.16586	0.16819	0.17916	0.21354	0.11794
		28.927	5.23959	7.17799			4.95363	0.15016	0.16403	0.16441	0.16762	0.17865	0.21291	0.11667
		28.967	4.85323	7.32875			4.96083	0.15012	0.16283	0.16302	0.16696	0.17831	0.21229	0.11551
		29.008	4.89337	7.35388			4.96803	0.15011	0.16154	0.16171	0.16622	0.17809	0.21173	0.11446
		29.048	4.99873	8.07274			4.97523	0.15015	0.1602	0.16049	0.16542	0.17797	0.21119	0.11352
		29.088	5.41023	8.2236			4.98243	0.15023	0.15886	0.15936	0.16459	0.17787	0.21059	0.11269
		29.129	5.03887	7.45942			4.98963	0.15036	0.15759	0.15834	0.16373	0.17775	0.2099	0.11196
		29.169	5.12417	7.07749			4.99683	0.1505	0.15645	0.15742	0.16291	0.17767	0.20914	0.11131
		29.21	4.90842	7.08251			5.00403	0.15061	0.1555	0.15661	0.1621	0.17769	0.20837	0.11075
		29.25	4.82815	6.84134			5.01123	0.15068	0.15478	0.1559	0.16136	0.17784	0.20764	0.11026
		29.29	4.84821	6.94685			5.01843	0.1507	0.15436	0.15529	0.16069	0.17809	0.20698	0.10983
		29.331	4.76794	6.96695			5.02563	0.1507	0.1543	0.15479	0.16009	0.1783	0.20642	0.10946
		29.371	4.65256	7.24834			5.03283	0.15069	0.15464	0.15438	0.15959	0.1784	0.20592	0.10912
		29.412	4.54723	7.59514			5.04003	0.15072	0.15543	0.15405	0.15916	0.17834	0.20546	0.10878
		29.452	4.89337	7.20814			5.04723	0.15075	0.15671	0.15381	0.15881	0.17816	0.20508	0.10845
		29.492	4.86828	7.40414			5.05443	0.15078	0.15849	0.15364	0.15854	0.17791	0.20473	0.1081
		29.533	4.96863	6.86144			5.06163	0.15079	0.1608	0.15355	0.15835	0.17762	0.20445	0.10772
		29.573	5.17937	6.63035			5.06883	0.1508	0.16363	0.15352	0.15822	0.17725	0.20422	0.10728
		29.614	4.67263	6.47045			5.07603	0.15082	0.16695	0.15354	0.15814	0.17682	0.20403	0.1068
		29.654	4.97364	6.22454			5.08323	0.15086	0.17075	0.1536	0.15813	0.17637	0.20388	0.10626
		29.694	4.89337	6.77666			5.09043	0.15089	0.17497	0.15369	0.15815	0.17594	0.20378	0.10566
		29.735	4.71276	6.11414			5.09763	0.15089	0.17954	0.1538	0.15822	0.17555	0.20373	0.105
		29.775	5.07399	6.27472			5.10483	0.15085	0.18439	0.1539	0.1583	0.17517	0.20376	0.10428
		29.816	4.6626	6.49053			5.11203	0.15078	0.18942	0.15398	0.15839	0.17474	0.2039	0.10353
		29.856	5.01378	5.88835			5.11923	0.1507	0.19456	0.15401	0.15848	0.17422	0.20411	0.10273
		29.896	4.83818	6.0188			5.12643	0.1506	0.19969	0.15399	0.15855	0.17362	0.20433	0.10191
		29.937	4.83818	6.13421			5.13363	0.15051	0.20471	0.15389	0.1586	0.17299	0.20449	0.10104
		29.977	5.1041	6.41524			5.14083	0.15044	0.20953	0.1537	0.15861	0.17235	0.20456	0.10016
		30.018	4.6325	6.8369			5.14803	0.15033	0.21406	0.1534	0.15858	0.17169	0.20456	0.09925
		30.058	4.75791	6.40019			5.15523	0.15022	0.21821	0.15301	0.15849	0.171	0.2045	0.09831
		30.098	4.9887	6.74151			5.16243	0.15007	0.22189	0.1525	0.15835	0.17032	0.20442	0.09736
		30.139	5.36004	6.60598			5.16963	0.14994	0.22505	0.15189	0.15814	0.16966	0.20433	0.0964
		30.179	4.91344	6.64614			5.17683	0.14983	0.22762	0.15118	0.15785	0.16905	0.20427	0.09544
		30.22	4.90842	5.6024			5.18403	0.14974	0.22958	0.15039	0.1575	0.16844	0.20425	0.09448
		30.26	5.02884	5.65256			5.19123	0.14963	0.23088	0.14952	0.15707	0.16779	0.20429	0.09354
		30.3	5.11414	5.25633			5.19843	0.14948	0.2315	0.14859	0.15658	0.16711	0.20433	0.09262
		30.341	4.97364	5.82815			5.20563	0.14932	0.23146	0.14762	0.15603	0.1664	0.20427	0.09174
		30.381	4.8432	5.96863			5.21283	0.14917	0.23077	0.1466	0.15543	0.16568	0.20405	0.0909
		30.422	5.12919	6.70135			5.22003	0.14907	0.22943	0.14557	0.15479	0.16498	0.20369	0.0901
		30.462	4.97866	6.46543			5.22723	0.14903	0.22752	0.14451	0.15414	0.16426	0.20327	0.08938
		30.502	4.74788	6.7867			5.23443	0.14899	0.22507	0.14343	0.15347	0.1635	0.20286	0.08872
		30.543	5.17937	6.06396			5.24163	0.14893	0.22216	0.14236	0.1528	0.16267	0.20247	0.08816
		30.583	4.84821	6.14926			5.24883	0.14882	0.21884	0.1413	0.15215	0.16181	0.20203	0.08771
		30.624	4.90842	5.8432			5.25603	0.14867	0.21519	0.14027	0.1515	0.161	0.20149	0.0874
		30.664	4.91344	5.83316			5.26323	0.14852	0.21126	0.13926	0.15089	0.16031	0.2008	0.08725
		30.704	5.12919	5.99371			5.27043	0.14839	0.20712	0.1383	0.15029	0.15977	0.2	0.0873
		30.745	4.82815	5.95357			5.27763	0.14832	0.20281	0.1374	0.14973	0.15934	0.19916	0.08754
		30.785	5.08905	5.73784			5.28483	0.14828	0.19838	0.13655	0.1492	0.15894	0.19832	0.08802
		30.826	4.79303	6.48049			5.29203	0.14824	0.19386	0.13576	0.14868	0.15851	0.19752	0.08875
		30.866	4.73784	5.72279			5.29923	0.14815	0.1893	0.13503	0.1482	0.15804	0.19676	0.08972
		30.906	4.78801	5.84821			5.30643	0.148	0.18473	0.13437	0.14776	0.15754	0.19603	0.09097
		30.947	4.70273	6.18439			5.31363	0.14783	0.18017	0.13375	0.14734	0.15706	0.19533	0.0925
		30.987	5.1041	5.66761			5.32083	0.14766	0.17565	0.13319	0.14696	0.15664	0.19465	0.09435
		31.028	5.22955	5.76794			5.32803	0.14755	0.17118	0.13266	0.14662	0.15626	0.19401	0.09652
		31.068	4.82313	5.8432			5.33523	0.14748	0.16679	0.13217	0.1463	0.15593	0.19336	0.09903
		31.108	4.88333	6.1041			5.34243	0.14742	0.16251	0.13171	0.14603	0.15563	0.19268	0.10191
		31.149	4.87832	6.03385			5.34963	0.14735	0.15833	0.13128	0.14578	0.15539	0.19194	0.10518
		31.189	5.11916	6.2697			5.35683	0.14729	0.15427	0.13087	0.14555	0.15521	0.19118	0.10886
		31.23	5.00877	5.80306			5.36403	0.14723	0.15035	0.13047	0.14537	0.15512	0.19045	0.11297
		31.27	4.92849	5.92849			5.37123	0.14716	0.14656	0.1301	0.1452	0.15507	0.18985	0.11751
		31.31	4.92347	5.73784			5.37843	0.14707	0.14293	0.12974	0.14505	0.15497	0.18935	0.12248
		31.351	4.81811	5.86828			5.38563	0.14697	0.13945	0.12938	0.14493	0.15475	0.18896	0.12787
		31.391	5.32491	5.86326			5.39283	0.1469	0.13613	0.12906	0.14485	0.15443	0.1886	0.13367
		31.432	4.98368	5.88835			5.40003	0.14686	0.133	0.12875	0.14481	0.1541	0.18826	0.13985
		31.472	5.04389	6.31487			5.40723	0.14681	0.13003	0.12845	0.1448	0.15385	0.18795	0.14639
		31.512	4.97866	6.17435			5.41443	0.14676	0.12727	0.12816	0.14487	0.15367	0.1877	0.15323
		31.553	5.01378	6.12919			5.42163	0.1467	0.12469	0.1279	0.14499	0.15353	0.18749	0.16035
		31.593	4.68768	5.62247			5.42883	0.14666	0.12231	0.12766	0.14516	0.15336	0.18731	0.16767
		31.634	4.91344	5.44189			5.43603	0.14663	0.1201	0.12743	0.1454	0.15316	0.18708	0.17517
		31.674	4.87832	5.78299			5.44323	0.14662	0.11808	0.12723	0.14569	0.153	0.18682	0.18278
		31.714	5.06396	5.8432			5.45043	0.14661	0.1162	0.12705	0.14603	0.15291	0.18656	0.19042
		31.755	5.00877	6.04389			5.45763	0.14662	0.11447	0.1269	0.14642	0.15289	0.18631	0.19803
		31.795	4.79804	5.96361			5.46483	0.14662	0.11288	0.12678	0.14685	0.15289	0.18611	0.20554
		31.836	4.77798	5.93852			5.47204	0.14662	0.11142	0.12667	0.14732	0.15288	0.18595	0.21285
		31.876	4.47199	5.40177			5.47924	0.14659	0.11008	0.12658	0.14784	0.15285	0.18579	0.21993
		31.916	4.78801	5.65758			5.48644	0.14653	0.10885	0.1265	0.1484	0.15283	0.18562	0.22669
		31.957	4.9034	5.83316			5.49364	0.14645	0.10773	0.12645	0.14902	0.15283	0.18544	0.23306
		31.997	4.71778	5.3115			5.50084	0.14639	0.10672	0.12641	0.14971	0.15285	0.18526	0.23899
		32.038	5.00877	5.6024			5.50804	0.14634	0.1058	0.1264	0.15048	0.15286	0.18511	0.24444
		32.078	4.85825	5.89337			5.51524	0.14631	0.10498	0.12641	0.15131	0.15287	0.18497	0.24937
		32.118	4.81811	5.91845			5.52244	0.14628	0.10424	0.12646	0.15222	0.15286	0.18488	0.25373
		32.159	4.70774	5.75289			5.52964	0.14628	0.10358	0.12654	0.1532	0.15283	0.18483	0.2575
		32.199	5.01378	5.52716			5.53684	0.14631	0.10297	0.12665	0.15422	0.15277	0.18482	0.26065
		32.24	4.81811	5.27138			5.54404	0.14634	0.10242	0.12681	0.15528	0.15268	0.18484	0.26317
		32.28	4.78801	5.98368			5.55124	0.14637	0.10192	0.12699	0.15635	0.15262	0.18485	0.26507
		32.32	4.75289	5.90842			5.55844	0.14641	0.10146	0.12721	0.15743	0.15263	0.18484	0.26634
		32.361	5.1041	5.97364			5.56564	0.14645	0.10104	0.12745	0.15849	0.15275	0.18482	0.267
		32.401	4.92347	5.75791			5.57284	0.1465	0.10064	0.12771	0.15953	0.15294	0.18482	0.26706
		32.442	4.92849	5.5071			5.58004	0.14653	0.10027	0.128	0.1605	0.15313	0.18482	0.26655
		32.482	4.63752	5.53218			5.58724	0.1465	0.09992	0.1283	0.16142	0.15324	0.18483	0.2655
		32.522	4.71276	5.67765			5.59444	0.14639	0.09962	0.12863	0.16226	0.15324	0.18486	0.26396
		32.563	4.91845	5.79303			5.60164	0.14624	0.09934	0.12897	0.16303	0.1532	0.18491	0.26197
		32.603	4.98368	6.1041			5.60884	0.1461	0.09911	0.12932	0.16369	0.15321	0.18495	0.2596
		32.644	4.97364	6.31487			5.61604	0.14603	0.09891	0.12969	0.16427	0.15333	0.18498	0.25688
		32.684	4.69771	6.29479			5.62324	0.14607	0.09874	0.13007	0.16474	0.15355	0.185	0.2539
		32.724	5.10912	6.4303			5.63044	0.14619	0.09859	0.13045	0.16512	0.15383	0.18504	0.25074
		32.765	4.67765	5.8432			5.63764	0.14634	0.09847	0.13085	0.16539	0.15411	0.18514	0.24749
		32.805	4.98368	5.9887			5.64484	0.14644	0.09837	0.13125	0.16557	0.15443	0.18527	0.24425
		32.846	5.09407	5.80306			5.65204	0.14653	0.09828	0.13167	0.16565	0.15477	0.18541	0.24112
		32.886	4.86326	5.89337			5.65924	0.14659	0.09819	0.1321	0.16567	0.15514	0.18553	0.23825
		32.926	4.9887	6.12417			5.66644	0.14667	0.09811	0.13257	0.16559	0.15552	0.18561	0.23575
		32.967	4.9887	6.27974			5.67364	0.14677	0.09803	0.13307	0.16546	0.1559	0.1857	0.23385
		33.007	4.84821	5.83316			5.68084	0.14686	0.09795	0.13363	0.16527	0.15629	0.18584	0.23275
		33.048	5.21952	5.85825			5.68804	0.1469	0.09788	0.13426	0.16502	0.15674	0.18606	0.23271
		33.088	4.80306	5.96361			5.69524	0.1469	0.09782	0.13494	0.16474	0.15723	0.18638	0.23403
		33.128	4.9335	6.51061			5.70244	0.14684	0.09777	0.1357	0.16441	0.15774	0.18675	0.23707
		33.169	4.79804	6.37509			5.70964	0.14679	0.09773	0.13654	0.16405	0.15828	0.1871	0.24225
		33.209	4.96361	6.0188			5.71684	0.14678	0.09771	0.13745	0.16366	0.15888	0.18741	0.25001
		33.25	4.88835	6.49053			5.72404	0.14681	0.09772	0.13844	0.16323	0.15954	0.18768	0.26087
		33.29	4.73283	6.52567			5.73124	0.14684	0.09778	0.1395	0.16279	0.16026	0.1879	0.2754
		33.33	4.64755	6.62606			5.73844	0.14684	0.09785	0.14062	0.16235	0.16104	0.18814	0.29424
		33.371	4.84821	7.1482			5.74564	0.14679	0.09797	0.14181	0.1619	0.16187	0.1884	0.31809
		33.411	4.95357	7.16829			5.75284	0.14671	0.09812	0.14306	0.16145	0.16281	0.18874	0.34769
		33.452	4.76293	7.74087			5.76004	0.1466	0.09831	0.14437	0.16102	0.16389	0.18917	0.38385
		33.492	5.07399	7.25868			5.76724	0.14651	0.09853	0.14572	0.16059	0.16511	0.1897	0.42744
		33.532	4.88835	6.28978			5.77444	0.14644	0.09879	0.1471	0.16018	0.16646	0.19033	0.47929
		33.573	5.28476	6.70135			5.78164	0.14638	0.09907	0.14853	0.15976	0.16797	0.19103	0.54027
		33.613	4.86828	6.69131			5.78884	0.14635	0.0994	0.14998	0.15935	0.16966	0.19178	0.61125
		33.654	4.79303	6.23457			5.79604	0.14634	0.09975	0.15146	0.15892	0.17162	0.19256	0.69302
		33.694	4.96863	6.67123			5.80324	0.14635	0.10015	0.15295	0.15847	0.17385	0.19335	0.78633
		33.734	4.8733	6.28978			5.81044	0.14635	0.10058	0.15445	0.15799	0.17638	0.19413	0.89182
		33.775	5.39015	6.80176			5.81764	0.14632	0.10105	0.15598	0.15752	0.17918	0.19492	1.01002
		33.815	5.05894	6.36004			5.82484	0.14625	0.10156	0.15752	0.15702	0.18226	0.19575	1.14139
		33.856	5.08905	6.57586			5.83204	0.14615	0.1021	0.1591	0.15655	0.18561	0.19664	1.28621
		33.896	5.02382	6.22454			5.83924	0.14607	0.10267	0.16071	0.1561	0.18927	0.19761	1.44463
		33.936	4.6325	6.52567			5.84644	0.14604	0.10327	0.16239	0.15569	0.1932	0.19863	1.61656
		33.977	4.80808	6.72645			5.85364	0.14606	0.10387	0.16413	0.15536	0.19736	0.19971	1.80172
		34.017	4.74286	7.00761			5.86084	0.14611	0.10449	0.16597	0.15511	0.20171	0.20081	1.99961
		34.058	4.67765	6.52567			5.86804	0.1462	0.10511	0.16792	0.15497	0.20623	0.20193	2.20945
		34.098	5.02382	6.28978			5.87524	0.14632	0.10574	0.17001	0.15494	0.21096	0.2031	2.43019
		34.138	4.74286	6.05894			5.88244	0.14643	0.10638	0.17225	0.15505	0.21599	0.20434	2.66052
		34.179	5.18439	6.37509			5.88964	0.14648	0.10704	0.17465	0.15531	0.22134	0.20564	2.89885
		34.219	4.89838	6.64614			5.89684	0.14649	0.10774	0.17723	0.15574	0.22691	0.20696	3.14341
		34.26	4.92849	6.76662			5.90404	0.14645	0.10846	0.18	0.15635	0.23258	0.20826	3.39224
		34.3	4.54221	6.61602			5.91124	0.14641	0.10925	0.18297	0.15718	0.2382	0.20956	3.64329
		34.34	4.96361	6.7616			5.91844	0.14639	0.11011	0.18615	0.15821	0.24374	0.21091	3.89431
		34.381	4.75289	5.89337			5.92564	0.14641	0.11106	0.18955	0.15949	0.2492	0.21242	4.14299
		34.421	4.86326	6.33494			5.93284	0.14642	0.11212	0.19318	0.16102	0.2546	0.21418	4.38697
		34.462	4.75289	6.21952			5.94004	0.14642	0.11331	0.19704	0.16283	0.2599	0.21616	4.6239
		34.502	5.09908	6.04389			5.94724	0.14641	0.11465	0.20115	0.16493	0.26496	0.21833	4.85145
		34.542	4.97364	6.15428			5.95444	0.14641	0.11615	0.2055	0.16733	0.26965	0.22064	5.06735
		34.583	4.76293	5.92849			5.96164	0.1464	0.11783	0.21008	0.17004	0.27387	0.22316	5.26941
		34.623	5.35	5.70273			5.96884	0.14641	0.1197	0.21487	0.17304	0.2776	0.22598	5.45563
		34.664	4.81811	6.40521			5.97604	0.14641	0.12177	0.21983	0.17635	0.28082	0.22905	5.62426
		34.704	4.79804	5.88835			5.98324	0.1464	0.12405	0.22489	0.17993	0.28356	0.23231	5.7739
		34.744	4.477	5.95859			5.99044	0.14641	0.12653	0.23	0.18378	0.28594	0.23563	5.90345
		34.785	5.06898	5.96361			5.99764	0.14643	0.12925	0.23507	0.18786	0.28802	0.23896	6.01206
		34.825	4.43688	6.20948			6.00484	0.14645	0.13219	0.24006	0.19214	0.28982	0.24237	6.09919
		34.866	5.38513	6.05894			6.01204	0.14641	0.13536	0.24488	0.19659	0.29125	0.24593	6.16449
		34.906	4.93852	6.09407			6.01924	0.14628	0.13875	0.24946	0.20118	0.2922	0.24968	6.20788
		34.946	4.99873	6.00375			6.02644	0.14607	0.14239	0.25373	0.20584	0.29258	0.25362	6.22949
		34.987	5.12919	6.05392			6.03364	0.14585	0.14627	0.25764	0.21053	0.29241	0.25767	6.22966
		35.027	4.88333	6.12919			6.04084	0.14569	0.15039	0.26114	0.2152	0.29178	0.26174	6.20887
		35.068	5.29479	6.02884			6.04804	0.14562	0.15475	0.26419	0.21979	0.29076	0.26577	6.1678
		35.108	4.74788	6.06898			6.05524	0.14563	0.15932	0.26673	0.22425	0.28937	0.26972	6.10734
		35.148	4.86326	6.33996			6.06244	0.14566	0.16409	0.26876	0.22851	0.2876	0.27359	6.02865
		35.189	4.71778	6.25465			6.06964	0.14569	0.16901	0.27024	0.23254	0.28548	0.27729	5.93309
		35.229	5.07901	5.89337			6.07684	0.1457	0.17407	0.27114	0.23627	0.28303	0.28076	5.82225
		35.27	5.11414	6.22454			6.08404	0.14573	0.17919	0.27148	0.23968	0.28027	0.28391	5.69774
		35.31	4.82815	6.12919			6.09124	0.14578	0.18431	0.27125	0.24272	0.2772	0.2867	5.56118
		35.35	5.44034	6.25966			6.09844	0.14589	0.18939	0.27047	0.24534	0.27381	0.28915	5.41419
		35.391	5.01378	6.09908			6.10564	0.14604	0.19436	0.26915	0.24751	0.2701	0.29123	5.25837
		35.431	4.86326	6.44034			6.11284	0.14619	0.19916	0.26732	0.24924	0.26619	0.2929	5.09527
		35.472	4.48202	5.99873			6.12004	0.14626	0.20376	0.26501	0.25049	0.26215	0.29417	4.92632
		35.512	4.98368	6.28476			6.12724	0.14628	0.20811	0.26225	0.25126	0.25806	0.29505	4.75282
		35.552	4.95357	6.42026			6.13444	0.14625	0.21217	0.25906	0.25157	0.25389	0.29558	4.57596
		35.593	5.01378	6.30985			6.14164	0.14622	0.21591	0.2555	0.25142	0.24965	0.29575	4.3969
		35.633	5.0188	6.91723			6.14884	0.1462	0.21929	0.25161	0.25084	0.2454	0.29553	4.21671
		35.674	4.95859	6.32992			6.15604	0.14615	0.22229	0.24744	0.24986	0.24124	0.29498	4.03644
		35.714	5.02382	6.5608			6.16324	0.14606	0.22489	0.24304	0.2485	0.23717	0.29414	3.85703
		35.754	4.89838	6.30483			6.17044	0.14592	0.22708	0.23847	0.24679	0.23319	0.29305	3.67932
		35.795	4.55224	6.17937			6.17764	0.14578	0.22884	0.23378	0.24475	0.22924	0.29169	3.50413
		35.835	5.12417	6.51563			6.18484	0.14569	0.23016	0.22901	0.24243	0.22537	0.28999	3.33217
		35.876	5.00375	5.79804			6.19204	0.14567	0.23106	0.2242	0.23983	0.2217	0.2879	3.16412
		35.916	4.75289	5.97364			6.19924	0.14573	0.23152	0.21939	0.23699	0.21829	0.28548	3.00056
		35.956	4.76293	5.72279			6.20644	0.14582	0.23156	0.21462	0.23394	0.21508	0.28285	2.84197
		35.997	4.93852	6.44536			6.21364	0.14591	0.23118	0.20989	0.23073	0.21192	0.28014	2.68876
		36.037	4.88835	6.28978			6.22084	0.14598	0.23038	0.20522	0.22739	0.20874	0.27735	2.54123
		36.078	4.69269	6.27472			6.22804	0.14604	0.22919	0.20064	0.22395	0.20555	0.27446	2.39955
		36.118	4.95357	6.13923			6.23524	0.14608	0.22762	0.19616	0.22045	0.20247	0.27139	2.26381
		36.158	4.6024	6.19443			6.24244	0.14609	0.22568	0.19182	0.21694	0.19956	0.26817	2.13402
		36.199	4.94354	6.29981			6.24964	0.1461	0.22341	0.18761	0.21342	0.19688	0.26483	2.01015
		36.239	4.85825	6.48049			6.25684	0.14611	0.22083	0.18355	0.20993	0.19439	0.26144	1.89211
		36.28	4.97866	6.08905			6.26404	0.14616	0.21799	0.17965	0.2065	0.19203	0.25802	1.7798
		36.32	5.19443	6.07901			6.27124	0.14624	0.21493	0.17594	0.20313	0.18977	0.2546	1.67314
		36.36	5.12417	6.14425			6.27844	0.14632	0.2117	0.17242	0.19984	0.1876	0.25119	1.57201
		36.401	4.74788	6.77666			6.28564	0.14639	0.20832	0.16909	0.19665	0.18554	0.24787	1.47633
		36.441	4.95859	6.63108			6.29284	0.14647	0.20483	0.16596	0.19355	0.18359	0.24468	1.38598
		36.482	4.82313	6.25966			6.30004	0.14656	0.20127	0.16299	0.19057	0.18172	0.24162	1.30084
		36.522	5.02884	6.2697			6.30724	0.14665	0.19765	0.16021	0.18771	0.17987	0.23865	1.22073
		36.562	4.90842	6.25465			6.31444	0.14673	0.19398	0.15758	0.18497	0.17803	0.23572	1.14545
		36.603	4.94354	6.55076			6.32164	0.14679	0.19029	0.1551	0.18234	0.17623	0.23282	1.07476
		36.643	5.04389	6.1593			6.32884	0.14685	0.18659	0.15275	0.17982	0.17453	0.22992	1.00841
		36.684	4.92347	6.12417			6.33604	0.14697	0.1829	0.15051	0.17741	0.17297	0.22705	0.94614
		36.724	4.91845	6.62606			6.34324	0.14714	0.17926	0.14839	0.1751	0.17153	0.22421	0.88771
		36.764	5.28476	6.96242			6.35044	0.14734	0.17566	0.14638	0.17291	0.17021	0.22146	0.83289
		36.805	4.59739	6.11807			6.35764	0.14752	0.17216	0.14449	0.17083	0.16897	0.21882	0.78146
		36.845	4.81309	5.77164			6.36484	0.14765	0.16876	0.14271	0.16888	0.16779	0.21637	0.73327
		36.886	4.76794	5.38011			6.37204	0.14778	0.16547	0.14107	0.16705	0.16666	0.21414	0.68816
		36.926	4.78299	5.77164			6.37924	0.14799	0.16229	0.13955	0.16537	0.16556	0.21212	0.646
		36.966	5.07399	5.55578			6.38644	0.14828	0.15922	0.13815	0.16382	0.16448	0.21025	0.60665
		37.007	5.41023	5.91221			6.39364	0.14866	0.15626	0.13687	0.16242	0.16344	0.20846	0.56999
		37.047	5.04891	6.08794			6.40084	0.14905	0.15339	0.13571	0.16112	0.16248	0.20667	0.53589
		37.088	4.97866	6.14318			6.40804	0.14942	0.15061	0.13465	0.15995	0.16161	0.20484	0.50419
		37.128	4.98368	6.74087			6.41524	0.14975	0.14791	0.13368	0.15887	0.1608	0.203	0.47475
		37.168	4.79303	6.57007			6.42244	0.15001	0.1453	0.1328	0.15785	0.16001	0.2012	0.44742
		37.209	4.68266	6.27375			6.42964	0.15025	0.14277	0.132	0.15689	0.15928	0.1995	0.42203
		37.249	4.89838	6.38926			6.43684	0.15044	0.14034	0.13129	0.15597	0.15858	0.19796	0.39843
		37.29	5.06898	6.75091			6.44404	0.15063	0.138	0.13066	0.15509	0.15798	0.19661	0.3765
		37.33	4.8432	6.80617			6.45124	0.15088	0.13576	0.13012	0.15423	0.15748	0.19541	0.3561
		37.37	4.98368	7.12271			6.45844	0.15118	0.13361	0.12966	0.15342	0.15706	0.19433	0.33711
		37.411	4.72279	6.56003			6.46564	0.15152	0.13156	0.12928	0.15264	0.15672	0.19328	0.31946
		37.451	4.76293	6.07288			6.47284	0.15187	0.12959	0.12898	0.15189	0.15645	0.19224	0.30305
		37.492	4.91845	6.27877			6.48004	0.15221	0.1277	0.12875	0.1512	0.15622	0.19121	0.28782
		37.532	4.84821	6.9368			6.48724	0.15254	0.1259	0.12859	0.15055	0.15599	0.19025	0.27366
		37.572	5.12919	6.9368			6.49444	0.15285	0.12416	0.12847	0.14994	0.15574	0.18939	0.26052
		37.613	4.8733	7.11266			6.50164	0.15313	0.12249	0.12841	0.14935	0.15545	0.18865	0.24834
		37.653	5.02382	6.84637			6.50884	0.1534	0.1209	0.12838	0.14878	0.15517	0.18802	0.23704
		37.694	4.83316	6.40935			6.51604	0.15367	0.11936	0.12839	0.14824	0.1549	0.18745	0.22658
		37.734	4.95859	6.60021			6.52324	0.15393	0.1179	0.12845	0.1477	0.15466	0.18691	0.21689
		37.774	4.92849	6.52487			6.53044	0.15417	0.11649	0.12853	0.14719	0.15442	0.18639	0.2079
		37.815	4.40177	6.28881			6.53764	0.15433	0.11514	0.12864	0.14669	0.15419	0.18589	0.19957
		37.855	4.98368	6.16327			6.54484	0.1544	0.11386	0.12878	0.1462	0.15397	0.18547	0.19184
		37.896	4.96863	6.31894			6.55204	0.15437	0.11261	0.12892	0.14575	0.15379	0.18516	0.18468
		37.936	5.04891	6.68058			6.55924	0.15429	0.11141	0.12907	0.14532	0.15368	0.18495	0.17802
		37.976	4.6626	6.74087			6.56644	0.15422	0.11024	0.1292	0.14491	0.1536	0.18477	0.17183
		38.017	4.8432	6.40935			6.57364	0.15419	0.10912	0.12933	0.14454	0.15355	0.18459	0.16608
		38.057	4.82313	6.77603			6.58084	0.15422	0.10802	0.12944	0.14418	0.15349	0.18438	0.16071
		38.098	5.08905	5.98752			6.58804	0.15428	0.10695	0.12953	0.14384	0.15344	0.18419	0.15571
		38.138	4.95357	6.59519			6.59524	0.15434	0.1059	0.12959	0.14353	0.15338	0.18404	0.15104
		38.178	4.89337	6.30388			6.60244	0.15435	0.10489	0.12964	0.14325	0.15334	0.18394	0.14668
		38.219	4.76293	6.62533			6.60964	0.15428	0.10391	0.12968	0.14298	0.15332	0.18385	0.14261
		38.259	4.87832	6.87149			6.61684	0.1541	0.10297	0.12969	0.14273	0.15329	0.18376	0.1388
		38.3	5.05392	6.37921			6.62404	0.15382	0.10209	0.12969	0.14249	0.15323	0.18368	0.13522
		38.34	4.91344	6.53491			6.63124	0.15349	0.10127	0.12967	0.14226	0.15318	0.18364	0.13188
		38.38	4.95357	6.65547			6.63844	0.15316	0.10052	0.12962	0.14204	0.15312	0.18365	0.12873
		38.421	5.00877	7.11266			6.64564	0.15292	0.09983	0.12954	0.1418	0.15306	0.18372	0.12578
		38.461	4.72279	6.63537			6.65284	0.15277	0.09922	0.12942	0.14157	0.15299	0.18377	0.12302
		38.502	4.9887	6.66551			6.66004	0.15268	0.09867	0.12925	0.14132	0.15294	0.18377	0.12046
		38.542	4.97866	6.58012			6.66724	0.15259	0.09817	0.12904	0.14106	0.15293	0.1837	0.11807
		38.582	5.09908	6.52487			6.67444	0.15247	0.09773	0.1288	0.14079	0.15298	0.18358	0.11587
		38.623	4.80808	7.09256			6.68164	0.15231	0.09732	0.12851	0.14053	0.15304	0.18346	0.11383
		38.663	4.65758	6.65547			6.68884	0.15213	0.09694	0.12817	0.14028	0.15307	0.18337	0.11194
		38.704	4.65256	6.64542			6.69604	0.15193	0.09657	0.12781	0.14004	0.15306	0.18333	0.1102
		38.744	4.5071	6.83129			6.70324	0.15175	0.09621	0.12743	0.13982	0.15299	0.18329	0.10858
		38.785	5.1041	6.3541			6.71044	0.15159	0.09587	0.12703	0.13963	0.15288	0.18322	0.10709
		38.825	4.81309	6.23357			6.71764	0.15144	0.09552	0.12662	0.13946	0.15277	0.18316	0.10569
		38.865	4.79804	6.73082			6.72484	0.15129	0.0952	0.12622	0.13931	0.15268	0.18313	0.1044
		38.906	4.69269	6.03271			6.73204	0.15111	0.09488	0.12584	0.13916	0.15262	0.18318	0.1032
		38.946	4.76293	6.50478			6.73924	0.15089	0.09459	0.12545	0.13903	0.15259	0.18327	0.1021
		38.987	4.96863	6.71575			6.74644	0.15066	0.09431	0.12507	0.13889	0.1526	0.18337	0.1011
		39.027	4.77798	6.65044			6.75364	0.15048	0.09408	0.1247	0.13875	0.15266	0.18344	0.10019
		39.067	4.8733	6.45957			6.76084	0.15039	0.09388	0.12434	0.13861	0.15275	0.18348	0.09937
		39.108	4.60742	6.49473			6.76804	0.15039	0.09373	0.12396	0.13846	0.1529	0.18352	0.09863
		39.148	4.82313	6.39428			6.77524	0.15038	0.09361	0.12358	0.1383	0.15308	0.18356	0.098
		39.189	5.21952	6.32899			6.78244	0.15029	0.09353	0.12321	0.13815	0.15323	0.18361	0.09745
		39.229	4.65256	5.96744			6.78964	0.1501	0.09348	0.12284	0.138	0.15338	0.18369	0.09701
		39.269	5.09407	6.28379			6.79684	0.14985	0.09344	0.12248	0.13785	0.15349	0.1838	0.09667
		39.31	5.13421	6.4445			6.80404	0.14963	0.09342	0.12214	0.13771	0.15356	0.18393	0.09645
		39.35	4.97364	6.31894			6.81124	0.14946	0.09341	0.12181	0.13758	0.1536	0.18408	0.09637
		39.391	5.11414	6.33903			6.81844	0.14933	0.09339	0.12152	0.13745	0.15359	0.18418	0.09642
		39.431	5.17937	6.77101			6.82564	0.14917	0.09335	0.12124	0.13733	0.1536	0.18421	0.09662
		39.471	5.13923	6.60021			6.83284	0.14898	0.09331	0.12098	0.13721	0.15366	0.18415	0.09696
		39.512	4.97866	6.80617			6.84004	0.14878	0.09326	0.12073	0.1371	0.15375	0.18405	0.09746
		39.552	4.97866	6.50478			6.84724	0.14861	0.0932	0.12049	0.13699	0.15386	0.18398	0.0981
		39.593	4.81309	6.32899			6.85444	0.14844	0.09315	0.12025	0.13689	0.15396	0.18399	0.09891
		39.633	4.94354	6.75594			6.86164	0.14828	0.0931	0.12001	0.1368	0.15401	0.18409	0.09987
		39.673	4.92849	6.63537			6.86884	0.14815	0.09307	0.11978	0.13673	0.15402	0.18423	0.10098
		39.714	4.91845	6.34406			6.87604	0.14803	0.09306	0.11955	0.13667	0.15399	0.18433	0.10228
		39.754	4.82313	6.555			6.88324	0.14792	0.09307	0.11935	0.13662	0.15396	0.18438	0.10376
		39.795	4.9034	6.37921			6.89044	0.14773	0.09308	0.11916	0.13657	0.15393	0.18439	0.10545
		39.835	5.03887	6.27877			6.89764	0.14744	0.09311	0.11901	0.13652	0.15392	0.1844	0.10734
		39.875	4.8733	6.37419			6.90484	0.14711	0.09317	0.11889	0.13646	0.15389	0.18442	0.10945
		39.916	5.06396	6.31894			6.91204	0.14685	0.09323	0.11879	0.13641	0.15389	0.1844	0.11179
		39.956	5.0188	6.40935			6.91924	0.14673	0.09332	0.11871	0.13632	0.15392	0.18435	0.11435
		39.997	4.76794	6.06284			6.92644	0.14673	0.09343	0.11865	0.13624	0.15403	0.18433	0.11714
		40.037	4.59739	6.33903			6.93364	0.1468	0.09357	0.11861	0.13614	0.1542	0.18435	0.12014
		40.077	4.96863	6.47464			6.94084	0.14686	0.09374	0.11856	0.13605	0.15438	0.18443	0.12336
		40.118	5.01378	6.4445			6.94804	0.14688	0.09395	0.11851	0.13595	0.15451	0.18455	0.12678
		40.158	4.69771	6.3993			6.95524	0.14683	0.09419	0.11846	0.13587	0.15455	0.18466	0.1304
		40.199	4.78801	6.43948			6.96244	0.1467	0.09448	0.11839	0.13579	0.1545	0.18473	0.1342
		40.239	4.91845	6.41939			6.96964	0.14651	0.09478	0.11832	0.13573	0.15442	0.18478	0.13819
		40.279	4.70774	6.56505			6.97684	0.14628	0.09512	0.11823	0.13568	0.15439	0.18482	0.14237
		40.32	4.82313	6.45455			6.98404	0.1461	0.09547	0.11814	0.13565	0.15445	0.18487	0.14671
		40.36	5.20948	5.92727			6.99124	0.146	0.09586	0.11804	0.13564	0.15459	0.18492	0.15125
		40.401	5.07399	5.96744			6.99844	0.14599	0.09626	0.11794	0.13562	0.15473	0.18496	0.15597
		40.441	4.93852	6.20344			7.00564	0.146	0.09669	0.11784	0.13561	0.15481	0.18498	0.16086
		40.481	4.83316	6.00258			7.01284	0.146	0.09715	0.11774	0.13561	0.15483	0.185	0.16593
		40.522	5.35	6.19842			7.02004	0.14595	0.09765	0.11765	0.1356	0.15483	0.18501	0.17117
		40.562	4.88835	6.11305			7.02724	0.14588	0.09819	0.11756	0.13559	0.15487	0.18505	0.17657
		40.603	4.94856	6.14318			7.03445	0.14579	0.09877	0.11749	0.13559	0.15493	0.18508	0.18212
		40.643	5.09407	6.03271			7.04165	0.14571	0.0994	0.11742	0.13558	0.15495	0.1851	0.18782
		40.683	5.12919	5.862			7.04885	0.14563	0.10006	0.11734	0.13558	0.15493	0.1851	0.19366
		40.724	5.11916	5.90217			7.05605	0.14556	0.10076	0.11728	0.13557	0.15491	0.1851	0.19962
		40.764	4.75791	6.09799			7.06325	0.1455	0.10149	0.11722	0.13557	0.15495	0.18511	0.20571
		40.805	4.64755	6.02769			7.07045	0.14545	0.10223	0.11718	0.13557	0.15507	0.1852	0.21192
		40.845	4.72781	6.28379			7.07765	0.14541	0.10298	0.11714	0.13557	0.15521	0.18532	0.21823
		40.885	4.86828	6.08794			7.08485	0.14537	0.10372	0.11712	0.13557	0.15535	0.18544	0.22466
		40.926	4.79303	6.46459			7.09205	0.1453	0.10446	0.11711	0.13556	0.15551	0.18552	0.2312
		40.966	4.76794	5.83188			7.09925	0.14521	0.10518	0.11712	0.13556	0.15579	0.18556	0.23785
		41.007	4.59237	6.15322			7.10645	0.1451	0.10588	0.11715	0.13555	0.15625	0.1856	0.24465
		41.047	4.87832	6.13314			7.11365	0.14495	0.10654	0.11721	0.13554	0.15696	0.18564	0.25159
		41.087	5.0188	6.21348			7.12085	0.14484	0.10719	0.11732	0.13552	0.15798	0.18568	0.2587
		41.128	5.2697	6.36414			7.12805	0.14482	0.10782	0.11749	0.13551	0.15938	0.1857	0.26602
		41.168	4.92849	6.18335			7.13525	0.1449	0.10843	0.11774	0.13549	0.16123	0.18567	0.27357
		41.209	4.74286	6.12309			7.14245	0.14504	0.10902	0.11811	0.13546	0.16361	0.18563	0.2814
		41.249	4.90842	6.21348			7.14965	0.14517	0.1096	0.11862	0.13545	0.16662	0.1856	0.28957
		41.289	4.83818	5.97246			7.15685	0.14523	0.11016	0.1193	0.13542	0.17037	0.1856	0.29814
		41.33	4.65256	5.74653			7.16405	0.14518	0.1107	0.12021	0.13539	0.17503	0.18558	0.3072
		41.37	4.49205	6.15322			7.17125	0.14505	0.11122	0.12139	0.13537	0.18073	0.18549	0.31686
		41.411	5.00877	5.64614			7.17845	0.14481	0.11172	0.12291	0.13537	0.18765	0.1853	0.32724
		41.451	4.97866	6.06284			7.18565	0.14452	0.11217	0.12486	0.13538	0.19599	0.18508	0.33847
		41.491	4.72279	5.86702			7.19285	0.14424	0.1126	0.12733	0.13541	0.20599	0.18485	0.35073
		41.532	5.06898	5.60096			7.20005	0.14406	0.11297	0.13047	0.13547	0.21791	0.18471	0.36422
		41.572	4.64253	5.96242			7.20725	0.14405	0.11332	0.13443	0.13556	0.23205	0.18466	0.37918
		41.613	4.94354	6.08292			7.21445	0.14418	0.11362	0.13939	0.1357	0.24872	0.18467	0.39588
		41.653	4.78801	6.01765			7.22165	0.14442	0.11389	0.14557	0.13589	0.2682	0.1847	0.41462
		41.693	4.8432	6.18335			7.22885	0.14467	0.11413	0.15322	0.13615	0.29071	0.18468	0.43575
		41.734	5.03887	5.55578			7.23605	0.14483	0.11434	0.16261	0.1365	0.31654	0.18464	0.45965
		41.774	4.62748	5.99756			7.24325	0.14485	0.11451	0.17403	0.13698	0.34603	0.18465	0.48671
		41.815	5.06396	5.84192			7.25045	0.14477	0.11466	0.18783	0.13762	0.37956	0.18476	0.51738
		41.855	4.88333	5.89213			7.25765	0.14465	0.11477	0.20437	0.13846	0.41753	0.18507	0.55206
		41.895	4.78801	5.80176			7.26485	0.14459	0.11484	0.22404	0.13957	0.4603	0.18557	0.59119
		41.936	4.9887	6.14318			7.27205	0.1446	0.11486	0.24728	0.14101	0.50811	0.18626	0.6352
		41.976	4.68768	5.97246			7.27925	0.14464	0.11484	0.27456	0.14286	0.56108	0.18718	0.68452
		42.017	4.92347	6.02769			7.28645	0.14468	0.11478	0.30636	0.14521	0.6194	0.18835	0.73954
		42.057	4.64755	5.67625			7.29365	0.1447	0.11469	0.3432	0.1482	0.68337	0.18988	0.80071
		42.097	4.82815	5.56582			7.30085	0.14473	0.11458	0.38564	0.15193	0.75338	0.19184	0.8684
		42.138	4.88333	5.68127			7.30805	0.14479	0.11449	0.43423	0.15658	0.82966	0.19431	0.94296
		42.178	4.92849	5.74151			7.31525	0.14489	0.11445	0.4895	0.1623	0.91215	0.19734	1.02475
		42.219	4.9335	5.9574			7.32245	0.14503	0.11451	0.55196	0.16931	1.00054	0.20101	1.11405
		42.259	4.88835	6.02267			7.32965	0.14521	0.1147	0.62209	0.17785	1.09458	0.20543	1.21114
		42.299	5.03887	5.8118			7.33685	0.14541	0.1151	0.7003	0.18815	1.19431	0.21074	1.3162
		42.34	4.9034	5.50057			7.34405	0.14554	0.11577	0.78693	0.20053	1.29974	0.21714	1.42937
		42.38	4.71276	5.65618			7.35125	0.1456	0.11678	0.88224	0.21533	1.41077	0.22482	1.55065
		42.421	4.91845	5.97748			7.35845	0.14557	0.11824	0.98641	0.23288	1.527	0.23392	1.67999
		42.461	4.8432	5.7867			7.36565	0.14551	0.12023	1.09952	0.25359	1.64781	0.24455	1.81722
		42.501	5.91723	5.84192			7.37285	0.14548	0.12289	1.22159	0.27788	1.77273	0.25682	1.9621
		42.542	5.65618	5.81682			7.38005	0.14551	0.12633	1.35255	0.30615	1.90136	0.27084	2.11425
		42.582	5.40521	5.69131			7.38725	0.14558	0.1307	1.49224	0.33882	2.03305	0.28681	2.27323
		42.623	5.19443	5.90217			7.39445	0.1457	0.13615	1.64042	0.37631	2.16675	0.30499	2.43838
		42.663	5.35502	5.42528			7.40165	0.14584	0.1429	1.79669	0.41906	2.30151	0.3257	2.60905
		42.703	5.11414	5.77666			7.40885	0.14598	0.1511	1.96057	0.46746	2.43666	0.34915	2.78441
		42.744	4.79303	5.88711			7.41605	0.14611	0.16098	2.13138	0.52194	2.57167	0.37551	2.96361
		42.784	5.07399	6.06284			7.42325	0.14621	0.17275	2.30834	0.58289	2.70602	0.4048	3.14566
		42.825	5.00877	6.10803			7.43045	0.14626	0.18668	2.4905	0.65067	2.83844	0.43715	3.32952
		42.865	5.04891	6.11305			7.43765	0.14628	0.203	2.67677	0.72564	2.96725	0.47264	3.51408
		42.905	5.12417	5.93731			7.44485	0.14632	0.22198	2.86598	0.80808	3.09112	0.51132	3.69819
		42.946	4.9887	5.87706			7.45205	0.1464	0.2439	3.05685	0.89822	3.20956	0.55332	3.88072
		42.986	4.76794	5.80678			7.45925	0.14654	0.26906	3.24806	0.9962	3.32291	0.59869	4.06044
		43.027	5.2697	5.91723			7.46645	0.14668	0.29772	3.43828	1.10204	3.43171	0.64749	4.23612
		43.067	4.82313	5.70637			7.47365	0.14678	0.33019	3.62613	1.21561	3.53547	0.69956	4.40652
		43.107	4.80808	5.80176			7.48085	0.14684	0.36672	3.81031	1.33671	3.63256	0.75464	4.57048
		43.148	4.91344	5.51563			7.48805	0.14687	0.40759	3.98957	1.46498	3.72111	0.81241	4.72692
		43.188	4.42685	5.89715			7.49525	0.14693	0.45307	4.16273	1.6	3.79964	0.87277	4.87493
		43.229	4.90842	5.97748			7.50245	0.147	0.50339	4.32867	1.74119	3.86757	0.93584	5.01369
		43.269	4.75289	5.55076			7.50965	0.14708	0.5588	4.48634	1.88791	3.92478	1.00175	5.1425
		43.309	5.1041	6.01263			7.51685	0.14711	0.61953	4.63469	2.03937	3.97123	1.07034	5.26074
		43.35	4.82313	5.88711			7.52405	0.14709	0.68578	4.77281	2.19471	4.00704	1.14121	5.36786
		43.39	4.68768	5.58088			7.53125	0.14705	0.75772	4.89988	2.35294	4.03267	1.2136	5.46339
		43.431	4.67263	5.7867			7.53845	0.14701	0.83547	5.01513	2.51302	4.04909	1.28694	5.54684
		43.471	5.12417	5.68127			7.54565	0.14699	0.91908	5.11784	2.6738	4.05705	1.36102	5.61772
		43.511	4.91845	5.89213			7.55285	0.14697	1.00851	5.20731	2.8341	4.05668	1.43594	5.67557
		43.552	4.64755	5.75658			7.56005	0.14695	1.10365	5.28294	2.99271	4.04749	1.51163	5.72001
		43.592	4.80306	5.62104			7.56725	0.14692	1.2043	5.34428	3.14842	4.02876	1.58765	5.7508
		43.633	4.9887	6.12812			7.57445	0.14691	1.31019	5.39101	3.30005	4.00029	1.66316	5.76788
		43.673	4.97866	5.83188			7.58165	0.14693	1.42099	5.42288	3.4465	3.96274	1.73724	5.77132
		43.713	5.02382	5.6612			7.58885	0.14691	1.53626	5.43978	3.58675	3.91722	1.80912	5.76138
		43.754	4.83818	5.58088			7.59605	0.14687	1.65556	5.44174	3.71984	3.86481	1.87806	5.73844
		43.794	4.70774	5.68629			7.60325	0.14681	1.77837	5.42908	3.84487	3.80574	1.94321	5.70301
		43.835	5.03385	5.87204			7.61045	0.14679	1.90411	5.40235	3.96105	3.7395	2.00385	5.6557
		43.875	5.00375	5.89213			7.61765	0.14683	2.03214	5.36223	4.06764	3.66575	2.0599	5.5972
		43.915	4.78299	5.85698			7.62485	0.14691	2.16181	5.30953	4.16401	3.58499	2.11179	5.52824
		43.956	5.11414	6.16327			7.63205	0.14696	2.2924	5.24517	4.24961	3.49905	2.16004	5.44956
		43.996	4.92347	5.89213			7.63925	0.14694	2.42321	5.17017	4.32398	3.41008	2.20484	5.36193
		44.037	6.53994	6.06786			7.64645	0.14684	2.55353	5.08556	4.38675	3.31933	2.24543	5.2661
		44.077	5.19443	5.59594			7.65365	0.14669	2.68261	4.99234	4.4376	3.2268	2.28054	5.16278
		44.117	6.06786	5.67625			7.66085	0.14652	2.80973	4.8914	4.47627	3.13156	2.30905	5.05268
		44.158	4.66761	5.7867			7.66805	0.14639	2.93408	4.78355	4.50253	3.03304	2.33031	4.93647
		44.198	5.35502	5.85698			7.67525	0.1463	3.05488	4.66955	4.51631	2.93175	2.34494	4.81483
		44.239	5.09407	5.30985			7.68245	0.14625	3.17129	4.55009	4.51768	2.82911	2.35441	4.68839
		44.279	4.95859	5.99756			7.68965	0.14622	3.28251	4.42584	4.50692	2.7267	2.35994	4.55781
		44.319	4.94354	5.65618			7.69685	0.14617	3.38768	4.2974	4.48442	2.62579	2.36182	4.42382
		44.36	5.09407	5.90217			7.70405	0.14612	3.48597	4.16542	4.45071	2.52692	2.35914	4.28712
		44.4	4.87832	5.7867			7.71125	0.14606	3.5766	4.03054	4.40643	2.43014	2.35059	4.14851
		44.441	5.11916	5.90217			7.71845	0.146	3.65894	3.89342	4.35238	2.33493	2.33582	4.00865
		44.481	5.16432	6.13816			7.72565	0.14594	3.73248	3.75474	4.28943	2.24044	2.31535	3.86817
		44.521	5.27472	6.04777			7.73285	0.14585	3.79691	3.61521	4.21844	2.14627	2.28975	3.72761
		44.562	5.02382	5.65116			7.74005	0.14578	3.85201	3.47552	4.14006	2.05274	2.25933	3.58745
		44.602	4.97364	6.0528			7.74725	0.14573	3.89776	3.33635	4.05489	1.96089	2.22418	3.44808
		44.643	4.92347	5.59594			7.75445	0.14573	3.93422	3.19831	3.96349	1.87184	2.18479	3.30989
		44.683	4.8432	5.45038			7.76165	0.14577	3.96149	3.06196	3.86643	1.78583	2.1425	3.17322
		44.723	4.83316	5.24963			7.76885	0.1458	3.97964	2.92783	3.76438	1.70251	2.09845	3.03843
		44.764	4.8432	5.83188			7.77605	0.14579	3.98872	2.79633	3.65803	1.62141	2.05284	2.90592
		44.804	4.73283	5.89213			7.78325	0.14571	3.9888	2.66783	3.54808	1.54234	2.00518	2.77609
		44.845	4.68768	5.75155			7.79045	0.14558	3.97991	2.54254	3.43534	1.46582	1.95499	2.64932
		44.885	4.85825	6.10301			7.79765	0.14543	3.96217	2.42069	3.32065	1.39254	1.90239	2.52591
		44.925	5.16432	5.97748			7.80485	0.14531	3.93572	2.30243	3.20488	1.32282	1.8484	2.40612
		44.966	4.79804	5.95237			7.81205	0.14524	3.90081	2.18793	3.08878	1.25667	1.79391	2.29012
		45.006	4.88333	5.88208			7.81925	0.14524	3.85783	2.07735	2.97302	1.1937	1.73908	2.17804
		45.047	4.72781	5.93731			7.82645	0.14527	3.80727	1.97079	2.85811	1.13345	1.68359	2.06996
		45.087	4.8432	5.64614			7.83365	0.14529	3.74973	1.86835	2.74444	1.07564	1.62719	1.9659
		45.127	5.02884	5.74151			7.84085	0.14525	3.68575	1.77008	2.6323	1.0202	1.57015	1.86585
		45.168	4.66761	6.1482			7.84805	0.14517	3.61591	1.67602	2.52188	0.96727	1.5132	1.7698
		45.208	4.96361	5.90719			7.85525	0.14508	3.5407	1.58616	2.41334	0.91699	1.45698	1.67775
		45.249	4.85825	6.06786			7.86245	0.145	3.46065	1.50048	2.30681	0.86937	1.4017	1.58963
		45.289	5.05392	5.75658			7.86965	0.14494	3.37628	1.41889	2.20242	0.82428	1.34727	1.50537
		45.329	5.00375	5.24461			7.87685	0.14488	3.2881	1.3413	2.10028	0.78161	1.29375	1.42487
		45.37	4.65256	5.79172			7.88405	0.14482	3.19661	1.2676	2.00057	0.74133	1.24125	1.34801
		45.41	5.28978	5.68629			7.89125	0.14479	3.10234	1.1977	1.90348	0.70335	1.18992	1.27467
		45.451	4.9335	5.67123			7.89845	0.14479	3.00583	1.13149	1.80924	0.66755	1.13991	1.20476
		45.491	5.35	5.7616			7.90565	0.1448	2.90768	1.06887	1.71811	0.63379	1.09125	1.13819
		45.531	4.86326	5.83188			7.91285	0.14482	2.80847	1.00972	1.63035	0.60198	1.04418	1.07487
		45.572	5.43532	6.00258			7.92005	0.14483	2.70872	0.95391	1.54622	0.57212	0.99906	1.01475
		45.612	4.91845	6.01263			7.92725	0.14482	2.60887	0.90131	1.4659	0.54416	0.95601	0.95775
		45.653	5.12417	5.5608			7.93445	0.14481	2.5093	0.85177	1.38949	0.51798	0.91494	0.90383
		45.693	5.05392	5.48049			7.94165	0.1448	2.41038	0.80516	1.31703	0.49345	0.87559	0.85292
		45.733	4.79804	5.64614			7.94885	0.1448	2.31244	0.76135	1.24844	0.4705	0.83767	0.80491
		45.774	5.1593	5.59092			7.95605	0.14486	2.21581	0.72018	1.18361	0.44909	0.80099	0.7597
		45.814	5.27472	5.75658			7.96325	0.14495	2.12076	0.68152	1.12233	0.42908	0.76551	0.71716
		45.855	4.76293	5.88711			7.97045	0.14507	2.02749	0.64521	1.06438	0.41031	0.7313	0.67714
		45.895	4.69771	5.38513			7.97765	0.1452	1.93623	0.61116	1.00952	0.39261	0.69854	0.63953
		45.935	4.71778	5.65116			7.98485	0.14529	1.84718	0.57923	0.95753	0.37598	0.66748	0.60418
		45.976	5.14926	5.77164			7.99205	0.14532	1.76054	0.54932	0.90822	0.36049	0.6382	0.57094
		46.016	4.9034	5.41023			7.99925	0.14529	1.67646	0.52131	0.86148	0.34621	0.6106	0.53971
		46.057	5.26468	5.7616			8.00645	0.14521	1.59509	0.49507	0.81719	0.33309	0.58452	0.51037
		46.097	5.37509	7.03227			8.01365	0.1451	1.51649	0.47053	0.77525	0.32108	0.55978	0.48283
		46.137	4.98368	5.69131			8.02085	0.14496	1.44078	0.44758	0.73559	0.31006	0.53628	0.45699
		46.178	4.82815	6.11807			8.02805	0.14482	1.36799	0.42614	0.69814	0.29989	0.51399	0.43277
		46.218	5.05894	6.3993			8.03525	0.14471	1.29817	0.40613	0.66283	0.29046	0.49275	0.41006
		46.259	5.18941	6.10803			8.04245	0.14466	1.23128	0.38748	0.62954	0.28162	0.47246	0.3888
		46.299	4.81309	6.09799			8.04965	0.14468	1.16725	0.37011	0.59821	0.27337	0.45317	0.36892
		46.339	5.11414	5.81682			8.05685	0.14473	1.10598	0.35396	0.56873	0.26572	0.43512	0.35033
		46.38	5.14425	5.72143			8.06405	0.14477	1.04741	0.33895	0.54101	0.25871	0.41856	0.33299
		46.42	4.84821	5.8118			8.07125	0.14479	0.99146	0.32501	0.51496	0.25232	0.40348	0.31683
		46.461	4.95859	5.5357			8.07845	0.14482	0.93809	0.3121	0.4905	0.24647	0.38956	0.30178
		46.501	4.6024	5.67123			8.08565	0.14482	0.88725	0.30013	0.46756	0.24111	0.37637	0.28778
		46.541	5.06898	5.27472			8.09285	0.14482	0.83888	0.28906	0.44606	0.23622	0.36364	0.27476
		46.582	4.55224	5.57084			8.10005	0.14477	0.79294	0.27884	0.42598	0.23175	0.35136	0.26267
		46.622	4.94354	5.85698			8.10725	0.14468	0.74942	0.26941	0.40725	0.22768	0.33973	0.25143
		46.663	4.93852	5.85698			8.11445	0.14462	0.70825	0.26072	0.3898	0.22395	0.32895	0.24098
		46.703	4.82313	5.87204			8.12165	0.1446	0.66935	0.25272	0.37358	0.22057	0.31909	0.23124
		46.743	5.38011	5.61602			8.12885	0.14462	0.63267	0.24536	0.35851	0.21756	0.31006	0.22217
		46.784	4.96863	5.50559			8.13605	0.14465	0.5981	0.2386	0.34451	0.21493	0.30171	0.21371
		46.824	4.94856	5.91723			8.14325	0.14468	0.56556	0.23239	0.33152	0.2126	0.29392	0.20583
		46.865	5.24963	5.93229			8.15045	0.14468	0.53495	0.22669	0.31946	0.21054	0.28665	0.19848
		46.905	5.02884	6.05782			8.15765	0.14465	0.50619	0.22146	0.30826	0.20869	0.27993	0.19163
		46.945	5.10912	6.00258			8.16485	0.14461	0.47916	0.21666	0.29784	0.20705	0.27376	0.18525
		46.986	5.01378	5.9574			8.17205	0.14455	0.45381	0.21226	0.28816	0.20559	0.26807	0.17932
		47.026	4.90842	5.58088			8.17925	0.14449	0.43003	0.20825	0.27916	0.20428	0.26277	0.1738
		47.067	4.91344	5.49555			8.18645	0.14448	0.40774	0.20459	0.27082	0.20304	0.25782	0.16866
		47.107	5.00375	5.60096			8.19365	0.14451	0.38686	0.20126	0.26309	0.20187	0.25323	0.16387
		47.147	4.87832	5.75155			8.20085	0.14461	0.36731	0.19825	0.25594	0.20082	0.24907	0.15938
		47.188	4.90842	5.54072			8.20805	0.14476	0.34901	0.19552	0.24935	0.19989	0.24536	0.15519
		47.228	4.9887	5.84192			8.21525	0.14494	0.33191	0.19305	0.24328	0.19907	0.24205	0.15125
		47.269	5.03887	5.74151			8.22245	0.14511	0.31594	0.19082	0.23771	0.19833	0.23904	0.14754
		47.309	5.21952	5.88208			8.22965	0.14523	0.30104	0.18879	0.2326	0.19761	0.23627	0.14405
		47.349	5.0188	5.68127			8.23685	0.1453	0.28715	0.18695	0.22793	0.1969	0.23373	0.14077
		47.39	4.71276	5.94233			8.24405	0.14532	0.27422	0.18525	0.22366	0.19621	0.23143	0.13767
		47.43	4.99371	5.6361			8.25125	0.14534	0.26219	0.18368	0.21976	0.19558	0.22938	0.13477
		47.471	4.9034	5.94735			8.25845	0.1454	0.25105	0.18222	0.2162	0.19499	0.22756	0.13204
		47.511	4.59739	5.37007			8.26565	0.14549	0.24076	0.18085	0.21297	0.19444	0.22595	0.12947
		47.551	5.26468	5.69131			8.27285	0.14558	0.23124	0.17955	0.21002	0.19388	0.22455	0.12705
		47.592	4.82313	5.65116			8.28005	0.14566	0.22249	0.17833	0.20733	0.19329	0.22339	0.12475
		47.632	5.22955	5.08403			8.28725	0.14574	0.21443	0.17716	0.20491	0.19265	0.22239	0.12256
		47.673	4.78299	5.43532			8.29445	0.14584	0.20705	0.17603	0.20272	0.19199	0.22152	0.12047
		47.713	4.82313	5.9574			8.30165	0.14595	0.20028	0.17495	0.20076	0.19129	0.22077	0.11846
		47.753	5.2145	5.5859			8.30885	0.14605	0.19408	0.1739	0.199	0.19056	0.22014	0.11654
		47.794	4.76293	5.52567			8.31605	0.14611	0.18842	0.17285	0.19745	0.18979	0.21964	0.11471
		47.834	5.42026	5.59594			8.32325	0.14616	0.18324	0.17182	0.19608	0.18896	0.21928	0.11296
		47.875	4.85825	5.43532			8.33045	0.14622	0.1785	0.17078	0.19487	0.18809	0.21903	0.11129
		47.915	4.89838	6.00258			8.33765	0.14631	0.1742	0.16974	0.1938	0.18721	0.21886	0.10971
		47.955	5.13923	5.71641			8.34485	0.14639	0.17028	0.16869	0.19286	0.18634	0.21874	0.10819
		47.996	4.65758	5.50057			8.35205	0.14642	0.16675	0.16763	0.19202	0.18547	0.21862	0.10676
		48.036	5.05392	5.8118			8.35925	0.14637	0.16357	0.16657	0.19125	0.1846	0.21847	0.10537
		48.077	4.82313	5.50559			8.36645	0.14626	0.16074	0.1655	0.19055	0.18374	0.21829	0.10403
		48.117	4.74286	5.50559			8.37365	0.14614	0.15821	0.16443	0.18991	0.18286	0.21811	0.10275
		48.157	4.81811	5.78168			8.38085	0.14609	0.156	0.16335	0.18932	0.18195	0.21796	0.10151
		48.198	5.01378	5.82184			8.38805	0.14613	0.15405	0.16227	0.18877	0.18099	0.21784	0.10032
		48.238	5.14425	5.8369			8.39525	0.14628	0.15235	0.16118	0.18826	0.17999	0.21772	0.09919
		48.279	4.74788	5.04891			8.40245	0.14654	0.15085	0.16009	0.18778	0.17894	0.21755	0.09812
		48.319	4.75791	5.67625			8.40965	0.14688	0.14954	0.15898	0.18733	0.17784	0.21731	0.09713
		48.359	5.16432	5.64614			8.41685	0.14721	0.1484	0.15786	0.1869	0.17672	0.21705	0.0962
		48.4	4.89838	5.91221			8.42405	0.14745	0.1474	0.15672	0.18647	0.17558	0.21678	0.09533
		48.44	4.64755	6.06284			8.43125	0.14754	0.14654	0.15558	0.18603	0.17447	0.21652	0.09453
		48.481	5.34498	6.03773			8.43845	0.1475	0.1458	0.15443	0.18556	0.17344	0.21623	0.09381
		48.521	5.17435	5.89715			8.44565	0.1474	0.14517	0.15327	0.18507	0.1725	0.21587	0.09313
		48.561	5.15428	5.73649			8.45285	0.1473	0.14464	0.15211	0.18454	0.17163	0.21543	0.09252
		48.602	4.66761	5.69633			8.46005	0.14726	0.1442	0.15094	0.18398	0.17079	0.21493	0.09197
		48.642	4.57231	5.68127			8.46725	0.14729	0.14381	0.14977	0.18337	0.16996	0.21443	0.09148
		48.683	4.87832	5.70135			8.47445	0.14736	0.14344	0.1486	0.18273	0.16907	0.21397	0.09103
		48.723	5.01378	5.18941			8.48165	0.14744	0.1431	0.14744	0.18206	0.16813	0.21356	0.09065
		48.763	5.07901	5.72143			8.48885	0.1475	0.14277	0.14629	0.18135	0.16716	0.21313	0.09031
		48.804	5.12919	5.81682			8.49605	0.14756	0.14241	0.14514	0.1806	0.16618	0.21265	0.09002
		48.844	4.86828	5.74653			8.50325	0.14765	0.14204	0.14401	0.17982	0.16527	0.2121	0.08979
		48.885	5.09908	5.72645			8.51045	0.14777	0.14165	0.1429	0.17898	0.16443	0.21149	0.08959
		48.925	4.88333	5.55578			8.51765	0.14787	0.14125	0.14182	0.17809	0.16366	0.21089	0.08945
		48.965	5.14425	5.60598			8.52485	0.14795	0.14083	0.14076	0.17715	0.16296	0.21026	0.08936
		49.006	5.21952	5.41524			8.53205	0.14799	0.14038	0.13974	0.17615	0.16229	0.20959	0.08934
		49.046	4.73283	5.47045			8.53925	0.14799	0.13993	0.13875	0.17512	0.16161	0.20884	0.08936
		49.087	4.88333	5.64112			8.54645	0.14794	0.13945	0.13782	0.17405	0.16092	0.20799	0.08945
		49.127	4.88333	5.5608			8.55365	0.14787	0.13893	0.13692	0.17295	0.16025	0.20708	0.08961
		49.167	4.92849	5.41023			8.56085	0.14781	0.13837	0.13608	0.17185	0.15966	0.20614	0.08984
		49.208	4.91845	6.1482			8.56805	0.14781	0.13776	0.13528	0.17073	0.15918	0.2052	0.09013
		49.248	5.05894	5.43532			8.57525	0.14787	0.1371	0.13453	0.16961	0.15875	0.20425	0.09049
		49.289	4.79303	5.77164			8.58245	0.14794	0.13638	0.13381	0.1685	0.15831	0.20328	0.0909
		49.329	5.03887	5.37509			8.58965	0.14799	0.13559	0.13312	0.16739	0.1578	0.20229	0.09137
		49.369	4.94856	5.9574			8.59686	0.14796	0.13476	0.13246	0.16629	0.15726	0.20132	0.09188
		49.41	5.00375	5.33996			8.60406	0.14786	0.13387	0.13182	0.1652	0.15678	0.2004	0.09243
		49.45	4.96863	5.59594			8.61126	0.14772	0.13292	0.13121	0.16413	0.15643	0.19953	0.09302
		49.491	5.08403	5.94233			8.61846	0.1476	0.13193	0.13062	0.16308	0.15616	0.19868	0.09364
		49.531	4.80808	5.91723			8.62566	0.14753	0.13089	0.13007	0.16207	0.15596	0.19779	0.09429
		49.571	4.91845	5.86702			8.63286	0.14755	0.12978	0.12955	0.16109	0.15576	0.19686	0.09496
		49.612	4.95357	5.72645			8.64006	0.14765	0.12864	0.12907	0.16015	0.15556	0.19591	0.09564
		49.652	5.33494	5.71139			8.64726	0.14777	0.12746	0.12863	0.15925	0.15534	0.195	0.09632
		49.693	4.96863	5.54574			8.65446	0.14785	0.12624	0.12823	0.15837	0.15513	0.19414	0.09701
		49.733	4.93852	5.70135			8.66166	0.14786	0.125	0.12787	0.15752	0.15494	0.19337	0.0977
		49.773	5.06898	5.54574			8.66886	0.14779	0.12373	0.12754	0.15669	0.15479	0.19268	0.0984
		49.814	5.04891	5.7616			8.67606	0.14769	0.12244	0.12726	0.15587	0.15469	0.19208	0.09909
		49.854	4.9034	5.31487			8.68326	0.14762	0.12114	0.127	0.15506	0.15464	0.19152	0.09979
		49.895	5.05392	5.48551			8.69046	0.1476	0.11984	0.12676	0.15425	0.15461	0.19093	0.1005
		49.935	4.73784	5.59092			8.69766	0.14761	0.11854	0.12655	0.15346	0.15463	0.19027	0.10121
		49.975	4.89838	5.70135			8.70486	0.14761	0.11724	0.12637	0.15269	0.15463	0.18957	0.10191
		50.016	4.98368	5.611			8.71206	0.14757	0.11597	0.12621	0.15194	0.15464	0.18889	0.1026
		50.056	4.80306	5.96242			8.71926	0.14749	0.11472	0.12608	0.15123	0.15463	0.18829	0.10328
		50.097	4.57732	5.44034			8.72646	0.1474	0.11352	0.12597	0.15056	0.15463	0.18777	0.10391
		50.137	5.22955	5.28978			8.73366	0.14733	0.11237	0.12589	0.14992	0.15468	0.18728	0.10452
		50.177	4.91344	5.61602			8.74086	0.14728	0.11129	0.12581	0.14934	0.15479	0.18677	0.10508
		50.218	4.82815	5.69633			8.74806	0.14725	0.11026	0.12577	0.14879	0.15489	0.18627	0.10558
		50.258	4.90842	5.68127			8.75526	0.1472	0.1093	0.12574	0.1483	0.15497	0.1858	0.10603
		50.299	4.64755	5.30483			8.76246	0.14715	0.10838	0.12572	0.14783	0.15498	0.18538	0.10643
		50.339	4.83316	5.93229			8.76966	0.14708	0.10751	0.12574	0.1474	0.15491	0.185	0.10678
		50.379	5.02382	5.44536			8.77686	0.14704	0.10667	0.12577	0.147	0.15484	0.18463	0.10707
		50.42	5.13923	5.71641			8.78406	0.14702	0.10585	0.12581	0.14663	0.15481	0.18429	0.10732
		50.46	5.22955	5.90217			8.79126	0.14701	0.10504	0.12589	0.14627	0.15486	0.18399	0.10751
		50.501	5.04891	5.6612			8.79846	0.14699	0.10425	0.12598	0.14592	0.155	0.18376	0.10767
		50.541	5.10912	5.6361			8.80566	0.14694	0.10348	0.12609	0.1456	0.15512	0.18355	0.10777
		50.581	4.88835	5.6361			8.81286	0.1469	0.10273	0.12621	0.1453	0.1552	0.18338	0.10783
		50.622	5.03385	5.39015			8.82006	0.14687	0.10201	0.12635	0.14503	0.15523	0.18319	0.10786
		50.662	5.17937	5.5608			8.82726	0.14688	0.10135	0.12649	0.14478	0.15523	0.18301	0.10786
		50.703	5.07901	5.38513			8.83446	0.14688	0.10074	0.12662	0.14458	0.15525	0.18283	0.10784
		50.743	4.79303	5.92225			8.84166	0.14684	0.10019	0.12677	0.14441	0.15529	0.18266	0.10778
		50.783	4.94354	5.68127			8.84886	0.14674	0.09971	0.12692	0.14429	0.15532	0.18247	0.10772
		50.824	4.90842	5.87204			8.85606	0.14662	0.0993	0.12706	0.14421	0.15534	0.18229	0.10763
		50.864	5.04389	5.4303			8.86326	0.14649	0.09896	0.12722	0.14417	0.15535	0.18216	0.1075
		50.905	4.51713	5.50057			8.87046	0.14643	0.09868	0.12738	0.14418	0.15537	0.18208	0.10735
		50.945	4.89838	5.73649			8.87766	0.14644	0.09846	0.12755	0.14421	0.1554	0.18206	0.10716
		50.985	5.05894	5.97246			8.88486	0.14652	0.09829	0.12772	0.14427	0.15542	0.18208	0.10691
		51.026	5.02884	5.69131			8.89206	0.14661	0.09817	0.12791	0.14436	0.15544	0.18212	0.10662
		51.066	4.95859	5.53069			8.89926	0.14668	0.09811	0.12808	0.14447	0.15548	0.18216	0.10629
		51.107	4.94354	5.33494			8.90646	0.14668	0.09809	0.12827	0.14459	0.15558	0.18215	0.10591
		51.147	5.17435	5.57084			8.91366	0.14663	0.09812	0.12844	0.14472	0.15573	0.18208	0.1055
		51.187	4.92849	5.51563			8.92086	0.14657	0.0982	0.12858	0.14486	0.15585	0.18197	0.10506
		51.228	4.64253	5.65618			8.92806	0.14653	0.09834	0.1287	0.14502	0.15591	0.18186	0.10459
		51.268	4.96863	5.84694			8.93526	0.14651	0.09853	0.1288	0.14519	0.1559	0.1818	0.10411
		51.309	4.98368	5.74151			8.94246	0.1465	0.09876	0.12888	0.14536	0.15583	0.18181	0.1036
		51.349	4.55224	5.51563			8.94966	0.14644	0.09906	0.12892	0.14554	0.15576	0.18182	0.10307
		51.389	4.80306	5.65618			8.95686	0.14635	0.0994	0.12895	0.14572	0.1557	0.18179	0.10253
		51.43	5.08403	5.64614			8.96406	0.1462	0.09979	0.12897	0.14591	0.15563	0.18172	0.10197
		51.47	4.71778	5.74653			8.97126	0.14606	0.10023	0.12897	0.1461	0.15557	0.18162	0.1014
		51.511	5.1593	5.60096			8.97846	0.14592	0.10071	0.12895	0.14628	0.15552	0.18154	0.10082
		51.551	4.86326	5.4554			8.98566	0.14581	0.10124	0.12894	0.14645	0.15551	0.1815	0.10023
		51.591	5.03887	5.57084			8.99286	0.14573	0.1018	0.12891	0.14662	0.15557	0.18151	0.09962
		51.632	5.27974	5.44034			9.00006	0.14566	0.10239	0.12886	0.14678	0.15568	0.18159	0.09902
		51.672	4.87832	5.51563			9.00726	0.14563	0.10302	0.12879	0.14693	0.15582	0.18173	0.0984
		51.713	4.77296	5.49053			9.01446	0.14563	0.10367	0.1287	0.14707	0.15599	0.18188	0.09778
		51.753	4.85323	5.16432			9.02166	0.14565	0.10434	0.1286	0.1472	0.15615	0.18198	0.09714
		51.794	4.72279	6.03271			9.02886	0.14571	0.10502	0.12848	0.14732	0.15627	0.18203	0.09651
		51.834	4.81309	5.71139			9.03606	0.1458	0.1057	0.12836	0.14743	0.15634	0.18203	0.09587
		51.874	5.16934	5.55578			9.04326	0.14591	0.10638	0.12826	0.14753	0.15636	0.18201	0.09523
		51.915	5.14926	5.49555			9.05046	0.14602	0.10705	0.12817	0.14763	0.15637	0.18201	0.09459
		51.955	5.27974	5.49555			9.05766	0.1461	0.10772	0.12811	0.14772	0.15642	0.18205	0.09394
		51.996	4.98368	5.67123			9.06486	0.14613	0.10839	0.12808	0.14783	0.15658	0.18215	0.09329
		52.036	5.20446	5.75658			9.07206	0.14611	0.10905	0.12808	0.14793	0.15686	0.18227	0.09264
		52.076	4.93852	5.28978			9.07926	0.14602	0.1097	0.1281	0.14804	0.15723	0.18236	0.092
		52.117	5.34498	5.77164			9.08646	0.14589	0.11034	0.12814	0.14815	0.15765	0.18238	0.09137
		52.157	5.05392	5.35502			9.09366	0.14573	0.11098	0.1282	0.14827	0.15805	0.18232	0.09075
		52.198	4.97866	5.78168			9.10086	0.14558	0.11162	0.12827	0.14839	0.15841	0.18222	0.09015
		52.238	5.13923	5.59594			9.10806	0.14549	0.11225	0.12835	0.14848	0.1587	0.18213	0.08955
		52.278	5.23959	5.56582			9.11526	0.14547	0.11287	0.12845	0.14856	0.15896	0.18215	0.08898
		52.319	5.13421	6.03773			9.12246	0.14549	0.11346	0.12857	0.14863	0.15922	0.18228	0.08842
		52.359	5.28476	5.74653			9.12966	0.14556	0.11404	0.12871	0.14867	0.15952	0.18247	0.08788
		52.4	5.00877	5.6612			9.13686	0.14564	0.11459	0.12888	0.14869	0.15987	0.18267	0.08734
		52.44	5.18439	5.84192			9.14406	0.14575	0.11511	0.12907	0.1487	0.16024	0.18283	0.08683
		52.48	5.16432	5.55076			9.15126	0.14585	0.11561	0.12929	0.14871	0.16059	0.18297	0.08632
		52.521	5.06396	5.49555			9.15846	0.14592	0.11607	0.12954	0.14873	0.16091	0.18308	0.08584
		52.561	5.36506	5.38513			9.16566	0.14593	0.1165	0.12981	0.14877	0.16122	0.18315	0.0854
		52.602	5.57586	5.40019			9.17286	0.14588	0.11689	0.13009	0.14883	0.16157	0.18315	0.08498
		52.642	11.0425	5.27472			9.18006	0.14579	0.11724	0.1304	0.14892	0.16196	0.18313	0.08461
		52.682	6.04777	5.46042			9.18726	0.1457	0.11754	0.13071	0.14903	0.16239	0.18313	0.08429
		52.723	5.30985	5.70135			9.19446	0.1456	0.1178	0.13103	0.14917	0.16285	0.18322	0.08401
		52.763	10.7503	5.37509			9.20166	0.14551	0.11801	0.13137	0.14932	0.16331	0.18344	0.08379
		52.804	7.68059	5.13923			9.20886	0.14544	0.11817	0.13171	0.14946	0.16379	0.18372	0.0836
		52.844	12.9232	5.20446			9.21606	0.14542	0.11829	0.13207	0.14961	0.16424	0.18399	0.08344
		52.884	9.08882	5.23959			9.22326	0.14545	0.11836	0.13242	0.14974	0.16465	0.18419	0.08332
		52.925	7.28855	4.99873			9.23046	0.1455	0.11841	0.13278	0.14986	0.16501	0.18433	0.08323
		52.965	5.99756	5.36506			9.23766	0.14553	0.11844	0.13312	0.14997	0.16529	0.18446	0.08317
		53.006	6.02267	5.37509			9.24486	0.14552	0.11846	0.13345	0.15006	0.16551	0.18464	0.08311
		53.046	5.80678	4.83818			9.25206	0.14546	0.11848	0.13378	0.15015	0.16569	0.18489	0.08308
		53.086	5.65618	5.22454			9.25926	0.14538	0.11849	0.13409	0.15024	0.16585	0.18516	0.08307
		53.127	5.22955	4.82313			9.26646	0.14533	0.11849	0.13436	0.15033	0.16599	0.18541	0.08308
		53.167	5.54574	5.22955			9.27366	0.14532	0.11849	0.13463	0.15045	0.16611	0.18563	0.08311
		53.208	5.05894	5.33494			9.28086	0.14536	0.11847	0.13487	0.15057	0.16615	0.18588	0.08317
		53.248	5.30483	5.36506			9.28806	0.14544	0.11843	0.13509	0.15071	0.16615	0.18622	0.08325
		53.288	5.71641	5.11414			9.29526	0.14551	0.11837	0.1353	0.15086	0.16611	0.18661	0.08337
		53.329	5.14425	5.19944			9.30246	0.14556	0.11829	0.13548	0.15103	0.16602	0.18704	0.08352
		53.369	5.04389	5.03385			9.30966	0.1456	0.1182	0.13565	0.15121	0.16589	0.18743	0.08372
		53.41	5.2145	5.27974			9.31686	0.14565	0.11811	0.13578	0.1514	0.16569	0.18774	0.08396
		53.45	5.02884	5.17435			9.32406	0.14575	0.11802	0.13589	0.15159	0.16544	0.18795	0.08424
		53.49	5.39015	4.97364			9.33126	0.14589	0.11794	0.13597	0.1518	0.1652	0.18809	0.08456
		53.531	4.95357	4.70774			9.33846	0.14608	0.11786	0.13601	0.152	0.16503	0.18824	0.08492
		53.571	5.65116	4.83818			9.34566	0.1463	0.1178	0.13603	0.15219	0.16489	0.18846	0.08532
		53.612	5.02382	5.11916			9.35286	0.14651	0.11775	0.13601	0.15238	0.16472	0.18877	0.08574
		53.652	4.89337	4.91344			9.36006	0.14668	0.11771	0.13596	0.15255	0.16444	0.18914	0.08619
		53.692	5.19443	4.86326			9.36726	0.1468	0.11767	0.13589	0.15271	0.16408	0.18949	0.08665
		53.733	5.0188	5.2697			9.37446	0.14686	0.11764	0.1358	0.15285	0.16369	0.18979	0.08714
		53.773	4.78801	4.76293			9.38166	0.14691	0.11761	0.13568	0.15296	0.16335	0.19007	0.08763
		53.814	4.73784	5.07901			9.38886	0.14698	0.11759	0.13555	0.15306	0.16307	0.19041	0.08811
		53.854	5.00375	4.95859			9.39606	0.14714	0.11757	0.1354	0.15313	0.16282	0.1908	0.0886
		53.894	4.94354	4.78801			9.40326	0.14735	0.11756	0.13524	0.15318	0.16256	0.19118	0.08907
		53.935	5.2145	5.0188			9.41046	0.1476	0.11756	0.13507	0.1532	0.16227	0.19147	0.08955
		53.975	4.61745	4.82815			9.41766	0.14779	0.11756	0.13489	0.1532	0.16193	0.19163	0.09002
		54.016	4.66761	5.16934			9.42486	0.14793	0.11756	0.13469	0.15316	0.16156	0.19169	0.0905
		54.056	4.86828	4.88333			9.43206	0.14802	0.11756	0.1345	0.15311	0.16114	0.19172	0.09099
		54.096	4.82815	4.88835			9.43926	0.14811	0.11756	0.13429	0.15305	0.16066	0.19176	0.09151
		54.137	4.88333	5.20948			9.44646	0.14822	0.11753	0.13407	0.15297	0.16016	0.19179	0.09205
		54.177	5.00375	4.9034			9.45366	0.14836	0.11749	0.13387	0.15287	0.15969	0.1918	0.09263
		54.218	4.60742	5.16934			9.46086	0.1485	0.11743	0.13365	0.15276	0.15931	0.19173	0.09322
		54.258	4.51713	4.95357			9.46806	0.14862	0.11735	0.13344	0.15264	0.15904	0.19159	0.09382
		54.298	4.91845	4.81309			9.47526	0.14874	0.11725	0.13324	0.15251	0.15889	0.19143	0.09441
		54.339	4.5071	4.99371			9.48246	0.1489	0.11713	0.13304	0.15236	0.15879	0.19123	0.095
		54.379	4.64755	4.89337			9.48966	0.14909	0.11699	0.13285	0.15218	0.1587	0.19103	0.09556
		54.42	4.79804	4.62247			9.49686	0.14927	0.11681	0.13266	0.15197	0.15857	0.19082	0.09608
		54.46	4.86828	5.16432			9.50406	0.14942	0.11661	0.13247	0.15173	0.15838	0.19058	0.09656
		54.5	4.83316	5.1041			9.51126	0.14952	0.11638	0.13229	0.15146	0.15815	0.19033	0.097
		54.541	4.66761	4.95357			9.51846	0.14957	0.11612	0.13212	0.15115	0.15793	0.19006	0.0974
		54.581	4.50208	5.04891			9.52566	0.14963	0.11584	0.13196	0.15081	0.15774	0.18978	0.09775
		54.622	4.57732	4.8432			9.53286	0.1497	0.11551	0.13181	0.15044	0.15758	0.1895	0.09806
		54.662	4.73283	4.85323			9.54006	0.14979	0.11516	0.13168	0.15006	0.15746	0.18922	0.09833
		54.702	4.56729	4.91845			9.54726	0.14992	0.11477	0.1316	0.14967	0.15734	0.18895	0.09857
		54.743	4.8733	4.61243			9.55446	0.15004	0.11438	0.13154	0.14927	0.15726	0.18865	0.09878
		54.783	4.58234	5.19443			9.56166	0.15013	0.11396	0.13151	0.14887	0.1572	0.18831	0.09897
		54.824	4.69269	4.8733			9.56886	0.15016	0.11351	0.13152	0.14847	0.15714	0.18791	0.09915
		54.864	4.65256	4.80306			9.57606	0.15014	0.11303	0.13157	0.14808	0.15708	0.18749	0.09931
		54.904	4.30648	4.98368			9.58326	0.15013	0.11254	0.13164	0.14768	0.15705	0.18709	0.09947
		54.945	4.88835	4.44189			9.59046	0.15012	0.11201	0.13173	0.14728	0.15708	0.18677	0.09963
		54.985	4.80808	4.8733			9.59766	0.15013	0.11145	0.13185	0.14687	0.15718	0.1865	0.09977
		55.026	4.62748	4.9335			9.60486	0.15015	0.11086	0.13198	0.14647	0.15731	0.18623	0.09989
		55.066	4.82815	5.01378			9.61206	0.15017	0.11024	0.13213	0.14606	0.15746	0.18595	0.09999
		55.106	4.55726	4.45193			9.61926	0.15022	0.10961	0.13227	0.14565	0.1576	0.18565	0.10006
		55.147	4.74788	4.87832			9.62646	0.1503	0.10895	0.13243	0.14526	0.15772	0.18532	0.10009
		55.187	4.54221	4.95859			9.63366	0.15037	0.10827	0.13259	0.14489	0.15783	0.18498	0.10011
		55.228	4.62247	5.04389			9.64086	0.15041	0.10759	0.13276	0.14455	0.15795	0.18466	0.10009
		55.268	4.44189	3.77498			9.64806	0.15042	0.10689	0.13295	0.14423	0.15805	0.18436	0.10006
		55.308	4.88835	3.82511			9.65526	0.15042	0.1062	0.13314	0.14396	0.15817	0.18409	0.1
		55.349	4.5071	4.16607			9.66246	0.15045	0.10549	0.13333	0.14371	0.15833	0.1838	0.09995
		55.389	4.80306	4.64253			9.66966	0.1505	0.1048	0.13354	0.14349	0.15855	0.18349	0.09987
		55.43	4.53719	4.84821			9.67686	0.15053	0.10411	0.13376	0.1433	0.15883	0.18312	0.0998
		55.47	4.88333	4.42685			9.68406	0.15053	0.10342	0.13398	0.14315	0.15911	0.18276	0.09971
		55.51	4.32654	4.73784			9.69126	0.15052	0.10275	0.13422	0.14302	0.15935	0.18243	0.09961
		55.551	4.42685	4.71276			9.69846	0.1505	0.10209	0.13448	0.14292	0.15956	0.18214	0.09952
		55.591	4.68768	4.51713			9.70566	0.15045	0.10145	0.13474	0.14285	0.15976	0.18191	0.0994
		55.632	4.42685	5.00877			9.71286	0.15035	0.10083	0.13502	0.1428	0.16003	0.18172	0.09928
		55.672	4.69771	4.8733			9.72006	0.15021	0.10023	0.13531	0.14278	0.16035	0.18156	0.09915
		55.712	4.54221	4.71778			9.72726	0.15007	0.09965	0.13559	0.14278	0.16073	0.18144	0.09901
		55.753	4.52215	4.61745			9.73446	0.14996	0.09909	0.13587	0.14281	0.16107	0.18132	0.09887
		55.793	4.61745	4.75791			9.74166	0.14988	0.09855	0.13615	0.14284	0.16136	0.18121	0.09872
		55.834	4.48202	4.88333			9.74886	0.14982	0.09803	0.13641	0.14288	0.16156	0.18107	0.09857
		55.874	4.09586	5.01378			9.75606	0.14975	0.09754	0.13666	0.14293	0.16175	0.1809	0.09842
		55.914	4.8432	4.97866			9.76326	0.1497	0.09707	0.13691	0.14299	0.16198	0.18072	0.09826
		55.955	4.49707	4.73784			9.77046	0.14967	0.09663	0.13714	0.14304	0.16235	0.18058	0.0981
		55.995	5.07399	4.54221			9.77766	0.14963	0.09621	0.13739	0.14311	0.16283	0.18046	0.09792
		56.036	4.51211	5.08905			9.78486	0.14953	0.09583	0.13764	0.14319	0.16339	0.1804	0.09775
		56.076	4.40679	4.60742			9.79206	0.14936	0.09548	0.1379	0.1433	0.16398	0.18038	0.09754
		56.116	4.59237	4.45694			9.79926	0.14917	0.09517	0.13815	0.14343	0.16457	0.18042	0.09732
		56.157	4.48202	4.89838			9.80646	0.14901	0.09489	0.13841	0.14359	0.16516	0.18056	0.09707
		56.197	4.6325	4.44691			9.81366	0.14889	0.09466	0.13866	0.14379	0.16578	0.18075	0.09679
		56.238	4.51211	4.89337			9.82086	0.14879	0.09447	0.13891	0.14401	0.16641	0.18095	0.09651
		56.278	4.44691	4.64755			9.82806	0.14868	0.09433	0.13915	0.14425	0.16701	0.1811	0.09619
		56.318	4.8432	4.54221			9.83526	0.14856	0.09423	0.13938	0.1445	0.1676	0.18119	0.09586
		56.359	4.37168	4.69269			9.84246	0.1484	0.09418	0.13961	0.14476	0.16825	0.18128	0.09551
		56.399	4.6626	4.53719			9.84966	0.14825	0.09416	0.13983	0.14501	0.16903	0.18137	0.09515
		56.44	4.6024	4.76293			9.85686	0.14812	0.09419	0.14007	0.14526	0.16999	0.18154	0.0948
		56.48	4.37669	4.48704			9.86406	0.14803	0.09426	0.14033	0.14551	0.17111	0.18176	0.09443
		56.52	4.80808	4.88835			9.87126	0.14798	0.09438	0.1406	0.14576	0.17233	0.18199	0.09406
		56.561	4.91344	4.49707			9.87846	0.14793	0.09453	0.1409	0.14603	0.17359	0.18219	0.09369
		56.601	4.43186	4.57732			9.88566	0.14784	0.09472	0.14124	0.14631	0.17486	0.18232	0.09332
		56.642	4.36165	4.42685			9.89286	0.14769	0.09496	0.14161	0.14661	0.17613	0.1824	0.09295
		56.682	4.56729	4.71778			9.90006	0.14749	0.09522	0.14201	0.14693	0.17743	0.18251	0.09257
		56.722	4.90842	4.39174			9.90726	0.1473	0.09553	0.14246	0.14727	0.17876	0.18271	0.09218
		56.763	4.68266	4.80808			9.91446	0.14715	0.09587	0.14296	0.14761	0.18015	0.18303	0.0918
		56.803	4.477	4.49707			9.92166	0.14703	0.09624	0.14352	0.14797	0.1816	0.18343	0.09141
		56.844	4.43688	4.75289			9.92886	0.14691	0.09663	0.14415	0.14831	0.18309	0.1838	0.09102
		56.884	4.43186	4.95357			9.93606	0.14673	0.09705	0.14486	0.14867	0.18461	0.1841	0.09063
		56.924	4.57231	4.95547			9.94326	0.1465	0.0975	0.14566	0.14901	0.18614	0.18432	0.09023
		56.965	4.63752	4.1761			9.95046	0.14625	0.09798	0.14654	0.14935	0.18772	0.18454	0.08983
		57.005	4.63752	5.29981			9.95766	0.14605	0.09848	0.14754	0.14967	0.18938	0.18481	0.08942
		57.046	4.62748	4.80808			9.96486	0.14591	0.09902	0.14863	0.14997	0.19116	0.18517	0.08901
		57.086	4.53218	4.43186			9.97206	0.14583	0.09959	0.14981	0.15026	0.19307	0.18559	0.08858
		57.126	4.54221	4.77798			9.97926	0.14575	0.10018	0.15107	0.15054	0.19506	0.18602	0.08817
		57.167	4.48202	5.10912			9.98646	0.14566	0.1008	0.15242	0.15084	0.19708	0.18643	0.08776
		57.207	4.46196	4.83316			9.99366	0.14558	0.10144	0.15384	0.15113	0.19909	0.18681	0.08736
		57.248	4.64253	4.99873			10.0009	0.14551	0.10211	0.15533	0.15144	0.20108	0.1872	0.08698
		57.288	4.87832	5.33494			10.0081	0.14545	0.10279	0.15688	0.15179	0.20306	0.18761	0.0866
		57.328	4.54723	4.97364			10.0153	0.14538	0.1035	0.1585	0.15218	0.20504	0.18812	0.08624
		57.369	4.61243	5.0188			10.0225	0.14528	0.10421	0.16019	0.15261	0.207	0.18874	0.08588
		57.409	4.75289	4.92347			10.0297	0.14518	0.10493	0.16196	0.15309	0.20888	0.18948	0.08553
		57.45	4.79804	4.92347			10.0369	0.14512	0.10568	0.16381	0.15363	0.21066	0.19028	0.08518
		57.49	4.61243	5.24461			10.0441	0.1451	0.10643	0.16575	0.15421	0.21233	0.19109	0.08482
		57.53	5.0188	4.9034			10.0513	0.14511	0.10719	0.16777	0.15485	0.21398	0.19192	0.08447
		57.571	4.77798	4.75289			10.0585	0.14513	0.10799	0.16987	0.15552	0.21569	0.19274	0.08411
		57.611	4.41682	5.13923			10.0657	0.14513	0.1088	0.17204	0.15625	0.21749	0.1936	0.08377
		57.652	4.66761	5.06396			10.0729	0.14508	0.10964	0.17426	0.15703	0.21934	0.19449	0.08343
		57.692	4.64253	5.02382			10.0801	0.14499	0.11051	0.17653	0.15786	0.22112	0.19544	0.08312
		57.732	4.56729	4.94856			10.0873	0.14488	0.11142	0.17881	0.15874	0.22271	0.19652	0.08282
		57.773	4.56227	4.95357			10.0945	0.14474	0.11238	0.18112	0.15967	0.22404	0.19776	0.08254
		57.813	4.60742	4.79804			10.1017	0.14461	0.11337	0.18342	0.16069	0.22511	0.19914	0.08228
		57.854	4.48202	4.79303			10.1089	0.14448	0.11441	0.1857	0.16178	0.22603	0.20059	0.08203
		57.894	4.3466	5.19944			10.1161	0.14437	0.11548	0.18796	0.16296	0.22687	0.20205	0.08179
		57.934	4.67263	5.23959			10.1233	0.14428	0.11659	0.19018	0.16423	0.22769	0.20348	0.08156
		57.975	4.54723	4.9887			10.1305	0.14427	0.11774	0.19233	0.16559	0.22846	0.20496	0.08133
		58.015	4.6024	5.01378			10.1377	0.14431	0.11894	0.19441	0.16704	0.22915	0.20654	0.0811
		58.056	4.55224	4.89838			10.1449	0.14441	0.12019	0.19639	0.16857	0.22973	0.20826	0.08088
		58.096	4.65758	5.10912			10.1521	0.14451	0.12151	0.19826	0.1702	0.23017	0.21009	0.08067
		58.136	4.3115	4.92347			10.1593	0.14455	0.12289	0.20002	0.17188	0.23047	0.21195	0.08046
		58.177	4.58735	4.72781			10.1665	0.14455	0.12435	0.20165	0.1736	0.23058	0.21374	0.08026
		58.217	4.39174	5.05392			10.1737	0.14448	0.1259	0.20316	0.17536	0.23049	0.2154	0.08008
		58.258	4.42685	4.477			10.1809	0.14436	0.12754	0.20453	0.17714	0.23019	0.21698	0.07992
		58.298	4.477	4.90842			10.1881	0.14425	0.12926	0.20578	0.17891	0.22972	0.21861	0.07977
		58.338	4.45193	4.71276			10.1953	0.14415	0.13108	0.2069	0.18066	0.22917	0.22032	0.07964
		58.379	4.61745	4.83818			10.2025	0.14409	0.13298	0.20788	0.1824	0.22858	0.22217	0.07953
		58.419	4.67263	5.0188			10.2097	0.14409	0.135	0.20873	0.18412	0.22794	0.22411	0.07944
		58.46	4.54221	5.1041			10.2169	0.1441	0.13713	0.20943	0.1858	0.2272	0.22607	0.07937
		58.5	4.52215	5.05894			10.2241	0.14409	0.13937	0.21	0.18744	0.22634	0.22801	0.07931
		58.54	4.73283	4.90842			10.2313	0.14403	0.14176	0.21042	0.18906	0.22541	0.22989	0.07927
		58.581	4.6626	4.99371			10.2385	0.14393	0.14428	0.21068	0.19063	0.22445	0.2317	0.07925
		58.621	4.80808	5.17937			10.2457	0.14386	0.14694	0.2108	0.19217	0.22348	0.23342	0.07924
		58.662	4.5071	4.86828			10.2529	0.14383	0.14975	0.21076	0.19366	0.22243	0.23506	0.07924
		58.702	4.45694	4.68266			10.2601	0.14386	0.15271	0.21057	0.1951	0.22129	0.23665	0.07926
		58.742	4.30147	5.04891			10.2673	0.14393	0.15582	0.21024	0.19647	0.22005	0.23822	0.07929
		58.783	4.51713	4.83316			10.2745	0.14399	0.15907	0.20975	0.19777	0.21874	0.23982	0.07932
		58.823	4.65758	5.00375			10.2817	0.14405	0.16247	0.20913	0.19898	0.21737	0.24143	0.07936
		58.864	4.68768	4.68768			10.2889	0.14409	0.16601	0.20835	0.20012	0.21595	0.24295	0.0794
		58.904	4.30648	5.13923			10.2961	0.14409	0.1697	0.20744	0.20115	0.21448	0.24434	0.07945
		58.944	4.35663	4.72781			10.3033	0.14406	0.17353	0.2064	0.20209	0.213	0.24554	0.07951
		58.985	4.97364	4.69269			10.3105	0.14403	0.1775	0.20524	0.20292	0.21153	0.24663	0.07957
		59.025	4.56729	5.21952			10.3177	0.14402	0.18161	0.20398	0.20366	0.21011	0.24772	0.07966
		59.066	4.78801	4.95357			10.3249	0.14401	0.18585	0.20264	0.20429	0.20874	0.2488	0.07975
		59.106	4.55224	4.58234			10.3321	0.144	0.19022	0.20123	0.20484	0.20741	0.24987	0.07986
		59.146	4.43688	4.9034			10.3393	0.14398	0.1947	0.19975	0.20528	0.20608	0.25087	0.08
		59.187	4.33657	4.91845			10.3465	0.14395	0.19929	0.19821	0.20561	0.20471	0.25174	0.08017
		59.227	4.61243	4.68266			10.3537	0.14394	0.20397	0.19662	0.20585	0.20327	0.25248	0.08036
		59.268	4.55726	4.76794			10.3609	0.14395	0.20876	0.19496	0.20598	0.2018	0.25308	0.08057
		59.308	4.8733	4.68266			10.3681	0.14395	0.21363	0.19325	0.20601	0.20036	0.25355	0.08081
		59.348	4.20117	4.86828			10.3753	0.14393	0.21859	0.19147	0.20593	0.19903	0.25391	0.08108
		59.389	4.54221	4.86828			10.3825	0.1439	0.22361	0.18966	0.20575	0.19785	0.25409	0.08138
		59.429	4.97866	5.0188			10.3897	0.14384	0.2287	0.18779	0.20546	0.19675	0.25408	0.08172
		59.47	4.73283	4.79303			10.3969	0.14377	0.23385	0.18591	0.20508	0.19563	0.25386	0.08209
		59.51	4.39676	4.61745			10.4041	0.14369	0.23902	0.18402	0.20461	0.19441	0.25348	0.08252
		59.55	4.88835	4.82815			10.4113	0.14363	0.24419	0.18215	0.20404	0.19308	0.25302	0.08298
		59.591	4.74788	4.44189			10.4185	0.1436	0.24933	0.18029	0.20337	0.19171	0.2525	0.08351
		59.631	4.61745	5.01378			10.4257	0.14362	0.25441	0.17847	0.20262	0.19043	0.25193	0.0841
		59.672	4.52716	4.8733			10.4329	0.14365	0.25939	0.17666	0.20179	0.18929	0.25129	0.08473
		59.712	4.57732	4.82313			10.4401	0.1437	0.26429	0.17489	0.20088	0.18826	0.25061	0.08543
		59.752	4.51211	4.63752			10.4473	0.14375	0.26907	0.17313	0.1999	0.18728	0.24988	0.08616
		59.793	4.62748	4.54221			10.4545	0.1438	0.27374	0.1714	0.19883	0.18634	0.24912	0.08693
		59.833	4.54221	4.73283			10.4617	0.14386	0.2783	0.16969	0.19771	0.18543	0.24827	0.08771
		59.874	4.60742	4.67765			10.4689	0.14389	0.28275	0.16803	0.19653	0.18461	0.2473	0.08851
		59.914	4.52215	5.11916			10.4761	0.1439	0.28709	0.1664	0.19529	0.1839	0.24624	0.08931
		59.954	4.477	4.91845			10.4833	0.14389	0.29129	0.16483	0.19403	0.18324	0.2451	0.0901
		59.995	4.41682	4.42183			10.4905	0.14386	0.29533	0.16332	0.19273	0.18258	0.24391	0.09087
		60.035	4.58234	4.77798			10.4977	0.14381	0.29917	0.16188	0.19144	0.18186	0.24269	0.09162
		60.076	4.50208	5.01378			10.5049	0.14377	0.30276	0.16051	0.19014	0.18106	0.24144	0.09233
		60.116	4.47199	4.95859			10.5121	0.14376	0.30607	0.15919	0.18885	0.18027	0.24015	0.09298
		60.156	4.67765	4.82313			10.5193	0.14377	0.30906	0.1579	0.18758	0.17956	0.23884	0.09359
		60.197	4.3466	4.63752			10.5265	0.14381	0.31171	0.15666	0.18632	0.179	0.23744	0.09413
		60.237	4.43688	4.62748			10.5337	0.1439	0.31402	0.15544	0.18507	0.17853	0.23596	0.09458
		60.278	4.42183	4.79804			10.5409	0.144	0.31599	0.15423	0.18384	0.17805	0.23441	0.09495
		60.318	4.36165	4.83818			10.5481	0.14408	0.31765	0.15305	0.1826	0.1775	0.23283	0.09524
		60.358	4.38672	4.79804			10.5553	0.14409	0.31899	0.1519	0.18138	0.17691	0.23126	0.09544
		60.399	4.86828	5.12919			10.5625	0.14406	0.32005	0.15077	0.18016	0.17632	0.22972	0.09556
		60.439	4.36666	4.9034			10.5697	0.14404	0.32084	0.14968	0.17893	0.17574	0.22823	0.09561
		60.48	4.76293	5.2145			10.5769	0.14403	0.32138	0.14863	0.17771	0.1752	0.22676	0.09556
		60.52	4.76293	4.76794			10.5841	0.14402	0.32166	0.14762	0.1765	0.17464	0.22526	0.09545
		60.56	4.36165	4.5071			10.5913	0.14399	0.32169	0.14665	0.17531	0.17406	0.22374	0.09525
		60.601	4.81309	4.6626			10.5985	0.14393	0.32145	0.14572	0.17413	0.17347	0.22224	0.09497
		60.641	4.67765	5.05392			10.6057	0.14385	0.32095	0.14482	0.173	0.17285	0.22076	0.09461
		60.682	4.94354	4.82313			10.6129	0.14377	0.32017	0.14394	0.17189	0.17224	0.21935	0.09417
		60.722	4.41682	4.78299			10.6201	0.14371	0.31913	0.14309	0.1708	0.17166	0.21797	0.09364
		60.762	4.60742	4.84821			10.6273	0.14365	0.31783	0.14228	0.16976	0.17115	0.21662	0.09304
		60.803	4.68768	4.80306			10.6345	0.1436	0.31627	0.14149	0.16874	0.1707	0.21531	0.09238
		60.843	4.39676	4.96863			10.6417	0.14361	0.31445	0.14074	0.16774	0.17026	0.21409	0.09166
		60.884	4.69771	4.66761			10.6489	0.14368	0.31238	0.14001	0.16676	0.16978	0.21295	0.09092
		60.924	4.81811	4.76293			10.6561	0.14377	0.31006	0.1393	0.1658	0.16924	0.21188	0.09016
		60.964	4.29645	4.84821			10.6633	0.14385	0.30752	0.13862	0.16487	0.16871	0.21082	0.08939
		61.005	4.30147	4.96361			10.6705	0.14392	0.30476	0.13797	0.16397	0.16823	0.20973	0.08861
		61.045	4.85323	4.99371			10.6777	0.14396	0.3018	0.13733	0.16311	0.16786	0.20858	0.08786
		61.086	4.72781	4.71276			10.6849	0.144	0.29866	0.13671	0.16228	0.16756	0.20742	0.08711
		61.126	4.42685	4.97364			10.6921	0.14405	0.29536	0.1361	0.1615	0.16722	0.20633	0.08637
		61.166	4.26135	5.1593			10.6993	0.14411	0.29193	0.1355	0.16077	0.16678	0.20534	0.08565
		61.207	4.56729	4.71276			10.7065	0.14415	0.28839	0.13492	0.16007	0.16621	0.20447	0.08494
		61.247	4.46196	4.69269			10.7137	0.14417	0.28477	0.13436	0.15942	0.16558	0.20365	0.08424
		61.288	4.55224	4.52716			10.7209	0.14415	0.28106	0.13382	0.15879	0.16498	0.20282	0.08356
		61.328	4.22624	4.76794			10.7281	0.14407	0.27727	0.1333	0.15818	0.16449	0.20195	0.0829
		61.368	4.74788	4.82815			10.7353	0.14396	0.27342	0.13279	0.15758	0.16411	0.20105	0.08227
		61.409	4.39174	4.8733			10.7425	0.14386	0.26948	0.13229	0.15699	0.16379	0.20014	0.08166
		61.449	4.57231	4.56227			10.7497	0.14379	0.26547	0.13179	0.1564	0.16345	0.19922	0.08106
		61.49	4.51713	4.76293			10.7569	0.14378	0.26138	0.1313	0.15582	0.16305	0.19828	0.08049
		61.53	4.51211	4.77296			10.7641	0.1438	0.25722	0.1308	0.15524	0.16261	0.19731	0.07993
		61.57	4.45193	4.64755			10.7713	0.14381	0.253	0.13028	0.15467	0.16212	0.19635	0.07938
		61.611	4.55224	4.87832			10.7785	0.14381	0.24872	0.12975	0.15411	0.16165	0.19546	0.07883
		61.651	4.477	4.91845			10.7857	0.14381	0.2444	0.12922	0.15357	0.16118	0.19463	0.07827
		61.692	4.56729	4.85323			10.7929	0.14383	0.24004	0.12868	0.15305	0.16073	0.19386	0.07771
		61.732	4.43186	4.85323			10.8001	0.14384	0.23567	0.12814	0.15253	0.16032	0.19311	0.07715
		61.772	4.44189	4.81309			10.8073	0.14384	0.2313	0.12762	0.15204	0.15998	0.19237	0.07657
		61.813	4.50208	4.79804			10.8145	0.14384	0.22694	0.12712	0.15157	0.15969	0.19166	0.076
		61.853	4.58735	5.00375			10.8217	0.14388	0.2226	0.12663	0.1511	0.15944	0.191	0.07541
		61.894	4.45193	4.85825			10.8289	0.144	0.21831	0.12617	0.15064	0.15919	0.19034	0.07483
		61.934	4.45193	4.88333			10.8361	0.14419	0.21407	0.12572	0.15017	0.15894	0.18966	0.07426
		61.974	4.41682	4.77798			10.8433	0.14437	0.20989	0.12529	0.1497	0.15869	0.18895	0.07368
		62.015	4.69771	4.87832			10.8505	0.14448	0.20579	0.12487	0.14922	0.15844	0.18826	0.07313
		62.055	4.53218	4.45694			10.8577	0.14447	0.20174	0.12445	0.14873	0.15814	0.18767	0.07258
		62.096	4.54723	4.73784			10.8649	0.14437	0.19777	0.12404	0.14823	0.15781	0.18722	0.07204
		62.136	4.25132	4.83316			10.8721	0.14424	0.19387	0.12362	0.14774	0.15748	0.18688	0.07151
		62.176	4.79303	4.66761			10.8793	0.14417	0.19003	0.12321	0.14724	0.15717	0.18659	0.071
		62.217	4.72781	4.71778			10.8865	0.14417	0.18625	0.12281	0.14675	0.15692	0.18628	0.07048
		62.257	4.49707	4.70273			10.8937	0.14426	0.18255	0.12242	0.14628	0.15671	0.18593	0.06998
		62.298	4.3466	4.49707			10.9009	0.14437	0.17893	0.12203	0.14583	0.15652	0.1856	0.06949
		62.338	4.65758	4.77798			10.9081	0.14445	0.17539	0.12165	0.14538	0.15627	0.1853	0.069
		62.378	4.2463	4.9335			10.9153	0.14444	0.17194	0.12128	0.14495	0.15593	0.18506	0.06854
		62.419	4.71276	4.78801			10.9225	0.14435	0.16859	0.12092	0.14453	0.15554	0.18484	0.06809
		62.459	4.54221	4.86326			10.9297	0.14424	0.16534	0.12057	0.14412	0.15516	0.18459	0.06766
		62.5	4.61243	4.78299			10.9369	0.14416	0.16218	0.12025	0.14373	0.15482	0.18429	0.06727
		62.54	4.59739	4.62748			10.9441	0.14417	0.15913	0.11992	0.14335	0.15448	0.18395	0.06691
		62.58	4.6024	4.85825			10.9513	0.14424	0.15615	0.11961	0.143	0.15414	0.1836	0.06658
		62.621	4.48202	4.76293			10.9585	0.14439	0.15326	0.11932	0.14265	0.15377	0.18331	0.06629
		62.661	4.52215	5.16934			10.9657	0.14456	0.15045	0.11903	0.14234	0.15339	0.18308	0.06602
		62.702	4.67263	4.8432			10.9729	0.14473	0.1477	0.11877	0.14203	0.15301	0.18291	0.0658
		62.742	4.72781	4.62247			10.9801	0.14488	0.14502	0.11852	0.14173	0.15268	0.18277	0.0656
		62.782	4.79804	4.63752			10.9873	0.14497	0.14241	0.11829	0.14143	0.15244	0.18263	0.06543
		62.823	4.6024	4.64253			10.9945	0.14502	0.13987	0.11806	0.14112	0.15226	0.18248	0.06528
		62.863	4.53719	4.8733			11.0017	0.14501	0.1374	0.11786	0.14082	0.15212	0.18231	0.06514
		62.904	4.35663	4.91344			11.0089	0.14498	0.135	0.11765	0.14051	0.152	0.18211	0.065
		62.944	4.58234	5.02884			11.0161	0.14501	0.13269	0.11746	0.14019	0.15184	0.18188	0.06488
							11.0233	0.14512	0.13047	0.11728	0.13987	0.15165	0.18162	0.06477
							11.0305	0.14532	0.12832	0.11709	0.13956	0.15144	0.18132	0.06465
							11.0377	0.14553	0.12625	0.11691	0.13926	0.15126	0.18097	0.06455
							11.0449	0.14569	0.12426	0.11674	0.13897	0.15115	0.1806	0.06444
							11.0521	0.14576	0.12233	0.11656	0.13869	0.15107	0.18026	0.06434
							11.0593	0.14581	0.12046	0.1164	0.13843	0.15099	0.17998	0.06426
							11.0665	0.14589	0.11863	0.11624	0.13818	0.15089	0.17973	0.06418
							11.0737	0.146	0.11684	0.11609	0.13794	0.15073	0.17946	0.06411
							11.0809	0.14611	0.1151	0.11595	0.13773	0.15054	0.17917	0.06407
							11.0881	0.14624	0.11339	0.11582	0.13752	0.15032	0.17884	0.06404
							11.0953	0.14635	0.11173	0.11572	0.13732	0.1501	0.17856	0.06403
							11.1025	0.14646	0.11011	0.11562	0.13712	0.14991	0.17831	0.06405
							11.1097	0.14655	0.10853	0.11552	0.13692	0.14974	0.17806	0.06409
							11.1169	0.14662	0.10701	0.11544	0.13673	0.14963	0.17779	0.06416
							11.1241	0.14668	0.10554	0.11536	0.13652	0.14955	0.17753	0.06427
							11.1313	0.14678	0.10411	0.1153	0.13631	0.14952	0.17735	0.0644
							11.1385	0.14693	0.10275	0.11524	0.1361	0.14952	0.17725	0.06454
							11.1457	0.14712	0.10145	0.1152	0.13588	0.14951	0.1772	0.0647
							11.1529	0.1473	0.10021	0.11517	0.13567	0.14948	0.17715	0.06489
							11.1601	0.14742	0.09905	0.11516	0.13546	0.14941	0.17705	0.06508
							11.1673	0.14746	0.09796	0.11517	0.13528	0.14929	0.17691	0.06529
							11.1745	0.14744	0.09695	0.11518	0.13511	0.14917	0.17675	0.06554
							11.1817	0.14746	0.09601	0.11522	0.13495	0.1491	0.17658	0.0658
							11.1889	0.14756	0.09513	0.11525	0.13481	0.1491	0.17639	0.0661
							11.1961	0.14774	0.09434	0.11529	0.13469	0.14915	0.17619	0.06643
							11.2033	0.14794	0.0936	0.11534	0.13458	0.1492	0.17602	0.0668
							11.2105	0.14812	0.09293	0.11539	0.13448	0.14918	0.17591	0.06722
							11.2177	0.14821	0.0923	0.11546	0.13438	0.14912	0.17583	0.06767
							11.2249	0.14821	0.09173	0.11554	0.13428	0.14907	0.17575	0.06817
							11.2321	0.14818	0.09122	0.11563	0.13419	0.14908	0.17564	0.06872
							11.2393	0.14815	0.09075	0.11575	0.13409	0.14919	0.17552	0.06932
							11.2465	0.1482	0.09034	0.11587	0.13399	0.14935	0.17542	0.06998
							11.2537	0.14828	0.08998	0.11601	0.1339	0.14951	0.17537	0.07072
							11.2609	0.14836	0.08966	0.11616	0.1338	0.14964	0.17539	0.07154
							11.2681	0.14839	0.08941	0.11632	0.1337	0.14976	0.17543	0.07244
							11.2753	0.14836	0.0892	0.11649	0.13361	0.14991	0.17551	0.07344
							11.2825	0.14835	0.08903	0.11665	0.13352	0.15006	0.17557	0.07455
							11.2897	0.14839	0.08891	0.11683	0.13343	0.1502	0.17563	0.07578
							11.2969	0.14848	0.08883	0.117	0.13335	0.15035	0.17565	0.0771
							11.3041	0.14856	0.08878	0.11719	0.13328	0.15051	0.17567	0.07855
							11.3113	0.14862	0.08878	0.11739	0.13322	0.15072	0.17569	0.0801
							11.3185	0.14865	0.0888	0.11761	0.13316	0.151	0.1757	0.08175
							11.3257	0.14868	0.08889	0.11786	0.13311	0.15132	0.17568	0.08346
							11.3329	0.14871	0.08902	0.11814	0.13306	0.15168	0.17563	0.0852
							11.3401	0.14873	0.0892	0.11845	0.13301	0.15203	0.17558	0.08693
							11.3473	0.1487	0.08943	0.11881	0.13297	0.15236	0.17557	0.08859
							11.3545	0.14858	0.0897	0.11921	0.13293	0.15265	0.17567	0.09011
							11.3617	0.14839	0.09003	0.11964	0.13291	0.15294	0.17588	0.09145
							11.3689	0.14821	0.09038	0.12012	0.13289	0.15326	0.17617	0.09252
							11.3761	0.14808	0.09077	0.1206	0.13289	0.15361	0.17647	0.09331
							11.3833	0.14801	0.09117	0.12111	0.13289	0.15404	0.1767	0.09377
							11.3905	0.14798	0.09158	0.12163	0.13292	0.15452	0.17688	0.09388
							11.3977	0.14796	0.09199	0.12216	0.13295	0.15504	0.17709	0.09367
							11.4049	0.14794	0.09238	0.1227	0.13298	0.15559	0.17738	0.09317
							11.4121	0.14792	0.09273	0.12323	0.13303	0.15614	0.17776	0.0924
							11.4193	0.14786	0.09302	0.12379	0.13307	0.15667	0.1782	0.09143
							11.4265	0.14778	0.09324	0.12435	0.13313	0.15717	0.17865	0.09034
							11.4337	0.1477	0.09335	0.12494	0.13317	0.15763	0.17912	0.08917
							11.4409	0.14765	0.09336	0.12557	0.13323	0.15805	0.1797	0.08801
							11.4481	0.14763	0.09327	0.12621	0.13329	0.15844	0.18042	0.0869
							11.4553	0.14766	0.09307	0.1269	0.13335	0.1588	0.18123	0.08588
							11.4625	0.14769	0.09278	0.12762	0.13343	0.15919	0.18211	0.085
							11.4697	0.14768	0.09242	0.12837	0.13353	0.15966	0.18299	0.08426
							11.4769	0.14761	0.092	0.12913	0.13363	0.16019	0.1839	0.08367
							11.4841	0.14746	0.09155	0.12991	0.13375	0.16079	0.18489	0.08324
							11.4913	0.14724	0.0911	0.1307	0.13388	0.16137	0.18598	0.08295
							11.4985	0.14701	0.09063	0.13148	0.13403	0.16187	0.18718	0.08281
							11.5057	0.14685	0.09019	0.13224	0.13418	0.16233	0.18847	0.08279
							11.5129	0.14673	0.08977	0.133	0.13435	0.16282	0.18978	0.08289
							11.5201	0.14662	0.08937	0.13375	0.13455	0.16341	0.19108	0.08308
							11.5273	0.14648	0.08902	0.13448	0.13476	0.16408	0.19231	0.08337
							11.5345	0.14635	0.0887	0.13521	0.135	0.16478	0.19341	0.08373
							11.5417	0.14625	0.08844	0.13593	0.13525	0.16544	0.1943	0.08416
							11.5489	0.14621	0.08823	0.13666	0.13554	0.16605	0.19493	0.08464
							11.5561	0.14623	0.08808	0.13738	0.13583	0.16664	0.19527	0.08518
							11.5633	0.14622	0.08798	0.13812	0.13614	0.1672	0.19536	0.08575
							11.5705	0.14614	0.08792	0.13885	0.13646	0.16777	0.19524	0.08635
							11.5777	0.146	0.08792	0.13959	0.13679	0.16833	0.19496	0.08699
							11.5849	0.14584	0.08795	0.14033	0.13712	0.16888	0.19456	0.08764
							11.5921	0.14571	0.08801	0.14106	0.13746	0.16947	0.19404	0.0883
							11.5993	0.14566	0.0881	0.14178	0.1378	0.17015	0.19339	0.089
							11.6065	0.14564	0.08821	0.1425	0.13815	0.17095	0.19262	0.0897
							11.6137	0.14563	0.08835	0.14321	0.13852	0.17188	0.19178	0.09043
							11.6209	0.14557	0.08852	0.14392	0.1389	0.17286	0.19094	0.09117
							11.6281	0.14545	0.08871	0.14461	0.1393	0.17384	0.19012	0.09191
							11.6353	0.14527	0.08892	0.14529	0.13973	0.17481	0.18935	0.09267
							11.6425	0.1451	0.08917	0.14596	0.14017	0.17579	0.18866	0.09342
							11.6497	0.14496	0.08944	0.14661	0.14062	0.17688	0.18806	0.09416
							11.6569	0.14488	0.08975	0.14724	0.14109	0.1781	0.18758	0.0949
							11.6641	0.14482	0.09009	0.14786	0.14156	0.17946	0.18722	0.09562
							11.6713	0.14477	0.09046	0.14846	0.14205	0.18085	0.18699	0.09632
							11.6785	0.14472	0.09088	0.14905	0.14253	0.18222	0.18688	0.09701
							11.6857	0.1447	0.09134	0.14964	0.14303	0.18352	0.18687	0.09768
							11.6929	0.14472	0.09186	0.15024	0.14353	0.18482	0.18693	0.09834
							11.7001	0.14477	0.09243	0.15086	0.14404	0.18621	0.18702	0.099
							11.7073	0.14484	0.09304	0.15152	0.14457	0.18775	0.18712	0.09964
							11.7145	0.14488	0.09371	0.1522	0.14508	0.18941	0.18725	0.10028
							11.7217	0.14488	0.0944	0.15292	0.14562	0.1911	0.18743	0.10092
							11.7289	0.14485	0.09513	0.15365	0.14616	0.19274	0.18767	0.10155
							11.7361	0.14483	0.09588	0.1544	0.14671	0.19428	0.18796	0.10219
							11.7433	0.14483	0.09664	0.15515	0.14726	0.19569	0.18826	0.10282
							11.7505	0.14485	0.09741	0.15588	0.14781	0.19693	0.18854	0.10346
							11.7577	0.14482	0.0982	0.15661	0.14837	0.19792	0.18879	0.10408
							11.7649	0.14474	0.09902	0.1573	0.14892	0.19864	0.18908	0.10469
							11.7721	0.14462	0.09984	0.15798	0.14945	0.1991	0.18947	0.10529
							11.7793	0.14452	0.1007	0.15865	0.14997	0.19933	0.18995	0.10585
							11.7865	0.14449	0.10157	0.15932	0.15047	0.19939	0.19047	0.10639
							11.7937	0.1445	0.10247	0.16002	0.15095	0.19929	0.19095	0.10689
							11.8009	0.14452	0.10337	0.16074	0.15142	0.19908	0.1913	0.10737
							11.8081	0.14453	0.10429	0.16149	0.15187	0.19877	0.19157	0.10781
							11.8153	0.14454	0.1052	0.16229	0.15233	0.19839	0.19184	0.10825
							11.8225	0.14455	0.10613	0.16313	0.15276	0.19796	0.1922	0.1087
							11.8297	0.14455	0.10704	0.164	0.15321	0.19751	0.19266	0.10915
							11.8369	0.14452	0.10796	0.16491	0.15368	0.19703	0.19319	0.10961
							11.8441	0.14446	0.10888	0.16584	0.15414	0.19653	0.19375	0.11009
							11.8513	0.14439	0.10982	0.16679	0.15461	0.19606	0.19439	0.11059
							11.8585	0.14433	0.11078	0.16774	0.15509	0.19562	0.19514	0.11111
							11.8657	0.14429	0.11176	0.16869	0.15557	0.19526	0.19602	0.11164
							11.8729	0.14424	0.11277	0.16963	0.15605	0.19499	0.19696	0.11218
							11.8801	0.14418	0.11377	0.17057	0.15654	0.19478	0.19787	0.11272
							11.8873	0.14411	0.11477	0.1715	0.15704	0.19462	0.1987	0.11325
							11.8945	0.14407	0.11577	0.17241	0.15755	0.19448	0.1995	0.11378
							11.9017	0.14406	0.11675	0.17332	0.15807	0.19436	0.20034	0.11429
							11.9089	0.14408	0.1177	0.17422	0.15861	0.19428	0.20127	0.11476
							11.9161	0.14407	0.11861	0.17511	0.15916	0.19428	0.20232	0.11521
							11.9233	0.14402	0.1195	0.17598	0.15973	0.19432	0.20343	0.11562
							11.9305	0.14395	0.12037	0.17685	0.16032	0.19443	0.20456	0.116
							11.9377	0.14389	0.12119	0.1777	0.16092	0.19461	0.20569	0.11634
							11.9449	0.14387	0.122	0.17855	0.16153	0.19487	0.20681	0.11665
							11.9521	0.14393	0.12277	0.17937	0.16215	0.19519	0.20797	0.11692
							11.9593	0.14403	0.12348	0.1802	0.16279	0.19554	0.20916	0.11716
							11.9665	0.14411	0.12414	0.18101	0.16346	0.19584	0.21034	0.11737
							11.9737	0.14411	0.12475	0.18181	0.16413	0.19609	0.21151	0.11756
							11.9809	0.14406	0.12528	0.18259	0.16482	0.19633	0.21264	0.11772
							11.9881	0.144	0.12572	0.18336	0.16552	0.19658	0.21381	0.11786
							11.9953	0.14401	0.1261	0.18408	0.16624	0.19686	0.21509	0.11798
							12.0025	0.14408	0.12641	0.18474	0.16696	0.19707	0.21651	0.11809
							12.0097	0.14418	0.12665	0.18536	0.16769	0.19717	0.21804	0.11819
							12.0169	0.14426	0.12683	0.18591	0.16842	0.19717	0.21962	0.1183
							12.0241	0.14428	0.12698	0.18638	0.16915	0.19717	0.22119	0.11843
							12.0313	0.1443	0.12708	0.18679	0.1699	0.19723	0.22275	0.11857
							12.0385	0.14429	0.12716	0.18714	0.17065	0.19733	0.22427	0.11873
							12.0457	0.1443	0.12723	0.18744	0.17142	0.1974	0.22575	0.11892
							12.0529	0.1443	0.12729	0.1877	0.17223	0.19746	0.2272	0.11913
							12.0601	0.1443	0.12737	0.18792	0.17306	0.19755	0.2286	0.11935
							12.0673	0.1443	0.12746	0.18811	0.17391	0.19774	0.22992	0.11955
							12.0745	0.1443	0.12758	0.18829	0.17478	0.19797	0.23118	0.11973
							12.0817	0.14431	0.12772	0.18844	0.17569	0.19821	0.23242	0.11989
							12.0889	0.14433	0.12789	0.18858	0.17661	0.19839	0.23362	0.11999
							12.0961	0.14432	0.12808	0.18871	0.17754	0.19855	0.23481	0.12002
							12.1033	0.14428	0.12831	0.18883	0.17846	0.19874	0.23593	0.11998
							12.1105	0.1442	0.12856	0.18895	0.17937	0.19901	0.23692	0.11984
							12.1177	0.1441	0.12882	0.18906	0.18026	0.19936	0.23779	0.11961
							12.1249	0.14404	0.12911	0.18917	0.18113	0.19976	0.23861	0.11928
							12.1321	0.14404	0.12941	0.18926	0.18196	0.20019	0.2394	0.11886
							12.1393	0.14409	0.12976	0.18932	0.18274	0.20062	0.2402	0.11833
							12.1465	0.14414	0.13012	0.18936	0.18349	0.20107	0.24098	0.11771
							12.1537	0.14417	0.13051	0.18937	0.1842	0.20154	0.2417	0.11699
							12.1609	0.14418	0.13092	0.18933	0.18488	0.20199	0.24238	0.11617
							12.1681	0.14419	0.13136	0.18928	0.18553	0.20241	0.24297	0.11525
							12.1753	0.14422	0.1318	0.18919	0.18616	0.20278	0.24346	0.11425
							12.1825	0.14426	0.13225	0.1891	0.18675	0.20308	0.24385	0.11317
							12.1897	0.1443	0.1327	0.189	0.1873	0.20341	0.24418	0.11202
							12.1969	0.14435	0.13315	0.18892	0.18782	0.20382	0.24446	0.1108
							12.2041	0.14443	0.13359	0.18886	0.18829	0.20435	0.24474	0.10954
							12.2113	0.14452	0.13402	0.18882	0.18869	0.20502	0.24499	0.10824
							12.2185	0.14461	0.13442	0.18883	0.18902	0.20578	0.2452	0.1069
							12.2257	0.14467	0.13481	0.18888	0.18929	0.20654	0.24536	0.10555
							12.2329	0.14468	0.13518	0.18895	0.18947	0.20726	0.24547	0.10418
							12.2401	0.14471	0.13554	0.18907	0.18958	0.20792	0.2456	0.10282
							12.2473	0.14476	0.1359	0.18923	0.18964	0.20854	0.24577	0.10145
							12.2545	0.14483	0.13627	0.18941	0.18963	0.20913	0.24599	0.1001
							12.2617	0.14485	0.13666	0.18963	0.18957	0.20972	0.24626	0.09877
							12.2689	0.14481	0.13707	0.18989	0.18948	0.21033	0.24651	0.09747
							12.2761	0.14471	0.1375	0.19018	0.18935	0.21092	0.24666	0.09621
							12.2833	0.1446	0.13795	0.19051	0.1892	0.21148	0.24669	0.09499
							12.2905	0.14454	0.13843	0.19088	0.18904	0.21198	0.24662	0.09381
							12.2977	0.1445	0.1389	0.19129	0.18886	0.21242	0.24651	0.09267
							12.3049	0.14449	0.13936	0.19174	0.18865	0.21284	0.24639	0.09156
							12.3121	0.14449	0.1398	0.19222	0.18843	0.21329	0.24622	0.09049
							12.3193	0.1445	0.14023	0.19274	0.18818	0.21377	0.24601	0.08944
							12.3265	0.14451	0.14063	0.1933	0.18792	0.21425	0.24575	0.08843
							12.3337	0.14452	0.14099	0.19389	0.18761	0.21471	0.24546	0.08744
							12.3409	0.14452	0.14134	0.19451	0.18729	0.21511	0.24514	0.08647
							12.3481	0.14451	0.14168	0.19515	0.18696	0.21542	0.24483	0.08553
							12.3553	0.14448	0.142	0.19582	0.18663	0.21567	0.24448	0.08463
							12.3625	0.14447	0.14233	0.19651	0.18631	0.21588	0.2441	0.08375
							12.3697	0.14447	0.14265	0.19723	0.18601	0.21606	0.24362	0.08291
							12.3769	0.14451	0.14299	0.19798	0.18572	0.21623	0.24299	0.0821
							12.3841	0.14462	0.14333	0.19878	0.18547	0.21634	0.24222	0.08134
							12.3913	0.1448	0.14369	0.19959	0.18523	0.21639	0.24136	0.0806
							12.3985	0.14498	0.14407	0.20045	0.18501	0.21639	0.24055	0.07989
							12.4057	0.14512	0.14448	0.20134	0.18482	0.21639	0.23988	0.07923
							12.4129	0.14516	0.14493	0.20225	0.18464	0.2164	0.23935	0.07862
							12.4201	0.14511	0.14543	0.20319	0.18449	0.21641	0.23888	0.07806
							12.4273	0.14505	0.14598	0.20414	0.18437	0.21636	0.23842	0.07756
							12.4345	0.14502	0.14659	0.20509	0.18429	0.21624	0.23795	0.07712
							12.4417	0.14502	0.14728	0.20604	0.18425	0.21606	0.23745	0.07676
							12.4489	0.14503	0.14805	0.20695	0.18427	0.21588	0.23693	0.07647
							12.4561	0.145	0.14889	0.20784	0.18433	0.21576	0.23637	0.07626
							12.4633	0.14494	0.14982	0.20868	0.18444	0.21567	0.23576	0.07613
							12.4705	0.14485	0.15083	0.20947	0.18461	0.2156	0.2351	0.07607
							12.4777	0.14476	0.15193	0.21021	0.18482	0.21548	0.23444	0.07607
							12.4849	0.14467	0.15311	0.21088	0.18506	0.2153	0.23381	0.07616
							12.4921	0.14464	0.15438	0.2115	0.18534	0.21507	0.2332	0.0763
							12.4993	0.14466	0.15574	0.21206	0.18566	0.21476	0.2326	0.07651
							12.5065	0.1447	0.15721	0.21255	0.18599	0.21437	0.23196	0.07679
							12.5137	0.14473	0.15875	0.21297	0.18634	0.21397	0.23131	0.07711
							12.5209	0.14472	0.16039	0.21333	0.18671	0.21361	0.23063	0.07749
							12.5281	0.14474	0.1621	0.21359	0.18709	0.21336	0.22995	0.07789
							12.5353	0.14479	0.16388	0.21377	0.18748	0.21321	0.22925	0.07831
							12.5425	0.14486	0.1657	0.21386	0.18789	0.21305	0.22854	0.07874
							12.5497	0.14489	0.16755	0.21389	0.18833	0.21279	0.22789	0.07917
							12.5569	0.14485	0.1694	0.21383	0.18879	0.21238	0.22733	0.07958
							12.5641	0.14477	0.17124	0.21372	0.18929	0.21193	0.2269	0.07997
							12.5713	0.14471	0.17303	0.21356	0.18985	0.2115	0.22654	0.08032
							12.5785	0.14471	0.17476	0.21337	0.19045	0.21114	0.22621	0.08066
							12.5857	0.14473	0.17641	0.21313	0.19111	0.21077	0.22591	0.08096
							12.5929	0.14474	0.17798	0.21285	0.19181	0.21036	0.22566	0.08124
							12.6001	0.14472	0.17945	0.21254	0.19252	0.20988	0.22551	0.0815
							12.6073	0.14471	0.18082	0.21216	0.19324	0.20935	0.22551	0.08173
							12.6145	0.14473	0.18209	0.2117	0.19394	0.20878	0.22569	0.08196
							12.6217	0.14482	0.18327	0.21116	0.1946	0.20819	0.22603	0.08218
							12.6289	0.14494	0.18439	0.21053	0.19521	0.20755	0.22647	0.0824
							12.6361	0.14505	0.18544	0.20981	0.19575	0.20687	0.22691	0.08261
							12.6433	0.14513	0.18646	0.209	0.19624	0.20616	0.22733	0.08283
							12.6505	0.14515	0.18744	0.20812	0.19666	0.20543	0.22778	0.08305
							12.6577	0.14511	0.1884	0.20717	0.19702	0.20466	0.2283	0.08325
							12.6649	0.14502	0.18936	0.20617	0.19735	0.20382	0.22892	0.08346
							12.6721	0.14496	0.19035	0.20512	0.19763	0.20292	0.22965	0.08366
							12.6793	0.14495	0.19135	0.20404	0.19789	0.20198	0.23047	0.08388
							12.6865	0.14499	0.19239	0.20293	0.19811	0.20107	0.23137	0.0841
							12.6937	0.1451	0.19349	0.20179	0.19832	0.20022	0.23233	0.08436
							12.7009	0.14521	0.19468	0.20062	0.1985	0.1994	0.23332	0.08466
							12.7081	0.14531	0.19597	0.19943	0.19866	0.19852	0.23429	0.08503
							12.7153	0.14537	0.19738	0.19822	0.19879	0.19757	0.23523	0.08545
							12.7225	0.14541	0.19895	0.19698	0.19889	0.19661	0.23609	0.08594
							12.7297	0.14547	0.20069	0.19572	0.19894	0.19571	0.23685	0.0865
							12.7369	0.14551	0.20261	0.19446	0.19895	0.19493	0.23748	0.08714
							12.7441	0.14552	0.20471	0.19319	0.1989	0.19422	0.23798	0.08782
							12.7513	0.14545	0.20702	0.19193	0.19881	0.1935	0.23843	0.08854
							12.7585	0.1453	0.20953	0.1907	0.19867	0.19273	0.23888	0.08929
							12.7657	0.14512	0.21222	0.1895	0.19846	0.19187	0.23932	0.09006
							12.7729	0.14499	0.21509	0.18834	0.1982	0.19097	0.23971	0.09083
							12.7801	0.14496	0.21809	0.18723	0.19788	0.1901	0.23999	0.09159
							12.7873	0.14504	0.22119	0.18618	0.1975	0.18935	0.24015	0.09232
							12.7945	0.14519	0.22432	0.18516	0.19706	0.18874	0.24025	0.09301
							12.8017	0.14533	0.22742	0.18418	0.19658	0.18821	0.2403	0.09362
							12.8089	0.14542	0.23038	0.18325	0.19604	0.18766	0.24032	0.09413
							12.8161	0.14541	0.23311	0.18235	0.19546	0.18704	0.24028	0.09452
							12.8233	0.14536	0.23552	0.18148	0.19482	0.18638	0.24022	0.09476
							12.8305	0.14533	0.23751	0.18065	0.19416	0.18576	0.24018	0.09484
							12.8377	0.14533	0.23902	0.17986	0.19345	0.18522	0.24019	0.09474
							12.8449	0.14536	0.24	0.17913	0.19272	0.18475	0.24026	0.09447
							12.8521	0.14538	0.24038	0.17845	0.19196	0.18432	0.24038	0.09403
							12.8593	0.14539	0.24017	0.17784	0.19117	0.18389	0.24055	0.09342
							12.8665	0.14544	0.23935	0.17729	0.19037	0.18349	0.24078	0.09269
							12.8737	0.14551	0.23793	0.17682	0.18954	0.18314	0.24111	0.09183
							12.8809	0.14558	0.23593	0.17641	0.18871	0.18284	0.24157	0.09089
							12.8881	0.14561	0.23338	0.17607	0.18787	0.18263	0.24219	0.08986
							12.8953	0.14564	0.23031	0.17578	0.187	0.18252	0.24301	0.08879
							12.9025	0.14569	0.22674	0.17555	0.18612	0.18253	0.24403	0.0877
							12.9097	0.14576	0.22272	0.17537	0.18522	0.18265	0.24525	0.08659
							12.9169	0.14583	0.21831	0.17523	0.18431	0.18288	0.2466	0.08551
							12.9241	0.14583	0.21358	0.17513	0.18337	0.18321	0.24799	0.08445
							12.9313	0.14575	0.20857	0.17507	0.18242	0.18361	0.24938	0.08344
							12.9385	0.14561	0.2034	0.17505	0.18145	0.1841	0.25074	0.08247
							12.9457	0.1455	0.19813	0.17505	0.18048	0.18466	0.2521	0.08157
							12.9529	0.14548	0.19287	0.17509	0.17952	0.18523	0.25343	0.08073
							12.9601	0.14556	0.18769	0.17516	0.17855	0.18581	0.25466	0.07995
							12.9673	0.14572	0.18268	0.17526	0.17758	0.18637	0.25569	0.07923
							12.9745	0.14591	0.17788	0.17538	0.17662	0.18694	0.2564	0.07856
							12.9817	0.14609	0.17334	0.17554	0.17566	0.18758	0.25668	0.07796
							12.9889	0.14627	0.16909	0.17574	0.17471	0.18831	0.25647	0.07742
							12.9961	0.14645	0.16514	0.17598	0.17377	0.18915	0.25572	0.07694
							13.0033	0.14662	0.16148	0.17627	0.17284	0.18915	0.25446	0.0765
							13.0105	0.14675	0.1581	0.17661	0.17193	0.18915	0.25277	0.07613
							13.0177	0.14688	0.155	0.177	0.17104	0.18915	0.25071	0.0758
							13.0249	0.14703	0.15216	0.17745	0.17018	0.18915	0.24835	0.07552
							13.0321	0.14721	0.14958	0.17794	0.16935	0.18915	0.24569	0.07527
							13.0393	0.14739	0.14724	0.17848	0.16856	0.18915	0.24276	0.07506
							13.0465	0.14755	0.14514	0.17905	0.16778	0.18915	0.23962	0.07486
							13.0537	0.14763	0.14325	0.17964	0.16703	0.18915	0.23636	0.07468
							13.0609	0.14769	0.14157	0.17964	0.1663	0.18915	0.23302	0.0745
							13.0681	0.1478	0.14006	0.17964	0.16558	0.18915	0.22964	0.07434
							13.0753	0.14797	0.13871	0.17964	0.16488	0.18915	0.22628	0.07418
							13.0825	0.14817	0.13749	0.17964	0.16421	0.18915	0.22296	0.07402
							13.0897	0.14836	0.13639	0.17964	0.16356	0.18915	0.21978	0.07387
							13.0969	0.14849	0.13537	0.17964	0.16294	0.18915	0.21681	0.07374
							13.1041	0.14857	0.13445	0.17964	0.16236	0.18915	0.21405	0.07362
							13.1113	0.14869	0.13359	0.17964	0.16181	0.18915	0.21148	0.07352
							13.1185	0.14889	0.13281	0.17964	0.16131	0.18915	0.20908	0.07343
							13.1257	0.14918	0.13207	0.17964	0.16085	0.18915	0.20686	0.07335
							13.1329	0.14955	0.13139	0.17964	0.16043	0.18915	0.20489	0.07328
							13.1401	0.14991	0.13075	0.17964	0.16003	0.18915	0.20322	0.07322
							13.1473	0.15023	0.13017	0.17964	0.15965	0.18915	0.20187	0.07316
							13.1545	0.15054	0.12963	0.17964	0.15929	0.18915	0.20078	0.07312
							13.1617	0.15086	0.12914	0.17964	0.15895	0.18915	0.19988	0.07307
							13.1689	0.15121	0.12869	0.17964	0.15861	0.18915	0.19908	0.07302
							13.1761	0.15158	0.1283	0.17964	0.15829	0.18915	0.19834	0.07296
							13.1833	0.15196	0.12798	0.17964	0.15797	0.18915	0.19764	0.07289
							13.1905	0.15232	0.12771	0.17964	0.15767	0.18915	0.19702	0.07282
							13.1977	0.15268	0.12749	0.17964	0.15737	0.18915	0.19648	0.07273
							13.2049	0.15308	0.12733	0.17964	0.15711	0.18915	0.19608	0.07263
							13.2121	0.15351	0.12721	0.17964	0.15686	0.18915	0.19581	0.07253
							13.2193	0.15401	0.12714	0.17964	0.15664	0.18915	0.1956	0.07241
							13.2265	0.15454	0.12711	0.17964	0.15643	0.18915	0.19542	0.07228
							13.2337	0.1551	0.1271	0.17964	0.15623	0.18915	0.19523	0.07215
							13.2409	0.15565	0.12713	0.17964	0.15604	0.18915	0.19504	0.07201
							13.2481	0.15618	0.1272	0.17964	0.15586	0.18915	0.19488	0.07187
							13.2553	0.15666	0.12729	0.17964	0.15568	0.18915	0.19475	0.07172
							13.2625	0.15713	0.12742	0.17964	0.15549	0.18915	0.19464	0.07159
							13.2697	0.15762	0.12758	0.17964	0.1553	0.18915	0.19456	0.07145
							13.2769	0.15814	0.12779	0.17964	0.15512	0.18915	0.19447	0.07132
							13.2841	0.15868	0.12801	0.17964	0.15494	0.18915	0.19436	0.07122
							13.2913	0.1592	0.12826	0.17964	0.15479	0.18915	0.19422	0.07114
							13.2985	0.15968	0.12853	0.17964	0.15466	0.18915	0.19408	0.07108
							13.3057	0.16014	0.12881	0.17964	0.15454	0.18915	0.19398	0.07103
							13.3129	0.16067	0.1291	0.17964	0.15446	0.18915	0.19398	0.071
							13.3201	0.16131	0.1294	0.17964	0.15438	0.18915	0.19406	0.07098
							13.3273	0.16205	0.12971	0.17964	0.15432	0.18915	0.19419	0.07095
							13.3345	0.16282	0.13003	0.17964	0.15427	0.18915	0.19435	0.07094
							13.3417	0.16359	0.13036	0.17964	0.15424	0.18915	0.19451	0.07092
							13.3489	0.16442	0.13071	0.17964	0.15424	0.18915	0.1947	0.07089
							13.3561	0.16533	0.13108	0.17964	0.15426	0.18915	0.19493	0.07088
							13.3633	0.16633	0.13145	0.17964	0.15432	0.18915	0.19518	0.07086
							13.3705	0.16741	0.13183	0.17964	0.15442	0.18915	0.19543	0.07085
							13.3777	0.16856	0.13223	0.17964	0.15459	0.18915	0.19572	0.07086
							13.3849	0.16974	0.13262	0.17964	0.15482	0.18915	0.1961	0.07089
							13.3921	0.17095	0.13301	0.17964	0.15511	0.18915	0.19657	0.07094
							13.3993	0.17214	0.13341	0.17964	0.15548	0.18915	0.19715	0.07102
							13.4065	0.17329	0.1338	0.17964	0.15594	0.18915	0.19779	0.07114
							13.4137	0.17437	0.1342	0.17964	0.15647	0.18915	0.19852	0.07129
							13.4209	0.1754	0.13462	0.17964	0.15709	0.18915	0.19935	0.07147
							13.4281	0.17644	0.13506	0.17964	0.15783	0.18915	0.19935	0.07168
							13.4353	0.17752	0.13554	0.17964	0.15867	0.18915	0.19935	0.07192
							13.4425	0.17871	0.13607	0.17964	0.15964	0.18915	0.19935	0.07219
							13.4497	0.18005	0.13668	0.17964	0.16075	0.18915	0.19935	0.07247
							13.4569	0.18156	0.13737	0.17964	0.16201	0.18915	0.19935	0.07277
							13.4641	0.18322	0.13817	0.17964	0.16345	0.18915	0.19935	0.0731
							13.4713	0.18497	0.13908	0.17964	0.16508	0.18915	0.19935	0.07344
							13.4785	0.18674	0.14011	0.17964	0.16692	0.18915	0.19935	0.0738
							13.4857	0.18848	0.14127	0.17964	0.169	0.18915	0.19935	0.0742
							13.4929	0.19017	0.14258	0.17964	0.17136	0.18915	0.19935	0.07463
							13.5001	0.19188	0.14406	0.17964	0.17401	0.18915	0.19935	0.07511
							13.5073	0.19364	0.14572	0.17964	0.177	0.18915	0.19935	0.07564
							13.5145	0.19547	0.14762	0.17964	0.177	0.18915	0.19935	0.07622
							13.5217	0.19735	0.14976	0.17964	0.177	0.18915	0.19935	0.07684
							13.5289	0.19926	0.15222	0.17964	0.177	0.18915	0.19935	0.07751
							13.5361	0.20117	0.15501	0.17964	0.177	0.18915	0.19935	0.07824
							13.5433	0.20306	0.15821	0.17964	0.177	0.18915	0.19935	0.07902
							13.5505	0.2049	0.16185	0.17964	0.177	0.18915	0.19935	0.07985
							13.5577	0.20672	0.16599	0.17964	0.177	0.18915	0.19935	0.08073
							13.5649	0.20849	0.17065	0.17964	0.177	0.18915	0.19935	0.08168
							13.5721	0.21022	0.17591	0.17964	0.177	0.18915	0.19935	0.08268
							13.5793	0.21197	0.17591	0.17964	0.177	0.18915	0.19935	0.08376
							13.5865	0.21376	0.17591	0.17964	0.177	0.18915	0.19935	0.08491
							13.5937	0.21555	0.17591	0.17964	0.177	0.18915	0.19935	0.08613
							13.6009	0.21726	0.17591	0.17964	0.177	0.18915	0.19935	0.08745
							13.6081	0.2189	0.17591	0.17964	0.177	0.18915	0.19935	0.08885
							13.6153	0.22054	0.17591	0.17964	0.177	0.18915	0.19935	0.09033
							13.6225	0.22226	0.17591	0.17964	0.177	0.18915	0.19935	0.09192
							13.6297	0.22409	0.17591	0.17964	0.177	0.18915	0.19935	0.0936
							13.6369	0.2259	0.17591	0.17964	0.177	0.18915	0.19935	0.09538
							13.6441	0.22754	0.17591	0.17964	0.177	0.18915	0.19935	0.09726
							13.6513	0.22892	0.17591	0.17964	0.177	0.18915	0.19935	0.09925
							13.6585	0.23007	0.17591	0.17964	0.177	0.18915	0.19935	0.10133
							13.6657	0.23112	0.17591	0.17964	0.177	0.18915	0.19935	0.10353
							13.6729	0.23212	0.17591	0.17964	0.177	0.18915	0.19935	0.10584
							13.6801	0.23312	0.17591	0.17964	0.177	0.18915	0.19935	0.10826
							13.6873	0.23409	0.17591	0.17964	0.177	0.18915	0.19935	0.1108
							13.6945	0.23496	0.17591	0.17964	0.177	0.18915	0.19935	0.11348
							13.7017	0.23573	0.17591	0.17964	0.177	0.18915	0.19935	0.11629
							13.7089	0.23641	0.17591	0.17964	0.177	0.18915	0.19935	0.11925
							13.7161	0.237	0.17591	0.17964	0.177	0.18915	0.19935	0.12235
							13.7233	0.23749	0.17591	0.17964	0.177	0.18915	0.19935	0.12562
							13.7305	0.23783	0.17591	0.17964	0.177	0.18915	0.19935	0.12904
							13.7377	0.23799	0.17591	0.17964	0.177	0.18915	0.19935	0.13263
							13.7449	0.23797	0.17591	0.17964	0.177	0.18915	0.19935	0.13638
							13.7521	0.23785	0.17591	0.17964	0.177	0.18915	0.19935	0.14027
							13.7593	0.2377	0.17591	0.17964	0.177	0.18915	0.19935	0.14431
							13.7665	0.23753	0.17591	0.17964	0.177	0.18915	0.19935	0.14849
							13.7737	0.23729	0.17591	0.17964	0.177	0.18915	0.19935	0.1528
							13.7809	0.23689	0.17591	0.17964	0.177	0.18915	0.19935	0.15725
							13.7881	0.23633	0.17591	0.17964	0.177	0.18915	0.19935	0.16182
							13.7953	0.2356	0.17591	0.17964	0.177	0.18915	0.19935	0.16653
							13.8025	0.23473	0.17591	0.17964	0.177	0.18915	0.19935	0.17136
							13.8097	0.23374	0.17591	0.17964	0.177	0.18915	0.19935	0.1763
							13.8169	0.23264	0.17591	0.17964	0.177	0.18915	0.19935	0.18138
							13.8241	0.23143	0.17591	0.17964	0.177	0.18915	0.19935	0.18657
							13.8313	0.23018	0.17591	0.17964	0.177	0.18915	0.19935	0.19186
							13.8385	0.22891	0.17591	0.17964	0.177	0.18915	0.19935	0.19726
							13.8457	0.22764	0.17591	0.17964	0.177	0.18915	0.19935	0.20273
							13.8529	0.22632	0.17591	0.17964	0.177	0.18915	0.19935	0.20828
							13.8601	0.22493	0.17591	0.17964	0.177	0.18915	0.19935	0.21386
							13.8673	0.22345	0.17591	0.17964	0.177	0.18915	0.19935	0.21949
							13.8745	0.22191	0.17591	0.17964	0.177	0.18915	0.19935	0.22513
							13.8817	0.22031	0.17591	0.17964	0.177	0.18915	0.19935	0.23076
							13.8889	0.21865	0.17591	0.17964	0.177	0.18915	0.19935	0.23637
							13.8961	0.21692	0.17591	0.17964	0.177	0.18915	0.19935	0.24195
							13.9033	0.21513	0.17591	0.17964	0.177	0.18915	0.19935	0.24745
							13.9105	0.21329	0.17591	0.17964	0.177	0.18915	0.19935	0.25287
							13.9177	0.21145	0.17591	0.17964	0.177	0.18915	0.19935	0.2582
							13.9249	0.20958	0.17591	0.17964	0.177	0.18915	0.19935	0.26342
							13.9321	0.20767	0.17591	0.17964	0.177	0.18915	0.19935	0.26849
							13.9393	0.20574	0.17591	0.17964	0.177	0.18915	0.19935	0.2734
							13.9465	0.20384	0.17591	0.17964	0.177	0.18915	0.19935	0.27814
							13.9537	0.20201	0.17591	0.17964	0.177	0.18915	0.19935	0.28269
							13.9609	0.20027	0.17591	0.17964	0.177	0.18915	0.19935	0.28704
							13.9681	0.19855	0.17591	0.17964	0.177	0.18915	0.19935	0.29116
							13.9753	0.19686	0.17591	0.17964	0.177	0.18915	0.19935	0.29504
							13.9825	0.19513	0.17591	0.17964	0.177	0.18915	0.19935	0.29866
							13.9897	0.19341	0.17591	0.17964	0.177	0.18915	0.19935	0.30202
							13.9969	0.19165	0.17591	0.17964	0.177	0.18915	0.19935	0.30509
							14.0041	0.18985	0.17591	0.17964	0.177	0.18915	0.19935	0.30789
							14.0113	0.188	0.17591	0.17964	0.177	0.18915	0.19935	0.3104
							14.0185	0.18611	0.17591	0.17964	0.177	0.18915	0.19935	0.31264
							14.0257	0.18423	0.17591	0.17964	0.177	0.18915	0.19935	0.31461
							14.0329	0.18245	0.17591	0.17964	0.177	0.18915	0.19935	0.31632
							14.0401	0.18079	0.17591	0.17964	0.177	0.18915	0.19935	0.31775
[truncated: 1,523 more rows]

## Sheet: Fig. 3
Fig. 3b
		Control			ManNSe			SiaNSe			9AzSiaNSe			1,6-Pr2ManNSe			Ac4ManNSe
		Nucleus	Cytoplasm	Membrane	Nucleus	Cytoplasm	Membrane	Nucleus	Cytoplasm	Membrane	Nucleus	Cytoplasm	Membrane	Nucleus	Cytoplasm	Membrane	Nucleus	Cytoplasm	Membrane
	Newly-synthesized seleno-sialic scid (μmol/g protein)	0.266177	0.416867	0.133468	0.473471	2.4042	0.482208	0.183108	2.02267	1.39914	0.302773	1.32747	1.14917	0.274028	2.57237	1.9496	0.290363	4.07952	3.06192
		0.237432	0.412182	0.133215	0.617703	2.50057	0.473344	0.188426	2.13461	1.42409	0.32658	1.32177	1.16677	0.26605	2.60567	1.96087	0.300114	4.06889	3.09231
		0.249209	0.418133	0.131442	0.612511	2.53831	0.470812	0.18564	2.09282	1.43232	0.313537	1.36925	1.18691	0.261112	2.59909	1.96125	0.29049	4.08763	3.18045
		0.158035	0.489933	0.166392	0.564771	2.93922	0.546157	0.240598	2.05141	1.47854	0.217931	1.50449	1.12688	0.242117	2.62872	2.03343	0.321135	3.89591	3.214
		0.153476	0.475497	0.171584	0.566038	3.03875	0.551349	0.24275	2.02647	1.47271	0.251235	1.40104	1.10789	0.248196	2.66785	2.0371	0.305306	3.87641	2.94618
		0.157655	0.484994	0.174497	0.560593	3.04369	0.531974	0.259972	2.06914	1.49031	0.256173	1.55616	1.12093	0.249209	2.69862	2.03748	0.306066	3.88945	2.96328
	Mean	0.203664	0.449601	0.151766	0.565848	2.74412	0.509307	0.216749	2.06619	1.44952	0.278038	1.41336	1.14309	0.256785	2.62872	1.99662	0.302246	3.98297	3.07636
	SD	0.0526121	0.0374483	0.0210494	0.0518241	0.29388	0.0378122	0.0346835	0.0426369	0.0361247	0.0425151	0.0965005	0.0300346	0.0122328	0.0469079	0.0433668	0.01153	0.105203	0.109524
Fig. 3c
		Control			ManNSe			SiaNSe			9AzSiaNSe			1,6-Pr2ManNSe			Ac4ManNSe
		Nucleus	Cytoplasm	Membrane	Nucleus	Cytoplasm	Membrane	Nucleus	Cytoplasm	Membrane	Nucleus	Cytoplasm	Membrane	Nucleus	Cytoplasm	Membrane	Nucleus	Cytoplasm	Membrane
	Newly-synthesized seleno-sialic scid (μmol/g protein)	0.0736989	0.120426	0.0521717	0.0981385	0.215905	0.557174	0.538686	0.330885	1.68634	0.326833	0.757123	1.17931	0.679119	0.328352	1.72281	0.411042	0.67304	4.62669
		0.0717994	0.117766	0.0460935	0.0938331	0.218311	0.57123	0.514246	0.333924	1.65569	0.352666	0.746106	1.21565	0.683551	0.338736	1.72825	0.404711	0.673294	4.6058
		0.0664809	0.117513	0.0540712	0.0924402	0.217298	0.560593	0.504495	0.332531	1.70166	0.338483	0.755224	1.21312	0.687476	0.339496	1.8545	0.399012	0.669368	4.41433
		0.0468532	0.107889	0.0503989	0.0472331	0.216031	0.402431	0.271875	0.3476	1.20261	0.235406	0.301887	1.30113	0.348107	0.647334	1.79764	0.290617	0.700139	4.03102
		0.0438141	0.103457	0.0481195	0.0422945	0.210206	0.394707	0.286438	0.356591	1.19362	0.271242	0.257819	1.28391	0.346334	0.634418	1.81537	0.283019	0.676206	4.20552
		0.0424212	0.105736	0.0460935	0.0416614	0.215778	0.403191	0.278334	0.357351	1.20375	0.276687	0.259592	1.30683	0.341142	0.643409	1.47309	0.281753	0.704951	4.39648
	Mean	0.0575113	0.112131	0.0494914	0.0692668	0.215588	0.481554	0.399012	0.343147	1.44061	0.30022	0.512959	1.24999	0.514288	0.488624	1.73194	0.345026	0.682833	4.37998
	SD	0.0146667	0.00726145	0.00328499	0.0281038	0.00281537	0.0893876	0.132147	0.012251	0.264023	0.0458633	0.263252	0.0539073	0.185266	0.167807	0.136674	0.0657931	0.0154973	0.230443
Fig. 3d
	Time (h)	0				6				12				24				36				48
		RNA	Lipid	Protein	Other forms	RNA	Lipid	Protein	Other forms	RNA	Lipid	Protein	Other forms	RNA	Lipid	Protein	Other forms	RNA	Lipid	Protein	Other forms	RNA	Lipid	Protein	Other forms
	Se level (10-18mol/cell)	2.286	1.946	1.84568	1.041	3.543	26.562	62.56	480.782	6.771	94.088	188.803	714.817	11.328	190.038	223.126	800.832	22.3293	337.22	257.342	928.966	63.738	391.932	253.148	1185.85
		1.913	1.986	1.90971	1.772	8.025	25.058	79.847	460.517	7.588	127.808	181.233	687.85	9.696	185.193	255.184	775.252	20.9468	283.763	233.252	1007.9	66.807	441.622	265.341	1120.9
		1.464	1.394	2.2215	1.043	4.183	20.338	61.769	547.158	7.172	100.983	178.412	717.912	12.6	187.486	194.011	831.228	20.3658	323.632	233.624	968.236	59.487	429.156	236.266	1169.76
	Mean	1.88767	1.77533	1.9923	1.28533	5.25033	23.986	68.0587	496.152	7.177	107.626	182.816	706.86	11.208	187.572	224.107	802.437	21.214	314.872	241.406	968.366	63.344	420.903	251.585	1158.84
	SD	0.411585	0.330849	0.201061	0.421467	2.42415	3.24753	10.2167	45.3194	0.408523	17.8146	5.37333	16.5354	1.45571	2.42406	30.5983	28.0225	1.00862	27.7846	13.8022	39.4652	3.67587	25.8528	14.6004	33.8263
Fig. 3e
	Time (h)	0			6			12			24			36			48
		RNA	Lipid	Protein	RNA	Lipid	Protein	RNA	Lipid	Protein	RNA	Lipid	Protein	RNA	Lipid	Protein	RNA	Lipid	Protein
	Se level (10-18mol/cell)	2.286	1.946	1.84568	3.543	26.562	62.56	6.771	94.088	188.803	11.328	190.038	223.126	22.3293	337.22	257.342	63.738	391.932	253.148
		1.913	1.986	1.90971	8.025	25.058	79.847	7.588	127.808	181.233	9.696	185.193	255.184	20.9468	283.763	233.252	66.807	441.622	265.341
		1.464	1.394	2.2215	4.183	20.338	61.769	7.172	100.983	178.412	12.6	187.486	194.011	20.3658	323.632	233.624	59.487	429.156	236.266
	Mean	1.88767	1.77533	1.9923	5.25033	23.986	68.0587	7.177	107.626	182.816	11.208	187.572	224.107	21.214	314.872	241.406	63.344	420.903	251.585
	SD	0.411585	0.330849	0.201061	2.42415	3.24753	10.2167	0.408523	17.8146	5.37333	1.45571	2.42406	30.5983	1.00862	27.7846	13.8022	3.67587	25.8528	14.6004
Fig. 3g
			ManNSe	SiaNSe	9AzSiaNSe	1,6-Pr2ManNSe	Ac4ManNSe
	pGlyco3	Sia	4	25	27	48	101
		Seleno-Sia	746	899	968	656	341
	SESTAR	Selenium	899	1049	855	1441	1899
Fig. 3h

## Sheet: Fig. 4
Fig. 4c		K562 alone	Jurkat:K562
			5:1	1:1	1:5
	Se level (x10-18 mol/cell)	4.172	42.751	70.25	32.078
		6.334	38.514	82.715	40.312
		6.657	35.728	87.642	44.976
	Mean	5.721	38.9977	80.2023	39.122
	SD	1.35116	3.53639	8.96412	6.53083
	P value		0.0003	＜0.0001	0.0003
			one-way ANOVA, vs ''K562 alone''
Fig. 4d		K562 alone	Jurkat:K562
			5:1	1:1	1:5
	Se level (x10-18 mol/cell)	4.172	63.961	76.443	58.204
		6.334	57.205	82.837	67.677
		6.657	73.492	79.387	63.883
	Mean	5.721	64.886	79.5557	63.2547
	SD	1.35116	8.18281	3.20034	4.76766
	P value		＜0.0001	＜0.0001	＜0.0001
			one-way ANOVA, vs ''K562 alone''
Fig. 4f	Time (h)	Vehicle	0	1	3	6	12	24
	Se level (x10-18 mol/cell)	9.828	1109.74	1052.21	989.708	772.187	679.04	369.012
		15.401	1139.06	1022.78	943.999	687.977	660.68	327.373
		15.273	1154.08	1105.11	997.754	715.224	711.127	333.413
	Mean	13.5007	1134.29	1060.03	977.154	725.129	683.616	343.266
	SD	3.18127	22.5516	41.7198	28.9932	42.97	25.5329	22.5003
Fig. 4g	Time (h)	0	1	3	6	12	24
	Se level (x10-18 mol/cell)	7.582	11.79	34.246	35.58	32.555	24.918
		3.782	12.141	32.928	47.598	44.419	25.77
		4.228	18.268	30.499	49.443	40.25	27.307
	Mean	5.19733	14.0663	32.5577	44.207	39.0747	25.9983
	SD	2.07719	3.64298	1.90075	7.52794	6.01869	1.21076
	P value		0.1043	＜0.0001	＜0.0001	＜0.0001	0.0004
			one-way ANOVA, vs ''0 h''
Fig. 4i		M0					M1					M2
	Time (h)	0	3	6	12	24	0	3	6	12	24	0	3	6	12	24
	Se level (x10-18 mol/cell)	8.386	42.285	35.474	29.579	13.901	8.615	151.901	279.596	162.585	111.269	8.863	49.011	21.303	12.063	12.938
		9.828	34.27	30.467	27.339	15.483	6.005	173.218	352.452	129.938	79.374	5.327	48.877	12.934	12.883	19.959
		9.065	40.229	31.743	21.683	13.937	9.94	205.328	330.069	154.845	77.625	8.382	53.495	21.823	15.539	13.38
	Mean	9.093	38.928	32.5613	26.2003	14.4403	8.18667	176.816	320.706	149.123	89.4227	7.524	50.461	18.6867	13.495	15.4257
	SD	0.721408	4.16287	2.60188	4.06929	0.903155	2.00216	26.8946	37.3196	17.0592	18.9397	1.9178	2.62838	4.98874	1.81702	3.9322
	P value		＜0.0001	＜0.0001	0.0001	0.1379		＜0.0001	＜0.0001	0.0001	0.0058		＜0.0001	0.0066	0.1467	0.0463
			one-way ANOVA, vs 'M0-0 h''					one-way ANOVA, vs 'M1-0 h''					one-way ANOVA, vs 'M2-0 h''
Fig. 4k		Vehicle	1,6-Pr2ManNSe			SiaNSe			9AzSiaNSe
	Concentration (μM)		20	50	100	500	1000	2000	500	1000	2000
	Se level (x10-18 mol/cell)	6.72407	16.7532	20.6408	30.328	37.081	55.778	89.667	59.4365	129.115	127.118
		7.15462	15.8288	18.9566	25.4907	30.052	60.066	76.6367	55.511	136.548	136.109
		8.5982	20.5521	29.7708	32.3414	27.718	62.837	97.7333	50.7155	127.717	154.148
	Mean	7.4923	17.7114	23.1227	29.3867	31.617	59.5603	88.0123	55.221	131.127	139.125
	SD	0.981637	2.50319	5.81867	3.52102	4.87374	3.55656	10.6452	4.36774	4.74688	13.7653
	P value		0.3411	0.0545	0.0043	0.0017	＜0.0001	＜0.0001	＜0.0001	＜0.0001	＜0.0001
		one-way ANOVA, vs 'Vehicle''
Fig. 4l

## Sheet: Fig. 5
Fig. 5b
		heart							liver							spleen							lung							kidney							brain							intestine
			1,6-Pr2ManNSe (mg/kg)			Ac4ManNSe (mg/kg)				1,6-Pr2ManNSe (mg/kg)			Ac4ManNSe (mg/kg)				1,6-Pr2ManNSe (mg/kg)			Ac4ManNSe (mg/kg)				1,6-Pr2ManNSe (mg/kg)			Ac4ManNSe (mg/kg)				1,6-Pr2ManNSe (mg/kg)			Ac4ManNSe (mg/kg)				1,6-Pr2ManNSe (mg/kg)			Ac4ManNSe (mg/kg)				1,6-Pr2ManNSe (mg/kg)			Ac4ManNSe (mg/kg)
		Vehicle	80	160	320	80	160	320	Vehicle	80	160	320	80	160	320	Vehicle	80	160	320	80	160	320	Vehicle	80	160	320	80	160	320	Vehicle	80	160	320	80	160	320	Vehicle	80	160	320	80	160	320	Vehicle	80	160	320	80	160
	Seleno-sialic acid (μg/g）	1.68101	25.266	25.6736	29.9525	20.3758	52.1621	43.5024	5.19584	16.1988	48.6983	24.3491	49.9208	100.3	62.0954	9.62758	11.9199	38.0519	16.3516	14.9253	64.3876	32.4485	2.13946	9.47476	34.5371	14.8234	9.7804	32.7542	20.8852	2.13946	17.4723	54.0469	25.8264	36.269	81.4524	62.1463	1.06973	2.75074	6.57121	2.64886	8.55785	27.2527	20.3758	2.1904	5.80711	15.3328	8.55785	29.2903	33.1107
		1.63007	18.6948	31.226	21.038	16.0969	47.6795	43.2477	5.09396	24.0944	44.9797	34.7917	52.0603	105.241	62.1972	9.27101	13.0915	32.3976	18.4911	13.6518	63.6236	31.7863	2.03758	22.1587	39.5291	19.1533	12.684	40.8026	20.9871	2.24134	22.4134	56.5939	24.2982	45.4381	82.4203	62.2991	1.06973	5.80711	8.15034	3.05638	9.32195	21.955	20.6815	2.08852	7.79376	13.6009	9.06725	21.6493	38.0519
		1.78289	20.5287	36.8803	15.2819	15.2309	43.6552	43.044	5.29772	29.4431	37.6953	22.4134	20.8343	110.641	61.3822	9.32195	16.0969	42.5346	17.9817	7.74282	63.7764	32.1938	2.03758	11.9199	41.7705	12.1236	9.52571	38.2047	20.4777	2.1904	28.2715	66.5781	24.4001	22.77	85.986	62.4519	1.06973	5.19584	8.45597	3.36201	7.69188	26.9471	19.8664	2.1904	9.06725	24.8585	6.57121	30.6656	42.4836
	Mean	1.69799	21.4965	31.2599	22.0908	17.2346	47.8323	43.2647	5.19584	23.2454	43.7911	27.1848	40.9385	105.394	61.8916	9.40685	13.7028	37.6613	17.6081	12.1066	63.9292	32.1429	2.07154	14.5178	38.6122	15.3668	10.6634	37.2538	20.7834	2.1904	22.7191	59.0729	24.8415	34.8257	83.2862	62.2991	1.06973	4.58456	7.72584	3.02242	8.52389	25.3849	20.3079	2.15644	7.55604	17.9307	8.06544	27.2017	37.8821
	SD	0.0778116	3.39083	5.60343	7.39174	2.75467	4.25552	0.229701	0.101879	6.66284	5.59695	6.65855	17.4435	5.17204	0.444085	0.192854	2.15457	5.07976	1.11758	3.83245	0.404318	0.334031	0.0588199	6.72923	3.70286	3.54619	1.75452	4.10762	0.269543	0.0509395	5.40608	6.62319	0.854411	11.4028	2.38765	0.15282	0	1.61728	1.01155	0.357788	0.815564	2.97433	0.411743	0.0588204	1.64302	6.06181	1.31887	4.85746	4.68875
[truncated: 15 more columns]

## Sheet: Supplementary Fig. 1
Supplementary Fig. 1a
	HeLa	Ac4ManNAz								Ac4ManNSe								1,6-Pr2ManNSe								ManNSe
	Concentration (μM)	Vehicle	10	20	50	100	200	500	1000	Vehicle	10	20	50	100	200	500	1000	Vehicle	10	20	50	100	200	500	1000	Vehicle	50	100	200	500	1000	2000	3000	5000
	Relative viability	0.851	0.999	1.054	1.2	0.938	0.648	0.331	0.202	1.17	0.902	0.943	0.973	1.167	0.678	0.409	0.152	0.989245	0.980506	0.988573	0.939167	0.995295	0.962693	1.02487	0.984876	1.073	1.087	1.232	1.193	1.182	1.213	1.342	1.38	1.329
		1.082	0.988	1.088	1.252	1.088	0.559	0.302	0.204	1.072	1.025	1.127	1.133	1.194	0.604	0.481	0.149	0.979834	0.969415	1.00336	1.00101	1.01008	0.994622	1.00538	1.01176	1.081	1.091	1.153	1.308	1.209	1.16	1.264	1.213	1.463
		1.055	0.972	1.086	1.174	0.915	0.492	0.309	0.205	0.941	1.047	1.043	1.03	1.095	0.447	0.404	0.186	1.02521	1.00235	0.982187	1.00571	1.00706	1.00269	1.01983	1.01311	0.942	1.115	1.23	1.131	1.021	1.278	1.229	1.325	1.415
		1.012	0.958	0.952		1.04	0.402	0.246	0.212	0.816	1.028	1.019	0.982	1.008	0.595	0.289	0.185	1.00571	0.986556	0.997647	1.00101	0.983531	1.0037	1.00571	1.01815	0.904	1.165	1.264	1.219	1.241	1.299	1.205	1.069	1.359
	Mean	1	0.97925	1.045	1.20867	0.99525	0.52525	0.297	0.20575	0.99975	1.0005	1.033	1.0295	1.116	0.581	0.39575	0.168	1	0.984708	0.992942	0.986724	0.998992	0.990925	1.01395	1.00697	1	1.1145	1.21975	1.21275	1.16325	1.2375	1.26	1.24675	1.3915
	SD	0.103431	0.0179884	0.063927	0.0397157	0.0823058	0.104088	0.0361755	0.00434933	0.154295	0.0663852	0.0757892	0.0733962	0.0832466	0.0967643	0.0793867	0.0202485	0.0199196	0.0137391	0.00940671	0.0317826	0.0121213	0.0192546	0.0099189	0.0149864	0.0903143	0.0358655	0.0471478	0.0734501	0.0978515	0.0633219	0.0597941	0.137371	0.0595175
	A549	Ac4ManNAz								Ac4ManNSe								1,6-Pr2ManNSe								ManNSe
	Concentration (μM)	Vehicle	10	20	50	100	200	500	1000	Vehicle	10	20	50	100	200	500	1000	Vehicle	10	20	50	100	200	500	1000	Vehicle	50	100	200	500	1000	2000	3000	5000
	Relative viability	1.001	1.069	0.997	0.998	1.069	0.744	0.452	0.069	0.984	1.001	0.955	1.117	1.039	0.856	0.417	0.2	1.04187	1.02049	1.12383	1.03177	1.0389	1.18084	1.14045	0.869049	1.073	1.011	0.995	0.934	0.92	0.871	0.827	0.772	0.807
		0.98	1.022	1.036	1.102	0.946	0.773	0.412	0.069	1.004	0.996	1.033	0.964	1.01	0.935	0.471	0.216	1.04246	1.06265	1.22954	1.05493	1.11432	1.19093	1.35306	0.920123	1.081	0.995	0.926	0.989	0.969	0.917	0.771	0.822	0.779
		1.021	0.978	1.046	1.017	0.969	0.759	0.446	0.07	1.005	0.998	1.03	1.107	1.069	0.799	0.385	0.219	0.949817	1.0092	1.20044	1.1553	1.21409	1.06978	1.02583	1.1844	0.942	0.961	1.015	0.925	0.934	0.893	0.795	0.799	0.795
		0.997	1.031	1.038	1.079	1.106	0.792	0.389	0.07	1.008	0.975	0.975	0.999	1.035	0.821	0.413	0.212	0.965852	0.965258	1.00624	1.09294	1.06562	1.0193	0.972978	0.941503	0.904	1.031	0.982	0.953	0.944	0.866	0.807	0.885	0.805
	Mean	0.99975	1.025	1.02925	1.049	1.0225	0.767	0.42475	0.0695	1.00025	0.9925	0.99825	1.04675	1.03825	0.85275	0.4215	0.21175	1	1.0144	1.14001	1.08374	1.10824	1.11521	1.12308	0.978769	1	0.9995	0.9795	0.95025	0.94175	0.88675	0.8	0.8195	0.7965
	SD	0.0168399	0.037372	0.0219298	0.0494436	0.0771341	0.020445	0.0296353	0.00057735	0.0109659	0.0118462	0.0392715	0.0767957	0.0241851	0.0596455	0.0359398	0.00834166	0.0491276	0.0400315	0.0997056	0.0539626	0.0771721	0.0842678	0.168505	0.140417	0.0903143	0.0295917	0.0381619	0.0283475	0.020662	0.0233292	0.0234094	0.0482113	0.0127932
	293T	Ac4ManNAz								Ac4ManNSe								1,6-Pr2ManNSe								ManNSe
	Concentration (μM)	Vehicle	10	20	50	100	200	500	1000	Vehicle	10	20	50	100	200	500	1000	Vehicle	10	20	50	100	200	500	1000	Vehicle	50	100	200	500	1000	2000	3000	5000
	Relative viability	1.023	1.084	1.061	0.956	0.712	0.185	0.206	0.173	0.838	0.997	0.934	1.022	1.009	0.306	0.084	0.078	0.992376	1.00119	1.05337	1.02897	1.0798	1.08387	1.15435	1.09335	1.102	0.989	1.126	1.151	0.946	1.149	1.142	1.177	1.096
		1	0.998	0.93	0.963	0.701	0.213	0.227	0.192	1.163	0.959	0.919	0.981	0.9	0.241	0.072	0.088	1.00593	0.984921	1.02152	1.0371	1.11843	1.0493	1.13605	1.11436	1.028	0.996	1.116	1.151	0.935	1.14	1.181	1.265	1.149
		0.995	0.984	0.937	0.846	0.633	0.198	0.248	0.18	1.109	0.894	1.047	1.163	1.084	0.428	0.069	0.059	0.965268	0.978822	1.04795	1.0371	1.08725	1.11165	1.11368	1.12385	0.939	0.968	1.142	0.986	1.274	1.279	1.179	1.204	0.991
		0.979	1.054	0.939	0.829	0.624	0.191	0.262	0.164	0.891	1.038	1.128	0.897	0.756	0.3	0.075	0.084	1.03643	0.9795	0.98221	0.990343	1.031	1.02762	1.10352	1.09742	0.928	1.021	1.146	0.984	1.102	1.116	1.133	1.193	1.061
	Mean	0.99925	1.03	0.96675	0.8985	0.6675	0.19675	0.23575	0.17725	1.00025	0.972	1.007	1.01575	0.93725	0.31875	0.075	0.07725	1	0.986107	1.02626	1.02338	1.07912	1.06811	1.1269	1.10725	0.99925	0.9935	1.1325	1.068	1.06425	1.171	1.15875	1.20975	1.07425
	SD	0.0181911	0.0470177	0.0629517	0.0708355	0.0454056	0.0120658	0.0245	0.0118145	0.159765	0.0611937	0.0988501	0.111102	0.142505	0.078517	0.00648074	0.012842	0.0295886	0.0104165	0.0324966	0.0223564	0.0361792	0.0371372	0.0227914	0.0143281	0.0818347	0.0218556	0.0139881	0.0958436	0.159278	0.0733348	0.0248244	0.0384654	0.0662489
	HepG2	Ac4ManNAz								Ac4ManNSe								1,6-Pr2ManNSe								ManNSe
	Concentration (μM)	Vehicle	10	20	50	100	200	500	1000	Vehicle	10	20	50	100	200	500	1000	Vehicle	10	20	50	100	200	500	1000	Vehicle	50	100	200	500	1000	2000	3000	5000
	Relative viability	0.877	1.152	1.011	1.085	1.132	1.042	0.962	0.399	1.008	0.914	0.924	0.961	1.049	0.974	0.908	0.662	1.0404	1.00704	1.0331	1.02372	0.989315	1.00808	1.0404	1.09878	0.905	1.057	1.022	1.035	1.046	1.089	1.067	0.94	1.037
		0.908	1.069	1.089	1.174	1.165	1.194	0.942	0.426	1.023	0.99	0.942	0.974	1.074	1.059	1.005	0.751	0.996091	0.96221	0.991399	1.01642	1.01433	0.992963	1.01433	1.06229	0.971	1.11	1.134	1.141	1.11	1.052	1.097	0.997	1.037
		1.17	1.02	1	1.127	1.192	1.123	1.02	0.437	0.999	0.997	0.936	0.979	1.085	1.021	0.946	0.784	1.01277	0.967944	0.973677	0.989315	0.988272	0.995048	0.996612	1.03623	1.021	1.119	1.089	1.153	1.126	1.011	1.025	0.979	1.068
		1.047	1.02	1.014	1.089	1.286	1.096	0.946	0.449	0.97	0.95	0.969	0.91	1.076	0.96	0.888	0.661	0.950743	0.930414	0.930936	0.956998	0.954391	0.959604	0.97055	1.04926	1.103	0.928	1.008	1.065	1.073	1.002	1.078	1.024	1.094
	Mean	1.0005	1.06525	1.0285	1.11875	1.19375	1.11375	0.9675	0.42775	1	0.96275	0.94275	0.956	1.071	1.0035	0.93675	0.7145	1	0.966901	0.982278	0.996612	0.986578	0.988924	1.00547	1.06164	1	1.0535	1.06325	1.0985	1.08875	1.0385	1.06675	0.985	1.059
	SD	0.135032	0.0622756	0.0407799	0.0414116	0.0662137	0.0632159	0.0360509	0.0213444	0.0223159	0.0385346	0.0190329	0.0315911	0.0154272	0.0452732	0.0514676	0.0626658	0.0375786	0.0314392	0.042332	0.0302737	0.0246084	0.0206592	0.0294181	0.0269483	0.0834985	0.0880246	0.0589428	0.0575355	0.0361236	0.0400874	0.0304672	0.035242	0.0275318
	HCCC-9810	Ac4ManNAz								Ac4ManNSe								1,6-Pr2ManNSe								ManNSe
	Concentration (μM)	Vehicle	10	20	50	100	200	500	1000	Vehicle	10	20	50	100	200	500	1000	Vehicle	10	20	50	100	200	500	1000	Vehicle	50	100	200	500	1000	2000	3000	5000
	Relative viability	1.007	0.972	1.133	1.128	1.098	0.709	0.509	0.059	1.031	1.015	1.032	1.034	0.98	0.757	0.368	0.09	1.04115	0.966612	0.986282	1.01113	1.00699	0.936589	0.895177	0.706755	0.977	1.01	1.051	0.974	1.095	1.093	1.064	1.172	0.968
		0.995	1.045	1.074	1.164	1.143	0.767	0.484	0.066	0.986	0.992	1.07	1.043	1.026	0.8	0.458	0.121	1.01941	0.924165	0.908636	0.88586	0.907601	0.90553	0.929342	0.622897	1.026	1.006	1.186	1.167	1.124	1.063	1.077	1.029	1.013
		1.01	0.969	0.971	0.934	1.052	0.8	0.486	0.062	0.95	1.041	1.075	1.02	1.012	0.748	0.412	0.127	0.95833	0.912777	0.95833	0.969718	0.910707	0.971789	0.911742	0.605297	0.981	1.026	1.042	1.138	1.074	1.087	1.026	1.148	1.084
		0.986	0.957	0.883	0.995	1	0.712	0.466	0.071	1.035	1.079	1.011	0.965	1.092	0.754	0.394	0.124	0.981106	0.858942	0.841342	0.900354	0.92106	0.916918	0.86826	0.576309	1.018	1	1.002	1.096	1.021	1.092	1.088	1.185	0.971
	Mean	0.9995	0.98575	1.01525	1.05525	1.07325	0.747	0.48625	0.0645	1.0005	1.03175	1.047	1.0155	1.0275	0.76475	0.408	0.1155	1	0.915624	0.923648	0.941765	0.936589	0.932706	0.90113	0.627815	1.0005	1.0105	1.07025	1.09375	1.0785	1.08375	1.06375	1.1335	1.009
	SD	0.0110905	0.0400281	0.110702	0.108706	0.0613589	0.0442644	0.0176328	0.00519615	0.0403361	0.0373218	0.0307354	0.0349714	0.0471133	0.023796	0.0379122	0.0171756	0.0372549	0.0443232	0.0635753	0.0589718	0.0472842	0.0290419	0.0259769	0.0560227	0.0250932	0.0111206	0.0800515	0.0849877	0.0434703	0.0140801	0.0270108	0.0713326	0.0540555
	SW620	Ac4ManNAz								Ac4ManNSe								1,6-Pr2ManNSe								ManNSe
	Concentration (μM)	Vehicle	10	20	50	100	200	500	1000	Vehicle	10	20	50	100	200	500	1000	Vehicle	10	20	50	100	200	500	1000	Vehicle	50	100	200	500	1000	2000	3000	5000
	Relative viability	1.024	1.107	1.149	1.245	0.985	0.378	0.067	0.015	0.997	1.106	1.164	1.143	1.05	0.506	0.506	0.252	1.04094	0.986581	0.981145	0.962799	1.00017	1.02259	1.21284	1.30389	1.003	1.072	1.048	0.973	1.034	0.952	1.032	1.085	1.124
		0.997	1.11	1.225	1.243	1.09	0.407	0.063	0.015	1.001	1.101	1.113	1.157	0.987	0.466	0.466	0.182	0.988619	0.972312	0.919314	0.906404	0.987939	0.997452	1.2142	1.34126	1.034	1.127	0.992	0.992	1.013	1.076	1.124	1.136	1.163
		1.003	1.039	1.042	1.098	0.896	0.371	0.078	0.017	1	0.951	0.994	0.961	0.964	0.427	0.427	0.047	0.97435	0.985222	0.940377	0.939018	0.966876	0.985222	1.18566	1.2869	1.016	0.965	1.034	1.072	0.955	1.025	1.101	1.095	1.106
		0.975	1.051	1.143	1.028	0.943	0.304	0.098	0.012	1.001	0.851	1.088	1.066	1.029	0.428	0.428	0.169	0.996093	0.893494	0.851367	0.871751	0.917275	0.968915	1.20129	1.34534	0.946	1.024	0.916	0.95	0.93	0.911	1.018	1.071	1.155
	Mean	0.99975	1.07675	1.13975	1.1535	0.9785	0.365	0.0765	0.01475	0.99975	1.00225	1.08975	1.08175	1.0075	0.45675	0.45675	0.1625	1	0.959402	0.923051	0.919993	0.968065	0.993545	1.2035	1.31935	0.99975	1.047	0.9975	0.99675	0.983	0.991	1.06875	1.09675	1.137
	SD	0.0201556	0.0370079	0.0750972	0.108341	0.0827466	0.0435507	0.0156738	0.00206155	0.00189297	0.123853	0.0712384	0.0898939	0.0390768	0.0375178	0.0375178	0.0851919	0.0287438	0.0444066	0.0542451	0.0396075	0.0365455	0.0226195	0.0132265	0.028561	0.0380208	0.0689879	0.0593155	0.0530244	0.0486278	0.0737157	0.0517003	0.0279568	0.0266458
Supplementary Fig. 1b
	HeLa	Sia									9AzSia									SiaNSe									9AzSiaNSe
	Concentration (μM)	Vehicle	50	100	200	500	1000	2000	3000	5000	Vehicle	50	100	200	500	1000	2000	3000	5000	Vehicle	50	100	200	500	1000	2000	3000	5000	Vehicle	50	100	200	500	1000	2000	3000	5000
	Relative viability	1.035	0.99	0.923	0.903	1.044	1.076	1.097	0.949	1.062	0.914	1.134	1.055	0.921	0.74	0.635	0.517	0.419	0.35	0.882	0.853	0.684	0.969	1.214	1.113	1.047	0.891	1.188	0.967	1.119	1.122	1.339	1.297	1.294	1.03	0.711	0.219
		1.015	1.062	0.931	1.027	0.99	0.999	1.007	1.057	1.153	0.992	1.071	1.021	0.973	0.619	0.578	0.453	0.46	0.338	1.123	0.921	0.912	0.825	1.042	1.072	0.935	0.988	0.962	1.027	0.984	1.126	1.267	1.345	1.361	1.209	0.629	0.181
		0.949	1.066	1.035	0.97	1.038	1.072	1.02	0.932	1.054	1.08	1.055	1.049	1.139	0.804	0.711	0.416	0.398	0.41	1.086	0.999	0.784	0.774	1.137	0.897	0.96	1.187	0.934	1.057	1.119	1.268	1.201	1.243	1.417	1.019	0.657	0.233
			1.012	1.014	0.942	1.039	1.148	0.952	1.057	1.081	1.013	1.066	0.987	1.043	0.647	0.746	0.451	0.438	0.25	0.909	0.962	1.003	0.982		0.776	0.964	0.759	0.979	0.949	1.022	1.072	1.159	1.363	1.068	0.695	0.368	0.211
	Mean	0.999667	1.0325	0.97575	0.9605	1.02775	1.07375	1.019	0.99875	1.0875	0.99975	1.0815	1.028	1.019	0.7025	0.6675	0.45925	0.42875	0.337	1	0.93375	0.84575	0.8875	1.131	0.9645	0.9765	0.95625	1.01575	1	1.061	1.147	1.2415	1.312	1.285	0.98825	0.59125	0.211
	SD	0.0450037	0.0375011	0.0570343	0.0521568	0.0253032	0.0608516	0.0597718	0.0676184	0.045111	0.0683831	0.0356324	0.0310913	0.0943327	0.0851685	0.0755447	0.0420823	0.0264748	0.066	0.122107	0.0625533	0.140348	0.10386	0.0861568	0.156734	0.0487203	0.180202	0.116322	0.0505569	0.0687459	0.0843248	0.0787464	0.0537773	0.153156	0.214021	0.152675	0.0219697
	A549	Sia									9AzSia									SiaNSe									9AzSiaNSe
	Concentration (μM)	Vehicle	50	100	200	500	1000	2000	3000	5000	Vehicle	50	100	200	500	1000	2000	3000	5000	Vehicle	50	100	200	500	1000	2000	3000	5000	Vehicle	50	100	200	500	1000	2000	3000	5000
	Relative viability	1.052	1.066	1.004	1.002	0.984	0.917	1.035	0.945	0.955	0.903	1.014	0.968	1.176	1.103	1.031	0.832	0.73	0.529	0.981	1.012	0.975	1.041	1.105	1.001	1.055	1.077	1.169	0.985	0.952	0.973	1.045	1.039	1.018	0.949	0.789	0.622
		0.999	0.976	0.974	1.017	0.961	0.996	1.083	1.017	0.93	1.026	1.156	1.099	1.033	1.038	0.919	0.77	0.729	0.511	0.98	0.99	0.943	1.071	0.968	0.9	1.003	1.035	1.13	1.037	0.925	0.996	0.983	1.093	0.983	0.947	0.847	0.631
		0.907	0.994	0.915	0.91	0.922	0.926	1.006	1.033	0.932	1.059	1.078	1.134	1.21	1.041	0.95	0.773	0.696	0.497	1.057	0.997	0.992	0.929	0.976	1.024	0.987	1.024	1.167	1.016	0.969	0.931	1.015	1.052	0.98	0.888	0.803	0.524
		1.041	0.968	0.965	0.885	0.883	0.942	0.907	0.922	0.938	1.011	1.103	1.244	1.189	1.2	1.091	0.783	0.71	0.51	0.981	1.031	1.092	1.026	1.006	1.086	1.025	1.044	1.12	0.961	0.906	0.929	0.972	1.029	0.933	0.879	0.816	0.553
	Mean	0.99975	1.001	0.9645	0.9535	0.9375	0.94525	1.00775	0.97925	0.93875	0.99975	1.08775	1.11125	1.152	1.0955	0.99775	0.7895	0.71625	0.51175	0.99975	1.0075	1.0005	1.01675	1.01375	1.00275	1.0175	1.045	1.1465	0.99975	0.938	0.95725	1.00375	1.05325	0.9785	0.91575	0.81375	0.5825
	SD	0.065916	0.0446766	0.036973	0.0657495	0.044441	0.0353777	0.0742939	0.0540517	0.0113541	0.0675444	0.0589484	0.113741	0.0805605	0.0758353	0.0780657	0.0288733	0.0163376	0.0131498	0.0381696	0.0181567	0.0642936	0.0614186	0.062994	0.0773364	0.0294562	0.0228473	0.0251727	0.0335199	0.0279881	0.0328469	0.0329987	0.0281232	0.0348951	0.0374288	0.0247572	0.0522972
	293T	Sia									9AzSia									SiaNSe									9AzSiaNSe
	Concentration (μM)	Vehicle	50	100	200	500	1000	2000	3000	5000	Vehicle	50	100	200	500	1000	2000	3000	5000	Vehicle	50	100	200	500	1000	2000	3000	5000	Vehicle	50	100	200	500	1000	2000	3000	5000
	Relative viability	1.143	0.95	1.246	1.024	1.027	0.993	1.035	1.032	0.931	1.069	1.102	1.453	1.525	1.624	1.378	1.097	0.736	0.571	0.877	1.003	0.874	0.971	0.946	0.837	0.903	0.86	1.117	0.997	0.981	1.066	1.123	1.096	1.211	1.451	2.012	1.769
		0.922	1.045	1.193	1.11	0.89	0.915	0.958	0.964	0.91	0.946	1.186	1.631	1.831	1.814	1.593	1.202	0.758	0.72	0.971	0.926	0.957	0.877	0.963	0.943	0.786	0.831	1.226	0.992	0.96	1.024	1.132	1.049	1.274	1.473	2.087	1.89
		0.993	1.121	1.031	1.101	0.955	0.923	1.118	0.854	0.849	0.969	1.027	1.639	1.681	1.422	1.461	1.229	0.732	0.549	0.949	0.891	0.763	0.886	1.043	0.897	0.983	0.969	0.86	1.015	1.053	1.04	1.116	1.11	1.208	1.52	2.204	1.905
		0.943	0.934	0.843	0.907	0.843	0.849	0.841	0.854	0.924	1.014	1.103	1.119	1.559	1.425	0.612	1.029	0.763	0.607	1.203	0.871	0.843	0.963	0.96	0.854	0.903	0.863	0.857	0.994	1.035	1.063	1.063	1.103	1.192	1.52	2.138	1.871
	Mean	1.00025	1.0125	1.07825	1.0355	0.92875	0.92	0.988	0.926	0.9035	0.9995	1.1045	1.4605	1.649	1.57125	1.261	1.13925	0.74725	0.61175	1	0.92275	0.85925	0.92425	0.978	0.88275	0.89375	0.88075	1.015	0.9995	1.00725	1.04825	1.1085	1.0895	1.22125	1.491	2.11025	1.85875
	SD	0.0997175	0.0873632	0.181551	0.0939592	0.0799932	0.0588897	0.117782	0.0876508	0.0373675	0.0542617	0.0649538	0.243318	0.138593	0.187416	0.441631	0.0929745	0.0155215	0.0760236	0.141162	0.0581284	0.0802096	0.0496076	0.0439621	0.0474438	0.0811311	0.0605771	0.186113	0.0105357	0.0439118	0.019906	0.0310322	0.0275983	0.0361421	0.0346699	0.0811434	0.0614295
	HepG2	Sia									9AzSia									SiaNSe									9AzSiaNSe
	Concentration (μM)	Vehicle	50	100	200	500	1000	2000	3000	5000	Vehicle	50	100	200	500	1000	2000	3000	5000	Vehicle	50	100	200	500	1000	2000	3000	5000	Vehicle	50	100	200	500	1000	2000	3000	5000
	Relative viability	0.925	0.992	0.947	1.116	1.215	1.114	1.126	1.035	1.091	0.954	0.956	0.992	0.994	0.959	1.012	0.969	0.923	0.952	1.031	1.049	0.94	0.981	1.009	1.078	1.072	0.95	1.043	0.954	0.956	0.992	0.994	0.959	1.012	0.969	0.923	0.952
		0.841	1.096	1.142	1.211	1.116	1.368	1.23	1.002	1.126	1.002	0.934	0.967	1	1.107	1.156	1.056	1.084	1.101	0.956	1.034	1.015	1.061	1.039	1.107	1.13	1.148	1.091	1.002	0.934	0.967	1	1.107	1.156	1.056	1.084	1.101
		1.159	1.016	0.945	1.073	1.085	1.035	0.996	1.006	1.148	0.986	1.026	0.937	0.9	0.876	1.015	1.009	1.042	1	1.002	0.839	0.988	1.049	1.019	1.072	1.106	1.092	1.048	0.986	1.026	0.937	0.9	0.876	1.015	1.009	1.042	1
		1.077	0.917	1.067	1.085	0.996	1.098	0.955	1.028	1.12	1.058	1.023	0.979	0.9	0.944	1.02	0.992	0.947	0.95	1.009	0.859	0.926	0.959	1.088	1.031	1.13	0.964	1.109	1.058	1.023	0.979	0.9	0.944	1.02	0.992	0.947	0.95
	Mean	1.0005	1.00525	1.02525	1.12125	1.103	1.15375	1.07675	1.01775	1.12125	1	0.98475	0.96875	0.9485	0.9715	1.05075	1.0065	0.999	1.00075	0.9995	0.94525	0.96725	1.0125	1.03875	1.072	1.1095	1.0385	1.07275	1	0.98475	0.96875	0.9485	0.9715	1.05075	1.0065	0.999	1.00075
	SD	0.143892	0.0737445	0.0965	0.062516	0.0903438	0.146848	0.125505	0.0162147	0.0234858	0.0435125	0.0467859	0.0235	0.0560565	0.0972848	0.0702442	0.0368465	0.076494	0.0707172	0.0315225	0.111608	0.0414518	0.0501298	0.0351224	0.0313156	0.0274408	0.0970137	0.0323767	0.0435125	0.0467859	0.0235	0.0560565	0.0972848	0.0702442	0.0368465	0.076494	0.0707172
	HCCC-9810	Sia									9AzSia									SiaNSe									9AzSiaNSe
	Concentration (μM)	Vehicle	50	100	200	500	1000	2000	3000	5000	Vehicle	50	100	200	500	1000	2000	3000	5000	Vehicle	50	100	200	500	1000	2000	3000	5000	Vehicle	50	100	200	500	1000	2000	3000	5000
	Relative viability	0.972	1.12	1.232	1.098	1.108	1.117	0.995	0.894	1.021	1.042	1.123	1.043	0.988	0.812	0.62	0.44	0.323	0.225	1.044	1.048	1.089	1.116	0.935	1.077	1.029	1.084	1.161	1.002	1.06	1.081	1.186	1.126	1.156	0.749	0.653	0.388
		1.003	1.141	1.192	1.152	1.152	1.138	1.091	1.059	1.094	0.963	1.072	1.105	1.055	0.812	0.593	0.457	0.303	0.228	0.995	1.113	1.142	1.168	1.164	1.195	1.15	1.053	1.058	0.986	0.984	1.068	1.112	1.207	1.212	0.807	0.646	0.374
		1.01	1.092	1.059	1.037	1.01	1.075	1.019	0.862	1.024	1.012	1.087	1.107	0.997	0.768	0.555	0.43	0.32	0.227	0.968	1.058	1.125	0.998	0.94	0.985	1.07	0.985	1.01	0.984	1.012	1.121	0.974	1.156	0.984	0.923	0.596	0.374
		1.012	1.091	1.065	1.056	0.979	0.937	0.955	0.935	0.956	0.982	1.143	1.108	0.973	0.83	0.605	0.455	0.308	0.245	0.99	0.983	0.964	0.993	0.979	0.93	1.002	1.072	1.007	1.03	0.963	1.011	0.988	0.96	1.121	0.807	0.596	0.349
	Mean	0.99925	1.111	1.137	1.08575	1.06225	1.06675	1.015	0.9375	1.02375	0.99975	1.10625	1.09075	1.00325	0.8055	0.59325	0.4455	0.3135	0.23125	0.99925	1.0505	1.08	1.06875	1.0045	1.04675	1.06275	1.0485	1.059	1.0005	1.00475	1.07025	1.065	1.11225	1.11825	0.8215	0.62275	0.37125
	SD	0.0185719	0.024097	0.0881627	0.0509926	0.0812583	0.0903784	0.0571314	0.0863346	0.0563701	0.0346446	0.0325308	0.0318578	0.0358922	0.0264008	0.0277894	0.0128193	0.00953939	0.00925113	0.0320559	0.0533073	0.080428	0.0872291	0.108137	0.115955	0.0645362	0.0442154	0.0719027	0.0212525	0.0419474	0.0454853	0.101751	0.106866	0.0970305	0.0729817	0.0310202	0.0162352
	SW620	Sia									9AzSia									SiaNSe									9AzSiaNSe
	Concentration (μM)	Vehicle	50	100	200	500	1000	2000	3000	5000	Vehicle	50	100	200	500	1000	2000	3000	5000	Vehicle	50	100	200	500	1000	2000	3000	5000	Vehicle	50	100	200	500	1000	2000	3000	5000
	Relative viability	0.966	1.033	1	0.965	1.003	1.057	1.057	1.033	1.093	0.995	0.957	1.01	0.988	1.084	1.092	1.2	1.198	1.175	1.025	1.022	1.121	0.982	0.984	1.017	1.113	1.121	1.054	0.988	0.996	0.96	1	0.981	1.074	1.256	1.303	1.384
		1.032	1.002	1.063	1.029	1.072	1.138	1.03	1.058	1.042	0.935	1.09	1.008	1.131	1.243	1.191	1.275	1.216	1.172	1.058	1.02	1.077	1.112	1.046	1.07	1.054	1.091	1.139	0.99	1.04	1.083	1.13	1.113	1.217	1.368	1.352	1.392
		1.007	0.984	1.038	1.189	1.104	1.104	1.033	1.034	1.068	1.019	1.037	1.057	1.04	1.12	1.142	1.191	1.182	1.165	0.946	1.033	0.948	0.994	0.836	1.008	1.024	1.078	1.058	1.024	1.058	1.14	1.147	1.221	1.143	1.358	1.387	1.401
		0.993	0.991	0.923	0.923	0.952	0.982	1.034	1.002	1.009	1.051	1.003	0.986	1.103	1.09	1.093	1.209	1.198	1.042	0.97	0.916	0.869	0.909	1.014	0.945	1.04	1.066	1.103	0.998	0.869	1.004	1	0.984	1.005	1.189	1.272	1.38
	Mean	0.9995	1.0025	1.006	1.0265	1.03275	1.07025	1.0385	1.03175	1.053	1	1.02175	1.01525	1.0655	1.13425	1.1295	1.21875	1.1985	1.1385	0.99975	0.99775	1.00375	0.99925	0.97	1.01	1.05775	1.089	1.0885	1	0.99075	1.04675	1.06925	1.07475	1.10975	1.29275	1.3285	1.38925
	SD	0.02755	0.021641	0.0610956	0.116772	0.0683685	0.0675592	0.0124499	0.0229547	0.0359722	0.0490306	0.0560796	0.0298817	0.064169	0.0741906	0.047177	0.0382132	0.0138924	0.0644696	0.0510057	0.0547989	0.116015	0.0840293	0.0928511	0.0512445	0.038819	0.0236502	0.0403361	0.0165731	0.0852423	0.0803383	0.0802636	0.115292	0.0910288	0.0857025	0.0510457	0.00928709
Supplementary Fig. 1c
	HK-2	ManNSe									SiaNSe									9AzSiaNSe									1,6-Pr2ManNSe							Ac4ManNSe
	Concentration (μM)	Vehicle	10	50	100	200	500	1000	3000	5000	Vehicle	10	50	100	200	500	1000	3000	5000	Vehicle	10	50	100	200	500	1000	3000	5000	Vehicle	10	50	100	200	500	1000	Vehicle	10	50	100	200	500	1000
	Relative viability	0.951	1.189	1.006	0.919	1.018	0.93	0.927	0.883	0.884	0.956	0.895	0.878	0.719	0.681	0.538	0.646	0.436	0.345	1.038	0.888	0.731	0.681	0.731	0.704	0.784	0.76	0.74	1.016	0.8825	0.8632	0.7238	0.8306	0.833	0.7627	1	1.1649	1.1377	1.1287	1.2146	1.2704	1.0045
		1.131	0.983	0.729			1.025	0.948	0.916	0.912	0.955	0.875	0.738	0.683	0.641	0.549	0.564	0.38	0.337	0.942	0.919	0.808	0.688	0.722	0.659	0.614	0.765	0.766	0.9657	0.7095	0.7031	0.5948	0.7111	0.6647	0.7619	0.955	1.1725	1.0954	1.0972	1.1871	1.1665	0.9953
		0.916	0.941	0.798	0.831	0.967	0.851	0.904	0.893		1.088	0.757	0.704	0.587	0.622	0.535	0.569	0.389	0.406	1.02	0.905	0.844	0.736	0.814	0.71	0.789	0.754	0.807	1.0183	0.6328	0.6977	0.619	0.7795	0.7836	0.7869	1.0452	1.1276	1.0553	1.0331	1.2233	1.1911	1.0003
	Mean	0.999333	1.03767	0.844333	0.875	0.9925	0.935333	0.926333	0.897333	0.898	0.999667	0.842333	0.773333	0.663	0.648	0.540667	0.593	0.401667	0.362667	1	0.904	0.794333	0.701667	0.755667	0.691	0.729	0.759667	0.771	1	0.7416	0.754667	0.645867	0.773733	0.760433	0.7705	1.00007	1.155	1.09613	1.08633	1.20833	1.20933	1.00003
	SD	0.115362	0.13273	0.144195	0.0622254	0.0360624	0.0871225	0.0220076	0.0169214	0.019799	0.0765005	0.0745743	0.0922244	0.0682349	0.0301164	0.00737111	0.0459674	0.0300721	0.0377403	0.0510294	0.0155242	0.0577264	0.0299388	0.0507182	0.0278747	0.0996243	0.00550757	0.0337787	0.0297269	0.127908	0.0940314	0.0685683	0.0599583	0.0865086	0.0142084	0.0451	0.0240314	0.0412049	0.0487176	0.0188961	0.0542968	0.00460579
	HMC3	ManNSe									SiaNSe									9AzSiaNSe									1,6-Pr2ManNSe							Ac4ManNSe
	Concentration (μM)	Vehicle	10	50	100	200	500	1000	3000	5000	Vehicle	10	50	100	200	500	1000	3000	5000	Vehicle	10	50	100	200	500	1000	3000	5000	Vehicle	10	50	100	200	500	1000	Vehicle	10	50	100	200	500	1000
	Relative viability	0.986	0.76	0.828	0.765	0.853	0.798	0.756	0.856	0.819	1.0719	0.9751	0.9403	0.9151	0.9574	0.9635	0.89	0.6831	0.6038	1.002	0.953	0.86	0.957	0.934	0.892	1.017	1.075	0.868	0.9928	1.038	0.9008	0.9204	0.9987	0.9809	1.1239	1.0051	1.0806	1.2093	1.2407	1.2022	1.2318	1.0074
		1.021	0.865	0.734	0.788	0.722	0.741	0.847	0.879	0.841	0.9876	0.9089	0.9829	0.9297	0.9686	0.8612	0.8943	0.7329	0.533	0.974	0.86	0.816	0.876	0.811	0.97	0.918	0.958	0.875	1.0158	0.8968	0.945	0.8971	0.9796	0.8858	1.0064	1.037	1.1249	1.3197	1.208	1.238	1.122	1.1722
		0.993	0.845	0.874	0.6	0.715	0.641	0.628	0.636	0.715	0.9405	0.7637	0.7445	0.8213	0.9194	0.9479	0.8575	0.5427	0.4799	1.025	0.886	0.804	0.834	0.968	0.889	0.95	0.999	0.985	0.9915	0.9927	0.9838	0.9086	1.0109	0.9497	1.0894	0.9577	1.212	1.2423	1.1849	1.277	1.2196	1.0305
	Mean	1	0.823333	0.812	0.717667	0.763333	0.726667	0.743667	0.790333	0.791667	1	0.882567	0.889233	0.8887	0.948467	0.9242	0.8806	0.6529	0.5389	1.00033	0.899667	0.826667	0.889	0.904333	0.917	0.961667	1.01067	0.909333	1.00003	0.975833	0.9432	0.9087	0.9964	0.9388	1.07323	0.999933	1.13917	1.2571	1.2112	1.23907	1.19113	1.07003
	SD	0.0185203	0.0557524	0.0713583	0.102549	0.0777324	0.0794754	0.11002	0.13415	0.0673003	0.0665718	0.108132	0.12714	0.0588248	0.0257879	0.0551143	0.0201204	0.0986308	0.0621604	0.0255408	0.0479826	0.0294845	0.062522	0.0825974	0.0459239	0.0505206	0.0593661	0.0656227	0.0136698	0.0720952	0.0415293	0.0116503	0.0157762	0.0484779	0.0603952	0.0399017	0.0668517	0.0566685	0.0280373	0.0374114	0.0601812	0.0892296
	MRC-5	ManNSe									SiaNSe									9AzSiaNSe									1,6-Pr2ManNSe							Ac4ManNSe
	Concentration (μM)	Vehicle	10	50	100	200	500	1000	3000	5000	Vehicle	10	50	100	200	500	1000	3000	5000	Vehicle	10	50	100	200	500	1000	3000	5000	Vehicle	10	50	100	200	500	1000	Vehicle	10	50	100	200	500	1000
	Relative viability	0.972	1.058	1.049	1.034	0.962	0.991	0.976	1.051	0.947	1.063	0.9833	1.079	0.9346	1.0308	1.1656	1.0275	1.0369	0.8298	0.96	0.903	0.841	0.781	0.829	0.798	0.756	0.885	0.972	1.0188	0.947	0.9861	0.9659	0.8985	0.9675	1.074	0.9844	0.9704	0.9612	0.8661	1.0401	0.9958	0.7401
		1.007	0.976	0.96	0.803	1.003	0.845	0.94	0.859	0.869	0.9549	0.9988	0.8939	0.9159	0.9867	1.0354	1.0628	0.9222	0.6713	0.988	0.977	0.877	0.774	0.977	0.84	0.931	1.025	1.023	0.9952	0.9203	0.9493	0.8959	0.8264	0.8481	0.8996	1.0048	0.991	0.9753	0.9275	1.1108	0.901	0.7504
		1.02	0.972	0.916	0.752	0.945	0.915	0.985	0.958	0.892	0.9822	0.9365	0.9022	0.8327	1.0428	0.9076	0.9295	1.0098	0.6256	1.052	1.065	0.973	0.821	0.855	0.854	0.914	1.014	1.049	0.986	0.9553	0.8635	0.8004	0.7568	0.8491	0.9604	1.0107	0.9834	0.9678	0.8586	1.0264	0.8832	0.7352
	Mean	0.999667	1.002	0.975	0.863	0.97	0.917	0.967	0.956	0.902667	1.00003	0.972867	0.958367	0.8944	1.0201	1.0362	1.0066	0.989633	0.7089	1	0.981667	0.897	0.792	0.887	0.830667	0.867	0.974667	1.01467	1	0.940867	0.932967	0.8874	0.827233	0.888233	0.978	0.999967	0.9816	0.9681	0.884067	1.0591	0.926667	0.7419
	SD	0.0248261	0.0485386	0.0677569	0.15027	0.0298161	0.0730205	0.0238118	0.0960156	0.0400791	0.0562132	0.032434	0.104554	0.0542456	0.029541	0.129002	0.069064	0.0599503	0.107167	0.0471593	0.0811008	0.0682349	0.0253574	0.079019	0.0291433	0.0965039	0.0778481	0.0391706	0.0169186	0.0182883	0.0629108	0.0830768	0.0708537	0.0686488	0.0885221	0.0138001	0.0104173	0.00705479	0.0378008	0.0452945	0.0605291	0.00775822

## Sheet: Supplementary Fig. 2
Supplementary Fig. 2a
	HeLa_SNA	blank	Vehicle	ManNSe			SiaNSe			9AzSiaNSe			1,6-Pr2ManNSe			Ac4ManNSe
	Concentration (μM)			500	1000	2000	500	1000	2000	500	1000	2000	50	100	200	50	100	200
	MFI (x104,arbitary units)	4635	26264	27203	25588	27719	26105	27327	27557	29812	27009	29554	29137	28340	29679	29625	30496	30095
		4488	27822	26105	25609	27829	27528	27841	28410	28347	27721	27271	29332	29911	28838	29473	30385	29300
		4611	27858	26093	27033	27515	28023	27997	29074	28391	29320	28293	27482	28556	28616	30086	28238	29419
	Mean	4578	27314.7	26467	26076.7	27687.7	27218.7	27721.7	28347	28850	28016.7	28372.7	28650.3	28935.7	29044.3	29728	29706.3	29604.7
	SD	78.8606	910.082	637.423	828.276	159.328	995.714	350.579	760.46	833.407	1183.53	1143.58	1016.49	851.54	560.734	319.216	1272.82	428.789
	P value			0.8675	0.4736	0.9992	0.9998	0.9991	0.6899	0.2321	0.9568	0.6626	0.3821	0.1834	0.1336	0.013	0.0141	0.0205
				one-way ANOVA, vs ''Vehicle''
Supplementary Fig. 2b
	HeLa_MAL II	blank	Vehicle	ManNSe			SiaNSe			9AzSiaNSe			1,6-Pr2ManNSe			Ac4ManNSe
	Concentration (μM)			500	1000	2000	500	1000	2000	500	1000	2000	50	100	200	50	100	200
	MFI (x104,arbitary units)	5047	345503	329834	335740	344282	359809	329467	360279	363468	356773	363863	361947	308321	350150	347695	324312	344251
		4614	332586	338765	335594	347329	355270	332941	362770	352002	350070	369923	363653	347592	335535	280412	321720	356643
		4790	342812	339108	350794	348646	355039	344580	364367	351656	359328	361947	344882	323116	365095	326944	314638	381050
	Mean	4817	340300	335902	340709	346752	356706	335663	362472	355709	355390	365244	356827	326343	350260	318350	320223	360648
	SD	217.759	6814.95	5258.13	8733.88	2238.42	2689.76	7915.57	2060.23	6722.01	4781.37	4163.56	10380.1	19833.4	14780.3	34454.9	5007.65	18723.6
	P value			0.9994	＞0.9999	0.9991	0.6511	0.9994	0.294	0.7202	0.7417	0.1813	0.6425	0.8141	0.9758	0.305	0.4072	0.3913
				one-way ANOVA, vs ''Vehicle''
Supplementary Fig. 2c
	MCF-7_SNA	blank	Vehicle	ManNSe			SiaNSe			9AzSiaNSe			1,6-Pr2ManNSe			Ac4ManNSe
	Concentration (μM)			500	1000	2000	500	1000	2000	500	1000	2000	50	100	200	50	100	200
	MFI (x104,arbitary units)	5441	14545	14578	14299	14745	14967	14531	14295	15489	14442	13951	15413	13755	13973	13699	13932	13628
		5311	14423	14765	14195	14587	14807	14503	14779	14908	14762	13859	15268	14030	13848	14407	13792	13797
		7450	14707	14332	14419	14483	14791	14383	14571	14614	13937	14391	14030	13857	13796	13957	13609	13802
	Mean	6067.33	14558.3	14558.3	14304.3	14605	14855	14472.3	14548.3	15003.7	14380.3	14067	14903.7	13880.7	13872.3	14021	13777.7	13742.3
	SD	1199.19	142.469	217.169	112.095	131.924	97.3242	78.6215	242.795	445.276	415.943	284.338	760.083	139.019	90.9744	358.313	161.976	99.0471
	P value			＞0.9999	0.9516	0.9997	0.8783	0.9995	＞0.9999	0.4597	0.9955	0.343	0.754	0.0774	0.0717	0.2476	0.0289	0.0202
				one-way ANOVA, vs ''Vehicle''
Supplementary Fig. 2d
	MCF-7_MAL II	blank	Vehicle	ManNSe			SiaNSe			9AzSiaNSe			1,6-Pr2ManNSe			Ac4ManNSe
	Concentration (μM)			500	1000	2000	500	1000	2000	500	1000	2000	50	100	200	50	100	200
	MFI (x104,arbitary units)	5359	255146	240509	252330	270219	253761	255430	286312	255152	253084	282103	252653	258805	294888	259937	278562	271503
		5273	258704	243491	276146	266685	254942	291859	283188	259345	288003	288574	253028	287700	287109	252366	296116	268299
		5320	265361	255581	269937	252392	266143	284043	273311	269534	283268	278217	258726	285640	272161	273923	293001	306315
	Mean	5317.33	259737	246527	266138	263099	258282	277111	280937	261344	274785	282965	254802	277382	284719	262075	289226	282039
	SD	43.062	5185.26	7981.5	12354.2	9439.11	6833.39	19178.4	6786.51	7396.38	18942.2	5231.99	3403.16	16120.8	11550.4	10936.4	9365.99	21084.6
	P value			0.8076	0.999	0.9996	0.9998	0.5066	0.2751	0.9998	0.6777	0.1885	0.9993	0.4876	0.1324	0.9997	0.0486	0.2249
				one-way ANOVA, vs ''Vehicle''

## Sheet: Supplementary Fig. 3
Supplementary Fig. 3
		GPX1								GPX4								SelK								SelR
		Vehicle	ManNSe	SiaNSe	9AzSiaNSe	1,6-Pr2ManNSe	1,6-Pr2GalNSe	Ac4ManNSe	Ac4GalNSe	Vehicle	ManNSe	SiaNSe	9AzSiaNSe	1,6-Pr2ManNSe	1,6-Pr2GalNSe	Ac4ManNSe	Ac4GalNSe	Vehicle	ManNSe	SiaNSe	9AzSiaNSe	1,6-Pr2ManNSe	1,6-Pr2GalNSe	Ac4ManNSe	Ac4GalNSe	Vehicle	ManNSe	SiaNSe	9AzSiaNSe	1,6-Pr2ManNSe	1,6-Pr2GalNSe	Ac4ManNSe	Ac4GalNSe
	Relative mRNA level	0.968219	0.629981	0.707883	0.702849	0.712669	0.56936	0.651681	0.750586	0.861621	0.772553	0.928847	0.8166	0.930062	0.835591	0.840096	0.913536	0.932499	0.692067	0.786201	0.85063	0.959123	0.716968	0.873378	0.727125	0.847044	0.743958	0.907758	0.456531	0.688028	0.630534	0.620678	0.715065
		0.973437	0.558896	0.58665	0.681523	0.57748	0.557475	0.667951	0.739404	1.00658	0.815329	0.932691	0.942551	0.988385	0.852291	0.927048	0.89345	1.02054	0.665535	0.746611	0.835233	1.03713	0.76569	0.88383	0.776422	1.08981	0.639913	0.966181	0.63755	0.750812	0.646208	0.704468	0.873499
		1.01871	0.57133	0.712203	0.72324	0.590585	0.540596	0.787417	0.758707	1.05836	0.790536	0.918755	0.933991	0.985682	0.91876	0.959359	0.968495	1.05567	0.704884	0.867318	0.956459	1.03683	0.811482	0.760447	0.808716	1.00645	0.610804	0.923376	0.678324	0.764181	0.694233	0.719757	0.940456
		1.04152	0.681602	0.569972	0.721632	0.738343	0.536194	0.832887	0.776916	1.08944	0.777806	0.864228	0.916325	0.982142	0.890648	0.960221	0.930607	0.995389	0.68643	0.772606	0.8722	0.961958	0.83714	0.881312	0.568799	1.07634	0.750723	0.848655	0.611021	0.752168	0.645326	0.715201	0.89754
	Mean	1.00047	0.610452	0.644177	0.707311	0.654769	0.550906	0.734984	0.756403	1.004	0.789056	0.91113	0.902367	0.971568	0.874323	0.921681	0.926522	1.00102	0.687229	0.793184	0.87863	0.998762	0.78282	0.849742	0.720266	1.00491	0.686349	0.911493	0.595857	0.738797	0.654075	0.690026	0.85664
	SD	0.0355376	0.0566635	0.07638	0.0195257	0.0825231	0.0153454	0.0890075	0.0157997	0.100884	0.0190733	0.0318157	0.0582112	0.0277883	0.0375354	0.0565387	0.0318372	0.0519444	0.0163948	0.0520804	0.0540555	0.0441494	0.0529216	0.0596962	0.106405	0.111407	0.0714753	0.0486297	0.0969206	0.0343753	0.0277205	0.0466742	0.0983627

## Sheet: Supplementary Fig. 4
Supplementary Fig. 4
	Se concentration (μg/L)	0	1	10	50	100	333	500
	78Se counts (x104)	0.00567	0.011091	0.075073	0.344179	0.716771	2.30915	3.51852
		0.00556	0.011287	0.075648	0.349261	0.726429	2.27239	3.52677
		0.00537	0.010521	0.079387	0.347028	0.732536	2.31699	3.47439
	Mean	0.00553333	0.0109663	0.0767027	0.346823	0.725245	2.29951	3.50656
	SD	0.000151767	0.000397926	0.00234241	0.00254721	0.00794887	0.0238118	0.0281626

## Sheet: Supplementary Fig. 5
Supplementary Fig. 5a
		Control			GalNSe			1,6-Pr2GalNSe			Ac4GalNSe
	Concentration (μM)	blank	PBS	DMSO	500	1000	2000	50	100	200	50	100	200
	Se level (μmol/g protein)	0.02859	0.02659	0.02524	0.014436	0.03343	0.109789	0.22322	0.424519	0.676087	0.32544	0.402178	0.706724
		0.02596	0.01899	0.02726	0.008991	0.023553	0.139547	0.28135	0.53938	0.55056	0.354818	0.494618	0.665949
		0.0271	0.02989	0.0308	0.013423	0.041155	0.12929	0.25944	0.51041	0.646131	0.314423	0.468786	0.664556
	Mean	0.0272167	0.0251567	0.0277667	0.0122833	0.0327127	0.126209	0.25467	0.491436	0.624259	0.33156	0.455194	0.679076
	SD	0.00131888	0.00558957	0.00281442	0.00289588	0.0088229	0.0151164	0.029357	0.059735	0.0655594	0.0208814	0.0476953	0.0239537
Supplementary Fig. 5b
		Control			ManNSe				SiaNSe				9AzSiaNSe				1,6-Pr2ManNSe				Ac4ManNSe
	Time (h)	blank	PBS	DMSO	12	24	36	48	12	24	36	48	12	24	36	48	12	24	36	48	12	24	36	48
	Se level (μmol/g protein)	0.028587	0.026592	0.025237	0.157148	0.491073	0.399519	0.476763	0.421679	0.869064	1.08877	1.16956	0.256047	0.516272	0.830189	0.770799	0.51032	1.82905	1.82145	1.94112	1.27757	3.39851	3.73724	4.18741
		0.025959	0.018995	0.027264	0.133089	0.493225	0.38483	0.478536	0.396226	0.889452	1.06205	1.16576	0.274028	0.539066	0.859314	0.761682	0.478156	1.85944	1.76434	1.95682	1.25098	3.43928	3.6795	4.09434
		0.027099	0.029893	0.030803	0.122958	0.490439	0.378372	0.476637	0.399519	0.892364	1.06737	1.15538	0.296315	0.556414	0.862479	0.721793	0.460175	1.88502	1.79802	1.96176	1.23908	3.42396	3.73395	4.17044
	Mean	0.027215	0.02516	0.027768	0.137732	0.491579	0.387574	0.477312	0.405808	0.883627	1.07273	1.16356	0.275463	0.537251	0.850661	0.751425	0.482884	1.85784	1.79461	1.95323	1.25588	3.42058	3.7169	4.15073
	SD	0.00131783	0.00558834	0.00281702	0.0175615	0.0014603	0.0108372	0.00106189	0.013843	0.0126954	0.0141432	0.00734186	0.0201723	0.0201325	0.0177995	0.0260635	0.0254046	0.0280199	0.0287081	0.010778	0.0197096	0.0205961	0.0324294	0.0495687

## Sheet: Supplementary Fig. 7
Supplementary Fig. 7a		ManNSe
		Cell counts (x106)	2.785	1.3925	0.69625	0.348125	0.174063
		Se level (nmol)	0.625227	0.304285	0.138188	0.0689515	0.0260346
			0.586827	0.267577	0.119769	0.061692	0.020788
			0.606177	0.286081	0.129129	0.0653368	0.0235613
		Mean	0.606077	0.285981	0.129029	0.0653268	0.0234613
		SD	0.0192002	0.018354	0.00921014	0.00362978	0.00262474
Supplementary Fig. 7b		SiaNSe
		Cell counts (x106)	2.285	1.1425	0.57125	0.285625	0.142813
		Se level (nmol)	0.330519	0.165592	0.0824769	0.0322654	0.00940769
			0.323885	0.148404	0.067269	0.027904	0.007154
			0.328702	0.157148	0.075023	0.0302347	0.00813085
		Mean	0.327702	0.157048	0.074923	0.0301347	0.00823085
		SD	0.0034283	0.00859459	0.00760445	0.00218241	0.00113017
Supplementary Fig. 7c		Ac4ManNSe
		Cell counts (x106)	2.67	1.335	0.6675	0.33375	0.166875
		Se level (nmol)	2.15037	1.01702	0.532635	0.258381	0.0913115
			1.98646	0.910846	0.484577	0.227673	0.110192
			2.06991	0.964081	0.510106	0.241677	0.100602
		Mean	2.06891	0.963981	0.509106	0.242577	0.100702
		SD	0.0819563	0.0530848	0.0240444	0.0153737	0.00944063

[truncated: 21 more sheets: Supplementary Fig. 8, Supplementary Fig. 9, Supplementary Fig. 10, Supplementary Fig. 11, Supplementary Fig. 12, Supplementary Fig. 13, Supplementary Fig. 14, Supplementary Fig. 15, Supplementary Fig. 16, Supplementary Fig. 17, Supplementary Fig. 18, Supplementary Fig. 19, Supplementary Fig. 20, Supplementary Fig. 21, Supplementary Fig. 22, Supplementary Fig. 24, Supplementary Fig. 25, Supplementary Fig. 26, Supplementary Fig. 27, Supplementary Fig. 28 …]
